# Supplementary material for: Defective insulin receptor signaling in hPSCs skews pluripotency and negatively perturbs neural differentiation
Source: J Biol Chem. 2021 Mar 3;296:100495. doi: 10.1016/j.jbc.2021.100495 (PMC8050001; doi:10.1016/j.jbc.2021.100495)
Supplement: Supplemental Table S1 [file mmc1.xlsx]

## Sheet: 20469
Gene	Locus	FPKM (shScr)	FPKM (shIR)	log2(fold_change)	test_stat	p_value	q_value
7SK	chr16:81993523-81996298	1.21309	1.38786	0.194184	0.442444	0.5324	0.876455
A1BG	chr19:58856543-58877958	9.42217	8.16524	-0.206564	-0.235925	0.739	0.953337
A1BG-AS1	chr19:58856543-58877958	2.15728	1.36602	-0.659234	-0.619815	0.3597	0.753063
A2M	chr12:9217772-9268825	26.9305	3.92734	-2.77762	-5.43574	5e-05	0.00100044
A2M-AS1	chr12:9217772-9268825	1.25163	1.28509	0.0380506	0.0258319	0.96395	0.99251
A2ML1	chr12:8834195-9039597	0.713213	0.21627	-1.7215	-0.501784	0.1751	0.52746
A2ML1-AS1	chr12:8834195-9039597	0.339049	0.48253	0.509123	0.0535193	0.81405	0.969387
A4GALT	chr22:43088126-43117304	3.86528	5.40617	0.484034	0.892981	0.19245	0.555686
AAAS	chr12:53701239-53718648	46.0016	58.5666	0.348394	1.19128	0.07905	0.329345
AACS	chr12:125549924-125627873	21.832	17.3442	-0.33199	-1.17674	0.07485	0.316943
AACSP1	chr5:178191861-178245436	2.30134	2.92609	0.346502	0.819968	0.24595	0.629924
AADAT	chr4:170981372-171012850	9.77369	6.97033	-0.487676	-1.32435	0.05355	0.25497
AAED1	chr9:99401858-99417585	3.78206	3.29032	-0.200947	-0.526044	0.42985	0.810931
AAGAB	chr15:67493370-67819628	33.4932	32.4557	-0.0453936	-0.144677	0.8331	0.973077
AAK1	chr2:69685128-70053596	2.81348	2.34645	-0.261873	-0.3187	0.6239	0.917693
AAMDC	chr11:77532154-77705724	17.1465	19.988	0.221224	0.336427	0.63535	0.921047
AAMP	chr2:219128849-219134980	78.782	84.1298	0.0947505	0.325044	0.6413	0.924044
AANAT	chr17:74449432-74466199	0.228811	0.451888	0.981807	0.776633	0.2148	0.590463
AAR2	chr20:34824380-34858840	24.9849	25.8288	0.0479266	0.177422	0.7986	0.967137
AARD	chr8:117950437-117956726	0.621852	0.834528	0.42439	0.598428	0.35675	0.749878
AARS	chr16:70286197-70323446	77.0107	64.4801	-0.256205	-0.882712	0.15505	0.489243
AARS2	chr6:44238202-44346694	8.96914	10.7188	0.257101	0.724051	0.2929	0.682611
AARSD1	chr17:41102542-41132545	28.4676	32.6141	0.196175	0.534697	0.4142	0.798781
AASDH	chr4:57204455-57253666	7.83353	8.2389	0.0727888	0.239613	0.7284	0.95099
AASDHPPT	chr11:105921824-105972702	34.6002	37.2509	0.106495	0.303242	0.6569	0.929016
AASS	chr7:121715700-121784334	61.4024	34.1729	-0.845442	-3.05454	5e-05	0.00100044
AATF	chr17:35306174-35414171	30.2147	32.4969	0.105054	0.373302	0.5765	0.89615
AATK	chr17:79008947-79156964	2.04472	1.72119	-0.248495	-0.214464	0.6031	0.908311
AB019441.29	chr14:106444606-106445233	3.61206	6.26442	0.794359	1.59427	0.02645	0.156838
ABAT	chr16:8768421-8962866	28.5614	10.8664	-1.39419	-2.02563	0.00045	0.00676785
ABC7-42389800N19.1	chr12:73724-91218	3.05564	3.28343	0.103728	0.259716	0.704	0.943198
ABCA1	chr9:107543282-107691173	5.0717	3.01059	-0.752421	-2.4067	0.0002	0.00345177
ABCA11P	chr4:419223-492945	2.87113	3.27239	0.188725	0.194458	0.7873	0.964607
ABCA13	chr7:48211054-48687092	0.744724	0.290368	-1.35882	-1.189	0.0139	0.0984495
ABCA2	chr9:139901685-139931234	12.5169	10.2689	-0.285599	-0.48615	0.3686	0.761162
ABCA3	chr16:2325881-2476700	7.5162	6.70964	-0.163768	-0.518006	0.4072	0.793581
ABCA4	chr1:94458392-94586688	0.453277	0.0989516	-2.1956	-0.988223	0.00555	0.0500013
ABCA5	chr17:67143354-67323385	2.23244	1.5775	-0.500978	-0.855766	0.14935	0.480858
ABCA7	chr19:1040101-1065571	4.08335	4.95425	0.278911	0.395485	0.4449	0.822346
ABCA8	chr17:66863432-66951533	0.453749	0.505671	0.156304	0.139537	0.7856	0.964026
ABCA9-AS1	chr17:66970628-67057205	0.357532	0.394071	0.140383	0.0841366	0.9239	0.987742
ABCB1	chr7:87133174-87461611	0.580888	0.368339	-0.657225	-0.54809	0.27565	0.662578
ABCB10	chr1:229652328-229694442	6.93231	6.00554	-0.207043	-0.666235	0.322	0.715826
ABCB10P1	chr15:22691015-22693200	0.325635	0.084654	-1.9436	-2.33957	0.0061	0.0535654
ABCB4	chr7:87031012-87109751	2.09833	1.17673	-0.834456	-1.70156	0.0044	0.0418317
ABCB6	chr2:220074489-220094439	10.4084	15.6274	0.586338	0.996653	0.08285	0.339307
ABCB7	chrX:74273114-74376567	22.2988	26.9889	0.275401	0.852765	0.20545	0.575349
ABCB8	chr7:150725509-150744869	6.40158	8.3273	0.379422	0.91285	0.12055	0.427205
ABCB9	chr12:123405497-123467456	1.18638	0.934343	-0.344544	-0.194629	0.62435	0.917761
ABCC1	chr16:16043433-16236931	16.3434	19.3591	0.244305	0.904492	0.1817	0.538705
ABCC10	chr6:43395103-43424370	5.47354	7.55825	0.465578	0.761892	0.14735	0.477686
ABCC3	chr17:48712137-48769613	0.421965	0.588291	0.479408	0.376604	0.3839	0.774956
ABCC4	chr13:95672082-95953687	7.26249	4.81543	-0.5928	-1.98631	0.00285	0.0299469
ABCC5	chr3:183637721-183735803	11.1732	15.3737	0.460418	1.39468	0.0304	0.17309
ABCC6	chr16:16242784-16318118	1.09782	0.773864	-0.50449	-0.587281	0.3633	0.756345
ABCC6P1	chr16:18581769-18609650	1.17905	0.777889	-0.599984	-0.789737	0.2136	0.588766
ABCC6P2	chr16:14914648-14918563	0.56096	0.333726	-0.749233	-0.79512	0.22445	0.604111
ABCC8	chr11:17414431-17498449	1.24553	2.47094	0.988295	0.993345	0.0879	0.35168
ABCC9	chr12:21950334-22094336	0.616442	0.403597	-0.611049	-1.29972	0.04335	0.221224
ABCD1	chrX:152990322-153051187	4.76905	4.0285	-0.24346	-0.515641	0.43315	0.813856
ABCD3	chr1:94883932-94984222	18.2082	15.7861	-0.205929	-0.719776	0.28205	0.670729
ABCD4	chr14:74752125-74769759	37.6297	43.432	0.206885	0.608739	0.36245	0.755344
ABCE1	chr4:145888263-146101313	51.3136	60.6829	0.241951	0.509174	0.42195	0.80433
ABCF1	chr6:30539152-30564956	53.0832	52.3577	-0.019852	-0.0607973	0.9195	0.987312
ABCF2	chr7:150904922-150924316	29.6486	27.1671	-0.126102	-0.243253	0.57605	0.895946
ABCF3	chr3:183851806-184402546	17.7625	21.8884	0.301335	0.146944	0.7483	0.95522
ABCG1	chr21:43619798-43717354	4.20572	1.26795	-1.72986	-4.2614	5e-05	0.00100044
ABCG2	chr4:89011415-89152474	1.85221	0.650288	-1.5101	-1.20169	0.06025	0.274851
ABCG4	chr11:119019721-119033360	1.42548	0.898368	-0.666066	-0.994907	0.1281	0.442172
ABHD1	chr2:27346681-27357543	0.29963	0.362112	0.273253	0.0538988	0.8185	0.971054
ABHD10	chr3:111697856-111712210	21.3273	21.5412	0.0143975	0.0426188	0.95235	0.991288
ABHD11	chr7:73150423-73153197	16.9409	11.1215	-0.607156	-1.66203	0.0132	0.0947373
ABHD12	chr20:25228704-25371619	25.0279	25.0648	0.00212723	0.00319236	0.99685	0.998704
ABHD12B	chr14:51314839-51411454	13.1097	6.93656	-0.918343	-0.878913	0.2305	0.611551
ABHD13	chr13:108870726-108886603	5.89154	5.5934	-0.0749188	-0.258812	0.71125	0.945997
ABHD14A	chr3:51989329-52023213	5.88202	5.01895	-0.228927	-0.145607	0.8249	0.972519
ABHD14A-ACY1	chr3:51989329-52023213	0.660825	0.405325	-0.705189	-0.159288	0.62765	0.918719
ABHD14B	chr3:51989329-52023213	3.36568	5.01795	0.576198	0.437112	0.561	0.891061
ABHD15	chr17:27887564-28513493	1.29393	0.664243	-0.961978	-0.457154	0.5356	0.87818
ABHD16A	chr6:31654725-31685695	19.673	21.5813	0.133566	0.372005	0.582	0.899101
ABHD16B	chr20:62492565-62494341	0.980818	1.55814	0.667765	1.32837	0.063	0.2823
ABHD17A	chr19:1876808-1885546	7.27981	10.9323	0.586628	1.42529	0.04075	0.212134
ABHD17B	chr9:74477367-74525847	24.8945	29.5586	0.24775	0.874967	0.20795	0.579041
ABHD17C	chr15:80972024-81047962	16.6406	18.2909	0.136421	0.353314	0.6092	0.910597
ABHD2	chr15:89630308-89745591	7.04465	5.42075	-0.378036	-0.677546	0.135	0.454867
ABHD3	chr18:19230857-19284766	3.56	4.49565	0.336653	0.823565	0.20655	0.576458
ABHD4	chr14:23064714-23081265	30.6367	25.3999	-0.270436	-0.889347	0.1489	0.480201
ABHD5	chr3:43328003-43775863	7.74908	5.53547	-0.485319	-0.481409	0.42395	0.80619
ABHD6	chr3:58223232-58281420	6.84715	5.54633	-0.30397	-0.803261	0.1986	0.564839
ABHD8	chr19:17402939-17445638	3.54867	3.79431	0.0965582	0.0992334	0.88455	0.980497
ABI1	chr10:26986587-27150016	18.2202	18.8776	0.051131	0.150054	0.8295	0.972884
ABI2	chr2:204192941-204400133	55.597	57.8424	0.0571204	0.111725	0.81825	0.971054
ABI3	chr17:47280152-47300587	1.32071	1.06295	-0.313234	-0.485868	0.47285	0.840609
ABI3BP	chr3:100467999-100712359	0.699159	0.291437	-1.26244	-0.690351	0.01105	0.0831248
ABL1	chr9:133589332-133763062	35.9392	49.2193	0.453667	1.06992	0.05255	0.251437
ABL2	chr1:179068461-179198819	6.09977	5.20828	-0.227949	-0.544094	0.2869	0.67629
ABLIM1	chr10:116190871-116444762	21.3696	19.9007	-0.102742	-0.264462	0.6657	0.93107
ABLIM2	chr4:7967038-8160559	1.17077	0.834533	-0.488414	-0.748451	0.20725	0.57772
ABLIM3	chr5:148521045-148721365	1.10987	0.456971	-1.28021	-1.43772	0.01555	0.106524
ABO	chr9:136125787-136150617	0.31744	0.177138	-0.841607	-0.826271	0.23855	0.622578
ABR	chr17:900356-1132315	41.106	34.1028	-0.26946	-0.553528	0.19985	0.566662
ABRACL	chr6:139349818-139364439	85.6338	85.0684	-0.0095567	-0.0351502	0.9604	0.992388
ABT1	chr6:26597179-26600278	17.4797	13.7902	-0.342039	-1.1959	0.0885	0.352845
ABTB1	chr3:127391777-127399768	2.99111	2.2909	-0.384768	-0.769937	0.21735	0.593825
ABTB2	chr11:34172534-34379555	5.84932	5.56221	-0.0726106	-0.240946	0.7257	0.950618
AC000032.2	chr1:110210643-110252171	2.37028	2.98181	0.331135	0.176671	0.7922	0.965901
AC000068.10	chr22:19318220-19466738	0.280246	0.343927	0.295411	0.023428	0.8707	0.978549
AC000068.5	chr22:19318220-19466738	0.606161	0.899031	0.568669	0.193656	0.80455	0.96759
AC000068.9	chr22:19318220-19466738	1.65044	3.14488	0.930156	0.183986	0.65765	0.929016
AC000095.9	chr22:18958026-19018755	0.429155	0.68262	0.669583	0.424291	0.54775	0.884987
AC002055.4	chr22:51195375-51239737	11.0286	7.66837	-0.524253	-0.854699	0.2284	0.609215
AC002056.3	chr22:51193095-51193862	0.31459	0.433493	0.462534	0.484969	0.4803	0.846282
AC002076.10	chr7:93220884-93540577	0.472963	0.199558	-1.24492	-0.316665	0.64515	0.925862
AC002116.7	chr19:36505409-36545664	0.67144	0.683761	0.0262316	0.00527393	0.9736	0.993707
AC002117.1	chr17:43224683-43248951	8.27029	12.8771	0.638801	0.610902	0.38505	0.776129
AC002128.4	chr19:35723193-35723906	0.269821	0.119436	-1.17577	-0.88215	0.2115	0.585184
AC002310.12	chr16:30535324-30569819	0.987297	1.4643	0.568654	0.282486	0.6878	0.939477
AC002398.11	chr19:36230057-36245420	1.01735	0.799232	-0.348123	-0.106018	0.89845	0.984135
AC002398.13	chr19:36249043-36261930	3.07325	2.61698	-0.23186	-0.144838	0.83845	0.973585
AC002398.9	chr19:36230057-36245420	2.90272	1.79959	-0.689742	-0.44688	0.525	0.873065
AC002454.1	chr7:92234234-92546501	2.93097	1.12147	-1.38599	-0.375792	0.347	0.741027
AC002456.2	chr7:89964536-90839905	2.02699	1.5661	-0.372163	-0.0671851	0.78795	0.964607
AC002467.7	chr7:107383261-107402112	2.03214	2.28346	0.16822	0.0804022	0.9385	0.990116
AC002472.1	chr22:21353392-21399306	2.0962	1.7675	-0.24606	-0.0491365	0.8382	0.973585
AC002480.5	chr7:22459062-22705152	0.655332	0.0827903	-2.98469	-0.801451	0.2123	0.586367
AC002550.5	chr16:19566561-19897489	21.1083	25.231	0.257391	0.267471	0.7082	0.944569
AC003002.6	chr19:57874844-57988938	0.368926	0.347523	-0.086226	-0.0152507	0.96195	0.992497
AC003006.7	chr19:58193336-58269527	0.64276	0.234926	-1.45207	-0.138074	0.5531	0.887466
AC003029.1	chr12:112277570-112334343	8.30816	9.86925	0.248411	0.233295	0.7357	0.952374
AC003075.4	chr7:17319457-17385776	1.07962	0.514713	-1.06869	-0.521807	0.4177	0.801754
AC003088.1	chr7:110072295-110174811	0.684759	0.0872029	-2.97315	-1.78173	0.0709	0.305978
AC003090.1	chr7:25632970-25790614	0.349289	0.0663327	-2.39663	-1.34801	0.06135	0.277949
AC003102.3	chr17:42376941-42396039	0.379176	0.340863	-0.153676	-0.135896	0.84935	0.974671
AC004017.1	chr19:58193336-58269527	1.1385	0.475556	-1.25944	-0.147831	0.5892	0.902179
AC004041.2	chr5:131877135-131999964	0.82162	0.859961	0.0658006	0.0121512	0.966	0.99274
AC004057.1	chr4:113739264-114304896	6.82023	5.78868	-0.236587	-0.117526	0.8552	0.975276
AC004069.2	chr4:106058436-106061776	0.364297	0.397507	0.125865	0.114886	0.8803	0.979828
AC004074.3	chrX:72442959-72443394	1.04819	0.889938	-0.236125	-0.26406	0.70705	0.944194
AC004076.7	chr19:57874844-57988938	0.287296	0	-1e+308		0.17815	0.532882
AC004158.2	chr16:72459383-72698908	0.969879	1.2973	0.419637	0.454785	0.4966	0.85693
AC004158.3	chr16:72459383-72698908	0.187848	0.274411	0.546773	0.70718	0.3217	0.715592
AC004257.1	chr19:15331825-15333108	0.184804	0.347904	0.912694	0.47727	0.40035	0.787322
AC004257.3	chr19:15346329-15346819	4.25317	4.46451	0.0699609	0.128036	0.85155	0.974725
AC004381.6	chr16:20621564-20936328	4.05805	5.46331	0.428991	0.327366	0.52815	0.874582
AC004383.3	chrX:133656731-133657020	0	0.439227	1e+308		0.0351	0.190928
AC004447.2	chr19:19101696-19170563	6.02395	13.2244	1.13442	1.16294	0.10555	0.395262
AC004448.5	chr17:19342455-19364308	0.366144	0.10419	-1.81319	-0.243747	0.1839	0.542555
AC004453.8	chr7:44418719-44530479	0.311632	0.183361	-0.765159	-0.0627621	0.67775	0.936407
AC004463.6	chr22:19158907-19160352	0.737368	1.91464	1.37662	2.58251	0.0007	0.00967475
AC004466.1	chr12:48099867-48231681	1.4867	3.40522	1.19564	0.569156	0.4487	0.824752
AC004471.9	chr22:19023794-19115962	0.148127	0.288178	0.96012	0.0959145	0.66225	0.930715
AC004485.3	chr7:24236280-24295338	0.220054	0.269468	0.292258	0.20919	0.7599	0.957437
AC004538.3	chr7:11221358-11871824	0.431606	0.267632	-0.689464	-0.246076	0.51715	0.869487
AC004540.4	chr7:26331540-26416321	6.78677	6.78536	-0.000301073	-0.000327961	0.99945	0.999945
AC004540.5	chr7:26438212-26538594	2.52702	2.7427	0.118161	0.161073	0.8146	0.969763
AC004623.2	chr19:1285889-1378430	9.29674	11.9993	0.368157	0.194173	0.80735	0.968394
AC004702.2	chr17:19912656-20306870	0.666619	3.67056	2.46107	0.340468	0.37465	0.76659
AC004706.1	chr17:6554970-6558328	2.82283	2.25237	-0.325695	-0.632298	0.3663	0.759117
AC004797.1	chr17:47448101-47554350	5.07047	6.83073	0.429919	0.237968	0.7807	0.963654
AC004824.2	chr1:17634689-17690499	0.965089	0.499958	-0.948856	-0.520578	0.476	0.843206
AC004840.9	chr7:2477397-2487485	0.482736	0.690474	0.516353	0.914723	0.19355	0.557199
AC004893.11	chr7:98475555-98741723	0.999749	1.13929	0.188497	0.0583954	0.88655	0.981067
AC004906.3	chr7:2945774-3083579	0.361842	0.579981	0.680645	0.28737	0.73535	0.952374
AC004951.6	chr7:43966036-44058774	0.484912	0.435682	-0.154449	-0.0946961	0.88965	0.982002
AC004980.10	chr7:76139744-77045717	0.298719	0.0865865	-1.78658	-0.258866	0.55555	0.888743
AC004980.7	chr7:76139744-77045717	2.19886	3.15414	0.52049	0.293655	0.56195	0.891809
AC004980.9	chr7:76139744-77045717	0.828034	0.688341	-0.266567	-0.0676752	0.8693	0.978052
AC005000.1	chrX:114952649-114953685	1.14225	0.432092	-1.40247	-0.702793	0.37265	0.764382
AC005003.1	chr22:31742874-31744670	1.30956	3.18696	1.28309	2.89204	0.0005	0.0073842
AC005009.2	chr7:86273229-86494200	1.55514	1.43926	-0.111721	-0.0599545	0.93225	0.989512
AC005013.1	chr7:28992973-28998961	2.20548	2.07344	-0.0890621	-0.13789	0.84765	0.973929
AC005013.5	chr7:28992973-28998961	0.333438	0.261092	-0.352862	-0.0819169	0.8705	0.978549
AC005037.3	chr2:201773695-201950473	0.34541	0.1616	-1.09588	-0.130708	0.6187	0.915173
AC005042.4	chr2:159313475-159610287	0.0515398	0.604802	3.55271	0.359616	0.168	0.513023
AC005062.2	chr7:19958603-20257027	21.0647	1.82105	-3.53199	-3.15445	0.006	0.0529827
AC005076.5	chr7:86780738-86849903	1.99964	2.34737	0.231304	0.0723479	0.9068	0.985625
AC005077.12	chr7:75719748-75738097	0.282326	0.404981	0.520494	0.398521	0.61275	0.912455
AC005077.14	chr7:75700786-75704281	0.223107	0.310678	0.477685	0.816484	0.2472	0.631466
AC005077.7	chr7:75747042-75761505	0.323227	0.169349	-0.932545	-0.710837	0.31085	0.703304
AC005083.1	chr7:20257199-20261323	3.00708	2.03854	-0.560825	-0.998592	0.15735	0.493457
AC005104.3	chr2:242166678-242293442	0.285821	1.12655	1.97873	0.0875866	0.4266	0.807553
AC005152.3	chr17:70017991-70216859	0.224374	0.371165	0.726159	0.0622512	0.68795	0.939477
AC005154.6	chr7:30536236-30673649	7.49999	6.88636	-0.123148	-0.051026	0.82985	0.972884
AC005197.2	chr19:18979360-19007536	0.0305283	0.288266	3.23919	0.44694	0.38935	0.778662
AC005253.2	chr19:18668571-18680197	1.17007	1.8121	0.631066	0.431211	0.5301	0.875615
AC005253.4	chr19:18668571-18680197	25.8935	28.545	0.140643	0.15727	0.8221	0.971793
AC005255.3	chr19:14903120-14946188	0	0.362634	1e+308		0.00295	0.0307139
AC005262.2	chr19:3094407-3124002	3.07022	3.55065	0.209737	0.109409	0.8855	0.9807
AC005262.3	chr19:3094407-3124002	0.404466	0.355618	-0.18569	-0.0317986	0.9126	0.98652
AC005276.1	chr7:125557924-125573886	12.1147	0.838801	-3.85228	-7.07222	5e-05	0.00100044
AC005280.1	chr14:73945188-74025651	1.23171	3.05054	1.30841	1.2335	0.11585	0.417375
AC005306.3	chr19:1985446-2034880	5.05487	7.44071	0.557766	0.258157	0.81845	0.971054
AC005307.3	chr19:28926294-29218684	1.60474	2.31259	0.527168	0.693794	0.30715	0.699261
AC005324.6	chr17:15602890-15652629	0.657833	0.848305	0.366861	0.0862269	0.854	0.975051
AC005329.7	chr19:1383525-1396466	1.30522	1.57437	0.27048	0.199201	0.71625	0.94782
AC005330.2	chr19:1285889-1378430	1.08634	1.21941	0.166701	0.085483	0.90425	0.984909
AC005339.2	chr19:4639529-4670382	5.74071	6.19458	0.109776	0.0574978	0.925	0.987844
AC005355.1	chr5:133764741-133828210	0.283517	0.0755158	-1.90858	-1.14804	0.14185	0.468235
AC005363.9	chr16:2012052-2014861	1.3115	0.497872	-1.39737	-0.0454077	0.59215	0.902695
AC005391.2	chr19:925780-975939	0.349755	0.117548	-1.57309	-0.131184	0.5666	0.892683
AC005517.3	chr17:15339331-15466909	0.203367	0.307208	0.595132	0.106336	0.77305	0.961101
AC005519.4	chr14:74752125-74769759	0.956631	2.38505	1.31798	0.855173	0.2175	0.594076
AC005523.2	chr19:4791727-4795571	13.2828	12.7384	-0.0603769	-0.14177	0.78765	0.964607
AC005537.2	chr7:42993733-43099149	0.367894	0.16774	-1.13306	-0.996618	0.1145	0.414814
AC005544.1	chr17:64961025-65029514	3.95352	1.98504	-0.993974	-0.672622	0.34995	0.742919
AC005559.2	chr19:589892-617159	0.0889258	0.280192	1.65574	0.531338	0.5347	0.877688
AC005562.1	chr17:28900488-28999807	7.14601	9.33982	0.386257	0.512109	0.46675	0.836961
AC005592.1	chr5:142125164-142140563	0.870118	0.25464	-1.77275	-2.97855	0.0002	0.00345177
AC005592.2	chr5:141689991-142077617	0.49694	0.881045	0.826144	0.145053	0.4091	0.795013
AC005606.14	chr16:2034207-2044276	13.9716	17.8411	0.352707	0.502817	0.47095	0.83971
AC005618.1	chr5:140698056-140700339	6.41334	5.17246	-0.310226	-0.132327	0.7525	0.955736
AC005624.2	chr19:2458932-2462183	0.339804	0.313475	-0.116351	-0.0650354	0.86055	0.976306
AC005682.5	chr7:22893796-22901021	1.86549	1.40026	-0.413859	-0.698182	0.32345	0.717458
AC005740.5	chr5:141323149-141369856	0.207637	0.293415	0.498878	0.0536351	0.7872	0.964607
AC005754.7	chr5:140479828-140483406	0.735173	0.302874	-1.27937	-0.726299	0.291	0.680663
AC005754.8	chr5:140498261-140500347	0.866481	0.0840214	-3.36634	-4.06638	0.00045	0.00676785
AC005776.1	chr19:15449758-15450048	0	0.471403	1e+308		0.0301	0.1721
AC005786.7	chr19:3506270-3579086	8.72852	9.58013	0.134308	0.0730812	0.9186	0.987312
AC005789.11	chr19:38888820-38890521	2.28076	2.2409	-0.0254328	-0.0577603	0.93295	0.989512
AC005795.1	chr19:42012067-42012814	0.308936	0.116433	-1.40781	-1.11842	0.14165	0.468104
AC005822.1	chr17:16520161-16521195	0.249368	0.459959	0.883225	1.08591	0.1341	0.452878
AC005884.1	chr17:58754813-59488916	1.06781	0.816602	-0.386956	-0.115554	0.8643	0.976681
AC005932.1	chr19:19010322-19057640	0.444325	1.62469	1.87048	0.424639	0.51605	0.868813
AC005943.4	chr19:1576638-1605480	0.17049	0.492815	1.53136	0.148476	0.4716	0.839715
AC005943.5	chr19:1573594-1575474	2.35804	3.93987	0.740559	1.84707	0.0103	0.0790516
AC005944.2	chr19:3052907-3063105	0.463474	0.271908	-0.76937	-0.0927362	0.6892	0.939747
AC006000.5	chr7:13141015-13743774	0.28025	0.0908141	-1.62573	-0.762637	0.21885	0.596093
AC006011.4	chr2:128603839-128615731	1.56903	2.71097	0.788936	0.199476	0.63055	0.920266
AC006014.7	chr7:74988447-75115548	0.242479	0.944479	1.96166	0.295556	0.4507	0.826072
AC006014.8	chr7:74988447-75115548	0.143808	0.269399	0.9056	0.144537	0.65545	0.928407
AC006019.3	chr7:153584181-154685995	0.260404	1.59536	2.61506	2.02363	0.0195	0.126472
AC006111.1	chr16:3661728-3767598	0.293415	0.397724	0.438823	0.0935238	0.82365	0.972168
AC006116.17	chr19:56732680-56904914	0.171944	0.319546	0.894087	0.232243	0.6032	0.908328
AC006116.24	chr19:56732680-56904914	5.34078	6.72113	0.331654	0.288391	0.67695	0.936186
AC006116.27	chr19:56732680-56904914	12.5888	14.9517	0.248168	0.396477	0.5766	0.89615
AC006126.4	chr19:45574757-45808541	0.386113	0.565041	0.549333	0.05838	0.7789	0.962647
AC006129.2	chr19:42051553-42093197	0.827542	0.280646	-1.56008	-1.13763	0.09865	0.379063
AC006129.4	chr19:42041544-42043266	1.79894	0.0176861	-6.66839	-0.817993	0.23655	0.620114
AC006130.3	chr19:2841432-2860482	0.437807	0.382908	-0.193296	-0.0591856	0.8736	0.978549
AC006132.1	chr19:46110251-46148887	0.0995069	0.443212	2.15513	0.511508	0.22985	0.610696
AC006272.1	chr19:52343023-52346577	0.829289	0.418401	-0.98699	-0.824907	0.2587	0.642839
AC006273.5	chr19:782754-785080	0.42404	0.0270564	-3.97016	-1.29662	0.2383	0.622243
AC006277.2	chr19:2900895-2926805	0.356581	0.399969	0.16566	0.0729983	0.92165	0.987453
AC006372.4	chr7:157258924-157292410	0.35332	0.441822	0.322488	0.61944	0.3784	0.76995
AC006449.1	chr17:36858704-36886056	12.0154	9.17003	-0.389884	-0.235332	0.73775	0.952805
AC006481.1	chr7:20875049-21062767	1.05542	0	-1e+308		5e-05	0.00100044
AC006538.1	chr19:2714564-2740150	0.606449	1.10074	0.86001	0.431162	0.6442	0.925018
AC006538.4	chr19:2714564-2740150	4.41293	0.5658	-2.96337	-0.89064	0.3083	0.701135
AC006547.13	chr22:20004536-20058066	0.601208	0.664021	0.143367	0.0867309	0.8758	0.978549
AC006547.14	chr22:20135949-20138399	0.80284	0.57413	-0.483736	-0.555977	0.40045	0.787322
AC006547.15	chr22:20004536-20058066	2.46132	1.82506	-0.431488	-0.429353	0.5474	0.88491
AC006547.8	chr22:20067754-20114878	11.8666	15.8392	0.416592	0.218302	0.71635	0.94782
AC006942.4	chr19:50270224-50320633	0.309907	0.328423	0.0837204	0.00871413	0.93885	0.990175
AC006978.6	chr7:30323922-30452118	6.85426	5.94103	-0.206286	-0.319409	0.6499	0.927032
AC007092.1	chr2:58654933-59290901	2.14825	2.03312	-0.0794687	-0.110798	0.8722	0.978549
AC007098.1	chr2:62900985-63275775	15.1978	19.4307	0.354475	0.15052	0.60265	0.908302
AC007128.1	chr7:8152813-8384146	1.54225	1.0798	-0.51428	-0.584435	0.40115	0.788168
AC007192.6	chr19:18169804-18262502	1.2384	2.46452	0.99283	0.529672	0.56045	0.890882
AC007193.10	chr19:46800302-46846690	0.635179	0.813384	0.356773	0.0974068	0.8684	0.977738
AC007193.8	chr19:46850250-46896238	11.5236	11.628	0.0130007	0.00227291	0.9663	0.99274
AC007193.9	chr19:46850250-46896238	0.294622	1.61034	2.45042	0.329726	0.33315	0.726999
AC007228.9	chr19:57183635-57196021	0.330994	0.460923	0.477721	0.673957	0.35305	0.745931
AC007229.3	chr19:10947250-10980466	0.137986	0.428228	1.63386	0.642088	0.3743	0.766334
AC007238.1	chr2:58654933-59290901	0.538476	0.653918	0.280227	0.215037	0.7652	0.958678
AC007246.3	chr2:39476406-39945103	5.91365	5.3698	-0.139182	-0.0778543	0.87845	0.979219
AC007249.3	chr2:10592444-10595678	0.287801	0.301652	0.0678157	0.0529698	0.89485	0.983662
AC007250.4	chr2:58503011-58523683	1.13274	0.0770121	-3.87859	-2.64346	0.03555	0.192353
AC007255.8	chr7:29019582-29603286	0.643965	0.642386	-0.00354069	-0.00142453	0.996	0.998635
AC007276.5	chr7:29638410-29782210	0.425809	0.552831	0.37663	0.466505	0.50045	0.859155
AC007277.3	chr2:171034654-171551884	0.417309	0.657934	0.656829	0.486098	0.48495	0.849858
AC007283.5	chr2:201980826-202041410	0.514526	0.387193	-0.41019	-0.076506	0.8624	0.976518
AC007292.3	chr19:4343523-4360083	0.280615	0.405726	0.531915	0.278059	0.67025	0.932654
AC007292.6	chr19:4360366-4400544	1.37534	1.83837	0.418639	0.154322	0.7922	0.965901
AC007292.7	chr19:4324039-4343488	1.85194	2.33897	0.336833	0.127039	0.82055	0.971478
AC007308.7	chr22:21061978-21245506	3.28086	4.48986	0.452596	0.144114	0.85335	0.975051
AC007318.5	chr2:65432136-65433396	7.55444	6.36679	-0.246758	-0.611126	0.39085	0.779833
AC007319.1	chr2:187866602-188430487	0.3082	0.325779	0.0800262	0.0204949	0.96425	0.992581
AC007362.1	chr2:206546713-206662857	4.52474	14.6032	1.69038	1.64314	0.024	0.146731
AC007362.3	chr2:206546713-206662857	0.47929	0.61838	0.367596	0.0402755	0.81515	0.969853
AC007375.1	chr14:77564439-77725838	0.0940473	0.291844	1.63374	0.398999	0.59275	0.902695
AC007383.3	chr2:206854308-206951288	4.80664	6.25412	0.37978	0.346303	0.59345	0.90308
AC007383.4	chr2:206979540-207027652	2.04083	1.89646	-0.105843	-0.0301449	0.9513	0.991215
AC007390.5	chr2:37394962-37551951	5.49938	9.93688	0.853522	0.538854	0.23425	0.6171
AC007405.2	chr2:171568960-171571077	0.715265	0.689226	-0.0534989	-0.0985925	0.89145	0.982611
AC007405.4	chr2:171579718-171627276	0.302763	0.409756	0.436578	0.358973	0.60035	0.907224
AC007405.6	chr2:171627622-171634658	6.01236	8.79951	0.549493	1.21781	0.08455	0.343725
AC007405.8	chr2:171669722-171717661	1.04292	0.483366	-1.10945	-0.449149	0.59885	0.906329
AC007461.1	chr17:70017991-70216859	0.755316	0.773478	0.0342803	0.00821706	0.9711	0.993034
AC007551.3	chr7:35791465-35840226	1.10777	1.45737	0.395706	0.409713	0.56915	0.893811
AC007563.5	chr2:217536827-217858802	1.47847	2.25894	0.61154	0.0998591	0.7388	0.953203
AC007620.3	chr3:179113876-179116979	19.3867	26.3134	0.440728	1.09722	0.1145	0.414814
AC007743.1	chr2:56179292-56613308	0.623089	0.487794	-0.353166	-0.527841	0.43705	0.817041
AC007773.2	chr19:32880955-32976801	0.250927	0.291426	0.215863	0.0353448	0.903	0.984909
AC007773.3	chr19:32880955-32976801	0.318691	0.755702	1.24566	0.198083	0.5456	0.883686
AC007875.2	chr7:97535740-97536134	0.626069	0.364791	-0.779251	-0.540872	0.42255	0.804874
AC007879.5	chr2:208104373-208490652	0.364022	0.0847956	-2.10197	-0.191992	0.2332	0.615839
AC007969.5	chr2:172373748-172374232	8.6445	9.98425	0.20787	0.442512	0.52615	0.87346
AC008060.7	chr7:155174770-155189051	0.331526	0.0380093	-3.1247	-2.29608	0.0301	0.1721
AC008088.4	chr17:20433354-20434194	0.276514	1.73067	2.64591	3.38218	0.00065	0.00913795
AC008132.12	chr22:18761177-18830912	0.331677	0.432868	0.384149	0.408783	0.56365	0.892433
AC008174.3	chr2:186584600-186698017	0.875479	0.16816	-2.38024	-0.788922	0.34185	0.735487
AC008280.3	chr2:54091203-54532437	0.711151	0.654244	-0.120328	-0.00986607	0.91115	0.98652
AC008440.5	chr19:54357834-54379691	13.8922	9.19642	-0.595131	-0.337009	0.60975	0.910953
AC008443.1	chr5:180663908-180699308	2.46958	5.19181	1.07197	0.233052	0.6208	0.916095
AC008738.1	chr19:33790839-33793470	1.13607	0.767199	-0.566383	-1.03864	0.14655	0.476224
AC008746.12	chr19:54949846-54950362	0.314042	0.287994	-0.124918	-0.0959764	0.8997	0.984135
AC008746.3	chr19:54926392-54948080	0.638877	0.560076	-0.189915	-0.0268695	0.92255	0.987569
AC008865.1	chr5:96149730-96373219	1.92471	1.82546	-0.0763779	-0.0722158	0.9198	0.987312
AC008948.1	chr5:101569689-101632253	2.49031	1.89902	-0.391074	-0.611736	0.386	0.776258
AC008982.2	chr19:39306061-39342987	0.251713	0.312117	0.310308	0.0150187	0.88105	0.980014
AC009005.2	chr19:567211-583493	8.41321	5.4265	-0.632634	-0.147026	0.56605	0.892683
AC009014.3	chr5:135527155-135528822	0.183626	0.438832	1.2569	1.70897	0.0227	0.140717
AC009060.1	chr16:70239302-70239683	0.568039	0.491257	-0.209511	-0.165229	0.8329	0.973077
AC009061.1	chr16:67464554-67471456	0.56254	0.811362	0.528391	0.47224	0.51285	0.867779
AC009065.1	chr16:2303116-2323419	69.1323	91.5145	0.40464	0.578864	0.4184	0.80242
AC009120.3	chr16:74330672-74403724	0.416804	0.558158	0.421305	0.050818	0.81685	0.970973
AC009120.6	chr16:74330672-74403724	30.4981	36.0433	0.24101	0.274272	0.69435	0.94136
AC009133.12	chr16:29817426-29859355	3.15208	4.6035	0.546425	0.138554	0.8039	0.96759
AC009133.14	chr16:29817426-29859355	57.1562	63.75	0.157515	0.364554	0.56865	0.893624
AC009133.15	chr16:29817426-29859355	38.873	54.8229	0.496008	0.428007	0.50725	0.864881
AC009133.17	chr16:29753783-29759620	0.745905	1.17554	0.656261	1.0948	0.12205	0.429546
AC009134.1	chr16:12995476-13334272	0.357967	0.0956692	-1.9037	-0.349938	0.4911	0.853266
AC009228.1	chr2:24425732-24583583	0.429635	0.64041	0.575886	0.0999729	0.7533	0.955897
AC009299.3	chr2:161952741-162111179	0.85718	0.550172	-0.639716	-0.340879	0.61395	0.91303
AC009302.2	chr2:222808941-222809331	0.155059	0.466327	1.58852	0.743418	0.1301	0.446665
AC009312.1	chr2:118515138-118561750	0.109966	0.402896	1.87335	1.28168	0.12135	0.428261
AC009403.2	chr7:155403924-155574179	2.3518	4.5467	0.951054	0.348562	0.45775	0.831752
AC009404.2	chr2:118591512-118599234	0.448135	0.525688	0.230274	0.271673	0.68755	0.939477
AC009469.1	chr2:218664511-218867718	2.31565	2.41719	0.061915	0.0589544	0.9315	0.989512
AC009487.4	chr2:162272604-162841792	0.499058	0	-1e+308		0.12045	0.426925
AC009495.4	chr2:166651360-166702601	0	0.708641	1e+308		0.1043	0.392925
AC009501.4	chr2:62900985-63275775	3.59328	2.6716	-0.427596	-0.216449	0.6218	0.916603
AC009505.2	chr2:106361353-106510730	6.45904	5.82653	-0.148684	-0.0779493	0.9217	0.987453
AC009506.1	chr2:160175489-160473593	3.22581	3.98497	0.304906	0.275746	0.69065	0.940335
AC009948.5	chr2:179278665-179326117	6.96029	8.31259	0.256152	0.251837	0.6813	0.937646
AC009955.8	chr2:220489780-220491415	0.40328	0	-1e+308		0.0078	0.0642746
AC009961.3	chr2:160527218-160568946	1.43124	2.92211	1.02975	1.34508	0.06695	0.294456
AC009963.3	chr2:108519452-108519590	7.50913	3.31931	-1.17776	-0.611487	0.4335	0.814065
AC010132.11	chr7:42948324-42988557	0.0673186	0.383272	2.50929	0.199212	0.284	0.673525
AC010136.2	chr2:218664511-218867718	0.641066	0.0617842	-3.37516	-0.504325	0.3694	0.761839
AC010148.1	chr2:235742958-235822028	1.92459	1.04282	-0.884063	-1.17446	0.08765	0.351298
AC010335.1	chr19:18552228-18632937	0.656452	0.300269	-1.12844	-0.41776	0.6881	0.939482
AC010336.1	chr19:7953389-7968427	1.37799	0.533125	-1.37002	-3.13967	5e-05	0.00100044
AC010441.1	chr5:150157507-150176297	6.93185	5.94431	-0.221733	-0.652421	0.34965	0.74284
AC010504.2	chr19:34745441-34850317	0.255321	0.256359	0.00585215	0.000919992	0.9382	0.990116
AC010536.1	chr16:87634131-87799598	0.425796	0.529755	0.315161	0.152967	0.87515	0.978549
AC010547.9	chr16:71481499-71598992	0.389911	0.509185	0.385045	0.287598	0.6809	0.937549
AC010620.1	chr19:21264964-21308073	0.841879	0	-1e+308		0.23305	0.615602
AC010649.1	chr19:3224700-3303001	3.30223	7.02251	1.08855	0.6016	0.395	0.783683
AC010729.2	chr2:5866580-5870474	1.84818	1.88972	0.0320682	0.0709565	0.9166	0.987312
AC010761.10	chr17:27071001-27077974	22.353	13.4866	-0.728942	-0.311736	0.4565	0.83066
AC010761.6	chr17:27046410-27070473	2.44269	5.43483	1.15377	0.175954	0.35595	0.749022
AC010761.8	chr17:27046410-27070473	4.62369	4.38354	-0.0769469	-0.0245115	0.9401	0.990544
AC010761.9	chr17:27071001-27077974	1.54881	1.99298	0.363768	0.0967297	0.8724	0.978549
AC010883.5	chr2:43393799-43823185	1.40066	2.6619	0.926348	0.181809	0.66045	0.930275
AC010884.1	chr2:105552868-105719402	0.675555	0.750533	0.151842	0.0352937	0.93545	0.989751
AC010890.1	chr2:133429373-134326034	0.93911	0.746197	-0.331737	-0.129943	0.8753	0.978549
AC010894.3	chr2:175352116-175353114	2.65913	0.893272	-1.57378	-1.89812	0.01385	0.0982313
AC010967.2	chr2:52949814-53137158	0.337616	0.11943	-1.49922	-0.841674	0.3057	0.697745
AC010976.2	chr2:128193782-128284462	1.83403	1.50591	-0.284383	-0.0905426	0.91835	0.987312
AC010980.2	chr2:223181960-223217708	1.59777	1.67237	0.0658307	0.0631827	0.92385	0.987742
AC010984.3	chr2:131174327-131199048	0.162851	0.415911	1.35273	0.429866	0.59075	0.902523
AC011242.6	chr2:43864411-43995126	0	0.349437	1e+308		0.0868	0.349196
AC011288.2	chr7:13141015-13743774	0.254777	0.47649	0.903208	0.643058	0.4121	0.797855
AC011290.5	chr7:39605974-39649919	0.380703	0.939717	1.30356	0.575033	0.46235	0.834597
AC011306.2	chr2:56179292-56613308	0.921518	0.881734	-0.0636687	-0.0525773	0.94285	0.990673
AC011484.1	chr19:46984052-47114050	1.10205	0.521325	-1.07993	-0.23839	0.63235	0.920836
AC011558.5	chr19:1026297-1039068	120.683	188.802	0.645653	0.551893	0.4432	0.821094
AC011737.2	chr2:203879601-204091101	14.9096	14.7004	-0.0203922	-0.0363749	0.95625	0.99184
AC011747.4	chr2:8683721-8723922	0.367062	0.124777	-1.55667	-1.09741	0.02175	0.136356
AC011747.7	chr2:8806765-8824583	1.1692	1.01755	-0.200429	-0.0546685	0.8536	0.975051
AC011897.1	chr2:14772809-14790933	0.906056	0.61613	-0.556365	-0.689394	0.32965	0.723681
AC011933.1	chr17:73314156-73401790	10.235	10.7809	0.0749663	0.0815902	0.91345	0.98652
AC012065.7	chr2:20877568-20879005	0.477186	0.398919	-0.258457	-0.279021	0.67755	0.936407
AC012123.1	chr18:30252633-30354376	0.288049	0.383746	0.413839	0.189718	0.79385	0.966477
AC012146.7	chr17:5008835-5078329	7.98159	13.3991	0.747391	0.638213	0.35765	0.750999
AC012215.1	chr8:35092974-35654068	0.765937	1.92653	1.33071	1.37275	0.07335	0.312531
AC012307.3	chr2:96850596-96908359	4.07911	6.81405	0.740258	0.413348	0.6527	0.927084
AC012309.5	chr19:37742813-37756437	0.991902	1.52829	0.623652	0.940384	0.1474	0.477772
AC012314.8	chr19:54606035-54635140	0.441303	0.552923	0.325307	0.167954	0.8122	0.969387
AC012318.3	chr19:14588571-14606944	0.34174	0.605311	0.824777	0.22354	0.6899	0.940121
AC012354.6	chr2:45181802-45195901	0.518716	0.0523429	-3.30888	-3.90262	0.00105	0.0135428
AC012358.4	chr2:55401926-55462989	0.397995	0.395962	-0.00738551	-0.00070128	0.98815	0.997025
AC012358.8	chr2:55514977-55647057	0.719541	0.404511	-0.830899	-0.155729	0.49615	0.856731
AC012363.4	chr2:120770580-120974855	1.20053	1.4156	0.237744	0.054852	0.90895	0.986464
AC012379.1	chr15:49115931-49255641	3.49171	7.15084	1.03418	0.333606	0.6959	0.941995
AC012442.5	chr2:113341816-113372008	0.25903	0.324327	0.324329	0.075081	0.84355	0.973797
AC012487.2	chr2:109065016-109150652	0.309192	0.314204	0.0232009	0.00400159	0.96135	0.992388
AC012499.1	chr2:178487979-178973066	0.255399	0.0508912	-2.32727	-0.688134	0.30385	0.695694
AC012501.2	chr2:154277190-154449801	0.552946	0	-1e+308		0.1128	0.411238
AC012501.3	chr2:154277190-154449801	0.584284	0.0658358	-3.14973	-0.94409	0.19465	0.55818
AC012512.1	chr2:224569337-224570055	6.71982	4.14653	-0.69652	-1.48126	0.0404	0.210902
AC012615.1	chr19:1905212-1926016	1.19578	0.30786	-1.9576	-0.45858	0.62055	0.91599
AC013268.5	chr2:110744515-110753717	0.262078	0.141039	-0.8939	-1.2206	0.08195	0.337376
AC013394.2	chr15:93425936-93571237	75.8612	86.9801	0.197324	0.397084	0.55975	0.890735
AC013402.2	chr2:105049724-105137290	1.58074	0.377451	-2.06624	-3.14342	5e-05	0.00100044
AC013460.1	chr2:7561391-7590385	0.400153	0.266564	-0.58607	-0.492087	0.41575	0.799886
AC013718.1	chr2:135213329-135476570	0.69023	0.351994	-0.971528	-0.277072	0.7226	0.949948
AC015688.3	chr17:25783669-25976586	0.27487	0.365809	0.412342	0.0706701	0.86405	0.976681
AC015849.16	chr17:34220710-34238027	0.484866	0.446544	-0.118784	-0.0957461	0.8322	0.973077
AC015849.19	chr17:34136458-34195895	0.256311	0.258837	0.0141471	0.000927774	0.91835	0.987312
AC015933.2	chr18:25530929-25757410	1.65727	1.16083	-0.513651	-0.0632591	0.7891	0.964707
AC015936.3	chr17:42923720-42994305	1.51506	0.91844	-0.722122	-0.11183	0.71965	0.948991
AC015987.2	chr7:135611202-135662101	56.2089	56.8814	0.0171585	0.0433029	0.94875	0.991153
AC016292.3	chr17:1682778-1803376	0.348963	0.761825	1.12639	0.0910856	0.60365	0.908422
AC016582.2	chr19:38307998-38345855	0.270964	0.213023	-0.347095	-0.151761	0.7591	0.957431
AC016629.7	chr19:59070495-59111168	1.46407	4.18397	1.51489	0.163236	0.5732	0.894748
AC016629.8	chr19:59070495-59111168	0.343278	0.14076	-1.28614	-0.338125	0.4324	0.813193
AC016683.6	chr2:113969098-114036527	0.332595	0.471848	0.504555	0.252858	0.6396	0.923212
AC016700.5	chr2:70351167-70352449	0.642837	0.950834	0.56474	0.749571	0.2855	0.674979
AC016708.2	chr2:215674952-216003151	0.24622	0.565498	1.19957	0.673998	0.3923	0.781279
AC016717.1	chr2:226562969-226568370	0.342545	0	-1e+308		0.2236	0.602775
AC016722.2	chr2:47043806-47086146	0.381371	0.232708	-0.712675	-0.670123	0.24535	0.629224
AC016723.4	chr2:168671283-168797654	0.285765	0.180596	-0.662064	-0.14601	0.7333	0.951635
AC016725.4	chr2:135493033-135716912	2.31387	2.41959	0.0644548	0.031214	0.95965	0.992388
AC016734.2	chr2:63348517-64054977	0.638508	0.53753	-0.248359	-0.0320152	0.9124	0.98652
AC016747.3	chr2:61293005-61391964	2.62571	4.08231	0.636682	0.571237	0.27575	0.662578
AC016757.3	chr2:239133192-239140318	1.62741	1.94137	0.254497	0.408927	0.5646	0.892634
AC016773.1	chr4:1723226-1746898	0.206071	1.06262	2.36642	0.734923	0.45295	0.828211
AC017081.1	chr2:207220462-207220843	0.887803	0.475301	-0.901398	-0.76025	0.30645	0.698522
AC017099.3	chr2:98280679-98319527	1.16529	1.9769	0.762548	1.04751	0.03145	0.177146
AC017101.10	chr2:187454791-187630685	2.49554	0.379889	-2.7157	-0.381656	0.2273	0.607786
AC017104.6	chr2:232253686-232259702	0.94337	0.881617	-0.0976709	-0.145553	0.82305	0.97213
AC017116.11	chr7:44084238-44109055	4.13203	4.61335	0.158964	0.115219	0.89325	0.982796
AC018464.3	chr7:112594700-112635689	0.292749	0.106262	-1.46203	-0.811452	0.1884	0.549474
AC018470.4	chr2:175190754-175195371	0.259954	0.285657	0.136028	0.191811	0.7843	0.964026
AC018638.1	chr7:128293739-128293989	0.522916	1.12748	1.10845	0.494063	0.3143	0.707201
AC018641.7	chr7:32496574-32497370	1.14607	1.56158	0.446305	0.745694	0.2935	0.683231
AC018730.1	chr2:105424029-105469641	44.6527	22.4267	-0.993528	-3.03766	5e-05	0.00100044
AC018730.3	chr2:105469742-105542510	1.85072	0.499049	-1.89084	-0.695909	0.10255	0.38901
AC018737.1	chr2:122407225-122494499	3.78303	4.89119	0.370645	0.351541	0.6508	0.927032
AC018755.1	chr19:52095035-52097630	0.498224	0.790817	0.66655	1.16095	0.0956	0.371528
AC018755.16	chr19:52097813-52109403	0.14969	0.343526	1.19844	0.797917	0.14135	0.467414
AC018755.2	chr19:52188615-52215640	0.833976	0.532907	-0.646122	-0.319834	0.6389	0.922997
AC018766.4	chr19:50321538-50364001	8.05495	9.95043	0.304885	0.144596	0.1293	0.444515
AC018766.5	chr19:50321538-50364001	4.41026	8.24942	0.903431	0.364323	0.4766	0.843866
AC018766.6	chr19:50321538-50364001	0.394847	0.262715	-0.587796	-0.0465546	0.7503	0.955517
AC018804.6	chr2:130959884-130970201	0.330252	0.154067	-1.10001	-0.844686	0.2445	0.627939
AC018865.8	chr2:130748028-130808704	5.47103	4.05715	-0.431347	-0.501531	0.46255	0.834597
AC018865.9	chr2:130748028-130808704	0.307219	0.361717	0.235595	0.137314	0.8393	0.973585
AC018867.2	chr2:187350882-187374090	11.0888	4.51697	-1.29567	-0.151782	0.5839	0.89975
AC018892.9	chr2:97746834-97748986	0.300861	0.364371	0.27631	0.331802	0.6197	0.915477
AC019097.7	chr2:99613723-100106497	0.560694	0.982487	0.809225	0.0995996	0.66465	0.930887
AC019294.1	chr15:76016317-76055662	0.0888753	0.279639	1.65371	1.20798	0.14525	0.473653
AC020907.1	chr19:35531409-35598141	0.275167	0.204363	-0.429177	-0.169775	0.64655	0.926244
AC020907.2	chr19:35615416-35645204	0.141786	0.489552	1.78775	0.947094	0.27845	0.665374
AC020910.2	chr19:35166997-35168486	0.714861	1.02527	0.520269	0.935937	0.18945	0.550753
AC021016.6	chr2:219135114-219232822	0.173213	0.544768	1.6531	0.221933	0.3514	0.744048
AC021188.4	chr2:96973000-96987469	0.228677	0.971274	2.08657	2.21488	0.01125	0.0842269
AC021224.1	chr18:29598334-30050447	4.73727	6.20857	0.390204	0.223003	0.7596	0.957437
AC021593.1	chr17:76000248-76139049	0.797922	1.3335	0.740892	0.332712	0.67405	0.934448
AC021860.1	chr4:38614321-38702663	0.23344	0.646702	1.47005	0.494819	0.5482	0.885059
AC022007.5	chr3:10000400-10052893	0.77428	0.808162	0.0617894	0.03329	0.9686	0.992905
AC022201.5	chr2:70523106-70529222	0.173391	0.798267	2.20284	0.225566	0.42415	0.806271
AC022400.1	chr10:75404638-75490272	0.244743	1.29391	2.4024	0.77584	0.51615	0.86891
AC022431.1	chr5:55800461-55800899	0.970335	1.13312	0.223752	0.2577	0.70775	0.944569
AC022532.1	chr10:72192070-72207707	2.95875	0.11013	-4.74771	-5.46337	0.0001	0.00188654
AC023085.1	chr11:43577985-43902276	0.396636	0.422856	0.0923497	0.0102212	0.9506	0.991215
AC023490.1	chr22:20378813-20380440	0.844604	0.555998	-0.603196	-0.512475	0.601	0.907485
AC024560.3	chr3:197305083-197354777	5.35834	8.74282	0.706312	1.80934	0.01175	0.0870155
AC024580.1	chr19:56643967-56672262	0.290464	0.488815	0.750927	0.221443	0.77465	0.96147
AC024592.12	chr19:5865836-5904017	3.02971	1.27627	-1.24724	-0.529915	0.29005	0.680076
AC024937.6	chr3:195664113-195665610	0.421135	0.516136	0.293471	0.43483	0.53845	0.879331
AC025165.8	chr12:58003962-58027138	2.75019	2.60256	-0.079601	-0.0188649	0.9592	0.992388
AC025262.1	chr12:65004292-65091347	23.1624	23.3967	0.0145199	0.00232415	0.9322	0.989512
AC025335.1	chr17:7816641-7819271	2.24868	2.05821	-0.127691	-0.317924	0.65395	0.927952
AC025442.3	chr5:65435798-65479443	0.871791	0.644631	-0.43551	-0.0866179	0.85045	0.974671
AC026271.5	chr17:18538318-18585575	2.08944	2.27406	0.122153	0.142476	0.84865	0.974367
AC026407.1	chr5:157158204-157168456	0	2.62574	1e+308		0.19745	0.562819
AC026740.1	chr5:612386-693510	0.551144	0.626697	0.185339	0.0809203	0.6183	0.914979
AC026806.2	chr19:38822273-38822716	4.05146	2.24312	-0.852937	-1.36797	0.05845	0.270254
AC027119.1	chr3:6004528-6165807	0.328994	0	-1e+308		0.001	0.0130293
AC027307.3	chr19:1440837-1441937	0.676086	1.09182	0.691452	1.14484	0.11075	0.407064
AC027601.1	chr17:79202076-79212891	0.530991	0.815151	0.618381	0.935557	0.16375	0.50662
AC027612.4	chr2:91924751-91955465	0.0722422	0.26381	1.86858	1.89616	0.2068	0.57678
AC027612.6	chr2:91777535-91847998	7.86556	2.9359	-1.42175	-2.5919	0.00025	0.00416714
AC027763.2	chr17:6757179-6922978	1.40165	1.69797	0.276688	0.0863653	0.73135	0.951635
AC032027.1	chr8:57868646-57868875	0	0.963435	1e+308		0.0351	0.190928
AC034102.1	chr12:56367696-56388490	8.28727	10.994	0.40774	0.515559	0.4647	0.835847
AC034193.5	chr3:10000400-10052893	4.8167	6.05113	0.32916	0.311106	0.6379	0.922899
AC034220.3	chr5:131520568-131731306	0.821743	0.608146	-0.434268	-0.136795	0.7601	0.957437
AC037459.4	chr8:22435791-22461663	6.54707	7.91029	0.272882	0.241849	0.7488	0.955394
AC040173.1	chr16:14165177-14360630	1.4402	2.20473	0.61433	0.330866	0.6735	0.934286
AC046143.3	chr3:194304739-194393206	0.507671	0.496349	-0.0325377	-0.008718	0.9651	0.992698
AC053503.4	chr2:220238267-220268355	0.246725	0.367214	0.573714	0.196529	0.80025	0.967165
AC053503.6	chr2:220283098-220291461	0	0.731811	1e+308		0.229	0.609862
AC061975.1	chr17:26529823-26530831	2.38288	10.8483	2.18669	10.2465	0.3142	0.707201
AC062017.1	chr2:239969863-240324058	0.191691	1.13946	2.5715	0.528963	0.16005	0.499476
AC062029.1	chr2:88838237-88931339	0.910903	0.918163	0.0114529	0.00793313	0.99025	0.997462
AC064872.1	chr2:78639918-78640220	0.292787	0	-1e+308		0.0078	0.0642746
AC064875.2	chr2:13106909-13147138	0.260395	0.0753407	-1.7892	-0.929378	0.04655	0.232002
AC066593.1	chr2:115199875-116603328	3.44138	1.31371	-1.38935	-0.84312	0.2311	0.612189
AC068039.4	chr2:172629991-172632354	0.310906	0.276689	-0.168211	-0.259054	0.71255	0.946721
AC068057.1	chr2:105320215-105321967	2.16155	1.48717	-0.539494	-0.926642	0.1908	0.553083
AC068134.10	chr2:232825954-233209060	1.73744	1.87744	0.111807	0.0652631	0.9275	0.988699
AC068134.5	chr2:233280527-233284526	0.587495	0.356307	-0.721455	-1.15197	0.1066	0.397377
AC068279.3	chr2:87607002-87607890	0.180398	0.275691	0.611871	0.586416	0.41025	0.796254
AC068490.1	chr2:21444046-22753977	0.436762	0.0669019	-2.70673	-1.16223	0.1455	0.474166
AC068499.10	chr19:18315539-18366229	0.645712	2.02948	1.65215	1.03745	0.3194	0.713023
AC068533.7	chr7:65540784-65629998	0.365358	1.33117	1.86531	0.577132	0.5491	0.885442
AC068580.6	chr11:1753639-1785222	0.612472	0.876302	0.516785	0.177113	0.82465	0.972448
AC068610.3	chr7:114701590-114871409	0.262626	0.333286	0.343751	0.316268	0.61555	0.913784
AC068718.1	chr2:188577542-189152418	1.1702	0	-1e+308		0.1194	0.424158
AC068831.10	chr15:91565848-91579841	0.470745	0.541825	0.20288	0.195532	0.7626	0.957707
AC068831.15	chr15:91445447-91465814	9.84381	10.2293	0.0554236	0.0674888	0.91905	0.987312
AC068987.1	chr12:51984049-52206648	0.237775	0.576252	1.2771	0.592244	0.4332	0.813875
AC069257.6	chr3:195938357-196065374	3.84285	0	-1e+308		0.20995	0.582628
AC069277.2	chr3:6532165-7783215	9.78699	13.4921	0.463178	0.448134	0.51435	0.868034
AC069278.4	chr19:44978644-44979403	0.722424	0.698542	-0.0484991	-0.066988	0.92835	0.988936
AC069282.6	chr7:47735327-48019178	1.81051	2.69513	0.573958	0.358115	0.5938	0.903111
AC069513.4	chr3:195382435-195384798	0.30865	0.608259	0.978713	1.53765	0.0329	0.183147
AC069547.1	chr10:52065359-52401211	0.566043	0.362672	-0.642249	-0.300229	0.7231	0.949948
AC072052.7	chr7:6530423-6530729	0.709536	0.568094	-0.320745	-0.262777	0.79785	0.967137
AC072062.1	chr2:215674952-216003151	0.42768	0.168022	-1.34788	-0.78958	0.2844	0.674239
AC073046.25	chr2:74212258-74213470	1.6314	1.08828	-0.58407	-0.66063	0.3594	0.752666
AC073069.2	chr2:177203364-177203805	0.298171	0.108266	-1.46156	-0.776183	0.16505	0.508873
AC073071.1	chr7:109162037-109237223	4.13905	0.361684	-3.5165	-3.13823	0.01245	0.0906901
AC073236.3	chr7:153097004-153111048	0.18037	0.435088	1.27035	1.36324	0.01545	0.106194
AC073254.1	chr2:233412778-233547491	3.80679	5.05376	0.408782	0.236784	0.7014	0.942976
AC073283.4	chr2:47419543-47572213	2.58271	2.13134	-0.277124	-0.255368	0.71325	0.946801
AC073321.4	chr2:217455148-217475925	0.446561	0.147044	-1.60261	-0.936949	0.2247	0.604625
AC073333.1	chr7:16828865-16829246	2.17362	2.21093	0.0245525	0.0330284	0.96005	0.992388
AC073333.8	chr7:16685755-16759523	0.617739	0.58093	-0.0886327	-0.0175956	0.95835	0.992234
AC073343.1	chr7:6703604-6748532	1.04995	1.3743	0.388371	0.150469	0.8004	0.967165
AC073343.13	chr7:6703604-6748532	1.52022	1.98893	0.38771	0.141885	0.87445	0.978549
AC073415.2	chr2:109403212-109501933	4.12025	4.84383	0.233416	0.0357576	0.81305	0.969387
AC073479.1	chr2:6072818-6141407	1.26133	0.605579	-1.05856	-1.23128	0.0839	0.342101
AC073641.2	chr2:224822120-224832431	2.31969	1.90708	-0.28257	-0.100184	0.837	0.973585
AC074117.10	chr2:27548715-27593353	5.04416	8.28638	0.716128	0.416066	0.3822	0.773431
AC074138.3	chr19:37176341-37178351	0.585266	0.797914	0.447141	0.579993	0.4012	0.788191
AC074212.5	chr19:46268042-46296060	0.536417	1.23675	1.20512	0.422441	0.73265	0.951635
AC074212.6	chr19:46268042-46296060	0.573771	0.910316	0.665894	0.0924143	0.59065	0.902523
AC074286.1	chr2:178092322-178408564	1.22676	1.13742	-0.109095	-0.0376145	0.9173	0.987312
AC074289.1	chr2:64319785-64479993	19.9598	11.283	-0.822944	-1.23692	0.0651	0.288177
AC074363.1	chr2:168149680-168414843	1.2272	1.14209	-0.103704	-0.127165	0.85205	0.974725
AC078883.3	chr2:173292081-173489823	0.175295	0.292171	0.737032	0.0601803	0.641	0.923988
AC078883.4	chr2:173292081-173489823	0.192214	0.749628	1.96346	0.159222	0.3789	0.76995
AC079135.1	chr2:237073878-237203570	0.369085	0.884686	1.26121	0.364821	0.59945	0.90675
AC079145.4	chr2:20189977-20212455	0.515274	0.265668	-0.955714	-0.338206	0.60375	0.908422
AC079250.1	chr2:47917854-47918385	7.49811	10.5964	0.498982	1.09424	0.1187	0.422404
AC079354.5	chr2:202937977-203062585	0.547766	0.137823	-1.99074	-0.814864	0.4985	0.857678
AC079586.1	chr2:129999745-130031421	0.474131	0.173578	-1.4497	-2.16927	0.00385	0.037688
AC079742.4	chr7:6617064-6629005	20.2845	18.9495	-0.0982147	-0.0872798	0.9045	0.984909
AC079776.1	chr2:130626765-130635126	0.27929	0.108681	-1.36166	-0.834004	0.2556	0.639907
AC079776.2	chr2:130680434-130704276	0.291972	0.713556	1.2892	0.695222	0.1936	0.557199
AC079781.7	chr7:97537567-97537736	3.69371	0	-1e+308		0.0247	0.149272
AC079807.2	chr2:47922668-48134949	0.375435	1.61459	2.10453	0.180411	0.1336	0.452159
AC079922.3	chr2:113399408-113403267	0.625101	0.565869	-0.143622	-0.25796	0.7072	0.944333
AC083799.1	chr3:129366634-129612419	3.0526	2.43775	-0.324492	-0.210891	0.76275	0.957719
AC083843.1	chr8:135804262-135810515	0.445478	0.944446	1.08411	2.5568	0.0003	0.00484665
AC083867.4	chr7:137848185-137849383	0.278438	0.111947	-1.31454	-0.756594	0.3569	0.749963
AC083873.4	chr7:132854173-132855272	1.07247	0.920422	-0.220571	-0.380134	0.5916	0.90264
AC083884.8	chr7:74071993-74306731	0.577569	1.2228	1.08213	0.134624	0.4248	0.806907
AC083899.3	chr2:87352512-87423770	0.499315	0.590089	0.240982	0.488424	0.4955	0.856273
AC084018.1	chr12:122150657-122241812	10.3826	24.3669	1.23076	1.83535	0.0106	0.0806585
AC084149.2	chr2:77879538-77881794	0.349749	0	-1e+308		0.0078	0.0642746
AC084219.4	chr19:44598491-44637027	3.39181	3.04425	-0.155972	-0.276271	0.6133	0.912726
AC084809.2	chr17:30819539-31205655	0.9054	0.783723	-0.208211	-0.0671306	0.8958	0.983662
AC087073.1	chr2:51259738-52635055	1.36055	0.138154	-3.29984	-2.44418	0.15845	0.496071
AC087269.1	chr8:8559447-8561616	1.75127	0.616777	-1.50558	-1.64714	0.04475	0.225891
AC087393.1	chr17:20978868-20993928	0.499527	0	-1e+308		5e-05	0.00100044
AC087645.1	chr17:76210266-76221717	16.5558	19.7322	0.253218	0.387091	0.5769	0.89615
AC089999.1	chr12:113587662-113623284	0.746202	1.15217	0.626716	0.103012	0.78225	0.964026
AC090043.1	chr3:1637460-1637929	0.168273	0.299016	0.829417	0.576842	0.4724	0.840173
AC090044.1	chr3:577913-887698	0.279551	0.212515	-0.395544	-0.358993	0.53735	0.878995
AC090044.2	chr3:898806-899774	0.280059	0.134476	-1.05838	-0.630505	0.3421	0.735487
AC090186.1	chr8:52730139-52811735	6.75263	10.0817	0.578217	0.753684	0.2918	0.681873
AC090519.7	chr15:44575956-44576117	3.05787	0	-1e+308		0.0553	0.260875
AC090587.4	chr11:3875547-4114439	0.257199	0.425814	0.727336	0.126512	0.74285	0.954573
AC090616.2	chr17:30468244-30580393	0.294985	0.420279	0.510707	0.162968	0.83235	0.973077
AC090953.1	chr3:16216155-16273499	0.384724	0.0747592	-2.3635	-1.06779	0.3028	0.694689
AC091171.1	chr8:21946669-21962409	7.71089	6.46181	-0.254959	-0.45759	0.5254	0.873065
AC091493.2	chr3:16729492-16738986	0.850442	0.749639	-0.182018	-0.153879	0.81995	0.971383
AC091729.9	chr7:1191706-1204903	1.80366	2.01051	0.156632	0.207413	0.7548	0.95644
AC091878.1	chr5:17065706-17276943	0.249706	0.28978	0.214732	0.0544163	0.9224	0.987569
AC092171.2	chr7:5313999-5465045	0.353506	0.272343	-0.376313	-0.0657044	0.8515	0.974725
AC092171.4	chr7:5470965-5553429	3.0091	3.55239	0.239456	0.563671	0.4209	0.803751
AC092198.1	chrX:39868528-39871435	0.465586	0.430796	-0.112043	-0.202664	0.7692	0.96012
AC092295.7	chr19:37001596-37119499	3.59494	2.85999	-0.329958	-0.136118	0.7891	0.964707
AC092299.7	chr19:197074-205074	11.6788	13.0418	0.159252	0.209903	0.76865	0.96012
AC092299.8	chr19:197074-205074	3.35836	3.36583	0.00320251	0.00313017	0.99585	0.998635
AC092301.3	chr19:46318667-46366548	0.203078	0.464808	1.1946	0.168266	0.61565	0.913784
AC092415.1	chr3:28038700-28070095	0.650183	0.339486	-0.937493	-0.962557	0.13705	0.458546
AC092569.2	chr2:30945636-31043408	0.47144	0	-1e+308		0.23505	0.618491
AC092594.1	chr2:19167728-19546509	1.27934	0.523368	-1.2895	-1.49155	0.03525	0.191439
AC092597.3	chr4:47487304-47595503	0.492851	0.217415	-1.1807	-0.377881	0.6745	0.934545
AC092614.2	chr2:192093890-192290115	0.751433	0.70727	-0.0873846	-0.0206412	0.9591	0.992358
AC092620.2	chr2:139259370-139332028	0.131058	0.454047	1.79264	0.261057	0.60555	0.909075
AC092669.3	chr2:66610437-66619582	5.64134	4.22516	-0.417032	-1.12244	0.11125	0.407877
AC092675.3	chr2:98947851-99015064	0.751042	0.77595	0.0470716	0.0371756	0.9541	0.991696
AC092687.5	chr2:10710891-10830101	0.481615	0.52036	0.111629	0.0261059	0.93485	0.98973
AC092835.2	chr2:95873282-95881351	4.9215	5.17607	0.0727599	0.176378	0.80135	0.967311
AC093106.7	chr7:131346710-131347383	5.13758	6.80581	0.405679	0.879943	0.21245	0.586623
AC093110.3	chr2:54683421-54896812	0.598699	0.928289	0.632743	0.0910292	0.7369	0.952549
AC093157.1	chr1:101455178-101552821	4.48874	5.52375	0.299337	0.451976	0.52515	0.873065
AC093323.3	chr4:6672451-6677774	8.42586	10.201	0.275811	0.877252	0.21565	0.591903
AC093375.1	chr2:156868128-156881125	1.52631	0.972003	-0.651019	-1.04323	0.1453	0.473741
AC093382.1	chr2:216804030-216806442	0	0.281694	1e+308		0.0173	0.115497
AC093391.2	chr2:136664246-136779888	0.738632	0.706308	-0.0645568	-0.0113472	0.92035	0.987312
AC093415.2	chr3:37493605-37903271	5.43495	5.95875	0.132744	0.154608	0.82705	0.972884
AC093616.4	chr2:88000502-88038766	0.471832	0.284089	-0.731931	-1.13669	0.0966	0.37364
AC093620.5	chr7:5313999-5465045	0.92226	0.748404	-0.301356	-0.070398	0.88875	0.981803
AC093627.7	chr7:70971-71835	0.451851	0.153907	-1.55379	-1.44972	0.0717	0.307872
AC093627.9	chr7:135852-149466	1.94769	2.18051	0.162901	0.237896	0.73945	0.953556
AC093642.3	chr2:242823513-243026289	0.429334	0.520372	0.277443	0.160827	0.80295	0.967311
AC093642.5	chr2:243030783-243102304	2.13494	0.850636	-1.32758	-1.39148	0.0411	0.213359
AC093668.2	chr7:102120178-102121095	1.73927	1.37584	-0.33817	-0.605489	0.3886	0.778074
AC093673.5	chr7:143076784-143077588	9.57654	6.33213	-0.596813	-1.37001	0.0514	0.248255
AC093724.2	chr2:132479947-132524973	1.08455	0.717418	-0.596212	-0.750316	0.29775	0.688505
AC093734.1	chr7:1570349-1600457	3.47612	1.57689	-1.1404	-1.60077	0.0321	0.179966
AC093818.1	chr2:173292081-173489823	1.65942	1.66663	0.0062491	0.00185922	0.99595	0.998635
AC093838.4	chr2:132250385-132279146	6.11202	9.71126	0.668009	1.62795	0.02085	0.132376
AC093850.2	chr2:216395169-216708445	3.84228	0.0251738	-7.2539	-1.53727	0.1572	0.493289
AC093901.1	chr2:118889703-118943962	0.653659	0.851728	0.381856	0.433407	0.4964	0.856874
AC096559.1	chr2:11988747-12718474	0.45507	0.248198	-0.874596	-0.605276	0.235	0.618439
AC096579.7	chr2:89109983-89165653	3.49105	3.53842	0.0194437	0.0438516	0.9471	0.991153
AC096649.2	chr2:175936977-176033250	0	0.337103	1e+308		0.15315	0.486397
AC096677.1	chr1:201592012-201853422	1.23678	0.560323	-1.14226	-0.13328	0.52285	0.871871
AC096772.6	chr2:208686013-208687493	2.09843	1.97529	-0.0872456	-0.180377	0.80075	0.967165
AC097359.1	chr3:37283279-37408242	0.564229	0.381093	-0.566137	-0.198588	0.8099	0.968785
AC097500.2	chr2:186897617-186947960	0.638099	0.727173	0.188518	0.239237	0.73735	0.952709
AC097662.2	chr2:228029280-228222550	1.69518	2.43866	0.524651	0.21843	0.6523	0.927051
AC097721.2	chr2:139175853-139259268	0.151273	0.302933	1.00185	0.842647	0.17875	0.533591
AC097724.3	chr2:28931818-28959071	0.319958	0.71962	1.16935	1.30014	0.0618	0.279246
AC098614.2	chr3:27674466-27675211	0.278168	0.542428	0.963477	0.918879	0.16465	0.508482
AC098973.2	chr3:27844252-27932792	34.029	19.4531	-0.806764	-1.75382	0.01365	0.0972509
AC099522.1	chr5:72740653-72744352	0.365213	0.067582	-2.43403	-2.39694	0.01735	0.115755
AC099668.5	chr3:49711434-49761384	0	0.505157	1e+308		0.1533	0.486647
AC099850.1	chr17:57059998-57232630	0.652116	1.30037	0.995725	0.290602	0.7101	0.94543
AC103801.2	chr11:22644078-22834601	6.08319	9.27756	0.608917	0.509972	0.46585	0.836462
AC103809.2	chr17:72322348-72351959	0.34824	0.200459	-0.796777	-0.202048	0.7257	0.950618
AC103965.1	chr15:84867599-84898888	16.7059	20.5571	0.299276	0.930199	0.1129	0.411274
AC104135.3	chr2:75145274-75165545	0.843089	0.889304	0.0769916	0.14354	0.8134	0.969387
AC104534.3	chr19:39306061-39342987	0.326192	0.0774431	-2.07451	-0.0908221	0.41065	0.796512
AC104653.1	chr2:114586966-114600933	1.61861	2.39076	0.562716	0.746083	0.29565	0.685856
AC104655.2	chr2:105552868-105719402	2.71347	2.9026	0.097208	0.042145	0.8452	0.973849
AC104655.3	chr2:105760570-105761882	3.11407	4.7016	0.59435	1.03646	0.136	0.456657
AC104698.1	chr2:30454396-30546596	12.7843	2.35586	-2.44005	-3.11598	0.00015	0.00268857
AC104841.2	chr2:242166678-242293442	23.7955	18.0113	-0.401791	-0.214338	0.7292	0.950993
AC105020.1	chr15:75966662-76005189	0.268146	0.251795	-0.0907702	-0.0441837	0.9461	0.991153
AC105760.2	chr2:237968076-238009109	0.312758	0.385922	0.303262	0.110334	0.80945	0.968756
AC106782.20	chr16:30844946-30906541	0.583411	0.908032	0.638231	0.22736	0.7256	0.950608
AC106875.1	chr2:11817720-11967535	0.797217	1.38159	0.793288	0.379514	0.62955	0.919747
AC107016.1	chr12:53290976-53346686	7.90351	6.83537	-0.209474	-0.0128804	0.9079	0.986192
AC107081.5	chr2:62095223-62374382	16.8786	16.995	0.00991606	0.00539914	0.9944	0.998302
AC107218.3	chr2:214149112-215548970	0.30238	0.0410714	-2.88016	-0.377004	0.25095	0.63504
AC107983.4	chr17:18414534-18528930	0.880924	0.940439	0.0943171	0.0435131	0.94485	0.991141
AC108025.2	chr2:5742636-5831620	0.624839	1.13838	0.865425	0.398894	0.5623	0.891891
AC108142.1	chr4:182795590-183724177	10.0902	5.67872	-0.829315	-0.600453	0.19335	0.557081
AC108448.3	chr11:3210775-3211159	1.63511	2.21414	0.437355	0.57013	0.5521	0.886787
AC108463.1	chr2:111953539-112268567	0.551944	0.0689889	-3.00009	-0.693638	0.44325	0.821094
AC108463.2	chr2:111953539-112268567	0.707465	0.552733	-0.356077	-0.105694	0.7728	0.960907
AC108488.3	chr2:3579402-3609324	4.46496	6.49782	0.541307	0.632025	0.35665	0.74985
AC108488.4	chr2:3579402-3609324	0.967434	2.01883	1.06128	0.44995	0.4366	0.81674
AC109828.1	chr2:27548715-27593353	5.38978	7.27569	0.432857	0.199318	0.69695	0.941995
AC110615.1	chr4:76831808-76928641	4.86422	4.09215	-0.24935	-0.0637207	0.9091	0.986464
AC110771.1	chr4:187111912-187112626	0.186216	0.335745	0.850386	0.75037	0.2801	0.668225
AC112229.4	chr2:111143953-111230652	0.554627	0.477724	-0.215342	-0.173473	0.8158	0.970229
AC112229.7	chr2:111132714-111142219	0.679594	0.250493	-1.4399	-2.40801	0.0014	0.0169265
AC112721.2	chr2:238337562-238343465	0.412909	0.0334525	-3.62564	-1.36135	0.2426	0.626992
AC113189.5	chr17:7465191-7536700	4.90046	3.358	-0.545317	-0.0524148	0.64875	0.927032
AC114494.1	chr1:31882411-31907525	1.93785	2.18485	0.173075	0.0640474	0.81365	0.969387
AC114546.1	chr15:35270541-35280488	32.311	28.4928	-0.181427	-0.385533	0.5853	0.89991
AC114730.11	chr2:242641449-242668893	0.712803	0.821393	0.20457	0.0554525	0.9187	0.987312
AC114730.7	chr2:242673993-242708231	0.479732	2.11673	2.14154	1.24818	0.0595	0.272951
AC114730.8	chr2:242673993-242708231	0.156283	0.635032	2.02266	0.501345	0.5384	0.879319
AC114803.3	chr2:220154344-220174370	0.539803	1.04413	0.951798	0.207933	0.675	0.934563
AC115115.2	chr2:113033170-113097640	0.544068	0.510393	-0.0921792	-0.0210154	0.95165	0.991215
AC116407.2	chr17:30468244-30580393	0.377136	0.120936	-1.64084	-0.170217	0.46505	0.835906
AC116614.1	chr2:945319-945960	4.10228	6.29549	0.617893	1.19741	0.08885	0.353346
AC117395.1	chr3:149478891-149942977	1.88658	4.3552	1.20696	0.497001	0.6694	0.932642
AC117834.1	chr8:93895211-94029901	8.74549	9.78749	0.1624	0.419546	0.5482	0.885059
AC119673.1	chr1:205681946-205719404	178.161	246.958	0.471081	0.928229	0.1871	0.547879
AC120194.1	chr8:71485676-71520622	58.8139	51.9421	-0.179254	-0.350661	0.61935	0.915407
AC123886.2	chr2:111368492-111369981	0.548022	0.734891	0.423296	0.554108	0.42735	0.808525
AC124309.1	chr15:23888690-23891175	4.25346	3.25312	-0.386813	-0.54954	0.4286	0.809468
AC124789.1	chr17:36584661-36668628	4.2051	5.81081	0.466599	0.31256	0.67845	0.936742
AC124890.1	chr12:69139885-69187743	0.125689	0.314707	1.32415	0.510362	0.4816	0.847551
AC125232.1	chr2:87257799-87303536	3.03184	3.0399	0.00383184	0.00988589	0.98915	0.997188
AC127496.1	chr17:78965397-78983317	0.48576	0.297863	-0.705595	-0.415036	0.52655	0.873912
AC128709.1	chr3:197232132-197233857	0.0788328	0.292486	1.8915	1.52824	0.06695	0.294456
AC129492.6	chr17:7975953-7991021	0.912845	0.671056	-0.443937	-0.796711	0.25695	0.641074
AC129929.5	chr11:2349978-2418649	0.360065	0.305327	-0.237905	-0.0368491	0.88515	0.980631
AC131097.3	chr2:242823513-243026289	0.566294	1.08578	0.93911	0.790109	0.25855	0.642839
AC131097.4	chr2:242823513-243026289	0.692903	0.087282	-2.9889	-1.1151	0.12325	0.431028
AC131180.3	chr2:131862419-132111282	0.685584	0.727317	0.0852504	0.0227694	0.95665	0.99184
AC132217.4	chr11:2150341-2182571	5.25862	1.44117	-1.86744	-0.740809	0.5925	0.902695
AC132872.1	chr17:80186272-80231607	0.554232	0.805136	0.538744	0.2149	0.61295	0.912471
AC133528.2	chr2:242629828-242633704	5.2667	3.98651	-0.401773	-0.694652	0.3207	0.714377
AC133785.1	chr2:131588550-131804836	0.214262	0.368252	0.781319	0.232027	0.71195	0.94617
AC135048.1	chr16:30996518-31000473	0.419586	0.38509	-0.123773	-0.0661514	0.9285	0.988994
AC135048.13	chr16:30930639-30967832	3.36352	2.49231	-0.432485	-0.185166	0.8446	0.973817
AC135178.1	chr17:8261730-8263538	0.840138	1.63543	0.960968	1.93464	0.0084	0.0680141
AC135776.1	chr16:34232105-34232469	9.15471	9.65046	0.0760839	0.144355	0.8356	0.973372
AC136297.1	chr11:1295600-1330884	12.8532	14.1799	0.141721	0.0553094	0.76845	0.96012
AC137932.1	chr16:89334037-89556969	1.08419	1.45831	0.427687	0.289759	0.6772	0.936279
AC137932.5	chr16:89334037-89556969	0.484037	0.50979	0.0747853	0.00625286	0.94395	0.990908
AC137934.1	chr16:90252404-90289086	0.204278	0.296255	0.536305	0.251597	0.5316	0.876254
AC138035.2	chr5:180733502-180755068	1.0741	1.35666	0.336928	0.532331	0.4405	0.819485
AC138783.12	chr7:74696065-74714647	0.302538	0.0354107	-3.09486	-1.05422	0.22255	0.601529
AC138969.4	chr16:16404197-16444447	1.64772	2.4883	0.594687	0.937696	0.08505	0.345001
AC139100.2	chr18:77905806-78005429	0.97502	1.55562	0.67399	0.397321	0.49555	0.856273
AC139100.3	chr18:77905806-78005429	0.388138	0.449599	0.212072	0.111102	0.8783	0.979219
AC140481.1	chr2:131174327-131199048	11.5595	13.174	0.188617	0.401878	0.53555	0.878168
AC140481.7	chr2:131437622-131476404	1.28313	1.29403	0.0122051	0.0156503	0.9813	0.9957
AC141586.5	chr16:2653350-2693297	2.0193	1.60741	-0.329113	-0.651266	0.29535	0.685822
AC141928.1	chr4:3760474-3765117	0.748221	0.827488	0.145274	0.333257	0.63685	0.922097
AC142119.1	chr2:16137170-16245963	0.339767	0.124358	-1.45004	-1.11409	0.13165	0.44875
AC142528.1	chr2:3500726-3526968	0.287951	0.649358	1.17319	0.373517	0.6623	0.930715
AC144449.1	chr2:150426147-150715705	0.435267	0.304622	-0.514882	-0.10724	0.8066	0.968305
AC144450.1	chr2:1550436-1623885	0.340393	0.061585	-2.46655	-1.48659	0.0825	0.33862
AC144450.2	chr2:1624281-1629191	0.260414	0.0356027	-2.87075	-2.09965	0.0325	0.181512
AC144521.1	chr3:17198653-18959184	1.80125	2.40515	0.417127	0.162452	0.5654	0.892683
AC144652.1	chr7:155087627-155089251	2.33024	3.1727	0.445233	1.05228	0.1291	0.4442
AC144831.1	chr17:81061204-81063860	0.391627	0.234588	-0.739351	-1.20871	0.09115	0.359282
AC145343.2	chr17:66092186-66097615	0.309053	0.112666	-1.4558	-0.593332	0.18235	0.540006
AC147651.4	chr7:588833-829190	0.512493	0.183451	-1.48214	-0.214253	0.53095	0.876135
AC156455.1	chr12:122501211-122506522	2.6098	3.30455	0.340516	0.496132	0.4937	0.855169
AC159540.1	chr2:98081082-98100408	2.4566	2.91975	0.249183	0.370978	0.57255	0.894494
AC159540.2	chr2:98081082-98100408	0.373035	0.573201	0.61973	0.388986	0.59195	0.902695
AC187652.1	chr7:302917-304070	0.224433	0.344442	0.617977	0.437676	0.50355	0.861884
AC226118.1	chr7:419324-422678	0.300666	0.150182	-1.00145	-1.39173	0.05515	0.260527
AC226119.4	chr4:3916909-3957148	1.71744	0.219337	-2.96904	-1.08074	0.276	0.662578
AC226119.5	chr4:3916909-3957148	1.01679	1.17166	0.204537	0.148466	0.8387	0.973585
AC226150.4	chr12:133787245-133787772	0.58158	0.600589	0.0464004	0.0479626	0.9404	0.990544
ACAA1	chr3:38080695-38178733	12.6224	15.3885	0.285875	0.755595	0.2731	0.65983
ACAA2	chr18:47309868-47721463	66.7099	61.4445	-0.118616	-0.379585	0.57725	0.896499
ACACA	chr17:35441922-35766909	34.531	38.2296	0.146797	0.259843	0.5541	0.887957
ACACB	chr12:109549022-109706031	3.6228	3.65239	0.0117388	0.0182508	0.97135	0.993036
ACAD10	chr12:112123856-112247782	11.4282	13.4055	0.230236	0.325347	0.51625	0.869007
ACAD11	chr3:132276981-132593067	23.3137	13.5723	-0.780512	-0.979112	0.1445	0.472588
ACAD8	chr11:134123388-134135749	20.7998	27.5049	0.403116	1.33783	0.0428	0.219677
ACAD9	chr3:128598438-128759585	13.1342	14.7621	0.168575	0.432332	0.5145	0.86806
ACADL	chr2:211036241-211095107	0.401335	0.118421	-1.76089	-1.62907	0.009	0.0717371
ACADM	chr1:76190035-76260764	48.3345	42.1826	-0.196405	-0.513416	0.44805	0.824075
ACADS	chr12:121163537-121177811	3.95055	3.90092	-0.0182416	-0.0470731	0.94585	0.991153
ACADSB	chr10:124768494-124817827	8.15571	6.53366	-0.319917	-0.628991	0.32595	0.719339
ACADVL	chr17:7093208-7128592	100.194	123.403	0.300573	0.742625	0.2295	0.6104
ACAP1	chr17:7239847-7254797	3.31073	4.19267	0.34072	0.42498	0.4129	0.798175
ACAP2	chr3:194995464-195163807	11.1537	12.2178	0.131462	0.245905	0.5057	0.863416
ACAP2-IT1	chr3:194995464-195163807	0.0842858	0.291133	1.78832	0.197475	0.4557	0.830312
ACAP3	chr1:1227755-1260071	12.7579	20.8374	0.707782	0.663818	0.0899	0.355931
ACAT1	chr11:107879458-108018503	27.4239	31.0201	0.177771	0.433724	0.519	0.869702
ACAT2	chr6:160090088-160210781	103.487	128.946	0.317322	0.552673	0.44065	0.819523
ACBD3	chr1:226332379-226374431	21.5823	14.0733	-0.616887	-2.27849	0.00085	0.0113717
ACBD4	chr17:43100707-43221548	5.07036	5.07363	0.000929986	0.000534144	0.9986	0.999528
ACBD5	chr10:27484145-27531059	12.9835	11.3411	-0.195121	-0.604234	0.3749	0.766693
ACBD6	chr1:180199420-180472089	62.5056	61.5566	-0.0220732	-0.0690327	0.92325	0.987569
ACBD7	chr10:15057070-15130775	7.07865	13.6186	0.944027	2.71847	5e-05	0.00100044
ACCS	chr11:44087474-44105772	3.06567	4.04229	0.398972	0.660154	0.2952	0.685551
ACD	chr16:67678821-67694713	16.4905	22.419	0.443084	1.0766	0.1158	0.417375
ACE	chr17:61554421-61599209	1.15476	0.633022	-0.867263	-0.904742	0.0576	0.267593
ACE2	chrX:15579155-15620271	0.499195	0.12202	-2.03249	-1.9678	0.0005	0.0073842
ACER2	chr9:19408924-19452018	3.052	2.08899	-0.546949	-1.06766	0.13115	0.44809
ACER3	chr11:76571910-76737841	8.82998	7.40784	-0.253358	-0.462173	0.4357	0.815952
ACHE	chr7:100487614-100494594	4.14026	1.58106	-1.38883	-2.9923	5e-05	0.00100044
ACIN1	chr14:23527772-23569665	81.4422	127.371	0.645183	1.4951	0.01025	0.0787861
ACKR2	chr3:42846243-43101703	0.28525	0.103136	-1.46768	-0.472589	0.11385	0.413519
ACKR3	chr2:237476429-237491001	11.6316	5.35909	-1.11799	-2.72058	0.0002	0.00345177
ACLY	chr17:40023160-40086795	133.3	162.884	0.289168	1.04826	0.1161	0.417727
ACN9	chr7:96745901-96811075	29.9243	32.7831	0.131638	0.303235	0.6658	0.931083
ACO1	chr9:32384617-32454767	22.4679	27.5426	0.293798	1.11154	0.1083	0.401084
ACO2	chr22:41865128-41940610	35.2022	33.8342	-0.0571844	-0.130856	0.8267	0.972884
ACOT1	chr14:73945188-74025651	0.793947	0.313945	-1.33853	-0.754035	0.4017	0.788946
ACOT11	chr1:55007929-55104865	0.633522	0.758575	0.259896	0.433163	0.5015	0.860165
ACOT13	chr6:24667262-24721064	8.39828	6.30626	-0.413309	-0.483976	0.42335	0.805573
ACOT2	chr14:74034323-74042357	3.09539	1.88558	-0.715116	-1.00811	0.14395	0.471668
ACOT4	chr14:74058409-74063200	0.624643	0.422829	-0.562958	-0.992543	0.16045	0.500191
ACOT7	chr1:6324328-6454451	50.7909	84.4112	0.732864	2.76608	5e-05	0.00100044
ACOT8	chr20:44462448-44486045	19.6722	12.0986	-0.701319	-1.79049	0.01075	0.0815271
ACOT9	chrX:23720369-23784592	37.3891	38.3292	0.0358262	0.117771	0.8617	0.976479
ACOX1	chr17:73937587-74023533	8.49179	5.07375	-0.743015	-1.28516	0.0124	0.0904546
ACOX2	chr3:58490862-58523046	4.01447	6.6907	0.736949	1.50738	0.02775	0.162012
ACOX3	chr4:8368008-8514337	8.69843	6.07104	-0.518811	-0.896485	0.16515	0.508951
ACOXL	chr2:111490149-111875799	4.84612	7.78515	0.683893	1.17064	0.0752	0.317571
ACP1	chr2:217729-278283	123.392	115.173	-0.0994484	-0.307415	0.64995	0.927032
ACP2	chr11:47260852-47290396	14.4906	14.3463	-0.0144383	-0.0406948	0.9529	0.991456
ACP5	chr19:11670188-11729950	4.71363	2.76916	-0.76739	-0.643585	0.19635	0.56109
ACP6	chr1:147101452-147142618	8.80848	10.7457	0.286799	0.674346	0.32705	0.720524
ACPL2	chr3:140947567-141168634	16.073	14.3211	-0.166497	-0.348076	0.54905	0.885442
ACPP	chr3:132036210-132087142	1.89335	0.101034	-4.22803	-1.98055	5e-05	0.00100044
ACRBP	chr12:6747240-6756626	2.61326	2.85674	0.128516	0.229817	0.72915	0.950993
ACRC	chrX:70798260-70833433	0.44315	0.456438	0.0426212	0.0642887	0.9192	0.987312
ACRV1	chr11:125439111-125551018	0.374989	0.574613	0.615742	0.0691124	0.59595	0.904732
ACSBG1	chr15:78370149-78538030	3.82302	3.00192	-0.348828	-0.402558	0.34335	0.737
ACSF2	chr17:48503518-48552206	13.3161	12.6885	-0.0696444	-0.164242	0.78745	0.964607
ACSF3	chr16:89154782-89222254	9.86491	9.22849	-0.0962107	-0.221487	0.7329	0.951635
ACSL1	chr4:185676748-185747972	5.13959	2.8301	-0.860803	-1.50924	0.00415	0.0399372
ACSL3	chr2:223725651-223809357	46.3686	51.1319	0.141075	0.361134	0.52535	0.873065
ACSL4	chrX:108866928-108976632	46.0194	51.546	0.163617	0.46052	0.4086	0.794947
ACSL6	chr5:131142682-131348892	0.488561	0.348221	-0.488536	-0.368819	0.28835	0.678184
ACSM3	chr16:20621564-20936328	2.93226	1.84742	-0.666501	-0.303017	0.51775	0.869676
ACSM4	chr12:7456879-7481320	0.304449	0	-1e+308		5e-05	0.00100044
ACSS1	chr20:24986867-25039616	0.874614	3.92686	2.16666	5.50394	5e-05	0.00100044
ACSS2	chr20:33432522-33515769	28.8621	31.8282	0.141129	0.31855	0.53995	0.879826
ACSS3	chr12:81186298-81650533	10.0226	10.633	0.0852975	0.22649	0.7207	0.949354
ACTA1	chr1:229566991-229569845	18.5414	1.02273	-4.18026	-9.19122	5e-05	0.00100044
ACTA2	chr10:90639490-90775542	119.893	47.5811	-1.33329	-4.4389	5e-05	0.00100044
ACTB	chr7:5566781-5603415	2280.35	2611.71	0.195736	0.572567	0.38955	0.778834
ACTC1	chr15:35047284-35105124	106.553	42.054	-1.34125	-3.01754	5e-05	0.00100044
ACTG1	chr17:79476996-79494802	3203.65	3039.37	-0.0759427	-0.180239	0.76145	0.957437
ACTG1P1	chr3:139108656-139396859	0.988644	0.356323	-1.47227	-0.654892	0.45635	0.830626
ACTG1P10	chrX:53122891-53196196	0.318042	0.195542	-0.701738	-0.639114	0.3733	0.765179
ACTG2	chr2:74119440-74146992	13.8497	2.53828	-2.44793	-5.99788	5e-05	0.00100044
ACTL6A	chr3:179280667-179322442	54.0831	68.5413	0.341797	0.997693	0.12615	0.437803
ACTL6B	chr7:100240719-100254084	1.16519	0.625039	-0.898551	-0.93278	0.0669	0.294363
ACTN1	chr14:69340859-69446157	151.311	126.722	-0.255847	-0.728547	0.2381	0.622038
ACTN2	chr1:236849753-236927931	0.719703	0.635072	-0.180481	-0.196594	0.74185	0.954255
ACTN3	chr11:66313865-66330800	1.99968	8.13788	2.02488	4.97912	5e-05	0.00100044
ACTN4	chr19:39138288-39260544	256.504	235.344	-0.124206	-0.312723	0.6524	0.927051
ACTR10	chr14:58466452-58764857	41.9066	33.7871	-0.310704	-0.535329	0.4151	0.799537
ACTR1A	chr10:104238985-104262482	62.1204	70.8295	0.189282	0.684449	0.31095	0.703374
ACTR1B	chr2:98272430-98280570	37.6856	41.6225	0.143351	0.50193	0.4664	0.836773
ACTR2	chr2:65454886-65498387	96.1992	95.1441	-0.0159112	-0.0622368	0.9282	0.98893
ACTR3	chr2:114647536-114720173	93.4364	95.1913	0.0268446	0.0819722	0.9029	0.984909
ACTR3B	chr7:152456833-152552463	10.4187	15.1102	0.53635	1.37778	0.0192	0.124962
ACTR5	chr20:37377084-37400834	6.31763	7.64851	0.275796	0.843537	0.22985	0.610696
ACTR6	chr12:100550134-100660857	29.4833	25.0342	-0.235994	-0.672323	0.2909	0.680663
ACTR8	chr3:53901092-53916229	14.6938	14.7222	0.00278643	0.00747803	0.99065	0.997623
ACTRT3	chr3:169484708-169489831	2.75247	1.30381	-1.07799	-2.4479	0.00085	0.0113717
ACVR1	chr2:158592957-158732374	7.14906	6.4084	-0.157789	-0.468663	0.4695	0.838895
ACVR1B	chr12:52345450-52390862	13.4076	13.7218	0.0334159	0.0852798	0.87595	0.978549
ACVR2A	chr2:148602085-149275805	6.04255	5.06196	-0.255463	-0.341215	0.58595	0.900289
ACVR2B	chr3:38492517-38534633	18.3126	14.1731	-0.369681	-1.42389	0.0406	0.211622
ACVR2B-AS1	chr3:38492517-38534633	0.737636	1.76447	1.25825	0.52053	0.5201	0.870192
ACVRL1	chr12:52300691-52317145	0.765618	0.321695	-1.25093	-1.13966	0.0402	0.21018
ACY1	chr3:51989329-52023213	17.0007	17.7803	0.0646879	0.0949532	0.88825	0.981674
ACYP1	chr14:75519923-75545126	20.9713	18.1827	-0.20585	-0.529498	0.45095	0.826291
ACYP2	chr2:54091203-54532437	10.0232	9.92436	-0.0143033	-0.01126	0.988	0.997025
AD000090.2	chr19:36024313-36038428	10.6319	15.5279	0.546463	0.810045	0.1444	0.472588
AD000684.2	chr19:35739232-35758867	0.121321	0.285814	1.23625	0.191433	0.571	0.894355
ADA	chr20:43160425-43280874	16.1493	20.5517	0.347786	0.755689	0.27895	0.66618
ADAL	chr15:43622871-43646096	7.57076	10.4507	0.465084	1.11887	0.0776	0.324825
ADAM10	chr15:58887402-59042177	48.7578	43.6151	-0.160805	-0.508072	0.4326	0.81342
ADAM11	chr17:42836398-42859214	1.83226	3.6864	1.00859	2.74291	5e-05	0.00100044
ADAM12	chr10:127700949-128077024	4.22366	3.43643	-0.297583	-0.569141	0.3378	0.731918
ADAM15	chr1:155006299-155035252	18.9945	19.4175	0.0317736	0.0821808	0.8803	0.979828
ADAM17	chr2:9613786-9695921	23.0004	21.5049	-0.0969964	-0.341642	0.62525	0.918029
ADAM19	chr5:156687131-157002783	21.4518	9.52158	-1.17182	-2.67559	0.00025	0.00416714
ADAM1A	chr12:112337066-112340042	1.69663	2.19768	0.373307	0.900996	0.19685	0.562034
ADAM22	chr7:87563457-87832204	3.46808	4.77897	0.462562	0.872005	0.09105	0.358957
ADAM23	chr2:207308262-207485851	9.86158	18.0178	0.86953	2.22476	0.00075	0.0102482
ADAM28	chr8:24151552-24769586	1.55514	0.0678623	-4.51829	-1.5662	5e-05	0.00100044
ADAM32	chr8:38964508-39142430	0.139809	0.361625	1.37103	0.747437	0.0316	0.177747
ADAM33	chr20:3648611-3662893	1.68948	2.7135	0.683578	1.73023	0.01295	0.0933686
ADAM8	chr10:135075906-135090372	0.843869	0.872644	0.0483736	0.0567765	0.9073	0.985963
ADAM9	chr8:38854387-38962663	23.5542	14.2709	-0.722908	-2.39887	0.0003	0.00484665
ADAMTS1	chr21:28208065-28217728	9.97366	5.51573	-0.854572	-1.48075	0.015	0.103833
ADAMTS10	chr19:8645125-8675620	5.02202	11.083	1.14201	2.01226	0.0052	0.0474538
ADAMTS12	chr5:33523639-33892297	12.5711	6.73336	-0.900717	-1.78565	0.0087	0.0698354
ADAMTS13	chr9:136243116-136324508	3.09606	4.30292	0.474883	0.507587	0.48875	0.851568
ADAMTS14	chr10:72432558-72522197	0.55805	0.567507	0.024244	0.0537197	0.9405	0.990544
ADAMTS15	chr11:130318868-130346532	2.09575	2.16854	0.0492593	0.144826	0.84195	0.973797
ADAMTS16	chr5:5140442-5320417	6.01495	2.18619	-1.46013	-1.2871	0.0103	0.0790516
ADAMTS17	chr15:100510419-100882210	0.427187	0.434704	0.0251636	0.0162623	0.9706	0.993034
ADAMTS18	chr16:77224731-77478233	0.613665	0.30838	-0.992743	-0.280988	0.2397	0.623671
ADAMTS19	chr5:128795251-129522327	8.32638	9.16821	0.13895	0.270334	0.65865	0.929402
ADAMTS19-AS1	chr5:128795251-129522327	0.858383	1.73133	1.01218	0.465152	0.5247	0.872965
ADAMTS2	chr5:178537851-178772431	4.27727	4.7784	0.15984	0.301435	0.6203	0.915967
ADAMTS20	chr12:43747668-43945724	0.965512	1.08934	0.174094	0.386888	0.5758	0.895801
ADAMTS3	chr4:73146685-73434516	2.99013	1.60618	-0.896573	-2.34566	0.00035	0.00553216
ADAMTS4	chr1:161154097-161184185	2.33235	3.6681	0.653251	0.413823	0.31095	0.703374
ADAMTS5	chr21:28261694-28338832	1.3226	0.199109	-2.73175	-6.31182	5e-05	0.00100044
ADAMTS6	chr5:64444562-64777747	2.11256	2.10754	-0.00343381	-0.00477192	0.9933	0.997981
ADAMTS7	chr15:79051544-79190475	13.8031	20.207	0.549864	0.56078	0.30015	0.691788
ADAMTS8	chr11:130274819-130298888	0.965539	1.49268	0.628495	1.34011	0.0614	0.278052
ADAMTS9	chr3:64501332-64997143	5.38573	3.31508	-0.700099	-1.60758	0.0092	0.0728772
ADAMTS9-AS2	chr3:64501332-64997143	0.391896	0.303872	-0.367006	-0.191133	0.7853	0.964026
ADAMTSL1	chr9:18473891-18910948	0.93413	1.05343	0.173402	0.218	0.74195	0.954255
ADAMTSL2	chr9:136397285-136440641	1.22711	0.941371	-0.382426	-0.891481	0.2055	0.575349
ADAMTSL3	chr15:84322837-84708594	1.10016	0.587822	-0.904258	-1.05883	0.0584	0.270084
ADAMTSL4	chr1:150521039-150533413	2.69499	1.7359	-0.634598	-1.40282	0.0513	0.247948
ADAMTSL5	chr19:1505016-1513603	0.336484	0.126428	-1.41222	-0.573206	0.06925	0.300377
ADAP1	chr7:937539-1015235	2.4438	0.783688	-1.64077	-1.03963	0.0488	0.239484
ADAP2	chr17:29224353-29286340	1.19486	0.641593	-0.897112	-0.496726	0.20125	0.568882
ADAR	chr1:154554537-154600475	68.2672	84.3826	0.305753	0.750444	0.1054	0.394917
ADARB1	chr21:46491647-46646478	5.35328	4.16903	-0.360714	-0.683081	0.19535	0.559404
ADARB2	chr10:1228072-1779670	1.01582	0.831673	-0.288563	-0.32496	0.5865	0.900538
ADARB2-AS1	chr10:1228072-1779670	1.32153	0.854499	-0.62906	-0.551934	0.4124	0.797941
ADAT1	chr16:75562429-75657198	16.9923	18.5868	0.129395	0.133342	0.8152	0.969853
ADAT2	chr6:143743968-143771810	3.81636	5.28306	0.469176	1.00362	0.09915	0.380413
ADAT3	chr19:1905212-1926016	0.51825	0.790698	0.60948	0.267643	0.80635	0.968216
ADC	chr1:33546704-33586131	2.6514	1.81851	-0.543993	-0.852278	0.1455	0.474166
ADCK1	chr14:78266425-78401355	6.89092	7.34776	0.0926075	0.261459	0.6996	0.942671
ADCK2	chr7:140218219-140624564	5.86824	3.01832	-0.959181	-0.822018	0.20995	0.582628
ADCK3	chr1:227085236-227175246	9.34342	12.564	0.427275	1.27274	0.04475	0.225891
ADCK4	chr19:41197433-41271294	24.9267	28.7514	0.205936	0.233313	0.66235	0.930715
ADCK5	chr8:145596789-145634753	2.27635	2.2767	0.000220656	0.000104721	0.99995	0.99995
ADCY1	chr7:45613738-45762715	3.92652	3.59825	-0.125957	-0.312189	0.63505	0.921047
ADCY10P1	chr6:41068760-41108571	0.720583	1.91286	1.4085	1.54604	0.02255	0.140084
ADCY2	chr5:7396320-7830194	34.642	24.4574	-0.502251	-0.928096	0.1819	0.539141
ADCY3	chr2:25012602-25142708	36.4036	43.8215	0.267556	0.554005	0.40895	0.795013
ADCY4	chr14:24787554-24809251	0.412923	0.3079	-0.42341	-0.268784	0.54335	0.882226
ADCY5	chr3:123001142-123168605	3.29976	2.23247	-0.56372	-1.12444	0.0456	0.228715
ADCY6	chr12:49159974-49182820	21.3188	26.8641	0.333553	0.717322	0.24355	0.62762
ADCY7	chr16:50280047-50405391	2.3798	0.644251	-1.88515	-0.589016	0.0334	0.185124
ADCY8	chr8:131792546-132054672	1.58999	0.440335	-1.85235	-2.98277	5e-05	0.00100044
ADCY9	chr16:4003387-4166186	2.50678	2.24034	-0.162117	-0.258861	0.58385	0.89975
ADCYAP1	chr18:894435-912173	2.02627	0.976381	-1.05331	-1.69064	0.01575	0.107606
ADCYAP1R1	chr7:31092075-31151089	3.3124	11.8891	1.84369	3.9126	5e-05	0.00100044
ADD1	chr4:2845583-2931803	67.2503	66.8423	-0.00877903	-0.0270053	0.9613	0.992388
ADD2	chr2:70834749-70995357	31.6495	55.3504	0.806411	2.24357	5e-05	0.00100044
ADD3	chr10:111756125-111895323	43.8742	41.9203	-0.0657255	-0.10202	0.74925	0.955445
ADGB	chr6:146920100-147136598	0.584681	0.0297064	-4.29881	-0.543079	0.00015	0.00268857
ADH1A	chr4:100010007-100222513	0.134676	0.310167	1.20355	0.352136	0.59245	0.902695
ADH1B	chr4:100226120-100242558	0.274191	0.423471	0.627082	0.843781	0.2063	0.576074
ADH4	chr4:100010007-100222513	0.349928	0.11433	-1.61385	-0.509218	0.0753	0.317732
ADH5	chr4:99992131-100009952	191.619	182.936	-0.0669046	-0.192058	0.7783	0.962647
ADHFE1	chr8:67341262-67430759	2.13544	3.564	0.738965	0.600279	0.2384	0.622425
ADI1	chr2:3500726-3526968	16.3695	19.087	0.221574	0.766865	0.2646	0.648014
ADIPOR1	chr1:202909950-202927700	44.4534	35.3167	-0.331944	-1.25362	0.07185	0.308258
ADIPOR2	chr12:1797739-1897844	25.1692	27.9916	0.153335	0.549934	0.397	0.784981
ADIRF	chr10:88695296-88784489	0.738846	0.753557	0.0284434	0.00845958	0.98505	0.996367
ADIRF-AS1	chr10:88695296-88784489	1.7264	2.42838	0.49223	0.585525	0.31265	0.705194
ADK	chr10:75910959-76469061	38.4815	42.7595	0.152078	0.532728	0.45175	0.827164
ADM	chr11:10326226-10328944	28.9293	21.6928	-0.415315	-1.24166	0.07665	0.321968
ADM2	chr22:50919984-50924869	3.06989	3.868	0.333402	1.00771	0.1404	0.4654
ADM5	chr19:50179042-50193832	0.91359	1.68473	0.882896	0.236461	0.72295	0.949948
ADNP	chr20:49505584-49575092	51.8576	60.1781	0.214684	0.634272	0.30185	0.693909
ADNP2	chr18:77866914-77905406	20.381	22.4372	0.138665	0.482001	0.44735	0.82362
ADO	chr10:64553321-64568238	15.8799	18.32	0.206218	0.77208	0.2617	0.645825
ADORA1	chr1:203059781-203136533	1.69131	3.21306	0.925807	2.30606	0.0009	0.0119083
ADORA2A	chr22:24666785-24924358	2.07844	0.695834	-1.57869	-0.518043	0.1966	0.561648
ADORA2A-AS1	chr22:24666785-24924358	0.267329	0.241893	-0.144244	-0.0319337	0.91265	0.98652
ADORA2B	chr17:15848230-15879060	3.95227	3.20416	-0.302733	-0.780149	0.2734	0.660321
ADPGK	chr15:73043709-73090540	22.1025	19.206	-0.202649	-0.56349	0.39715	0.784981
ADPRH	chr3:119298058-119308792	1.70429	2.27271	0.415242	0.954779	0.1498	0.481208
ADPRHL1	chr13:114076259-114107839	0.78428	0.763029	-0.0396321	-0.0676198	0.918	0.987312
ADPRHL2	chr1:36554475-36559533	23.9309	21.0032	-0.188267	-0.66007	0.34615	0.740293
ADPRM	chr17:10583653-10718481	7.1425	6.36142	-0.16708	-0.215529	0.76475	0.958591
ADRA1B	chr5:159343789-159399551	0.376851	0.10955	-1.78241	-2.12027	0.00935	0.0737515
ADRA1D	chr20:4201328-4229721	0.174296	0.328344	0.913668	1.39943	0.05375	0.255506
ADRA2A	chr10:112836789-112840658	1.49788	1.48522	-0.0122468	-0.0311503	0.96685	0.992849
ADRA2B	chr2:96778706-96781984	1.43051	4.7584	1.73394	4.66125	5e-05	0.00100044
ADRA2C	chr4:3768074-3770251	3.66779	4.63848	0.338742	0.912673	0.1882	0.549225
ADRB2	chr5:148206155-148208196	0.336493	0.238965	-0.493775	-0.739053	0.2934	0.683154
ADRBK1	chr11:67033880-67054027	26.8251	26.5947	-0.0124418	-0.0360167	0.95095	0.991215
ADRBK2	chr22:25960815-26125261	6.56816	6.99078	0.0899625	0.181677	0.70365	0.942976
ADRM1	chr20:60877148-60942368	58.6665	70.9373	0.274007	0.49355	0.45875	0.832335
ADSL	chr22:40742506-41032706	56.4944	62.3778	0.142925	0.332006	0.61095	0.911947
ADSS	chr1:244515936-244615436	41.0466	40.7616	-0.0100489	-0.0377373	0.95625	0.99184
ADSSL1	chr14:105190522-105213662	11.631	15.462	0.410756	1.06345	0.12115	0.428072
ADTRP	chr6:11712286-11807279	0.295269	0.07394	-1.9976	-0.789476	0.00795	0.0653266
AE000658.22	chr14:21989231-22005350	35.4692	72.1077	1.02359	0.626775	0.38535	0.776258
AE000661.37	chr14:22849082-22951948	0.298231	0.0292283	-3.35099	-0.515787	0.0062	0.0540954
AEBP1	chr7:44143959-44154161	24.2769	21.206	-0.195117	-0.59986	0.31145	0.703806
AEBP2	chr12:19556978-19873735	29.7712	28.6692	-0.0544178	-0.154035	0.8159	0.970291
AEN	chr15:89164526-89175513	54.9242	50.3434	-0.125639	-0.468665	0.48495	0.849858
AES	chr19:3052907-3063105	103.851	90.1078	-0.204795	-0.717065	0.27715	0.664206
AF001548.5	chr16:15737123-15950890	1.12256	1.54823	0.463832	0.244784	0.7693	0.96012
AF003625.3	chrX:150350857-150351327	4.4966	1.64127	-1.45402	-2.30631	0.0032	0.0327996
AF064858.10	chr21:40400460-40401053	0	0.295861	1e+308		0.0346	0.189264
AF064860.5	chr21:40928368-41098012	0.291331	0.296368	0.0247303	0.00379949	0.9367	0.989999
AF064860.7	chr21:41099681-41102607	0.266708	0.279434	0.0672478	0.0816802	0.90065	0.984482
AF127577.10	chr21:16333555-16437321	9.94412	16.0699	0.692448	0.57383	0.4188	0.802606
AF127936.7	chr21:16191163-16254296	1.42259	1.55114	0.124805	0.197429	0.7576	0.957407
AF129408.17	chr21:40556101-40695144	0.563822	1.30933	1.21551	0.198336	0.57025	0.894166
AF131215.2	chr8:10753554-11058875	2.51369	3.4746	0.467043	0.933502	0.18145	0.538275
AF131215.8	chr8:11060473-11061180	0.543361	1.39265	1.35785	1.85484	0.01485	0.103039
AF131215.9	chr8:10753554-11058875	1.3485	2.21269	0.714449	1.05266	0.1415	0.467759
AF165138.7	chr21:15857548-16031142	0.880058	0.023271	-5.24099	-0.606875	0.02495	0.150251
AF196970.3	chrX:48553944-48595570	2.8187	4.18752	0.571063	0.639158	0.36525	0.758246
AF207550.1	chrX:48779304-48815648	0.249231	0.61274	1.29779	0.224248	0.54755	0.884943
AF230666.2	chr8:133787617-133861052	1.82554	2.4521	0.425692	0.248312	0.72265	0.949948
AFAP1	chr4:7755816-7942022	7.11321	4.51452	-0.65593	-2.191	0.0008	0.0108302
AFAP1L1	chr5:148521045-148721365	1.35503	1.32144	-0.036215	-0.070576	0.9124	0.98652
AFAP1L2	chr10:116054582-116164515	6.55577	5.10192	-0.361725	-1.05925	0.1035	0.391019
AFF1	chr4:87797357-88062206	12.2924	9.74424	-0.335146	-0.684454	0.11705	0.419597
AFF2	chrX:147582138-148082193	13.4948	11.0824	-0.284135	-0.714872	0.30635	0.698449
AFF3	chr2:100162322-100759201	2.07813	3.15688	0.603212	0.78305	0.17475	0.527182
AFF4	chr5:132211070-132299326	28.2011	19.1702	-0.55688	-1.05868	0.0109	0.0822382
AFG3L1P	chr16:90038993-90068569	6.20656	8.12922	0.389324	0.920638	0.13045	0.447117
AFG3L2	chr18:12307667-12377313	42.8315	44.8946	0.0678697	0.165009	0.8057	0.96806
AFMID	chr17:76183397-76203782	32.116	37.382	0.219051	0.615116	0.381	0.771995
AFP	chr4:74296854-74321891	4.49676	0.746298	-2.59106	-2.80977	5e-05	0.00100044
AFTPH	chr2:64751464-64820139	10.3828	8.5251	-0.284404	-0.894971	0.1767	0.530489
AGA	chr4:178351923-178363657	9.03514	6.51479	-0.471828	-0.852267	0.1988	0.56525
AGAP1	chr2:236402732-237040444	16.4584	14.508	-0.181969	-0.296798	0.6469	0.926244
AGAP10	chr10:47186202-47243502	0.341393	0.248443	-0.458522	-0.746066	0.2739	0.660594
AGAP2	chr12:58117543-58154190	2.24617	2.99773	0.416406	0.177105	0.72145	0.949547
AGAP2-AS1	chr12:58117543-58154190	0.684722	0.733209	0.0987067	0.025102	0.9579	0.992021
AGAP3	chr7:150782917-150841523	36.5744	42.743	0.224855	0.568919	0.3166	0.710268
AGAP4	chr10:46321041-46349323	0.432898	0.359514	-0.267979	-0.285494	0.5966	0.905284
AGAP5	chr10:75404638-75490272	1.00457	1.37179	0.449481	0.322355	0.6305	0.920258
AGAP6	chr10:51748077-51770259	1.77259	2.46139	0.473609	1.16899	0.10045	0.383531
AGAP8	chr10:51224680-51371338	0.47221	0.793471	0.748749	0.674127	0.2625	0.64624
AGBL2	chr11:47681142-47736941	0.862839	1.95513	1.1801	1.10908	0.0426	0.21887
AGBL3	chr7:134671258-134855547	1.52167	1.81408	0.253582	0.137556	0.80945	0.968756
AGBL5	chr2:27265231-27294641	32.1138	42.3623	0.399587	0.928583	0.1079	0.400255
AGER	chr6:32146130-32152101	4.60638	6.92734	0.588667	0.603851	0.34045	0.734782
AGFG1	chr2:228336867-228425930	38.4266	32.143	-0.257599	-0.652267	0.3515	0.744048
AGFG2	chr7:100136833-100165842	4.06089	2.70633	-0.58546	-1.22576	0.07665	0.321968
AGGF1	chr5:76325075-76361059	10.5621	11.4135	0.111844	0.401455	0.5568	0.889359
AGK	chr7:141229002-141401953	26.9313	21.0333	-0.356614	-0.655576	0.30625	0.698377
AGL	chr1:100315639-100389579	7.68395	5.56968	-0.464256	-1.63568	0.01675	0.11267
AGMAT	chr1:15853307-15930121	2.08602	2.16674	0.0547757	0.0660064	0.9271	0.988633
AGMO	chr7:15239942-15601640	0.788413	0.684807	-0.203254	-0.259448	0.6281	0.918816
AGO1	chr1:36335408-36395211	11.4811	8.06773	-0.509023	-1.78727	0.0106	0.0806585
AGO2	chr8:141541263-141645718	9.83416	5.45085	-0.851321	-2.17897	0.0001	0.00188654
AGO3	chr1:36396318-36538101	4.07917	4.4328	0.119942	0.150803	0.82875	0.972884
AGO4	chr1:36273772-36323491	7.28617	8.58201	0.236156	0.333696	0.3189	0.712616
AGPAT1	chr6:32116135-32145873	68.0312	68.0563	0.000533047	0.00176577	0.99825	0.999375
AGPAT2	chr9:139567594-139581875	15.6355	8.72423	-0.84173	-2.57151	0.0002	0.00345177
AGPAT3	chr21:45285066-45406417	11.8607	8.8008	-0.430479	-1.0551	0.06315	0.282516
AGPAT4	chr6:161551010-161695093	33.5492	26.3268	-0.349747	-0.832574	0.2395	0.623439
AGPAT5	chr8:6565877-6617184	25.9659	24.36	-0.0921048	-0.311739	0.61185	0.912227
AGPAT6	chr8:41386724-41482520	43.9048	44.5537	0.0211682	0.0392884	0.953	0.991459
AGPAT9	chr4:84457066-84527028	0.281146	0.141651	-0.98898	-0.567704	0.11495	0.415703
AGPS	chr2:178092322-178408564	13.7684	15.1433	0.137319	0.322648	0.5535	0.887626
AGRN	chr1:955502-991496	55.9153	50.8274	-0.137636	-0.236874	0.67765	0.936407
AGT	chr1:230838268-230937749	0.40436	0.398171	-0.0222526	-0.0310723	0.968	0.992905
AGTPBP1	chr9:88161454-88356944	25.8141	26.0555	0.0134288	0.0412219	0.9476	0.991153
AGTR1	chr3:148415570-148460795	0.277852	0.168585	-0.720841	-0.792374	0.11995	0.425447
AGTRAP	chr1:11796140-11814859	37.6867	40.1404	0.0909999	0.310521	0.65625	0.928968
AHCTF1	chr1:247002399-247095280	10.5899	12.3363	0.220222	0.34968	0.4306	0.811598
AHCY	chr20:32782374-32899608	185.842	225.3	0.277769	1.06282	0.12195	0.429546
AHCYL1	chr1:110527307-110566357	62.0511	57.3886	-0.112692	-0.383134	0.54215	0.881586
AHCYL2	chr7:128864863-129070052	13.8346	13.4706	-0.0384752	-0.125091	0.85375	0.975051
AHDC1	chr1:27860545-27930942	5.38164	10.0336	0.898719	2.60064	5e-05	0.00100044
AHI1	chr6:135604669-136037193	7.39391	7.33541	-0.0114596	-0.019676	0.9713	0.993034
AHNAK	chr11:62201015-62323707	10.7362	6.43167	-0.739217	-1.15319	0.01045	0.0799033
AHNAK2	chr14:105403580-105444694	2.95089	0.941471	-1.64816	-3.38647	5e-05	0.00100044
AHR	chr7:17319457-17385776	3.0767	1.04907	-1.55227	-1.96121	0.00295	0.0307139
AHRR	chr5:271735-438406	0.592525	0.296602	-0.998347	-0.449457	0.20805	0.579083
AHSA1	chr14:77893017-77935817	116.598	116.798	0.00247467	0.00618101	0.9928	0.997973
AHSA2	chr2:61404552-61697904	10.5483	21.3366	1.01632	1.12989	0.0497	0.242679
AHSP	chr16:31539184-31540124	0.798175	1.1377	0.511343	0.487587	0.42445	0.806562
AIDA	chr1:222841354-222908538	51.4853	56.5823	0.136188	0.482916	0.4885	0.851205
AIF1	chr6:31582960-31584798	3.02355	8.59277	1.50688	2.87756	0.00035	0.00553216
AIF1L	chr9:133971862-133998539	81.2538	138.181	0.766051	2.89101	5e-05	0.00100044
AIFM1	chrX:129263336-129299861	59.0617	81.135	0.458102	1.60793	0.0202	0.129534
AIFM2	chr10:71812551-71892690	3.09793	1.93877	-0.676162	-0.578392	0.39015	0.77904
AIFM3	chr22:21319395-21353327	0.450582	0.779352	0.790484	0.297314	0.27805	0.665039
AIG1	chr6:143381632-143661441	30.0097	18.7092	-0.681683	-1.59781	0.0234	0.144269
AIM1	chr6:106959729-107018326	1.88778	0.475046	-1.99055	-3.62462	5e-05	0.00100044
AIM1L	chr1:26648349-26680621	5.93517	7.40827	0.319846	0.690426	0.32525	0.718933
AIM2	chr1:159032273-159116886	1.04624	2.14553	1.03612	1.58441	0.02165	0.135895
AIMP1	chr4:106962755-107270383	32.5272	29.3107	-0.150217	-0.314532	0.64675	0.926244
AIMP2	chr7:6048875-6098861	14.0913	16.4763	0.225591	0.222779	0.73555	0.952374
AIP	chr11:67250511-67258574	25.3638	21.2496	-0.255332	-0.8361	0.236	0.619477
AIPL1	chr17:6297012-6338519	0.405071	0.149612	-1.43695	-0.980129	0.03375	0.186308
AJAP1	chr1:4714791-4852594	1.00325	1.32841	0.405013	0.526219	0.30915	0.70233
AJUBA	chr14:23398817-23451851	22.0321	18.7995	-0.228912	-0.493337	0.3777	0.76937
AK1	chr9:130628758-130667687	26.7357	25.9977	-0.0403857	-0.0617605	0.9309	0.989512
AK2	chr1:33452552-33546597	65.8928	52.7063	-0.322147	-0.950522	0.1702	0.517656
AK3	chr9:4711154-4742043	28.0501	16.625	-0.754649	-2.61452	0.00025	0.00416714
AK3P3	chr7:23145352-23240630	1.52871	1.31055	-0.222152	-0.0577472	0.9185	0.987312
AK4	chr1:65613231-65697828	27.3035	20.8286	-0.39052	-1.21452	0.0489	0.23986
AK4P1	chr17:29335514-29709134	2.36615	2.15112	-0.137455	-0.0512287	0.83955	0.973585
AK5	chr1:77747735-78025651	3.33032	5.15002	0.62892	0.8423	0.21995	0.598134
AK7	chr14:96858447-96955764	4.23238	2.89567	-0.54757	-1.14303	0.0848	0.344467
AK8	chr9:135600964-135765588	1.1023	0.698953	-0.657254	-0.579288	0.35285	0.745585
AK9	chr6:109809108-110012420	3.59495	3.32671	-0.111872	-0.232616	0.7226	0.949948
AKAP1	chr17:55162452-55198710	18.764	24.4406	0.381317	1.09725	0.05125	0.247823
AKAP10	chr17:19807614-19881656	9.31862	9.61569	0.0452737	0.0998432	0.85395	0.975051
AKAP11	chr13:42846288-42897396	5.64146	6.62854	0.232625	0.868437	0.2163	0.592538
AKAP12	chr6:151561133-151679692	50.1412	38.4267	-0.383887	-1.46828	0.03545	0.192117
AKAP13	chr15:85923801-86293512	13.5289	13.4322	-0.0103512	-0.0174832	0.9697	0.993034
AKAP14	chrX:119029799-119054679	0.538385	0.475058	-0.180534	-0.137953	0.7821	0.964026
AKAP2	chr9:112403067-112934792	18.9117	28.7337	0.60346	1.23033	0.06275	0.28155
AKAP3	chr12:4671369-4960277	2.17383	1.73843	-0.322456	-0.163216	0.67365	0.934286
AKAP4	chrX:49955405-49965664	0.269433	0.025897	-3.37907	-0.844215	0.22145	0.600061
AKAP5	chr14:64854748-65009955	0.966619	0.633355	-0.609932	-0.352175	0.57405	0.895139
AKAP6	chr14:32798478-33300567	2.71335	1.32451	-1.03462	-1.25887	0.0027	0.0287546
AKAP7	chr6:131456805-131604675	8.4013	8.59075	0.0321709	0.0878331	0.89845	0.984135
AKAP8	chr19:15464195-15529952	10.6471	13.8136	0.375627	0.627457	0.29605	0.686162
AKAP8L	chr19:15464195-15529952	68.1104	106.881	0.650059	1.73618	0.0082	0.0668708
AKAP9	chr7:91570180-91739987	6.70914	5.21781	-0.362684	-0.851241	0.1143	0.41453
AKIP1	chr11:8932685-8954553	15.4865	17.0704	0.140487	0.395775	0.56975	0.894058
AKIRIN1	chr1:39456894-39471731	118.371	107.57	-0.138033	-0.498157	0.46705	0.837075
AKIRIN2	chr6:88384789-88411927	37.5796	32.4844	-0.210201	-0.536487	0.4167	0.800735
AKNA	chr9:117096435-117156685	6.32156	14.5735	1.20499	4.21311	5e-05	0.00100044
AKR1A1	chr1:46016214-46035721	182.248	209.864	0.203554	0.759345	0.27035	0.657298
AKR1B1	chr7:134127101-134144036	96.8915	126.985	0.390219	1.47153	0.02965	0.170097
AKR1C1	chr10:4934795-5025475	2.63189	2.65035	0.0100835	0.0158318	0.98365	0.996059
AKR1C2	chr10:5029966-5060223	2.59499	2.19589	-0.240926	-0.379723	0.5735	0.894768
AKR1C3	chr10:5077545-5149878	2.31045	1.19725	-0.948453	-1.71607	0.00615	0.0538428
AKR1D1	chr7:137687069-137802732	0.297692	0.0334654	-3.15308	-0.608103	0.0094	0.0740318
AKR1E2	chr10:4828820-4890254	3.08009	3.14522	0.0301919	0.0517609	0.9386	0.990116
AKR7A2	chr1:19630458-19638640	26.5341	29.7233	0.163745	0.547464	0.426	0.807388
AKR7L	chr1:19592475-19600688	0.12984	0.421016	1.69714	1.69115	0.00455	0.0430379
AKT1	chr14:105235685-105262088	67.9359	55.2861	-0.297258	-0.937685	0.1198	0.425136
AKT1S1	chr19:50372294-50392005	15.3205	18.7426	0.290849	0.676941	0.3121	0.704652
AKT2	chr19:40736223-40791443	57.5448	63.8209	0.149342	0.385291	0.56795	0.893121
AKT3	chr1:243419319-244014381	19.7214	13.4739	-0.549594	-1.20384	0.02315	0.14303
AKTIP	chr16:53467888-53538323	11.3519	12.289	0.114437	0.224918	0.72465	0.950459
AL021068.1	chr1:169455379-169456846	0.741891	0.378713	-0.970102	-1.54176	0.03355	0.185604
AL021977.1	chr22:38615297-38669040	3.37851	3.21543	-0.0713764	-0.032429	0.96125	0.992388
AL022328.1	chr22:50713407-50746056	34.3992	36.9638	0.103737	0.0187606	0.95635	0.99184
AL022393.7	chr6:28143965-28144452	0.623698	1.18652	0.927811	1.02482	0.1543	0.48808
AL034548.1	chr20:277736-280965	27.3947	32.4805	0.245676	0.784615	0.2576	0.641462
AL035252.1	chr20:25176328-25207370	17.7001	22.3063	0.333693	0.160461	0.85505	0.975276
AL049829.1	chr14:23654524-23795394	20.9368	39.6873	0.922636	0.301508	0.74745	0.95522
AL049840.1	chr14:104019757-104181841	0.725478	0.702973	-0.0454619	-0.0104772	0.97955	0.995008
AL109927.1	chr1:28157288-28178187	68.0588	67.0616	-0.0212938	-0.0084314	0.7402	0.953871
AL117190.2	chr14:101245746-101327368	0.2478	0.456538	0.88156	0.205149	0.69555	0.941926
AL132709.1	chr14:101540205-101544247	0.403134	0.096459	-2.06327	-0.707376	0.03885	0.204901
AL133458.1	chr6:166822851-167370679	0.18286	0.29039	0.667253	0.229683	0.75815	0.957407
AL133493.2	chr21:47013567-47017005	0.473132	0.303687	-0.639657	-0.665461	0.33285	0.726654
AL136218.1	chr13:49882785-50069138	12.1181	2.50291	-2.27549	-0.552766	0.5438	0.882226
AL136376.1	chr1:116915289-116961244	3.2381	3.54323	0.129914	0.0155024	0.943	0.990673
AL136419.6	chr14:24641061-24708448	0.307927	0.527929	0.777753	0.140798	0.6889	0.939714
AL137059.1	chr13:27998680-28024739	0.498625	0.722298	0.534639	0.089276	0.80535	0.967924
AL139385.1	chr13:111267880-111292340	7.60991	7.11636	-0.0967404	-0.109156	0.8789	0.979219
AL139819.1	chr10:102106880-102124591	119.132	120.902	0.0212848	0.0232829	0.97145	0.993088
AL157871.2	chr14:100673743-100772884	4.23049	0.580278	-2.86601	-0.28799	0.3358	0.730213
AL161668.5	chr14:21484921-21572881	0.466488	0.381663	-0.289543	-0.0230009	0.85835	0.975816
AL161784.1	chr9:124101354-124132531	25.0378	15.2224	-0.717916	-0.215714	0.7876	0.964607
AL161915.1	chr1:54519259-54578192	0.865574	1.06461	0.298593	0.294951	0.682	0.937853
AL162389.1	chr9:110539470-110540419	2.18325	2.53546	0.215769	0.40463	0.5612	0.89131
AL162407.1	chr10:115614419-115676953	0.772506	1.21734	0.656108	0.384136	0.60165	0.907797
AL162497.1	chr13:110406183-110438915	9.67658	9.4612	-0.0324742	-0.0271661	0.96885	0.992912
AL163636.6	chr14:21152258-21175279	1.73257	0.140216	-3.62719	-1.80139	0.1992	0.565587
AL163953.3	chr14:53635771-54153976	0.8592	0.630416	-0.44669	-0.524768	0.4262	0.807528
AL353354.2	chr1:28525966-28559536	88.6997	108.943	0.296569	0.349316	0.616	0.913784
AL353662.2	chr9:34179002-34329198	0.2899	1.16861	2.01117	0.237595	0.4494	0.824815
AL353671.2	chr9:32540541-32573160	0.417531	0	-1e+308		0.2209	0.599285
AL353671.3	chr9:32540541-32573160	1.12991	1.08969	-0.0522941	-0.0142513	0.9653	0.99274
AL353791.1	chr9:40028619-40032417	0.479979	0.841475	0.809949	1.69531	0.01785	0.118205
AL353898.3	chr1:54519259-54578192	1.44441	2.2794	0.658173	0.167706	0.7852	0.964026
AL355490.1	chr10:99116114-99185831	0.957466	0.340562	-1.4913	-0.184294	0.56655	0.892683
AL356740.1	chr13:113344642-113541482	2.64155	1.84425	-0.518357	-0.152858	0.83935	0.973585
AL357673.1	chr1:54598746-54879152	3.67403	4.45551	0.278227	0.177863	0.80455	0.96759
AL358113.1	chr9:71736208-71870124	26.819	11.5988	-1.20928	-0.627385	0.38985	0.778973
AL358333.1	chr14:52292912-52446060	30.5223	36.283	0.24943	0.117454	0.6514	0.927032
AL358781.1	chr9:134269479-134375584	37.7938	29.7675	-0.34441	-0.24881	0.72905	0.950993
AL358813.2	chr1:149646784-149719362	1.34827	0.605341	-1.15529	-0.949361	0.2022	0.57048
AL391152.1	chr14:57670517-57756797	8.75081	8.29391	-0.0773654	-0.0682866	0.9211	0.98743
AL391319.1	chr6:168841830-169073984	0.465491	0.30804	-0.595637	-0.181891	0.73345	0.951635
AL391357.1	chr1:20959947-20988000	20.5093	12.8491	-0.674608	-0.21145	0.7922	0.965901
AL391994.1	chr1:235294497-235507847	0.330543	0.414236	0.325615	0.0237267	0.8567	0.975566
AL441883.1	chr6:13615558-13711796	27.7017	27.0484	-0.0344337	-0.0469052	0.9482	0.991153
AL445989.1	chr13:64320933-64321323	0.155059	0.528495	1.76907	0.82996	0.11105	0.407728
AL450992.2	chr1:151814352-151826173	2.9158	3.30145	0.179209	0.280406	0.68465	0.939042
AL589739.1	chr1:2252691-2323146	0.335634	0.802509	1.25763	0.430432	0.6318	0.920777
AL590325.1	chrX:134193714-134257880	0.312136	0.161062	-0.954557	-0.15845	0.71985	0.948991
AL590369.1	chr9:132500609-132515326	0.767251	0.519228	-0.56333	-0.381245	0.5875	0.901127
AL590762.1	chrX:70503041-70521018	17.4232	47.0031	1.43174	0.343375	0.59785	0.905802
AL590822.2	chr1:1981908-2152177	1.03252	1.99402	0.949512	0.671919	0.3439	0.737716
AL590867.1	chr6:153552454-153668623	0.751936	0.604558	-0.31473	-0.329655	0.63605	0.921329
AL591479.1	chr9:70646588-70648956	0.324805	0.223465	-0.539521	-0.803003	0.261	0.644985
AL592284.1	chr1:144275917-144521970	4.25513	3.39846	-0.324323	-0.65025	0.35045	0.743258
AL592494.5	chr1:121102016-121204983	0.539243	0.232276	-1.2151	-0.745376	0.26685	0.65173
AL627309.1	chr1:134900-139379	2.13999	2.20906	0.0458309	0.115967	0.8662	0.977037
AL672183.2	chr1:249230779-249231242	0.266524	0.186545	-0.51474	-0.28707	0.6644	0.930887
AL773604.8	chr21:46222491-46224632	0.10156	0.422994	2.05831	1.82551	0.0256	0.152995
AL807752.1	chr9:139980806-139981121	0	0.66467	1e+308		0.00555	0.0500013
ALAD	chr9:116148596-116163613	9.83012	9.00556	-0.126393	-0.33288	0.59725	0.905497
ALAS1	chr3:52232101-52248343	33.2807	29.1614	-0.190624	-0.705591	0.31355	0.706367
ALB	chr4:74262830-74287129	0.437331	0.29727	-0.556949	-0.288442	0.30085	0.692544
ALCAM	chr3:105085752-105295744	23.6295	17.6577	-0.420289	-1.43695	0.0343	0.188328
ALDH16A1	chr19:49949554-49995565	6.6799	14.0903	1.0768	0.36255	0.3224	0.716282
ALDH18A1	chr10:97365695-97416463	64.2899	61.3326	-0.0679384	-0.210909	0.74795	0.95522
ALDH1A1	chr9:75515577-75695358	2.52623	0.800246	-1.65847	-2.96299	5e-05	0.00100044
ALDH1A2	chr15:58245621-58861151	0.892482	0.384791	-1.21375	-0.842695	0.0178	0.117988
ALDH1A3	chr15:101389765-101626271	3.63325	1.32399	-1.45637	-1.37186	0.06095	0.276811
ALDH1B1	chr9:38392660-38398658	32.4241	29.9421	-0.114889	-0.438385	0.5314	0.876254
ALDH1L1	chr3:125822411-125929012	0.740317	0.732912	-0.014504	-0.0159987	0.9742	0.993865
ALDH1L2	chr12:105380087-105478355	1.87621	0.997817	-0.910971	-1.77666	0.00625	0.0543925
ALDH2	chr12:112123856-112247782	35.9741	42.9266	0.254913	0.799682	0.25905	0.642929
ALDH3A2	chr17:19551448-19580911	31.413	32.3888	0.0441321	0.129212	0.82785	0.972884
ALDH3B1	chr11:67776047-67797928	0.422187	0.277381	-0.606013	-0.664552	0.1493	0.480858
ALDH4A1	chr1:19166092-19283180	13.1123	19.9262	0.603748	1.53549	0.0335	0.185428
ALDH5A1	chr6:24403152-24537435	4.8368	3.49028	-0.470708	-0.653869	0.2615	0.645675
ALDH6A1	chr14:74318546-74551196	19.113	21.8894	0.195674	0.397365	0.56065	0.890882
ALDH7A1	chr5:125877532-125931110	117.214	166.919	0.509998	1.64152	0.01605	0.108928
ALDH9A1	chr1:165631452-165679205	37.0453	51.9439	0.487665	1.82554	0.00865	0.0696252
ALDOA	chr16:30064410-30081778	732.292	767.506	0.0677592	0.226005	0.72865	0.950993
ALDOC	chr17:26782769-26972472	33.5327	28.9576	-0.211622	-0.202229	0.71375	0.94689
ALG1	chr16:4932507-5147809	12.4045	16.6063	0.420868	0.58112	0.4098	0.795769
ALG10	chr12:34175215-34209675	2.81379	2.45719	-0.195506	-0.391207	0.5462	0.884017
ALG10B	chr12:38710379-38717784	1.45559	0.419934	-1.79337	-3.36274	5e-05	0.00100044
ALG11	chr13:52586533-52607736	7.49502	6.8075	-0.138806	-0.229555	0.7507	0.955517
ALG12	chr22:50293876-50321188	5.17067	7.53225	0.54273	0.641351	0.35355	0.746525
ALG13	chrX:110909042-111003877	42.2217	42.1974	-0.000831327	-0.00200921	0.99685	0.998704
ALG14	chr1:95439962-95538501	3.40374	3.84636	0.176371	0.256402	0.82425	0.972369
ALG1L	chr3:125635462-125655882	3.49196	2.70843	-0.366578	-0.519048	0.4584	0.832268
ALG1L12P	chr8:12278540-12282509	0.917423	1.12971	0.30029	0.3413	0.6306	0.920273
ALG1L13P	chr8:8086116-8102387	0.652522	0.663491	0.0240502	0.0119513	0.9862	0.996374
ALG1L2	chr3:129800673-129839422	0.488477	0.213071	-1.19695	-0.575704	0.36165	0.754676
ALG1L7P	chr4:3916909-3957148	0.529681	0.056212	-3.23617	-0.935015	0.1813	0.538142
ALG1L9P	chr11:71498555-71532594	0.308712	0.437026	0.501456	0.165891	0.78175	0.964026
ALG2	chr9:101978707-101984238	21.9305	17.6356	-0.314443	-1.05694	0.13175	0.448867
ALG3	chr3:183851806-184402546	25.0439	27.277	0.123222	0.0621356	0.90905	0.986464
ALG5	chr13:37523911-37633850	23.3393	20.6235	-0.178471	-0.246937	0.72295	0.949948
ALG6	chr1:63833260-63904233	8.8173	13.0079	0.560983	1.72899	0.0128	0.0924826
ALG8	chr11:77811981-77850706	46.9254	49.8851	0.0882414	0.290364	0.6467	0.926244
ALG9	chr11:111652918-111756699	17.6784	17.3662	-0.0257054	-0.0662931	0.91315	0.98652
ALK	chr2:29415639-30144432	0.504465	0.272077	-0.890739	-1.33877	0.01915	0.124755
ALKBH1	chr14:78138746-78174363	9.12005	11.1903	0.295133	0.838625	0.1979	0.563788
ALKBH2	chr12:109525995-109531436	18.5979	23.3647	0.329192	0.950116	0.1773	0.531511
ALKBH3	chr11:43902360-43942494	15.6921	12.8908	-0.283703	-0.73106	0.30995	0.702899
ALKBH4	chr7:102067264-102105323	8.69724	10.3191	0.246692	0.384274	0.56625	0.892683
ALKBH5	chr17:18012019-18113268	44.3372	37.2952	-0.249526	-0.941601	0.1783	0.532935
ALKBH6	chr19:36494208-36505141	9.71197	11.2214	0.208418	0.35723	0.61735	0.9143
ALKBH7	chr19:6372443-6375042	48.1429	48.5829	0.0131275	0.0370557	0.957	0.99184
ALKBH8	chr11:107373451-107436472	4.97234	4.90511	-0.0196388	-0.0485552	0.94345	0.99084
ALMS1	chr2:73612885-73837920	8.21681	8.03194	-0.0328294	-0.0899716	0.8778	0.979219
ALMS1-IT1	chr2:73612885-73837920	1.54854	0.556979	-1.47521	-0.723537	0.39225	0.781256
ALOX12	chr17:6757179-6922978	1.30795	1.53674	0.232563	0.0905286	0.86855	0.977799
ALOX12P2	chr17:6757179-6922978	1.70931	2.44401	0.515839	0.218029	0.5558	0.888743
ALOX15B	chr17:7942334-7952452	0.326271	0.0091043	-5.16338	-1.20429	0.22155	0.600252
ALOX5	chr10:45869660-45948569	2.07243	0.734462	-1.49657	-2.17858	0.0004	0.00617001
ALOXE3	chr17:7999217-8022365	0.305121	0.0395009	-2.94942	-1.30066	0.01225	0.0896479
ALPK1	chr4:113195697-113363776	0.790409	0.845726	0.0975896	0.0794654	0.8521	0.974725
ALPK2	chr18:56148478-56296189	3.08902	0.596475	-2.37262	-3.70545	5e-05	0.00100044
ALPK3	chr15:85359910-85416713	12.036	6.05812	-0.990411	-1.5973	0.003	0.0311237
ALPL	chr1:21835857-21904905	72.0072	91.0073	0.337841	1.28031	0.06285	0.281875
ALPPL2	chr2:233271552-233275424	0.328919	0.0721446	-2.18877	-2.6391	0.00345	0.034753
ALS2	chr2:202565276-202645912	16.0828	17.9157	0.155702	0.469947	0.4476	0.82384
ALS2CL	chr3:46710486-46735194	1.77566	1.63912	-0.115431	-0.180974	0.75125	0.955534
ALX1	chr12:85673884-85695562	0.388325	0.707074	0.864599	1.35417	0.0631	0.282501
ALX3	chr1:110574198-110617263	2.37671	2.78385	0.228117	0.212736	0.7651	0.95867
ALYREF	chr17:79845712-79869340	65.4306	74.332	0.184019	0.386778	0.50045	0.859156
AMACR	chr5:33986282-34124633	9.01105	9.50626	0.0771819	0.18937	0.7899	0.965109
AMBN	chr4:71457972-71473005	3.09907	0.0102534	-8.23958	-2.54254	0.22905	0.609865
AMBP	chr9:116822406-116840752	1.05181	3.42455	1.70304	3.30796	5e-05	0.00100044
AMBRA1	chr11:46417963-46615675	10.3024	12.0646	0.2278	0.634	0.30055	0.692242
AMD1	chr6:111195972-111216916	61.6968	72.7684	0.238116	0.892999	0.1956	0.559963
AMDHD1	chr12:96337070-96362370	0.480147	0.529549	0.141288	0.174481	0.7788	0.962647
AMDHD2	chr16:2525146-2581423	7.77493	14.8915	0.93759	0.984092	0.0962	0.372727
AMER1	chrX:63404996-63425624	4.28628	5.21499	0.282941	0.998933	0.14865	0.480151
AMER2	chr13:25735821-25746426	4.77	2.40202	-0.989745	-3.0684	5e-05	0.00100044
AMER3	chr2:131501110-131525707	0.529901	0.0413292	-3.68049	-1.68827	0.00025	0.00416714
AMFR	chr16:56395363-56459450	25.6372	18.0312	-0.507748	-1.57244	0.01945	0.126228
AMH	chr19:2249307-2252072	2.59666	8.17265	1.65414	2.91614	5e-05	0.00100044
AMHR2	chr12:53817638-53825318	0.906181	1.18484	0.386815	0.554851	0.39915	0.786352
AMIGO1	chr1:110046796-110052360	2.62869	2.73193	0.0555766	0.167433	0.81905	0.971054
AMIGO2	chr12:47469489-47630443	10.1456	10.9903	0.115381	0.365941	0.6014	0.907797
AMIGO3	chr3:49711434-49761384	1.16548	2.61402	1.16534	0.746633	0.31625	0.70995
AMMECR1	chrX:109437413-109699562	12.5155	17.9459	0.519936	1.73945	0.00475	0.0443355
AMMECR1L	chr2:128619203-128643496	11.2309	10.3228	-0.121637	-0.443663	0.52765	0.874533
AMN1	chr12:31800093-31882108	15.7421	7.8044	-1.01226	-2.15991	0.0005	0.0073842
AMOT	chrX:112017730-112084043	13.0745	12.3735	-0.0794969	-0.1295	0.83035	0.972893
AMOTL1	chr11:94277005-94658686	11.4804	11.4608	-0.00247319	-0.00653155	0.9901	0.997462
AMOTL2	chr3:134070693-134094321	27.7975	18.1258	-0.616914	-2.06535	0.00075	0.0102482
AMPD2	chr1:110158725-110174673	23.9421	23.3496	-0.0361551	-0.0877508	0.8874	0.981212
AMPD3	chr11:10329859-10529126	4.77482	1.99281	-1.26064	-0.805857	0.11015	0.405953
AMPH	chr7:38423304-38671167	12.1925	18.1486	0.573868	1.84588	0.0061	0.0535654
AMT	chr3:49454210-49460186	24.6442	33.9373	0.461628	1.35771	0.03525	0.191439
AMTN	chr4:71384256-71398459	4.3819	0	-1e+308		5e-05	0.00100044
AMY2A	chr1:104159998-104168402	2.05359	1.78964	-0.198474	-0.252733	0.69885	0.942493
AMY2B	chr1:104068312-104122156	1.82667	3.33646	0.8691	1.04697	0.05885	0.271184
AMZ2	chr17:66242769-66253297	61.5658	64.1623	0.0595972	0.20065	0.7655	0.958995
AMZ2P1	chr17:62962667-62971694	9.81429	7.03088	-0.481178	-1.12718	0.1073	0.398752
ANAPC1	chr2:112523847-112642267	9.25668	12.5196	0.435618	0.777241	0.15225	0.485127
ANAPC10	chr4:145888263-146101313	21.6123	21.9504	0.0223919	0.0189632	0.9789	0.99494
ANAPC11	chr17:79845712-79869340	100.961	89.82	-0.168688	-0.342312	0.61705	0.91412
ANAPC13	chr3:134196547-134293859	62.9032	55.022	-0.193124	-0.593542	0.3952	0.7837
ANAPC15	chr11:71709586-71823826	36.0667	38.0516	0.0772886	0.073622	0.91195	0.98652
ANAPC16	chr10:73856277-73995618	73.149	78.0873	0.0942511	0.243046	0.72825	0.95099
ANAPC2	chr9:140069235-140082989	9.1686	14.2275	0.633904	1.8439	0.0067	0.057502
ANAPC4	chr4:25378834-25420120	12.6263	16.7022	0.403611	1.08877	0.1066	0.397377
ANAPC5	chr12:121746047-121837699	64.1005	60.2885	-0.088452	-0.289019	0.66365	0.930747
ANAPC7	chr12:110810704-110888227	33.4439	43.4499	0.377609	0.697365	0.2451	0.628848
ANG	chr14:21152258-21175279	3.52883	0.950157	-1.89295	-1.87495	0.00815	0.0666223
ANGEL1	chr14:77253587-77292589	11.7079	15.6753	0.421015	1.22336	0.0462	0.230876
ANGEL2	chr1:213165523-213189168	13.8302	17.4834	0.33817	0.764774	0.2243	0.603866
ANGPT1	chr8:108261720-108510283	1.7241	2.29662	0.413662	0.712564	0.26225	0.646201
ANGPT2	chr8:6261071-6565730	2.62408	0.225314	-3.5418	-1.79179	0.0477	0.23544
ANGPT4	chr20:853295-896977	0.241509	0.307701	0.349457	0.496221	0.47285	0.840609
ANGPTL1	chr1:178693440-178889238	2.32893	0.576717	-2.01373	-0.676766	0.1374	0.459024
ANGPTL2	chr9:129677052-129985445	6.77694	12.0903	0.835141	1.01825	0.01025	0.0787861
ANGPTL4	chr19:8428172-8469318	1.48307	1.0496	-0.498749	-0.306129	0.57925	0.897892
ANGPTL6	chr19:10196797-10213472	1.27857	1.59084	0.315256	0.387135	0.57755	0.896693
ANK1	chr8:41510738-41754280	1.83137	1.41348	-0.373675	-0.550574	0.3184	0.712354
ANK2	chr4:113739264-114304896	18.3692	16.7925	-0.129469	-0.248867	0.6052	0.909074
ANK3	chr10:61786055-62493248	17.5232	16.3422	-0.100662	-0.243059	0.63535	0.921047
ANKAR	chr2:190539015-190630282	0.610918	0.914059	0.581309	0.26932	0.62885	0.919161
ANKDD1A	chr15:65134081-65251042	2.23633	2.57629	0.204162	0.253406	0.67155	0.933068
ANKEF1	chr20:9966735-10349424	4.03476	2.71357	-0.572291	-1.48208	0.0354	0.191999
ANKFN1	chr17:54188318-54589020	1.07855	0.155992	-2.78955	-2.1066	5e-05	0.00100044
ANKFY1	chr17:4046461-4167274	11.3983	11.4084	0.00128703	0.0028943	0.9954	0.998635
ANKH	chr5:14704909-14871887	6.56401	4.51101	-0.541126	-0.622886	0.29225	0.681873
ANKHD1	chr5:139781398-139973337	34.7575	43.0098	0.307339	0.584049	0.3037	0.695662
ANKHD1-EIF4EBP3	chr5:139781398-139973337	2.02155	4.67841	1.21056	0.959826	0.1914	0.55414
ANKIB1	chr7:91875547-92030698	13.6795	12.5136	-0.128523	-0.322597	0.5415	0.881288
ANKLE1	chr19:17342691-17398455	3.34982	2.91832	-0.198946	-0.166487	0.781	0.963784
ANKLE2	chr12:133302253-133338474	21.3655	23.8027	0.155844	0.39794	0.53135	0.876254
ANKMY1	chr2:241418838-241520789	2.78719	2.55567	-0.125108	-0.164377	0.75385	0.956044
ANKMY2	chr7:16639400-16685442	16.4204	6.58864	-1.31743	-4.17733	5e-05	0.00100044
ANKRA2	chr5:72848159-72877794	11.6753	11.4262	-0.0311133	-0.0513972	0.9313	0.989512
ANKRD1	chr10:92671852-92681033	51.3403	12.6164	-2.0248	-7.04636	5e-05	0.00100044
ANKRD10	chr13:111530886-111567416	54.4413	77.5215	0.509896	0.243309	0.2157	0.591903
ANKRD10-IT1	chr13:111530886-111567416	0.899911	2.1429	1.25171	0.28861	0.6106	0.911624
ANKRD11	chr16:89334037-89556969	41.8949	36.6468	-0.193087	-0.219119	0.60185	0.907965
ANKRD12	chr18:9102627-9285983	6.83456	7.52172	0.138215	0.148574	0.7145	0.946976
ANKRD13A	chr12:110436990-110511491	10.3008	8.79836	-0.227452	-0.431684	0.5132	0.867821
ANKRD13B	chr17:27887564-28513493	6.03634	13.3329	1.14324	0.902061	0.0601	0.274473
ANKRD13C	chr1:70726270-70820417	9.66639	9.56976	-0.0144935	-0.0394816	0.95085	0.991215
ANKRD13D	chr11:67056017-67069956	11.8168	12.0236	0.0250386	0.0667989	0.91585	0.987231
ANKRD16	chr10:5903579-5987863	4.0718	5.11064	0.327838	0.382228	0.56745	0.892991
ANKRD17	chr4:73939092-74124515	20.9328	23.9609	0.194915	0.500968	0.3215	0.715303
ANKRD18A	chr9:38540563-38624987	0.095619	0.318908	1.73777	0.663973	0.3998	0.787027
ANKRD18A	chr9:38540563-38624987	1.82551	1.60843	-0.182643	-0.122414	0.76825	0.96012
ANKRD18B	chr9:33524391-33573007	2.86589	2.27756	-0.331496	-0.451461	0.53195	0.876302
ANKRD18CP	chr9:99918851-100140806	0.92275	0.68068	-0.438963	-0.442277	0.54325	0.882226
ANKRD18EP	chr6:39071839-39082965	2.25619	1.84637	-0.289191	-0.497309	0.4709	0.83971
ANKRD23	chr2:97481981-97523832	1.70291	1.39249	-0.290331	-0.216069	0.74935	0.955445
ANKRD24	chr19:4183350-4224811	1.37342	3.14956	1.19738	1.94962	0.0092	0.0728772
ANKRD26	chr10:27280842-27389421	3.26923	3.29065	0.00942306	0.0238179	0.9687	0.992905
ANKRD27	chr19:33087912-33169206	12.9118	12.9768	0.00724665	0.018095	0.97585	0.994309
ANKRD28	chr3:15708742-15901278	16.0094	12.1815	-0.394221	-0.882934	0.10705	0.398184
ANKRD29	chr18:21178889-21242849	1.09984	1.18667	0.109618	0.144909	0.82555	0.972781
ANKRD30BL	chr2:132905163-133015542	0.347093	0.169465	-1.03433	-1.00866	0.0826	0.33869
ANKRD32	chr5:93488670-94620279	5.80203	7.42866	0.356545	0.851315	0.18625	0.546026
ANKRD33	chr12:52281743-52285448	1.43901	0.628757	-1.1945	-1.78976	0.0066	0.0568583
ANKRD33B	chr5:10564441-10650308	0.500498	0.299464	-0.740981	-1.07222	0.11795	0.420393
ANKRD34A	chr1:145470507-145475646	0.358973	0.18208	-0.979305	-1.64135	0.0258	0.1541
ANKRD34B	chr5:79852573-79866307	0.656703	0.104779	-2.64788	-2.84051	5e-05	0.00100044
ANKRD35	chr1:145549229-145568526	2.23233	2.88065	0.367841	1.00968	0.1489	0.480201
ANKRD36	chr2:97779232-97930258	0.950245	0.928433	-0.0335016	-0.0496263	0.94265	0.990673
ANKRD36B	chr2:98108977-98206428	0.697002	0.722413	0.0516604	0.0818995	0.90525	0.985003
ANKRD36BP1	chr1:168195175-168222263	3.78419	2.4085	-0.651848	-0.717051	0.31225	0.704835
ANKRD36C	chr2:96514586-96657541	1.01197	0.901984	-0.165986	-0.309995	0.65985	0.930005
ANKRD37	chr4:186317174-186347139	0.967507	0.809857	-0.256606	-0.101526	0.8386	0.973585
ANKRD39	chr2:97481981-97523832	7.09446	5.61221	-0.338124	-0.474759	0.4975	0.857522
ANKRD40	chr17:48770550-48785285	17.1355	16.4989	-0.0546123	-0.194156	0.77445	0.961381
ANKRD42	chr11:82868029-83134559	3.87922	2.31548	-0.744452	-0.628991	0.2712	0.65827
ANKRD44	chr2:197831740-198175897	1.53797	0.930889	-0.724344	-0.703907	0.2728	0.659616
ANKRD45	chr1:173469602-173639001	3.6384	1.48663	-1.29126	-2.82112	5e-05	0.00100044
ANKRD46	chr8:101521979-101572012	21.007	19.6023	-0.0998436	-0.327744	0.6166	0.913784
ANKRD49	chr11:94152894-94232749	7.81066	7.87296	0.0114619	0.0166288	0.97855	0.994939
ANKRD50	chr4:125585206-125633887	10.6084	8.27031	-0.359197	-1.34622	0.0573	0.266683
ANKRD52	chr12:56623832-56652175	10.178	9.27052	-0.134737	-0.340224	0.50995	0.866375
ANKRD53	chr2:71163011-71306935	0.379419	0.15663	-1.27643	-0.291152	0.2015	0.56929
ANKRD54	chr22:38226861-38285414	9.65803	8.02593	-0.267061	-0.0955656	0.7961	0.967084
ANKRD6	chr6:90142888-90348472	6.75517	9.26058	0.45511	0.647299	0.18695	0.547607
ANKRD61	chr7:6048875-6098861	0.185082	0.389043	1.07176	0.14219	0.58655	0.900547
ANKRD65	chr1:1353799-1358071	2.31111	1.72177	-0.424696	-0.832559	0.2258	0.605674
ANKRD9	chr14:102973178-102976136	5.9265	8.59282	0.535951	1.46215	0.03775	0.200755
ANKS1A	chr6:34857041-35059179	12.4646	11.0254	-0.177003	-0.605711	0.34955	0.74283
ANKS1B	chr12:99038918-100378432	4.52485	4.23458	-0.0956508	-0.107259	0.81915	0.971054
ANKS3	chr16:4746512-4817625	11.4566	10.3773	-0.14275	-0.286248	0.64205	0.924265
ANKS6	chr9:101493610-101559247	16.474	17.4559	0.083525	0.19483	0.7569	0.957303
ANKZF1	chr2:220094478-220142892	17.3293	22.0088	0.344867	0.668927	0.194	0.557331
ANLN	chr7:36363829-36493400	26.0318	28.6927	0.140412	0.369439	0.5248	0.87306
ANO1	chr11:69924407-70035634	1.91362	1.51415	-0.337791	-0.432472	0.4615	0.834257
ANO10	chr3:43328003-43775863	40.6313	45.0504	0.148946	0.312772	0.6404	0.923643
ANO1-AS1	chr11:69924407-70035634	0.796067	0.564194	-0.496699	-0.271302	0.7101	0.94543
ANO2	chr12:5641034-6055398	3.71353	3.39795	-0.128126	-0.197431	0.7582	0.957407
ANO3	chr11:26210669-26684835	0.268697	0.507878	0.9185	0.812583	0.1271	0.439833
ANO4	chr12:101111303-101522419	2.64184	1.041	-1.34357	-1.95815	0.0046	0.0433306
ANO5	chr11:22214721-22304903	3.3339	2.98352	-0.160195	-0.481147	0.4695	0.838895
ANO6	chr12:45566846-45834187	19.6973	19.1748	-0.0387869	-0.141578	0.8304	0.972896
ANO7	chr2:242127923-242164792	1.37173	1.28648	-0.0925748	-0.180006	0.77805	0.962523
ANO8	chr19:17402939-17445638	5.1776	7.78814	0.588995	1.05388	0.1029	0.389687
ANO9	chr11:417932-442011	4.40649	3.17357	-0.473523	-0.649723	0.26925	0.655714
ANP32A	chr15:69070873-69355083	209.782	307.888	0.553512	1.76027	0.0115	0.0856599
ANP32B	chr9:100745642-100778225	94.1415	112.888	0.261995	1.01098	0.14955	0.480858
ANP32E	chr1:150190716-150208504	90.8101	102.089	0.168903	0.499089	0.38745	0.776912
ANPEP	chr15:90328119-90358633	1.88466	1.67657	-0.168787	-0.268788	0.6119	0.912235
ANTXR1	chr2:69240309-69476459	32.769	20.6088	-0.669071	-2.07797	0.00195	0.0221501
ANTXR2	chr4:80822302-81046608	15.366	17.8976	0.220021	0.570744	0.41975	0.803203
ANXA1	chr9:75766672-75785309	47.5654	14.0618	-1.75813	-6.00044	5e-05	0.00100044
ANXA11	chr10:81910644-81965328	24.9506	14.5314	-0.779899	-1.70164	0.00525	0.0477822
ANXA2	chr15:60639332-60695082	260.708	83.6414	-1.64014	-6.17415	5e-05	0.00100044
ANXA2P2	chr9:33624222-33625532	5.04937	1.65967	-1.60521	-3.33686	5e-05	0.00100044
ANXA3	chr4:79472672-79531597	35.9045	12.3078	-1.54459	-5.05816	5e-05	0.00100044
ANXA4	chr2:69685128-70053596	11.7771	6.02026	-0.968086	-1.55315	0.0167	0.112445
ANXA5	chr4:122589109-122618268	207.442	265.828	0.357782	1.33242	0.0448	0.225976
ANXA6	chr5:150480272-150537443	77.5272	73.6015	-0.074967	-0.261547	0.6796	0.937473
ANXA7	chr10:75134858-75173834	52.652	50.3775	-0.0637095	-0.210333	0.7635	0.958139
ANXA9	chr1:150954492-150968110	1.08654	1.0903	0.00498964	0.00941065	0.99025	0.997462
AOAH	chr7:36552455-36764154	0.750366	0.243037	-1.62642	-0.999287	0.02345	0.144274
AOC2	chr17:40996616-41002724	1.28558	2.04155	0.667242	1.59809	0.0246	0.14902
AOC3	chr17:41003200-41010147	0.943905	0.817487	-0.207445	-0.326873	0.56885	0.893624
AOX1	chr2:201450590-201541787	1.35973	3.19315	1.23167	2.26565	0.0003	0.00484665
AP000230.1	chr21:27252860-27589700	0.859465	0.190422	-2.17424	-0.156779	0.14505	0.473227
AP000240.9	chr21:30565800-31312351	0.0600711	0.390513	2.70063	0.246052	0.37035	0.762441
AP000251.3	chr21:32490733-32932800	0.960348	1.60684	0.742601	0.283234	0.71465	0.946991
AP000254.8	chr21:33031934-33041244	2.79354	2.16336	-0.368821	-0.112628	0.8734	0.978549
AP000255.6	chr21:33108044-33108720	0.0899137	0.408989	2.18545	1.52241	0.08775	0.35136
AP000275.65	chr21:33948861-33985176	4.85181	3.04987	-0.669776	-0.513795	0.4793	0.845466
AP000295.10	chr21:34681795-34682486	0.345341	0.0510468	-2.75813	-1.6353	0.0712	0.306949
AP000295.9	chr21:34602205-34669539	0.299698	0.304824	0.0244679	0.00765784	0.96855	0.992905
AP000318.2	chr21:35445523-35732332	0.21272	0.292074	0.457375	0.0493474	0.80735	0.968394
AP000320.6	chr21:35736322-35747647	0.42007	0.381869	-0.137551	-0.100914	0.8949	0.983662
AP000320.7	chr21:35445523-35732332	0.622425	0.449658	-0.469072	-0.0618043	0.8037	0.967538
AP000330.8	chr21:36118053-36157183	0.356688	0.296814	-0.265102	-0.350313	0.5719	0.894424
AP000344.3	chr22:23775750-23777258	0.375406	0.0622423	-2.59248	-0.817274	0.25545	0.639766
AP000344.4	chr22:23788784-23803020	0.285645	2.32836	3.02702	0.495355	0.13145	0.44875
AP000347.2	chr22:23950638-24059543	0.387578	1.05005	1.4379	0.489141	0.1361	0.456694
AP000347.4	chr22:23950638-24059543	0.250776	1.1799	2.2342	0.658053	0.40355	0.791441
AP000349.1	chr22:24105207-24126503	8.70123	7.5965	-0.195884	-0.286932	0.6855	0.939379
AP000350.4	chr22:24198613-24241117	20.5518	27.4375	0.416882	1.13509	0.10465	0.393548
AP000351.10	chr22:24373116-24374043	1.0976	2.79494	1.34847	1.92078	0.00505	0.046416
AP000351.8	chr22:24350067-24352081	0.369785	0.0634324	-2.54339	-1.05987	0.24155	0.626494
AP000356.1	chr22:25028881-25055114	5.3084	5.49724	0.0504301	0.0833697	0.9075	0.986019
AP000438.2	chr11:62676150-62689279	0.821633	0.304305	-1.43298	-1.52143	0.0455	0.22855
AP000442.1	chr11:59383901-59436453	1.05219	1.02043	-0.0442204	-0.011022	0.9804	0.995378
AP000459.4	chr21:24733425-24757182	2.74052	10.9508	1.99851	5.35814	5e-05	0.00100044
AP000487.5	chr11:70116805-70282690	1.44785	1.36795	-0.0818976	-0.0140302	0.94955	0.991153
AP000487.6	chr11:70116805-70282690	0.591784	0.994059	0.748262	0.0924092	0.6849	0.939059
AP000569.9	chr21:34876237-35349992	0.65429	0.850515	0.378406	0.0236284	0.8212	0.971627
AP000580.1	chr11:77371040-77532063	2.99937	4.07789	0.443164	0.112269	0.85055	0.974671
AP000619.5	chr11:102617698-102714534	0	2.11195	1e+308		0.18475	0.544279
AP000662.4	chr11:57405496-57429340	2.97211	4.66684	0.650959	0.684867	0.187	0.547675
AP000688.29	chr21:37402367-37498938	0.53554	0.285436	-0.907826	-0.378204	0.69945	0.942593
AP000692.9	chr21:37692089-37791313	0.105192	0.43147	2.03624	0.230389	0.39455	0.783421
AP000704.5	chr21:38123188-38362536	0	0.256446	1e+308		0.1899	0.551356
AP000758.1	chr11:120207786-120360645	5.24598	2.56467	-1.03244	-0.0904954	0.6327	0.920836
AP000769.1	chr11:65222727-65234028	0.442737	0.28742	-0.623287	-0.619245	0.384	0.775081
AP000783.1	chr11:123301057-123306427	0.662127	0.899813	0.442517	0.703464	0.3299	0.723797
AP001007.1	chr11:124932962-124960411	0.258401	0.531724	1.04107	1.14828	0.1036	0.391252
AP001029.1	chr18:12407894-12432237	0.355869	1.50443	2.0798	1.16178	0.21315	0.587843
AP001046.5	chr21:44778026-44782229	0.294424	0.101948	-1.53007	-2.1344	0.0071	0.0599299
AP001053.11	chr21:45225638-45232448	0.281509	0.369751	0.393374	0.400048	0.53895	0.879446
AP001055.1	chr21:45587817-45593580	0.824631	0.613636	-0.426365	-0.528779	0.45435	0.828811
AP001062.1	chr21:45748826-45760353	0.767284	1.13915	0.57013	0.179366	0.8025	0.967311
AP001062.7	chr21:45748826-45760353	1.81267	2.24307	0.307362	0.608639	0.38695	0.776815
AP001062.8	chr21:45748826-45760353	0.502294	0.663898	0.402428	0.150055	0.86295	0.976557
AP001065.15	chr21:45905459-45910171	9.70346	6.53647	-0.569987	-1.45878	0.0377	0.200593
AP001172.2	chr21:17442841-17999716	0.562621	0	-1e+308		0.2125	0.586682
AP001258.4	chr11:58897605-58922512	1.91094	2.43421	0.34917	0.290274	0.65925	0.929614
AP001266.1	chr11:65543363-65548273	1.12932	0.682988	-0.725523	-0.691452	0.328	0.721452
AP001372.2	chr11:74202756-74380162	1.90128	2.33216	0.294699	0.29115	0.68085	0.937549
AP001412.1	chr21:38580803-38640785	0.379554	0.7447	0.972356	0.209315	0.7057	0.943869
AP001462.6	chr11:64546425-64546877	0.169525	0.458815	1.43642	0.924852	0.21695	0.593366
AP001468.1	chr21:47604992-47648738	1.18758	3.05489	1.3631	0.367784	0.6153	0.913784
AP001469.5	chr21:47604992-47648738	0.267496	0.724754	1.43797	0.134321	0.4885	0.851205
AP001469.7	chr21:47649130-47706211	0.222763	0.450865	1.01718	0.104609	0.65945	0.929704
AP001469.9	chr21:47649130-47706211	1.65322	2.5642	0.633232	0.323452	0.56575	0.892683
AP001596.6	chr21:27750870-27945603	0.746508	0.13513	-2.46581	-0.525355	0.2024	0.570871
AP001615.9	chr21:43159528-43187266	0.542624	0.940371	0.793278	0.328032	0.74355	0.95478
AP001626.2	chr21:44068380-44071354	0.388942	0.221995	-0.80903	-1.33671	0.06345	0.283386
AP001816.1	chr4:101944565-102270040	1.52704	3.72334	1.28586	0.590733	0.3971	0.784981
AP001877.1	chr11:95502105-95565857	0.609663	1.33451	1.13022	0.260229	0.6266	0.918255
AP001888.1	chr11:69587253-69587718	2.22843	0.303864	-2.87454	-2.65126	0.01165	0.0865568
AP002348.1	chr11:120382467-120859613	0	15.5516	1e+308		0.251	0.63504
AP002856.5	chr11:131123316-131220812	4.27777	3.508	-0.28621	-0.540385	0.43835	0.817865
AP003041.2	chr11:129936835-130014699	0.0990556	0.264688	1.41798	0.0422315	0.55595	0.888834
AP003068.23	chr11:64945076-64979477	0.402379	0.974886	1.27668	0.192146	0.4149	0.799528
AP003068.6	chr11:64851694-64883856	1.94656	1.87281	-0.0557241	-0.0544098	0.93445	0.98973
AP003068.9	chr11:64851694-64883856	13.8441	17.7372	0.35751	0.300675	0.6687	0.932526
AP003419.11	chr11:67118247-67141648	5.13684	2.97491	-0.788037	-0.840272	0.24765	0.631748
AP003419.16	chr11:67195930-67202872	3.59193	3.29124	-0.126127	-0.0718177	0.91815	0.987312
AP004372.1	chr11:131240372-132206716	0.409558	0.249034	-0.717726	-0.14626	0.75225	0.955673
AP005482.1	chr18:12438888-12725739	0.633115	0.331352	-0.934104	-0.11407	0.5577	0.889627
AP006216.10	chr11:116644104-116644921	0.330252	0.520367	0.65596	0.469088	0.4877	0.851205
AP006216.11	chr11:116645825-116646592	0.28024	0.523652	0.901946	0.849459	0.2321	0.614044
AP006216.12	chr11:116706466-116969153	0.378918	0.116072	-1.70686	-0.260368	0.51535	0.868206
AP006222.2	chr1:227614-267253	0.496001	0.278653	-0.831872	-1.04536	0.10515	0.394341
AP006621.1	chr11:777577-784297	2.70856	3.06764	0.179606	0.244427	0.72945	0.950993
AP006621.5	chr11:777577-784297	4.37851	4.58617	0.0668478	0.0890258	0.89315	0.982796
AP006621.8	chr11:818901-842545	1.04797	0.676791	-0.630817	-0.0963667	0.72445	0.950459
AP1AR	chr4:113152892-113191203	11.0788	12.7897	0.207188	0.666595	0.30315	0.69518
AP1B1	chr22:29723668-29819182	28.5081	30.931	0.117681	0.432818	0.5204	0.870409
AP1G1	chr16:71762912-71843104	24.3261	23.8303	-0.0297045	-0.0682667	0.90595	0.985069
AP1G2	chr14:23980968-24048009	18.2934	25.3967	0.473317	0.503229	0.2538	0.63774
AP1M1	chr19:16308388-16346160	38.1028	38.5463	0.0166953	0.0596013	0.93005	0.989511
AP1M2	chr19:10683346-10697991	29.639	3.00299	-3.30302	-6.67103	5e-05	0.00100044
AP1S1	chr7:100797677-100804877	65.2256	51.017	-0.354459	-1.17358	0.09405	0.367107
AP1S2	chrX:15843928-15873054	186.299	224.122	0.266665	0.622853	0.3655	0.758484
AP1S3	chr2:224616402-224702744	4.08497	2.4231	-0.75347	-1.34479	0.0407	0.212036
AP2A1	chr19:50270224-50320633	35.8393	50.7751	0.502579	1.46428	0.0337	0.186182
AP2A2	chr11:924893-1012239	24.9632	31.1584	0.319819	0.781417	0.19825	0.564377
AP2B1	chr17:33901813-34053436	83.9009	73.6115	-0.188755	-0.547792	0.33605	0.730368
AP2M1	chr3:183851806-184402546	180.039	194.671	0.112731	0.170285	0.7846	0.964026
AP2S1	chr19:47341392-47354249	91.3194	101.44	0.151639	0.464557	0.4939	0.855169
AP3B1	chr5:77296348-77590579	24.8291	40.0141	0.688476	1.36508	0.04145	0.214578
AP3B2	chr15:83205503-83378666	5.09702	6.24378	0.292767	0.369469	0.444	0.821721
AP3D1	chr19:2100987-2248678	45.4609	54.9145	0.272564	0.488958	0.3133	0.70596
AP3M1	chr10:75881523-75910821	38.4243	35.5548	-0.111974	-0.391652	0.5481	0.885059
AP3M2	chr8:42010463-42029191	13.5489	12.6413	-0.100038	-0.245427	0.6554	0.928407
AP3S1	chr5:115163892-115249778	53.9601	70.4246	0.384188	0.993959	0.15235	0.485136
AP3S2	chr15:90373830-90456188	49.022	50.802	0.0514567	0.0800974	0.90605	0.985071
AP4B1	chr1:114304453-114456708	6.78435	7.86539	0.213309	0.208546	0.626	0.918255
AP4E1	chr15:51200868-51298097	3.71589	3.68465	-0.0121822	-0.0400707	0.9501	0.991162
AP4M1	chr7:99690350-99726118	9.04882	10.1097	0.159945	0.0888888	0.8645	0.976681
AP4S1	chr14:31343719-31562818	3.48433	4.79728	0.461335	0.365261	0.57005	0.894058
AP5B1	chr11:65543363-65548273	4.3368	3.22456	-0.427529	-1.30962	0.0616	0.27865
AP5M1	chr14:57670517-57756797	19.5639	19.1917	-0.0277141	-0.0494758	0.93615	0.989929
AP5S1	chr20:3801177-3805949	1.75302	1.60542	-0.126891	-0.268156	0.69545	0.941926
AP5Z1	chr7:4815252-4833943	6.91924	7.67962	0.15042	0.408033	0.5446	0.883174
APAF1	chr12:99038918-100378432	8.67259	8.18877	-0.0828164	-0.207244	0.7549	0.95644
APBA1	chr9:72042445-72287222	2.19982	1.12116	-0.97239	-0.776096	0.0904	0.357082
APBA2	chr15:29129628-29410518	17.2199	24.3095	0.497441	1.61347	0.01375	0.0976913
APBA3	chr19:3750816-3761697	9.84999	11.4925	0.2225	0.472536	0.50215	0.86096
APBB1	chr11:6416354-6440644	29.3793	31.803	0.11436	0.398868	0.54845	0.88507
APBB2	chr4:40812043-41218731	28.8026	24.0935	-0.257556	-0.549759	0.3169	0.710785
APBB3	chr5:139781398-139973337	9.37094	13.0023	0.472501	0.319837	0.4421	0.820726
APC	chr5:112043194-112258236	5.82636	4.45415	-0.387443	-0.376068	0.2905	0.680076
APC2	chr19:1446299-1479555	2.4841	3.50299	0.495863	0.439851	0.3488	0.74247
APCDD1	chr18:10454624-10489945	7.7121	17.1072	1.14941	2.04314	0.00415	0.0399372
APCDD1L	chr20:57034156-57090187	1.16419	0.817142	-0.510668	-1.05879	0.10435	0.392925
APCDD1L-AS1	chr20:57090434-57194944	0.773712	0.211617	-1.87034	-1.48023	0.01995	0.128657
APEH	chr3:49711434-49761384	86.6684	107.128	0.305758	0.789742	0.24115	0.625694
APEX1	chr14:20923349-20929771	186.473	274.384	0.557231	1.85332	0.00445	0.0421699
APEX2	chrX:55026789-55057497	10.8034	9.87751	-0.129267	-0.354818	0.5944	0.903518
APH1A	chr1:150237803-150253327	75.6083	79.9041	0.0797252	0.285019	0.67705	0.936261
APH1B	chr15:63568216-63601325	8.12602	5.11519	-0.667763	-1.53365	0.01715	0.114795
API5	chr11:43333512-43516483	72.0114	81.6037	0.180409	0.420121	0.43235	0.813174
APIP	chr11:34874640-35042138	22.2121	19.0127	-0.224387	-0.456877	0.5159	0.868703
APITD1	chr1:10489937-10512210	12.7351	13.0883	0.0394645	0.0991053	0.88895	0.981827
APITD1-CORT	chr1:10489937-10512210	1.8619	1.74944	-0.0898863	-0.0775637	0.9222	0.987569
APLF	chr2:68694692-68858004	2.27404	2.3852	0.0688495	0.178882	0.79315	0.966199
APLN	chrX:128779239-128788933	1.79974	2.66216	0.564809	0.633607	0.2438	0.62762
APLNR	chr11:57001050-57004709	11.0852	9.53624	-0.217143	-0.675497	0.33285	0.726654
APLP1	chr19:36316865-36370693	88.0666	48.6858	-0.855095	-1.97795	0.0047	0.0440294
APLP2	chr11:129936835-130014699	271.449	216.977	-0.323139	-0.727325	0.10685	0.397874
APMAP	chr20:24943560-24973615	54.8153	54.9504	0.00355131	0.0136147	0.98245	0.996026
APOA1	chr11:116706466-116969153	26.4681	0.656108	-5.33418	-2.86589	0.026	0.154708
APOA1BP	chr1:156561553-156564091	50.8611	51.7147	0.0240102	0.0863809	0.90255	0.984909
APOA2	chr1:161185023-161193421	35.7098	0.205272	-7.44264	-2.84146	0.0002	0.00345177
APOA4	chr11:116691418-116694022	0.819416	0.0105984	-6.27268	-2.41393	0.2532	0.637328
APOB	chr2:21224300-21266945	0.519742	0.0831565	-2.64389	-5.28233	5e-05	0.00100044
APOBEC3B	chr22:39378351-39394214	10.1356	7.32834	-0.467874	-1.31384	0.06215	0.280209
APOBEC3B-AS1	chr22:39378351-39394214	2.59749	0.954126	-1.44486	-1.04402	0.1494	0.480858
APOBEC3C	chr22:39410087-39429281	14.9437	8.76523	-0.769674	-2.28237	0.0012	0.0150323
APOBEC3D	chr22:39410087-39429281	1.61605	0.635723	-1.346	-0.996502	0.10215	0.388068
APOBEC3F	chr22:39436608-39483748	2.16084	1.36852	-0.658978	-0.859059	0.19805	0.564058
APOBEC3G	chr22:39436608-39483748	4.14088	1.30098	-1.67034	-2.51621	0.00085	0.0113717
APOBEC3H	chr22:39493228-39500072	0.380247	0.366088	-0.0547447	-0.0376463	0.9403	0.990544
APOC1	chr19:45417503-45422606	98.5673	64.7839	-0.605473	-1.65852	0.01405	0.0991346
APOC1P1	chr19:45430060-45434643	1.78635	1.38144	-0.37084	-0.303455	0.65915	0.929614
APOD	chr3:195295572-195311076	0.163912	0.343322	1.06664	0.845808	0.0939	0.366661
APOE	chr19:45409010-45412650	190.148	209.879	0.142434	0.538121	0.4478	0.823986
APOL2	chr22:36622255-36636000	10.4636	10.1251	-0.04744	-0.120052	0.8596	0.976261
APOL3	chr22:36536371-36562225	0.303827	0.208851	-0.540779	-0.236636	0.30645	0.698522
APOL4	chr22:36585171-36600886	0.629095	0.447318	-0.491977	-0.465961	0.24005	0.623811
APOLD1	chr12:12878850-12982915	2.64946	2.36013	-0.166831	-0.171467	0.7668	0.959574
APOM	chr6:31606804-31625987	4.24049	5.06551	0.256478	0.0883446	0.90775	0.986134
APOO	chrX:23851469-23957624	52.7164	56.9761	0.112105	0.273936	0.6747	0.934545
APOOL	chrX:84258831-84343069	5.02219	2.96489	-0.76034	-1.8087	0.01205	0.0885007
APOPT1	chr14:104019757-104181841	27.1801	24.1548	-0.170239	-0.151104	0.8105	0.969049
APP	chr21:27252860-27589700	433.599	225.828	-0.941137	-3.28151	5e-05	0.00100044
APPBP2	chr17:58520519-58603580	10.104	10.0403	-0.00912871	-0.0202038	0.97185	0.99315
APPL1	chr3:57261764-57326710	13.4855	10.9075	-0.306086	-0.973955	0.1051	0.394298
APPL2	chr12:105567073-105789875	16.1008	19.8978	0.305477	0.603502	0.28115	0.669949
APRT	chr16:88875746-88878352	114.675	157.516	0.457951	1.63124	0.0172	0.115017
APTX	chr9:32972603-33025166	32.4619	31.1317	-0.0603626	-0.166045	0.8087	0.968686
AQP1	chr7:30692199-30965131	8.18007	1.03367	-2.98434	-4.79469	5e-05	0.00100044
AQP11	chr11:77225980-77348850	0.821343	0.679045	-0.274478	-0.106154	0.878	0.979219
AQP3	chr9:33441151-33447609	1.8951	0.684282	-1.46961	-2.74663	0.0001	0.00188654
AQP4	chr18:24034873-24770662	0.918681	0.317058	-1.53482	-0.691392	0.074	0.31432
AQP5	chr12:50344523-50359464	0.742576	0.610381	-0.282829	-0.461292	0.5136	0.867821
AQR	chr15:35147731-35262040	19.1334	21.1277	0.143045	0.475039	0.4423	0.820726
AR	chrX:66764464-66950461	2.01578	2.40386	0.254013	0.609545	0.36095	0.754072
ARAF	chrX:47420515-47479252	42.1893	25.5034	-0.72619	-1.5713	0.0127	0.0919223
ARAP1	chr11:72396113-72504726	22.0614	26.0683	0.240767	0.563727	0.3702	0.76226
ARAP1-AS1	chr11:72396113-72504726	14.2833	15.7547	0.141457	0.0800623	0.90775	0.986134
ARAP2	chr4:35949842-36275842	0.683881	0.283298	-1.27143	-0.762777	0.0901	0.356309
ARAP3	chr5:141032967-141061788	10.7969	18.6205	0.786269	2.64577	0.00015	0.00268857
ARC	chr8:143692404-143696833	3.48547	4.42454	0.344172	0.94971	0.1389	0.461999
ARCN1	chr11:118307204-118473748	92.0772	74.6466	-0.302767	-0.865327	0.21025	0.583145
AREL1	chr14:75120139-75179818	20.5151	18.1553	-0.17629	-0.492656	0.3479	0.741637
ARF1	chr1:228270360-228286912	307.261	207.7	-0.564966	-1.96129	0.00445	0.0421699
ARF3	chr12:49297200-49351334	75.7171	88.5702	0.226203	0.559243	0.36385	0.756875
ARF4	chr3:57557089-57586654	229.358	135.19	-0.762609	-2.89532	5e-05	0.00100044
ARF5	chr7:127220671-127242198	115.449	136.994	0.24685	0.791695	0.2569	0.641074
ARF6	chr14:50359809-50361490	25.9337	24.8518	-0.0614744	-0.21701	0.7547	0.956411
ARFGAP1	chr20:61904136-61921142	53.279	58.9922	0.146958	0.451396	0.4953	0.856231
ARFGAP2	chr11:46958239-47198676	30.3524	34.3848	0.179958	0.421362	0.45305	0.828211
ARFGAP3	chr22:43192507-43411151	27.3564	18.3956	-0.57252	-1.04877	0.12445	0.43389
ARFGEF1	chr8:67876333-68255912	20.5794	22.5435	0.131512	0.169907	0.6609	0.930524
ARFGEF2	chr20:47538426-47653230	6.83468	5.75334	-0.248472	-0.840639	0.20165	0.569556
ARFIP1	chr4:153701088-153839615	20.6072	18.71	-0.139341	-0.451988	0.506	0.863685
ARFIP2	chr11:6496909-6502666	32.3355	29.8644	-0.11469	-0.391443	0.56555	0.892683
ARFRP1	chr20:62289162-62374858	13.6145	14.8413	0.124483	0.192871	0.76685	0.959574
ARG2	chr14:68086514-68162531	18.7517	27.024	0.527216	0.420151	0.5127	0.867741
ARGLU1	chr13:107194020-107220512	69.5965	119.733	0.782733	1.59564	0.0205	0.130925
ARHGAP1	chr11:46698629-46722165	20.2488	20.4289	0.0127811	0.044494	0.9462	0.991153
ARHGAP10	chr4:148653213-148993931	4.15416	1.36908	-1.60135	-3.86516	5e-05	0.00100044
ARHGAP11A	chr15:32898618-32932150	29.9931	35.5455	0.245034	0.563755	0.3732	0.765127
ARHGAP11B	chr15:30909160-31065196	4.29007	6.14689	0.518855	0.972089	0.09785	0.376979
ARHGAP12	chr10:32094364-32217742	14.7868	16.6635	0.172378	0.596248	0.3686	0.761162
ARHGAP15	chr2:143848930-144533642	2.21543	1.92345	-0.203889	-0.286237	0.6469	0.926244
ARHGAP17	chr16:24930705-25026987	28.7488	32.7828	0.189436	0.483199	0.45895	0.832335
ARHGAP18	chr6:129897276-130031370	2.53798	1.29029	-0.975991	-2.27942	0.00045	0.00676785
ARHGAP19	chr10:98757794-99052413	14.3663	23.0727	0.683495	1.82064	0.00215	0.0238916
ARHGAP19-SLIT1	chr10:98757794-99052413	1.09136	1.26	0.207288	0.106691	0.87565	0.978549
ARHGAP21	chr10:24872537-25012597	19.8038	17.0341	-0.217351	-0.45112	0.31515	0.708335
ARHGAP22	chr10:49654076-49864310	2.76495	2.47803	-0.158062	-0.336567	0.5693	0.893909
ARHGAP23	chr17:36584661-36668628	8.65325	11.8671	0.455657	0.581532	0.34675	0.74088
ARHGAP24	chr4:86396266-86923823	4.23795	0.982437	-2.10893	-2.6183	0.0004	0.00617001
ARHGAP25	chr2:68906732-69053965	2.87327	1.89535	-0.60023	-1.02509	0.12215	0.429603
ARHGAP26	chr5:142149948-142608576	7.30943	6.93194	-0.0764986	-0.0965025	0.8502	0.974671
ARHGAP27	chr17:43471274-43511787	2.21818	2.39454	0.110373	0.175561	0.74085	0.953877
ARHGAP28	chr18:6728819-6915715	14.8703	10.5302	-0.497901	-1.16412	0.0339	0.186857
ARHGAP29	chr1:94614543-94740624	3.60865	1.46337	-1.30216	-3.81009	5e-05	0.00100044
ARHGAP30	chr1:161016735-161039760	0.229552	0.303081	0.400884	0.44213	0.39115	0.780204
ARHGAP31	chr3:119013219-119139561	1.77898	1.51217	-0.234424	-0.387202	0.4195	0.8031
ARHGAP31-AS1	chr3:119013219-119139561	0.576614	0.549696	-0.0689724	-0.0272392	0.8316	0.972909
ARHGAP32	chr11:128834954-129149219	6.62456	8.82802	0.414265	0.870404	0.10815	0.400746
ARHGAP33	chr19:36265433-36279724	7.63757	9.31327	0.286174	0.387089	0.3052	0.697454
ARHGAP35	chr19:47421932-47508334	16.0436	20.2666	0.337104	1.27785	0.06095	0.276811
ARHGAP36	chrX:130192215-130223857	0.497506	0.237842	-1.06471	-1.53172	0.02365	0.145155
ARHGAP39	chr8:145754562-145911194	3.78328	3.9089	0.0471252	0.142882	0.83365	0.973138
ARHGAP4	chrX:153126968-153200676	13.8371	12.2986	-0.170046	-0.18696	0.74695	0.954926
ARHGAP40	chr20:37230576-37279678	1.2781	0.254992	-2.32548	-3.07647	5e-05	0.00100044
ARHGAP42	chr11:100554892-100862668	10.9739	8.19493	-0.421279	-0.759134	0.21125	0.584651
ARHGAP44	chr17:12569206-12894960	5.56743	6.7793	0.284125	0.56245	0.3593	0.752534
ARHGAP5	chr14:32544624-32628934	27.6918	27.447	-0.01281	-0.0426303	0.94695	0.991153
ARHGAP5-AS1	chr14:32544624-32628934	1.89652	1.56856	-0.273913	-0.130604	0.8726	0.978549
ARHGAP6	chrX:11129420-11683821	0.991753	1.5519	0.645983	0.673081	0.2986	0.689536
ARHGAP8	chr22:45064592-45258665	9.41078	6.43485	-0.548407	-1.19184	0.0714	0.307379
ARHGAP9	chr12:57853917-57914300	0.544001	0.692964	0.349172	0.0514504	0.68115	0.93756
ARHGDIA	chr17:79825596-79829282	99.0271	88.731	-0.158385	-0.339705	0.46155	0.834257
ARHGDIB	chr12:15094950-15114662	2.37513	1.04704	-1.18168	-1.71426	0.0093	0.0734704
ARHGDIG	chr16:284544-333003	3.4771	0.769141	-2.17656	-0.59272	0.10725	0.398638
ARHGEF1	chr19:42387227-42434302	11.6978	14.676	0.327228	0.88508	0.1221	0.429603
ARHGEF10	chr8:1772141-1906807	16.53	17.6421	0.0939332	0.258957	0.69195	0.940791
ARHGEF10L	chr1:17866329-18024369	12.8802	16.2103	0.331754	0.94623	0.1022	0.388113
ARHGEF11	chr1:156904631-157015162	12.6843	17.0513	0.426842	1.24373	0.026	0.154708
ARHGEF12	chr11:120207786-120360645	14.4341	10.4012	-0.472728	-1.67838	0.0098	0.0763885
ARHGEF15	chr17:8213558-8225829	0.5968	0.524807	-0.185462	-0.163231	0.7253	0.950604
ARHGEF16	chr1:3370989-3397677	10.1127	5.8645	-0.786088	-2.3809	0.0008	0.0108302
ARHGEF17	chr11:73018279-73080136	13.562	14.9845	0.143897	0.233793	0.6483	0.926894
ARHGEF18	chr19:7413847-7537363	13.4715	15.6874	0.219696	0.550319	0.3217	0.715592
ARHGEF19	chr1:16524348-16539104	13.4739	8.09382	-0.735274	-1.80143	0.00735	0.0614823
ARHGEF2	chr1:155916629-155976861	28.3855	37.3157	0.394631	0.889436	0.1141	0.414098
ARHGEF25	chr12:58003962-58027138	9.85198	12.5511	0.349324	0.943097	0.1536	0.487297
ARHGEF26	chr3:153742189-153975616	4.12252	4.66726	0.179049	0.53144	0.44755	0.823822
ARHGEF26-AS1	chr3:153742189-153975616	0.493774	0.565237	0.195005	0.0758713	0.8503	0.974671
ARHGEF28	chr5:72921982-73237818	0.876794	0.22196	-1.98194	-1.88688	0.00025	0.00416714
ARHGEF3	chr3:56761445-57114129	3.20344	1.97028	-0.701224	-1.39142	0.0121	0.0887724
ARHGEF33	chr2:39103102-39202590	1.14036	0.887494	-0.361681	-0.199525	0.7656	0.959062
ARHGEF34P	chr7:143883175-144077725	0.538141	0.261956	-1.03866	-1.32614	0.0619	0.279574
ARHGEF35	chr7:143883175-144077725	1.04324	0.53793	-0.955576	-1.13837	0.10875	0.401878
ARHGEF37	chr5:148931509-149014531	0.753931	0.670191	-0.169859	-0.199456	0.67545	0.93468
ARHGEF39	chr9:35658300-35681156	9.47023	13.8014	0.543348	1.23081	0.04435	0.224536
ARHGEF4	chr2:131588550-131804836	17.5334	21.0292	0.262291	0.539918	0.41335	0.79842
ARHGEF40	chr14:21484921-21572881	29.4857	42.5761	0.530031	1.14221	0.0603	0.274957
ARHGEF5	chr7:143883175-144077725	1.26804	0.575148	-1.1406	-1.41205	0.0211	0.133384
ARHGEF6	chrX:135747705-135864247	3.54734	3.88253	0.130261	0.40357	0.556	0.888844
ARHGEF7	chr13:111766158-111958084	25.0382	26.2182	0.0664365	0.162121	0.76595	0.959093
ARHGEF7-AS2	chr13:111766158-111958084	0.197941	0.356947	0.850641	0.170358	0.688	0.939477
ARHGEF9	chrX:62854846-63005426	19.1826	19.9367	0.0556272	0.145734	0.81675	0.970964
ARID1A	chr1:27022523-27108595	33.7003	41.1714	0.28888	0.963046	0.14265	0.469589
ARID1B	chr6:157099062-157531913	12.5059	16.3048	0.382686	1.21469	0.0506	0.245783
ARID2	chr12:46123447-46301823	14.7872	16.7234	0.177518	0.370772	0.3933	0.782509
ARID3A	chr19:925780-975939	18.5755	20.0562	0.110643	0.22421	0.57355	0.894768
ARID3B	chr15:74833517-74890472	34.6833	44.0669	0.345456	1.10713	0.0556	0.261687
ARID3C	chr9:34621375-34628104	0.481886	0.155769	-1.62929	-2.03099	0.014	0.0989182
ARID4A	chr14:58765102-58862359	5.19596	5.29628	0.0275897	0.0528578	0.91865	0.987312
ARID4B	chr1:235294497-235507847	13.5127	13.5523	0.0042226	0.0057057	0.98885	0.997034
ARID5A	chr2:97202479-97218375	4.10567	4.47323	0.123698	0.325367	0.64725	0.926278
ARID5B	chr10:63661058-63856703	2.5025	0.926523	-1.43347	-3.8176	5e-05	0.00100044
ARIH1	chr15:72690613-72879692	26.0421	23.5482	-0.145226	-0.33217	0.4954	0.856231
ARIH2	chr3:48955220-49060928	37.029	35.2011	-0.0730354	-0.083968	0.85505	0.975276
ARIH2OS	chr3:48955220-49060928	0.302276	0.415285	0.458236	0.058676	0.79555	0.96699
ARL1	chr12:101786897-101801598	57.9563	41.97	-0.465608	-1.48056	0.02805	0.163251
ARL10	chr5:175792470-175843570	3.40072	3.35121	-0.0211608	-0.0188148	0.95165	0.991215
ARL11	chr13:50202434-50208008	0.306111	0.170679	-0.842768	-0.656819	0.14785	0.478549
ARL13B	chr3:93698982-93847389	4.98062	5.29028	0.0870194	0.171523	0.77925	0.962786
ARL14EP	chr11:30344597-30359774	22.2814	20.9031	-0.0921257	-0.192002	0.73735	0.952709
ARL15	chr5:53179774-53606412	11.7854	13.0355	0.145452	0.27323	0.69225	0.940881
ARL16	chr17:79648203-79670330	30.6365	25.4407	-0.268116	-0.460346	0.5298	0.875543
ARL17A	chr17:44588876-44657088	3.95796	5.01945	0.342774	0.677489	0.23975	0.623716
ARL17B	chr17:44352149-44439130	2.82195	2.81587	-0.00311279	-0.00615777	0.99345	0.998033
ARL2	chr11:64781584-64808044	122.222	127.207	0.0576647	0.200654	0.77675	0.962369
ARL2BP	chr16:57279009-57287516	34.6475	28.6325	-0.275097	-0.723069	0.26225	0.646201
ARL3	chr10:104433487-104474164	14.6074	13.4285	-0.121396	-0.44741	0.5229	0.871883
ARL4A	chr7:12726480-12730559	25.261	24.5605	-0.040574	-0.121795	0.8629	0.976557
ARL4C	chr2:235401684-235405697	36.005	28.4194	-0.341322	-1.29377	0.062	0.279903
ARL4D	chr17:41476326-41478505	13.4243	6.22258	-1.10926	-3.31746	5e-05	0.00100044
ARL5A	chr2:152645497-152685006	24.9328	26.6304	0.0950275	0.200655	0.7604	0.957437
ARL5B	chr10:18948333-18970568	23.5635	22.0013	-0.0989688	-0.384693	0.5899	0.902441
ARL5B-AS1	chr10:18429605-18948214	0.893051	1.47688	0.725738	0.280992	0.5958	0.904638
ARL6	chr3:97483364-97519953	5.1935	3.23263	-0.684001	-1.41274	0.04565	0.228798
ARL6IP1	chr16:18792616-18813000	188.956	183.343	-0.0435079	-0.097812	0.8782	0.979219
ARL6IP4	chr12:123405497-123467456	82.3185	77.0888	-0.0946943	-0.285973	0.6916	0.940747
ARL6IP5	chr3:69134094-69155217	40.2667	42.5419	0.0792971	0.29847	0.6674	0.932238
ARL6IP6	chr2:153508106-153617767	41.7779	43.8912	0.0711928	0.094079	0.87455	0.978549
ARL8A	chr1:202091985-202113869	25.9133	21.1165	-0.29532	-0.997775	0.13605	0.456676
ARL8B	chr3:5163904-5229014	31.0187	25.7327	-0.269533	-0.567507	0.36765	0.760221
ARL9	chr4:57371508-57390614	0.92536	1.08715	0.232466	0.415525	0.5495	0.885557
ARMC1	chr8:66514693-66546442	23.9179	23.4143	-0.0306984	-0.11276	0.86675	0.977224
ARMC10	chr7:102715327-102740205	20.8064	24.8888	0.258468	0.775322	0.2591	0.642929
ARMC12	chr6:35704808-35716856	1.22448	1.81914	0.571079	0.98119	0.1442	0.472185
ARMC2	chr6:109169618-109295186	4.62331	4.14655	-0.157014	-0.284764	0.6822	0.93787
ARMC3	chr10:23216952-23326518	1.94279	0.293773	-2.72536	-2.10796	5e-05	0.00100044
ARMC4	chr10:28064114-28287977	2.7743	4.92371	0.827623	2.17921	0.001	0.0130293
ARMC5	chr16:31468031-31478487	3.16465	3.80704	0.266624	0.673838	0.32525	0.718933
ARMC6	chr19:19101696-19170563	26.6061	32.8984	0.306264	0.453238	0.44395	0.821721
ARMC7	chr17:73106046-73127890	7.10644	7.3541	0.0494226	0.103707	0.8805	0.979828
ARMC8	chr3:137906108-138048728	23.9287	22.7731	-0.0714112	-0.110555	0.7705	0.960504
ARMC9	chr2:232063259-232239548	21.6358	19.6736	-0.137154	-0.360848	0.591	0.902523
ARMCX1	chrX:100805513-100809683	29.1987	28.7349	-0.0230996	-0.0856877	0.9041	0.984909
ARMCX2	chrX:100910266-100914876	58.7763	76.1248	0.373131	0.775276	0.09375	0.366215
ARMCX3	chrX:100877786-100882833	35.7277	26.8919	-0.409873	-1.40386	0.0322	0.180428
ARMCX3-AS1	chrX:100877786-100882833	0.631101	0.740632	0.230886	0.0397219	0.90425	0.984909
ARMCX4	chrX:100673274-100788446	6.76568	4.07863	-0.730152	-0.897771	0.068	0.297286
ARMCX5	chrX:101854095-101973607	8.30779	8.93846	0.105562	0.184729	0.7819	0.964026
ARMCX6	chrX:100870109-100872991	12.7556	13.0069	0.0281417	0.0660808	0.92535	0.987899
ARNT	chr1:150782180-150849244	16.7795	15.2588	-0.137058	-0.426313	0.48685	0.850575
ARNT2	chr15:80696691-80890278	11.5302	14.7111	0.351488	1.33319	0.0495	0.241933
ARNTL	chr11:13298198-13408813	2.37688	1.44875	-0.714262	-1.10029	0.03505	0.190808
ARNTL2	chr12:27485786-27599558	4.22932	3.10677	-0.445012	-1.06713	0.12215	0.429603
ARPC1A	chr7:98923520-99063954	63.3974	85.9936	0.439804	0.743624	0.25735	0.641307
ARPC1B	chr7:98923520-99063954	29.7101	35.4794	0.256026	0.252699	0.64405	0.925018
ARPC2	chr2:219081816-219119079	151.057	138.131	-0.129058	-0.468219	0.4776	0.844567
ARPC3	chr12:110810704-110888227	172.546	133.347	-0.371799	-1.05721	0.1148	0.415533
ARPC4	chr3:9791627-9896822	86.1479	92.2128	0.0981511	0.19865	0.77365	0.961118
ARPC4-TTLL3	chr3:9791627-9896822	7.71444	7.72993	0.00289369	0.0013219	0.99855	0.999527
ARPC5	chr1:183592400-183604892	72.5383	60.9089	-0.252091	-0.969808	0.16615	0.510343
ARPC5L	chr9:127624408-127640003	30.9134	26.1602	-0.24086	-0.836392	0.2334	0.61605
ARPP19	chr15:52839241-52862080	104.498	92.2119	-0.180444	-0.463031	0.4183	0.80242
ARPP21	chr3:35680436-35835988	0.484652	0.171557	-1.49826	-0.62884	0.0009	0.0119083
ARRB1	chr11:74975225-75062873	19.6119	6.80255	-1.52758	-3.77733	5e-05	0.00100044
ARRB2	chr17:4613783-4624794	29.6433	35.8027	0.272361	0.911688	0.17655	0.530194
ARRDC1	chr9:140500105-140513358	11.9054	13.7895	0.211954	0.41952	0.51875	0.869702
ARRDC2	chr19:18111940-18124911	3.11764	2.7553	-0.178249	-0.356846	0.5653	0.892683
ARRDC3	chr5:90664540-90679176	9.29261	8.68488	-0.097577	-0.257529	0.64675	0.926244
ARRDC4	chr15:98462783-98517068	7.67256	7.68169	0.00171628	0.00562067	0.9948	0.998361
ARSA	chr22:51061181-51066607	9.69947	11.6797	0.268024	0.64209	0.3489	0.74248
ARSB	chr5:78073031-78281910	7.79421	7.14692	-0.125082	-0.34874	0.5631	0.892182
ARSD	chrX:2822010-2847392	5.11207	2.99461	-0.771543	-1.19163	0.01955	0.126716
ARSD-AS1	chrX:2822010-2847392	4.4908	2.33243	-0.945138	-0.998047	0.1656	0.509648
ARSE	chrX:2852698-2886286	30.6077	14.2317	-1.10479	-3.3494	5e-05	0.00100044
ARSEP1	chrY:14460539-14468226	0.428696	0.400549	-0.0979755	-0.0832048	0.8993	0.984135
ARSG	chr17:66255322-66760023	5.79411	7.62682	0.396494	0.200965	0.7651	0.95867
ARSI	chr5:149675905-149718870	3.03791	2.01454	-0.592627	-1.32735	0.05485	0.25953
ARSJ	chr4:114821439-114900883	1.21755	0.93631	-0.378928	-0.745528	0.28895	0.679089
ARSK	chr5:94890777-94940768	6.76025	6.50998	-0.054424	-0.141304	0.83985	0.973602
ART3	chr4:76932336-77033955	2.07395	1.84186	-0.171222	-0.151555	0.75155	0.955555
ART5	chr11:3659732-3663546	6.64579	5.3705	-0.307385	-0.728272	0.2903	0.680076
ARTN	chr1:44398991-44402913	1.91482	2.13514	0.157125	0.216075	0.7376	0.952731
ARV1	chr1:231114726-231136341	11.6829	10.3635	-0.172884	-0.511499	0.46815	0.837726
ARVCF	chr22:19863039-20004331	21.2831	37.6435	0.82269	1.70241	0.0078	0.0642746
ARX	chrX:25021810-25034065	2.82979	0.532103	-2.41091	-5.25369	5e-05	0.00100044
AS3MT	chr10:104613979-104661656	18.2659	18.8051	0.0419691	0.129578	0.8495	0.974671
ASAH1	chr8:17913933-17953903	50.9823	50.514	-0.0133137	-0.0412473	0.94955	0.991153
ASAH2	chr10:51942537-52008370	0.887741	1.11386	0.327358	0.575971	0.27195	0.65904
ASAH2B	chr10:52499077-52645435	2.48982	2.15749	-0.206687	-0.419523	0.4854	0.849858
ASAP1	chr8:131064352-131455906	14.341	13.8523	-0.050026	-0.131663	0.81615	0.97042
ASAP2	chr2:9346893-9563676	7.04025	6.98819	-0.0107059	-0.0219556	0.9727	0.993275
ASAP3	chr1:23755055-23811061	21.7007	20.783	-0.0623385	-0.195006	0.75285	0.955736
ASB1	chr2:239335382-239360891	12.5675	12.7445	0.0201729	0.0392408	0.94555	0.991153
ASB13	chr10:5680829-5708558	10.4221	13.9237	0.417892	1.28684	0.0537	0.255446
ASB16	chr17:42247814-42264085	0.132053	0.313215	1.24604	0.626162	0.37665	0.768505
ASB16-AS1	chr17:42247814-42264085	5.09186	7.39404	0.53817	0.946338	0.18315	0.541044
ASB2	chr14:94400498-94443137	0.533698	0.499674	-0.0950369	-0.104464	0.8183	0.971054
ASB3	chr2:53759809-54087297	0.26433	0.0537339	-2.29844	-0.257879	0.3624	0.755317
ASB4	chr7:95107755-95169544	0.434971	0.0534497	-3.02467	-1.82292	0.0123	0.0898853
ASB6	chr9:132399170-132404444	8.64425	8.43241	-0.0357956	-0.112856	0.87605	0.978549
ASB7	chr15:101093733-101191910	5.50583	4.61893	-0.253401	-0.723716	0.29095	0.680663
ASB8	chr12:48541570-48574996	6.66019	5.48525	-0.280005	-0.610158	0.3007	0.692276
ASB9	chrX:15253409-15288589	2.77008	1.03281	-1.42335	-2.02886	0.0021	0.0234123
ASCC1	chr10:73856277-73995618	23.8889	26.4338	0.146046	0.250119	0.6601	0.930102
ASCC2	chr22:30184596-30234271	16.5504	17.1437	0.0508109	0.14836	0.80215	0.967311
ASCC3	chr6:100956069-101329248	20.4272	19.293	-0.0824107	-0.280273	0.67355	0.934286
ASCL1	chr12:103230662-103354294	6.81328	4.512	-0.594582	-1.67834	0.01645	0.111164
ASF1A	chr6:119134604-119470552	17.0923	16.4082	-0.0589338	-0.144704	0.83015	0.972884
ASF1B	chr19:14229917-14247768	24.4991	23.6261	-0.0523489	-0.170417	0.8081	0.968669
ASGR1	chr17:7076749-7082883	7.31629	7.43695	0.0236	0.056053	0.9364	0.989994
ASGR2	chr17:7004640-7019019	0.35975	0.0746002	-2.26974	-1.34324	0.00365	0.0362503
ASH1L	chr1:155305058-155533775	4.9595	4.18625	-0.244537	-0.594009	0.21605	0.592329
ASH1L-AS1	chr1:155305058-155533775	1.51776	1.93714	0.351987	0.217737	0.82035	0.971469
ASH2L	chr8:37962759-38070819	40.113	44.7708	0.15849	0.321849	0.61415	0.913128
ASIC1	chr12:50451330-50477394	4.2208	4.96626	0.234643	0.620583	0.3258	0.719241
ASIC2	chr17:31340104-32522956	0.375506	1.59716	2.0886	2.13477	0.00155	0.0183818
ASIC3	chr7:150745378-150749843	1.87128	3.32624	0.829867	1.13249	0.1178	0.420225
ASIC4	chr2:220299567-220403494	0.575681	0.529504	-0.120628	-0.0584508	0.92575	0.987965
ASL	chr7:65540784-65629998	12.1363	16.527	0.445494	0.873891	0.1882	0.549225
ASNA1	chr19:12847952-12859137	49.2329	59.0216	0.261622	0.967226	0.16535	0.509261
ASNS	chr7:97481429-97501854	48.3828	80.1502	0.728212	2.71631	5e-05	0.00100044
ASNSD1	chr2:190526110-190535557	33.0347	32.4508	-0.0257292	-0.0781858	0.8996	0.984135
ASPG	chr14:104552015-104579098	1.55218	2.02655	0.384734	0.337622	0.5813	0.898756
ASPH	chr8:61969716-62627155	43.234	47.4754	0.135013	0.369763	0.51385	0.867821
ASPHD1	chr16:29911695-29940254	4.33099	6.22245	0.522787	0.817767	0.2544	0.638464
ASPHD2	chr22:26825238-26879803	4.09877	5.08423	0.310838	0.497311	0.46885	0.838376
ASPM	chr1:197053257-197115824	10.0291	12.5913	0.328224	1.14666	0.10015	0.382814
ASPRV1	chr2:70187225-70316332	0.853163	0.49462	-0.786501	-0.172272	0.71615	0.947813
ASPSCR1	chr17:79934682-79975282	16.2866	22.082	0.439187	1.13929	0.09445	0.368387
ASRGL1	chr11:62104382-62160882	27.8183	30.2008	0.118555	0.268909	0.70565	0.943869
ASS1	chr9:133320315-133376661	52.3069	61.3345	0.229698	0.842999	0.2157	0.591903
ASS1P12	chr9:32945993-32947220	0.658897	0.388665	-0.761525	-1.13471	0.1166	0.41879
ASTE1	chr3:130569438-131100319	3.97426	4.58272	0.205517	0.177454	0.76995	0.96047
ASTL	chr2:96789588-96804175	0.264145	0.0649216	-2.02456	-1.32914	0.035	0.190637
ASTN1	chr1:176826437-177134109	4.51199	5.54054	0.296263	1.00992	0.1434	0.470997
ASTN2	chr9:119187503-120177348	7.0558	8.09003	0.197335	0.396733	0.56785	0.893121
ASUN	chr12:27058113-27091259	16.3877	24.5928	0.585618	1.61049	0.01305	0.0938912
ASXL1	chr20:30946154-31027122	20.4811	26.9041	0.39353	0.408182	0.3086	0.70147
ASXL2	chr2:25956621-26101385	5.97892	6.5045	0.121552	0.439449	0.5239	0.872497
ASXL3	chr18:31158578-31331156	2.1119	1.80944	-0.222993	-0.24847	0.5671	0.892872
ATAD1	chr10:89511268-89605369	35.6405	33.9057	-0.0719898	-0.233957	0.73455	0.951804
ATAD2	chr8:124332089-124428590	13.3213	13.5168	0.0210105	0.078799	0.90785	0.98619
ATAD2B	chr2:23971533-24149984	3.99156	5.41635	0.440368	1.07224	0.03705	0.19801
ATAD3A	chr1:1447530-1470067	13.3391	18.0105	0.433179	1.40772	0.03055	0.173799
ATAD3B	chr1:1407142-1433228	11.9653	12.7845	0.0955398	0.302264	0.6427	0.92442
ATAD3C	chr1:1385068-1405538	0.500204	1.55861	1.63967	1.48948	0.03395	0.186857
ATAD5	chr17:29158987-29222887	4.96568	6.65715	0.422914	1.43239	0.03975	0.208253
ATAT1	chr6:30594618-30614600	19.1135	22.6043	0.242001	0.776741	0.2501	0.63389
ATCAY	chr19:3879861-3928077	12.5746	17.1991	0.451812	1.46279	0.0166	0.111919
ATE1	chr10:123499938-123711480	16.1683	15.4438	-0.066134	-0.103018	0.8217	0.971713
ATF1	chr12:51157492-51214905	13.8872	17.8717	0.363924	0.846679	0.2136	0.588766
ATF2	chr2:175936977-176033250	19.3961	27.3058	0.493441	1.65046	0.0109	0.0822382
ATF3	chr1:212738675-212794119	31.3119	12.8711	-1.28257	-3.44282	5e-05	0.00100044
ATF4	chr22:39915699-39918691	278.206	260.388	-0.0954907	-0.371609	0.5975	0.90554
ATF5	chr19:50392910-50464429	11.469	10.4446	-0.134984	-0.14486	0.8136	0.969387
ATF6	chr1:161736083-161933860	9.80636	8.18792	-0.260221	-0.977177	0.16385	0.5067
ATF6B	chr6:32006041-32096030	23.1728	20.3618	-0.186567	-0.518996	0.38725	0.776815
ATF7	chr12:53900471-54020199	6.02272	6.55344	0.121836	0.176238	0.77095	0.960504
ATF7IP	chr12:14518609-14651697	33.848	34.6624	0.034304	0.0977994	0.85785	0.975686
ATF7IP2	chr16:10420290-10577495	7.13891	7.40773	0.0533277	0.0886614	0.89935	0.984135
ATG10	chr5:81267843-81574396	13.7972	16.868	0.289916	0.11264	0.7914	0.965561
ATG12	chr5:115163892-115249778	41.5187	30.4236	-0.44857	-0.688607	0.31715	0.710879
ATG13	chr11:46624410-46696368	44.0567	40.8177	-0.110167	-0.254738	0.68155	0.937796
ATG14	chr14:55833109-55878576	4.08334	6.48329	0.666975	2.2172	0.00145	0.0174281
ATG16L1	chr2:234118696-234204320	11.1664	13.4837	0.272059	0.846362	0.17395	0.52578
ATG16L2	chr11:72525352-72853306	8.17849	13.9305	0.768341	1.00603	0.0352	0.191421
ATG2A	chr11:64662006-64684722	4.42559	4.98703	0.172313	0.373761	0.4651	0.835906
ATG2B	chr14:96747594-96853625	3.90962	3.64967	-0.0992623	-0.120343	0.78805	0.964607
ATG3	chr3:112251355-112304424	27.1554	25.5829	-0.0860577	-0.190788	0.7857	0.964026
ATG4A	chrX:107334897-107682727	7.64703	4.0023	-0.934069	-0.608036	0.2847	0.674404
ATG4B	chr2:242523819-242613272	44.4062	47.6238	0.100922	0.207406	0.7375	0.952722
ATG4C	chr1:63249805-63331184	12.2655	19.8443	0.694119	1.74764	0.01065	0.0809487
ATG4D	chr19:10654570-10676713	21.0165	21.8116	0.0535791	0.0870211	0.89675	0.983686
ATG5	chr6:106632350-106773666	18.4493	16.1809	-0.189273	-0.655509	0.32895	0.722998
ATG7	chr3:11313994-11766453	15.0034	15.4086	0.0384458	0.036839	0.9406	0.990544
ATG9A	chr2:220074489-220094439	25.328	19.965	-0.343255	-0.718981	0.2356	0.619035
ATG9B	chr7:150688082-150721586	2.72324	4.8947	0.845897	0.908779	0.15275	0.486031
ATHL1	chr11:289134-296107	29.6765	30.709	0.0493415	0.127639	0.84615	0.973849
ATIC	chr2:216176539-216214487	93.8052	133.233	0.506207	1.53385	0.0229	0.141828
ATL1	chr14:50885218-51135049	3.37009	3.49702	0.0533388	0.0403761	0.9456	0.991153
ATL2	chr2:38522021-38604427	35.9159	40.0385	0.156765	0.484123	0.45335	0.828333
ATL3	chr11:63391558-63439393	5.04918	5.38132	0.091911	0.279495	0.67495	0.934557
ATM	chr11:108027941-108338258	8.47446	13.6027	0.682703	0.614465	0.1433	0.470971
ATMIN	chr16:81069451-81080963	33.0821	37.4239	0.17791	0.573348	0.3669	0.759748
ATN1	chr12:7033625-7051484	43.1444	43.3818	0.00791605	0.0298593	0.96555	0.99274
ATOH1	chr4:94750041-94751221	1.61943	0.385084	-2.07224	-3.20973	0.00015	0.00268857
ATOH7	chr10:69990385-69991871	0.353257	0.227457	-0.635122	-0.83223	0.24695	0.631191
ATOH8	chr2:85978466-86015189	3.26106	3.02796	-0.106994	-0.237921	0.73295	0.951635
ATOX1	chr5:151121876-151192346	74.567	72.072	-0.0490988	-0.0325631	0.96275	0.992499
ATP10A	chr15:25922419-26110317	1.7495	0.929371	-0.91262	-1.20342	0.01485	0.103039
ATP10B	chr5:159990126-160279221	0.508459	0.274677	-0.888393	-0.630381	0.12315	0.430825
ATP10D	chr4:47487304-47595503	3.58259	1.94387	-0.882072	-1.08343	0.0795	0.330346
ATP11A	chr13:113344642-113541482	13.1864	9.99109	-0.40034	-0.907689	0.0521	0.250219
ATP11B	chr3:182511287-182639726	9.78461	10.4153	0.0901245	0.225759	0.7028	0.942976
ATP11C	chrX:138808504-139027435	27.2747	29.1925	0.0980363	0.320608	0.6212	0.916487
ATP12A	chr13:25254548-25285921	0.664651	0.316177	-1.07187	-2.0547	0.00385	0.037688
ATP13A1	chr19:19756006-19774502	15.4326	22.0195	0.512799	1.44524	0.0259	0.154472
ATP13A2	chr1:17300996-17338423	21.3308	23.8187	0.159158	0.250698	0.60415	0.908422
ATP13A3	chr3:194123400-194239008	45.0816	32.1681	-0.486907	-0.84393	0.17875	0.533591
ATP1A1	chr1:116915289-116961244	145.141	124.551	-0.220717	-0.833615	0.21815	0.594978
ATP1A1OS	chr1:116915289-116961244	2.69603	2.96516	0.137272	0.0326233	0.8879	0.98134
ATP1A2	chr1:160085548-160113381	28.8466	101.238	1.81128	5.24997	5e-05	0.00100044
ATP1A3	chr19:42470733-42501649	10.3996	8.8815	-0.227656	-0.555836	0.2727	0.659616
ATP1A4	chr1:160121359-160156767	0.236249	0.326963	0.468819	0.542274	0.34225	0.735487
ATP1B1	chr1:169074934-169337205	30.4259	28.9037	-0.0740479	-0.214891	0.75885	0.957407
ATP1B2	chr17:7549944-7561086	17.1773	18.6562	0.119153	0.318702	0.61925	0.915326
ATP1B3	chr3:141594965-141645356	147.136	136.114	-0.112334	-0.374585	0.58525	0.899901
ATP2A1	chr16:28889725-28950667	1.46825	2.99678	1.02932	0.960053	0.13535	0.455446
ATP2A2	chr12:110718560-110788898	92.3807	90.7778	-0.0252516	-0.0800281	0.8905	0.982252
ATP2A3	chr17:3827168-3867736	4.47658	3.77844	-0.244604	-0.625202	0.32335	0.717391
ATP2B1	chr12:89954905-90106367	22.9334	25.7127	0.165033	0.38228	0.47755	0.844563
ATP2B2	chr3:10365706-10749716	0.669414	0.335134	-0.998159	-0.911814	0.09	0.356051
ATP2B3	chrX:152783133-152848397	0.383454	0.112123	-1.77397	-1.62555	0.00175	0.0203411
ATP2B4	chr1:203595688-203713209	11.4217	11.9707	0.067739	0.221256	0.7167	0.94782
ATP2C1	chr3:130569438-131100319	38.2594	43.2332	0.176323	0.390406	0.5477	0.884976
ATP2C2	chr16:84402132-84500967	0.786103	0.257616	-1.6095	-0.830337	0.02755	0.161166
ATP4A	chr19:36040944-36054560	0.289683	0.189966	-0.608735	-0.550515	0.2822	0.670811
ATP5A1	chr18:43664109-43708299	449.123	522.994	0.219683	0.751239	0.25545	0.639766
ATP5B	chr12:57031958-57039798	572.379	574.827	0.00615517	0.0201655	0.9722	0.99326
ATP5C1	chr10:7830091-7849778	144.089	151.88	0.0759786	0.28916	0.67995	0.937548
ATP5D	chr19:1241748-1244824	41.6221	52.2092	0.326953	1.05274	0.1354	0.45554
ATP5E	chr20:57594308-57607437	23.1529	17.6517	-0.391387	-1.44132	0.0365	0.195837
ATP5F1	chr1:111981259-112005395	195.019	197.646	0.0192988	0.0561108	0.9337	0.98973
ATP5F1P5	chr11:122831034-122831794	0.291043	0.153623	-0.921834	-0.799249	0.276	0.662578
ATP5G1	chr17:46952221-47006418	62.7847	118.746	0.919392	1.45065	0.03985	0.20867
ATP5G1P4	chr3:172546525-172546966	0.413011	1.32394	1.68059	1.60151	0.04415	0.223911
ATP5G2	chr12:54026509-54071192	487.79	600.163	0.299094	1.16478	0.0927	0.363223
ATP5G3	chr2:176040985-176049335	232.76	223.893	-0.0560332	-0.198734	0.77635	0.962106
ATP5H	chr17:73028669-73061984	289.819	243.334	-0.252213	-0.730287	0.30345	0.695556
ATP5I	chr4:666224-683230	329.231	271.173	-0.279886	-0.959598	0.1685	0.513783
ATP5J	chr21:27011583-27144771	143.37	140.609	-0.0280546	-0.0666745	0.9261	0.988184
ATP5J2	chr7:98923520-99063954	481.628	470.081	-0.0350113	-0.0436534	0.95125	0.991215
ATP5J2-PTCD1	chr7:98923520-99063954	6.46673	7.76121	0.263244	0.176079	0.7661	0.959101
ATP5L	chr11:118230299-118302211	216.496	205.612	-0.0744176	-0.152839	0.82285	0.972068
ATP5O	chr21:34876237-35349992	242.369	260.248	0.102685	0.156909	0.81895	0.971054
ATP5S	chr14:50704280-50883179	9.84218	8.86844	-0.150297	-0.202453	0.7734	0.961118
ATP5SL	chr19:41937222-41946622	53.8109	56.4445	0.0689363	0.243732	0.7237	0.950126
ATP6AP1	chrX:153656977-153664862	58.0225	46.6692	-0.31414	-1.15667	0.08775	0.35136
ATP6AP1L	chr5:81575280-81682796	2.1245	2.74959	0.372088	0.602433	0.3686	0.761162
ATP6AP2	chrX:40440145-40465889	139.737	120.523	-0.213414	-0.73746	0.2824	0.671208
ATP6V0A1	chr17:40610861-40674629	17.8101	19.3669	0.120898	0.389766	0.51885	0.869702
ATP6V0A2	chr12:124196864-124246302	14.2624	14.428	0.0166606	0.0343937	0.96095	0.992388
ATP6V0A4	chr7:138391039-138666064	0.536055	0.104634	-2.35703	-0.681813	0.159	0.497185
ATP6V0B	chr1:44440158-44443967	85.8927	65.0461	-0.401073	-1.41606	0.0397	0.208097
ATP6V0C	chr16:2525146-2581423	56.8626	65.4924	0.203847	0.584963	0.40055	0.787368
ATP6V0D1	chr16:67471916-67515140	36.1897	41.6048	0.201169	0.703615	0.30015	0.691788
ATP6V0D2	chr8:86999551-87166457	1.10809	0.159052	-2.8005	-2.11065	0.008	0.0655795
ATP6V0E1	chr5:172410759-172462448	73.685	49.3718	-0.577684	-1.84655	0.0091	0.0722809
ATP6V0E2	chr7:149564785-149577784	23.6195	23.4645	-0.00949795	-0.0310014	0.96465	0.992581
ATP6V0E2-AS1	chr7:149564785-149577784	0.882235	0.737195	-0.259117	-0.212211	0.7725	0.960841
ATP6V1A	chr3:113465718-113530903	22.7066	24.6785	0.120148	0.403795	0.5276	0.874533
ATP6V1B1	chr2:71163011-71306935	0.259237	0.291497	0.169209	0.0407163	0.89205	0.982697
ATP6V1B2	chr8:20054877-20084330	43.4109	47.393	0.126616	0.410499	0.5212	0.87055
ATP6V1C1	chr8:104032414-104085279	23.4669	21.6033	-0.119379	-0.275725	0.67515	0.934644
ATP6V1C2	chr2:10861774-10978103	0.503255	0.585219	0.217687	0.0273117	0.8805	0.979828
ATP6V1D	chr14:67707825-67853233	73.1676	60.1201	-0.283357	-0.512034	0.4423	0.820726
ATP6V1E1	chr22:18074901-18111584	92.2463	67.982	-0.440338	-1.65835	0.016	0.108661
ATP6V1E2	chr2:46717888-46852881	3.53326	3.57038	0.0150786	0.00858816	0.98615	0.996374
ATP6V1F	chr7:128470430-128550773	101.351	83.6518	-0.276886	-0.543156	0.43025	0.811237
ATP6V1G1	chr9:117350025-117360653	134.432	111.675	-0.267571	-1.02994	0.1387	0.461859
ATP6V1G2	chr6:31496493-31526606	3.72104	5.46497	0.554507	0.219462	0.7111	0.945997
ATP6V1G2-DDX39B	chr6:31496493-31526606	15.98	11.0175	-0.536467	-0.455253	0.49915	0.858219
ATP6V1H	chr8:54628116-54756118	23.7377	24.7758	0.0617528	0.206929	0.74575	0.954922
ATP7A	chrX:77166193-77305892	1.86561	1.50459	-0.310273	-0.940643	0.1784	0.532935
ATP7B	chr13:52506808-52585630	4.10046	3.02103	-0.440743	-1.15442	0.04785	0.236067
ATP8A1	chr4:42410389-42659122	3.69339	4.76594	0.367818	0.818988	0.08175	0.336824
ATP8A2	chr13:25946208-26599989	2.57213	1.41253	-0.864688	-1.29799	0.0246	0.14902
ATP8B1	chr18:55297533-55470333	0.607881	0.215895	-1.49346	-0.783485	0.0469	0.233009
ATP8B2	chr1:154298028-154323783	12.2664	16.5297	0.430341	1.0707	0.11315	0.411745
ATP8B3	chr19:1782073-1812275	2.91595	3.48631	0.257738	0.655531	0.3212	0.715024
ATP8B4	chr15:50150434-50528592	0.284625	0.246527	-0.20732	-0.103	0.755	0.95644
ATP9A	chr20:50213052-50385173	9.39288	4.82954	-0.959681	-3.44044	5e-05	0.00100044
ATP9B	chr18:76829284-77138283	9.74943	9.88891	0.0204927	0.0415963	0.9368	0.990003
ATPAF1	chr1:47098408-47184824	57.2127	45.1296	-0.34226	-0.605709	0.30515	0.697422
ATPAF2	chr17:17876126-17942523	11.8068	14.3613	0.28256	0.649979	0.3645	0.757669
ATPIF1	chr1:28562619-28573417	141.508	128.101	-0.143599	-0.479079	0.49315	0.854796
ATR	chr3:142168076-142297668	7.0914	9.50062	0.421951	0.542632	0.38885	0.77827
ATRAID	chr2:27422454-27440046	96.3056	83.8602	-0.199634	-0.493882	0.4746	0.84233
ATRIP	chr3:48488113-48509044	7.51856	8.75169	0.219105	0.550307	0.4003	0.787322
ATRN	chr20:3451686-3631769	12.8937	10.2152	-0.335944	-1.17807	0.0909	0.358434
ATRNL1	chr10:116853123-117708503	7.60786	6.16754	-0.302796	-0.651991	0.3364	0.730648
ATRX	chrX:76760355-77041702	14.0051	18.2874	0.38489	0.389128	0.2162	0.592538
ATXN1	chr6:16299342-16762883	2.17858	1.01792	-1.09777	-1.53543	0.0047	0.0440294
ATXN10	chr22:46067677-46241187	200.37	229.729	0.197271	0.508215	0.46315	0.834763
ATXN1L	chr16:71879893-71962913	10.1239	9.86902	-0.0367865	-0.0494015	0.9179	0.987312
ATXN2	chr12:111890017-112038060	17.0128	20.2136	0.248701	0.64864	0.27275	0.659616
ATXN2L	chr16:28834355-28848558	49.258	69.7691	0.502228	1.36017	0.01895	0.123886
ATXN3	chr14:92524895-92572965	14.9161	19.3359	0.374411	0.751939	0.2572	0.641089
ATXN7	chr3:63850232-63989138	4.563	3.95116	-0.20771	-0.478077	0.38695	0.776815
ATXN7L1	chr7:105245513-105517050	7.71944	5.81504	-0.408708	-0.727508	0.1838	0.542339
ATXN7L2	chr1:110026100-110035426	5.24892	5.08428	-0.0459797	-0.112279	0.8648	0.976752
ATXN7L3	chr17:42269172-42301078	49.2998	50.3299	0.0298361	0.0520553	0.9163	0.987312
ATXN7L3B	chr12:74931550-74935223	60.6508	55.8381	-0.119279	-0.457391	0.5132	0.867821
AUH	chr9:93976096-94124195	11.5104	12.868	0.160858	0.489885	0.48015	0.846164
AUNIP	chr1:26126666-26185903	11.0952	11.1919	0.012529	0.00949624	0.9895	0.997394
AUP1	chr2:74753771-74784681	43.6132	46.2989	0.0862145	0.21563	0.75025	0.955517
AURKA	chr20:54944444-54967393	35.637	51.6645	0.535799	1.87135	0.00575	0.0513735
AURKAIP1	chr1:1309109-1310875	69.5741	62.2682	-0.160055	-0.564812	0.4233	0.805553
AURKB	chr17:8108055-8113918	68.38	103.129	0.592798	2.0917	0.00205	0.0230052
AURKC	chr19:57742376-57746916	10.6441	4.51644	-1.2368	-3.10108	5e-05	0.00100044
AUTS2	chr7:69063904-70258054	44.538	59.4588	0.416852	0.738805	0.239	0.623117
AVEN	chr15:34158427-34357291	12.7637	19.3524	0.600463	1.74588	0.00605	0.0532863
AVIL	chr12:58156116-58212487	0.599486	0.70807	0.240165	0.0942945	0.8274	0.972884
AVL9	chr7:32535037-33102409	20.9196	20.4992	-0.0292863	-0.0306315	0.94865	0.991153
AVPI1	chr10:99437180-99447080	4.20089	4.80514	0.193883	0.49745	0.4848	0.849858
AXIN1	chr16:337439-402673	14.7975	18.7304	0.340025	1.22091	0.07115	0.306798
AXIN2	chr17:63524680-64188202	16.7473	22.2536	0.410106	1.07343	0.10515	0.394341
AXL	chr19:41725107-41767671	16.1752	15.2333	-0.0865487	-0.315901	0.6493	0.927032
AZGP1	chr7:99564342-99573780	0.317557	0.295147	-0.105582	-0.0796342	0.88345	0.980288
AZGP1P2	chr7:100930762-100933052	0.931268	0.747755	-0.31663	-0.270946	0.71715	0.947972
AZI1	chr17:79163392-79196799	5.88655	9.49576	0.689862	1.43042	0.04025	0.210334
AZI2	chr3:28283074-28390618	29.6712	28.9207	-0.0369638	-0.0755538	0.9085	0.98632
AZIN1	chr8:103838584-103990104	129.853	116.563	-0.155767	-0.487193	0.4203	0.8036
AZU1	chr19:825096-832017	0.733805	1.34157	0.87045	1.35433	0.06805	0.297441
B2M	chr15:45003674-45011075	417.29	280.422	-0.573452	-2.08336	0.00245	0.0265902
B3GALNT1	chr3:160801670-160971320	11.7004	7.3869	-0.663522	-0.987487	0.08055	0.333558
B3GALNT2	chr1:235613237-235667781	11.209	13.6391	0.283098	0.758436	0.1893	0.550395
B3GALT1	chr2:168671283-168797654	4.76984	5.60977	0.234	0.670417	0.33675	0.730757
B3GALT2	chr1:193091146-193223031	1.22958	0.988898	-0.314274	-0.234967	0.7363	0.952374
B3GALT4	chr6:33244916-33267101	2.31075	1.65448	-0.481982	-0.233762	0.73855	0.953203
B3GALT5	chr21:40928368-41098012	4.66292	2.69607	-0.790376	-2.58032	5e-05	0.00100044
B3GALT6	chr1:1167628-1170421	7.87969	7.15981	-0.138218	-0.446899	0.5275	0.874533
B3GALTL	chr13:31774072-31906413	5.36118	3.44593	-0.637657	-2.01737	0.004	0.038859
B3GAT1	chr11:134248397-134281812	15.5887	18.4195	0.240733	0.875996	0.2044	0.574059
B3GAT2	chr6:71377478-71666741	4.84593	6.31596	0.382231	1.11421	0.1131	0.41171
B3GAT3	chr11:62382767-62389647	25.0541	26.7153	0.0926192	0.312147	0.6512	0.927032
B3GNT1	chr11:66112842-66115163	23.831	21.4606	-0.15115	-0.542933	0.4358	0.815952
B3GNT2	chr2:62423247-62451866	24.1693	16.9616	-0.510903	-1.85692	0.00775	0.064069
B3GNT3	chr19:17905636-17923891	0.391643	0.182625	-1.10065	-1.15892	0.03855	0.203581
B3GNT4	chr12:122688089-122751068	0.567238	0.179484	-1.6601	-0.227135	0.1333	0.451816
B3GNT5	chr3:182895830-183146566	9.20232	7.00406	-0.393806	-1.01944	0.07795	0.325957
B3GNT7	chr2:232260253-232265875	18.3817	20.9883	0.191317	0.711031	0.2989	0.689917
B3GNT8	chr19:41931263-41934635	1.17844	12.9109	3.45364	5.2667	5e-05	0.00100044
B3GNT9	chr16:67143860-67185117	2.14812	2.64442	0.299878	0.447736	0.52515	0.873065
B3GNTL1	chr17:80709939-81009686	10.9802	12.6515	0.204402	0.139247	0.8285	0.972884
B4GALNT1	chr12:58003962-58027138	2.02172	1.37249	-0.558787	-0.631501	0.2533	0.637392
B4GALNT3	chr12:569529-672675	7.01609	6.20591	-0.177024	-0.450018	0.47895	0.845156
B4GALNT4	chr11:369795-382116	23.5985	32.5118	0.46227	0.845535	0.15135	0.483984
B4GALT1	chr9:33104079-33179981	14.9561	10.025	-0.577129	-2.09478	0.00245	0.0265902
B4GALT2	chr1:44444614-44456840	54.5369	58.1867	0.0934581	0.336284	0.62745	0.918719
B4GALT3	chr1:161136199-161147803	26.0365	22.9697	-0.180804	-0.482412	0.44675	0.823386
B4GALT4	chr3:118930578-119009513	25.0525	15.5807	-0.685196	-2.1359	0.0012	0.0150323
B4GALT5	chr20:48249481-48330415	36.8386	35.3152	-0.0609303	-0.236685	0.74085	0.953877
B4GALT6	chr18:29202209-29266786	9.5006	8.43821	-0.171081	-0.437991	0.4934	0.85494
B4GALT7	chr5:177027100-177037348	11.6498	11.0232	-0.0797691	-0.241783	0.7215	0.949552
B9D1	chr17:19240866-19290553	25.5897	21.778	-0.232692	-0.413948	0.57785	0.896838
B9D2	chr19:41768400-41930910	3.94817	3.02191	-0.385725	-0.108375	0.8674	0.977311
BAALC	chr8:104133259-104345094	12.9744	8.64533	-0.58568	-0.464945	0.21945	0.597307
BABAM1	chr19:17342691-17398455	63.4394	70.2074	0.146244	0.359206	0.5773	0.896499
BACE1	chr11:117103340-117283984	14.8297	13.1892	-0.169137	-0.299213	0.59675	0.905284
BACE2	chr21:42539727-42654445	8.60516	6.43527	-0.419202	-0.890696	0.1745	0.526742
BACH1	chr21:30565800-31312351	16.3793	16.271	-0.00957759	-0.0247181	0.96005	0.992388
BACH2	chr6:90636247-91006627	5.67011	2.5378	-1.1598	-1.78213	0.00095	0.0124651
BAD	chr11:64037301-64056972	12.1138	11.8216	-0.0352276	-0.055854	0.9349	0.989732
BAG1	chr9:33218362-33264761	27.9208	32.5113	0.219604	0.716567	0.30235	0.694353
BAG2	chr6:56951641-57087078	7.17064	4.72948	-0.60042	-0.603378	0.37675	0.768505
BAG3	chr10:121410881-121437331	10.4598	10.432	-0.00383219	-0.0124291	0.9866	0.996483
BAG4	chr8:37962759-38070819	10.6086	12.8314	0.27445	0.528637	0.43015	0.811237
BAG5	chr14:104019757-104181841	14.4222	12.7939	-0.172837	-0.310542	0.65065	0.927032
BAG6	chr6:31606804-31625987	122.998	150.885	0.294812	0.735626	0.20475	0.574192
BAHD1	chr15:40731919-40760441	10.8223	15.38	0.507047	1.60112	0.0103	0.0790516
BAI1	chr8:143530790-143626370	1.643	2.87532	0.807392	1.57481	0.0242	0.147645
[truncated: 18,470 more rows]
