# Supplementary material for: Defective insulin receptor signaling in hPSCs skews pluripotency and negatively perturbs neural differentiation
Source: J Biol Chem. 2021 Mar 3;296:100495. doi: 10.1016/j.jbc.2021.100495 (PMC8050001; doi:10.1016/j.jbc.2021.100495)
Supplement: Supplemental Table S2 [file mmc2.xlsx]

## Sheet: 7878
Protein	CountOfPeptide	Total Spectra	MinOfMSGF_SpecProb	C8_shScra	C8_shScrb	C8_shScrc	C8_shIRa	C8_shIRb	C8_shIRc	Ratio (shIR/shScr)	p_value	q_value
RPP40_HUMAN	2	2	1.64736e-15	4912.02	4657.42	6416.81	6450.68	113897	71111.8	11.9765	0.134429	0.17104
ZFAT_HUMAN	1	1	5.71618e-10	17668.7	34872.9	57099	101642	54588.3	146933	2.76506	0.0901668	0.138027
SHSA2_HUMAN	1	2	2.18141e-13	29030.5	30487	26323.5	54560.2	69995.9	75737.1	2.3333	0.00406743	0.0338321
ULK1_HUMAN	1	5	7.6655e-11	592.992	12568.6	556.11	15421.9	394.455	14866.1	2.2367	0.422762	0.318113
Z518A_HUMAN	1	1	9.94333e-10	1.0816e+06	271323	443933	965731	1.37385e+06	1.66647e+06	2.22948	0.0824263	0.131867
GCNT1_HUMAN	1	2	1.49329e-11	5204.34	4877.33	4797.58	9228.61	9472.34	11166.3	2.00731	0.00130336	0.0225358
SEP10_HUMAN	15	35	2.14672e-25	1.10152e+06	1.29114e+06	1.12783e+06	2.35036e+06	2.32965e+06	2.22772e+06	1.96215	8.83213e-05	0.0116365
DPOE2_HUMAN	1	5	2.8843e-19	21271.5	16337.4	15880.7	27346	36446.6	41021.7	1.95953	0.0173755	0.0608302
DACH2_HUMAN	1	2	1.86362e-10	1996.13	2238.39	1586.17		3866.74	3716.28	1.95416
ADA2B_HUMAN	1	1	1.57991e-12	5749.31	9046.69	5857.69	10734.3	13356.4	15651.8	1.92423	0.0235055	0.0699051
KISHA_HUMAN	1	1	1.98799e-12	8527.39	6597.36	5630.24	10128.9	15919.8	12844.6	1.87393	0.0322475	0.0804062
EPHA4_HUMAN	11	21	1.64623e-18	603704	653111	668798	1.01736e+06	1.25148e+06	1.30335e+06	1.85509	0.00367681	0.0328331
H32_HUMAN	6	218	1.13475e-32	871660	880914	874803	1.42356e+06	1.39413e+06	1.93227e+06	1.80787	0.0154774	0.0577056
F16P1_HUMAN	1	1	2.51501e-13	5928.88	7262.71	6947.87	11469.8	12005.5	11857.3	1.7544	0.000305724	0.0179944
PMEL_HUMAN	10	25	5.18115e-22	1.65416e+06	1.69053e+06	1.43969e+06	2.69538e+06	2.85569e+06	2.76412e+06	1.73799	0.000206133	0.0168378
H2B2C_HUMAN	3	49	2.82426e-17	3.94897e+06	3.68601e+06	2.71206e+06	4.09323e+06	7.03986e+06	6.67103e+06	1.7207	0.0678534	0.118512
NR6A1_HUMAN	4	4	5.57907e-18	262091	300841	258796	469501	500456	435976	1.71095	0.00106603	0.0206817
ZN124_HUMAN	1	1	2.68585e-13	88488.4	56846.1	65635	91962.8	119438	148736	1.70706	0.0582293	0.109219
SNP23_HUMAN	16	28	4.14882e-25	709801	823542	708217	1.17992e+06	1.30433e+06	1.33436e+06	1.70355	0.000982356	0.0205923
GRB1L_HUMAN	9	11	8.11206e-19	261509	254957	228103	405978	427258	427435	1.69316	0.000159348	0.0157736
DIP2C_HUMAN	1	1	1.48547e-12	411.336	398.31	457.914	682.346	761.894	701.116	1.69251	0.000623904	0.0184873
ASC_HUMAN	4	13	4.90808e-19	725400	774483	599263	1.06339e+06	1.23537e+06	1.23417e+06	1.68303	0.00349	0.032238
SOX14_HUMAN	4	5	4.83905e-12	491221	400097	354889	685291	615158	792188	1.6792	0.012403	0.0522792
SESN3_HUMAN	3	3	9.17521e-19	29195.5	59521	49310.4	84882.9	72748.4	73868.4	1.67721	0.0326612	0.0809281
TM143_HUMAN	1	5	6.96228e-15	8414.64	7363.69	7167.31	12235.5	13972.4	12190.4	1.67345	0.00184544	0.0243793
H33_HUMAN	7	90	1.21215e-31	3.07916e+06	1.71953e+06	1.92386e+06	3.22108e+06	3.98088e+06	3.98708e+06	1.6644	0.0393554	0.0885393
VAT1L_HUMAN	21	61	7.95251e-23	2.31791e+06	2.4845e+06	2.21809e+06	4.05778e+06	3.60559e+06	3.98746e+06	1.65954	0.000654464	0.0185317
ACBD7_HUMAN	4	10	1.84352e-17	666452	763463	684378	1.38244e+06	1.04829e+06	1.0753e+06	1.65825	0.0140232	0.054888
ZN630_HUMAN	1	1	2.14732e-11	2459.66	2523.38	2639.27	3946.61	4777.77	3890.18	1.65495	0.00466737	0.035369
SFRP1_HUMAN	10	21	5.385e-17	3.79518e+06	3.83341e+06	2.97047e+06	4.97958e+06	6.43889e+06	6.11114e+06	1.65388	0.0116173	0.0511671
RARR2_HUMAN	3	4	2.01231e-16	55937.5	64561	58145.1	80642.2	96952.8	117288	1.65068	0.0237735	0.0701901
ZIC2_HUMAN	5	13	1.58533e-16	1.70553e+06	1.56507e+06	1.70719e+06	2.66474e+06	2.76914e+06	2.73835e+06	1.64174	4.62566e-05	0.0116365
OTX2_HUMAN	2	12	8.20136e-21	1.30684e+06	1.09555e+06	1.30583e+06	2.04204e+06	1.98154e+06	2.05558e+06	1.63937	0.000432162	0.0179944
H14_HUMAN	11	34	7.13516e-23	2.66546e+06	1.47277e+06	1.96576e+06	2.46235e+06	3.87446e+06	3.64457e+06	1.63522	0.0813824	0.131145
LHX5_HUMAN	1	1	4.75074e-16	12840.2	13404.5	13690.3	24979.3	21622.6	18338.5	1.62615	0.0125322	0.0525096
MMGT1_HUMAN	1	3	2.60997e-12	18758.6	16861.4	4680.34	21884.5	21417.3	22121	1.62338	0.130762	0.168428
GEMI7_HUMAN	1	1	2.74086e-17	3982.86		5094.17	7878.57	6278.87	7750	1.609
H2AX_HUMAN	4	11	3.27901e-13	6.87508e+06	3.48384e+06	3.63815e+06	7.28041e+06	7.69565e+06	7.47415e+06	1.60392	0.0644088	0.115447
TNR19_HUMAN	1	1	3.9435e-11	6024.92	6761.17	6984.94	10324.9	10263.4	10939.1	1.59463	0.000410536	0.0179944
CMGA_HUMAN	2	2	2.54343e-13	19351.6	21912.7	18360.6	22948.8	30004.6	41720.1	1.58782	0.104195	0.149372
DHB14_HUMAN	1	1	2.46292e-16	3968.24	4172.72	3980.95	8407.05	6948.9	3671.2	1.56965	0.175963	0.198387
PAMR1_HUMAN	1	2	9.40021e-18	43303	48618.5	44857.5	75160.6	68141.4	71097	1.56748	0.000551541	0.0181987
RB39A_HUMAN	1	1	6.26107e-11	17740.7	12447.5	13571.1	22054.9	21450.8	25078.2	1.5673	0.013517	0.0542571
ZN708_HUMAN	1	2	6.73705e-13	122405	113348	110211	156804	203065	181592	1.56508	0.00928889	0.046734
CREB1_HUMAN	2	4	6.90598e-20	1147.36	3537.67		3738.7	3582.52		1.56269
NR2E1_HUMAN	1	1	9.7029e-10	3182.11	2070.09	2889.77	4639.03	3894.84	4187.38	1.56243	0.0183862	0.062327
CCD18_HUMAN	1	1	4.60379e-10	15585.9	12061.5	8964.89	17598.1	24298.5	14812.7	1.54891	0.12039	0.161075
ZN662_HUMAN	1	1	8.46135e-11	52769	65154.5	60237.2	69735.7	109149	95996.8	1.54288	0.056541	0.107633
PRTG_HUMAN	8	13	3.73296e-22	327769	350445	366947	581844	521184	508339	1.54174	0.00173893	0.0243543
ZN415_HUMAN	1	1	2.40784e-10	91935.7	81879.1	41441.7	67523.8	126157	137908	1.54044	0.219816	0.224343
SALL2_HUMAN	17	58	2.08469e-27	3.97222e+06	4.3844e+06	3.76926e+06	5.78808e+06	6.40779e+06	6.39947e+06	1.53352	0.00140084	0.0225777
EPHA7_HUMAN	8	11	3.50172e-19	385944	409683	435096	755141	526794	604984	1.53318	0.033097	0.081268
SUMO2_HUMAN	4	11	1.37742e-16	2.90402e+06	3.0691e+06	3.0593e+06	5.01413e+06	4.16702e+06	4.63652e+06	1.52979	0.00313215	0.0307062
SEPT4_HUMAN	1	1	6.36352e-11	159666	168704	178533	233818	250127	289943	1.5267	0.00710632	0.0416855
BC11A_HUMAN	2	3	4.05844e-13	186570	144834	162761	197561	245921	304902	1.51444	0.0637008	0.1147
Z354C_HUMAN	1	2	2.96225e-12	40937.3	38019	42993.8	56042.1	64649.6	63536.6	1.51069	0.00247681	0.0276255
CE164_HUMAN	1	1	7.55065e-16	1780.02	1460.84	1710.41	2297.08	2708.23	2437.34	1.50318	0.00582239	0.0387795
ZN773_HUMAN	1	1	2.25037e-10	1980.47		2016.02	4013.47	2586.12	2378.46	1.49765
KCRU_HUMAN	21	78	8.0465e-29	7.03369e+06	7.00235e+06	5.27184e+06	8.39969e+06	1.05217e+07	9.89495e+06	1.49247	0.0208945	0.0660804
LAP4A_HUMAN	2	3	3.10604e-11	701.568	8040.25	957.912	10535.6	2057.65	1858.6	1.48992	0.693406	0.417196
CDK19_HUMAN	1	2	4.79619e-11	26466.4	10056.5	27334.6	39439.6	28793.1	26239.4	1.47942	0.214473	0.221092
MANBA_HUMAN	12	28	5.91004e-22	1.78678e+06	1.74415e+06	1.61068e+06	2.24967e+06	2.56576e+06	2.7621e+06	1.47377	0.0068582	0.0407126
PWP2A_HUMAN	7	11	2.73774e-20	293826	304040	290429	390903	444112	470927	1.47017	0.00430595	0.0345933
H4_HUMAN	34	475	8.73084e-24	7.39656e+08	6.00985e+08	7.84604e+08	9.60192e+08	1041123164	1120505604	1.46892	0.00996546	0.0480631
YK033_HUMAN	1	1	7.36171e-11	5074.88	12011	9607.18	13471.1	13724.9	11921.7	1.46546	0.121177	0.161728
SURF1_HUMAN	3	4	9.25236e-19	187780	129349	155236	203312	214578	270743	1.45784	0.0549194	0.105697
SEPT7_HUMAN	42	104	1.00957e-22	1.12801e+07	1.23627e+07	1.12404e+07	1.85445e+07	1.60504e+07	1.61664e+07	1.45518	0.00404464	0.0338321
ZN132_HUMAN	1	2	2.81744e-13	137733	125756	160937	179498	225071	212885	1.4548	0.0197056	0.0642709
TPP1_HUMAN	8	23	1.77194e-33	4.16803e+06	4.41092e+06	3.54614e+06	5.57373e+06	5.87085e+06	6.15419e+06	1.45143	0.00403144	0.0338321
GLTL1_HUMAN	1	1	5.32679e-12	3910.82	2542.45	2530.05	3046.28	5888.73	4066.84	1.44733	0.231043	0.229107
ZN107_HUMAN	1	2	9.09651e-13	755510	629733	706107	861899	1.06898e+06	1.09311e+06	1.44595	0.019245	0.0633426
SEPT3_HUMAN	6	8	5.86075e-15	327679	336050	368001	544849	459172	486853	1.44502	0.00550091	0.0377488
ZN362_HUMAN	4	9	4.09458e-15	625656	520982	680409	860506	874928	893049	1.43865	0.00499302	0.0359508
S14L2_HUMAN	1	4	4.05048e-18	161671	141306	151196	278553	185267	187720	1.43456	0.103063	0.148661
NRP2_HUMAN	10	19	4.69983e-23	474845	494973	520432	680028	697987	757964	1.4333	0.00134228	0.0225777
UGPA_HUMAN	52	211	4.44272e-26	2.98729e+07	3.30783e+07	2.37784e+07	3.66807e+07	4.20234e+07	4.5562e+07	1.4328	0.0290568	0.0770468
CRX_HUMAN	2	2	2.61581e-12	424407	274253	348982	574132	501226	422661	1.4299	0.0713603	0.121852
VEZF1_HUMAN	5	8	2.56487e-15	287503	206380	263092	358501	354918	367784	1.42832	0.0113205	0.0506047
PM2P2_HUMAN	1	2	1.21879e-09	7631.64	7515.16	7772.51	10712.4	10080.8	11929.1	1.42771	0.00395823	0.0338321
ZN366_HUMAN	1	1	1.27688e-10	32065.4	33141.6	39380.6	47245.8	51200.3	50799.6	1.42699	0.00463039	0.035326
RAB7L_HUMAN	1	2	1.91598e-11	35295.6	34628.3	33546	45013.7	49961.8	52347.2	1.42382	0.00275002	0.0290368
VATL_HUMAN	1	2	8.47179e-20	145.116	113.322	620.238	152.955	260.449	837.291	1.42339	0.668035	0.409913
SALL1_HUMAN	17	34	8.50241e-30	2.81436e+06	2.8143e+06	2.45847e+06	3.37891e+06	3.98664e+06	4.13145e+06	1.42164	0.0118373	0.0514003
DLGP1_HUMAN	1	3	2.4517e-12	24452.6	26776.5	18844.6	32839.6	33489.8	33220.2	1.42064	0.0141441	0.0552521
MOB3B_HUMAN	2	4	1.75878e-21	39190.7	39312.6	38498.8	59441.9	51953.6	54773.6	1.42022	0.00172918	0.0243543
MUC24_HUMAN	1	2	4.87216e-11	10643.6	11393.9	12517	16359.8	13492.5	19074.6	1.41594	0.0480042	0.098313
TRY1_HUMAN	1	18	5.92181e-17	770881	965527	639811	824837	1.21799e+06	1.32055e+06	1.41543	0.138645	0.173182
MFHA1_HUMAN	1	1	3.72572e-12	35417.7	29765.5	18162.3	37139.7	41244.9	39506.3	1.41449	0.0918856	0.139227
S29A1_HUMAN	1	2	1.33386e-10	1738782	1.57685e+06	1.27793e+06	1.98607e+06	2.29057e+06	2.22071e+06	1.41445	0.0177865	0.0612935
SRCH_HUMAN	2	2	2.49722e-22	814.32	1385.67	781.56	1801.58	583.578	1819.04	1.41007	0.419677	0.317305
H31_HUMAN	11	219	1.36836e-35	3.61303e+06	2.39602e+06	3.06611e+06	4.16352e+06	4.45979e+06	4.16672e+06	1.40934	0.0275521	0.0750816
DPPA4_HUMAN	28	130	4.70232e-31	1.8357e+07	1.72195e+07	1.56637e+07	2.08768e+07	2.66439e+07	2.4601e+07	1.40752	0.0200813	0.0650675
TSN7_HUMAN	2	2	4.54347e-10	55484.4	56928	47070	70342	78020.1	76052.7	1.40714	0.00487878	0.0358399
TEAD2_HUMAN	1	1	9.92039e-11	8473.1	12035.7	11121.2	13503.1	16463.4	14452	1.40432	0.0365626	0.085562
RHG44_HUMAN	1	1	2.5405e-12	1167.19	1789.59	1712.42	1976.51	2110.61	2465.87	1.40345	0.0619564	0.112764
MFGM_HUMAN	22	92	1.0557e-25	5.51958e+06	5.59789e+06	4.94956e+06	6.29383e+06	8.17519e+06	8.00471e+06	1.39875	0.0281571	0.075843
CC160_HUMAN	3	6	6.11653e-23	84702.9	82085.5	76135	120662	111827	106993	1.39749	0.00245107	0.0274933
PSIP1_HUMAN	72	303	1.66673e-27	8.20836e+07	7.54052e+07	7.35022e+07	1.00903e+08	1.09333e+08	1.12455e+08	1.39699	0.00210793	0.0257002
TPBG_HUMAN	7	30	7.25396e-31	1.53175e+06	1.52615e+06	1.53054e+06	2.76064e+06	1.83844e+06	1.8092e+06	1.39661	0.124117	0.164448
REEP2_HUMAN	3	3	2.67608e-14	7809.12	7737.31	7998.97	6096.23	13923.7	12840	1.3956	0.273785	0.251937
PAR6G_HUMAN	1	1	6.79822e-12	29171.4	24860.2	27004.9	38237.9	37810.5	36871.2	1.39344	0.00124938	0.0221201
LSM10_HUMAN	1	1	2.56674e-10	9273.85	7689.07	7845.66	12491	11347.4	10702.6	1.3923	0.0111089	0.0502075
CAMKV_HUMAN	7	11	4.03766e-24	122873	123648	111153	153672	169688	173869	1.39018	0.0032117	0.0307473
PODXL_HUMAN	32	149	3.34377e-26	2.89608e+07	2.84541e+07	2.46819e+07	3.29622e+07	4.04858e+07	4.05334e+07	1.38838	0.020428	0.065444
PLK2_HUMAN	1	2	1.50728e-09	17303.3	27928.8	28430.7	38145.4	30521.1	33471.4	1.38656	0.0894597	0.137347
ZNF48_HUMAN	6	8	4.6733e-18	623164	673781	697599	920522	934769	910144	1.3865	0.00037026	0.0179944
INVS_HUMAN	1	1	4.06217e-12	9861.62	10964.2	5752.48	14263.3	12703.6	9862.55	1.3857	0.169737	0.194355
PPT1_HUMAN	28	141	1.78112e-32	1.10005e+07	1.16627e+07	9.79226e+06	1.38786e+07	1.48809e+07	1.61033e+07	1.38229	0.00806796	0.044013
ZFP62_HUMAN	2	3	3.29624e-18	110944	93314.5	93590.8	142237	145342	124043	1.38198	0.0127402	0.0531561
CXAR_HUMAN	20	61	9.09054e-25	5.41933e+06	5.2421e+06	5.29095e+06	6.88824e+06	7.60818e+06	7.52696e+06	1.38057	0.000978644	0.0205923
LHPP_HUMAN	2	5	4.64861e-23	98486.8	115582	135169	163959	150395	167617	1.38007	0.0200737	0.0650675
DNM3B_HUMAN	54	186	9.78639e-31	1.31004e+07	1.17704e+07	1.03755e+07	1.3254e+07	1.67411e+07	1.85948e+07	1.37858	0.0640795	0.11512
GLT12_HUMAN	1	1	3.94875e-18	16233.2	16767.2	11937.8	18524.1	18625.9	24760.8	1.37769	0.0922378	0.139397
TRM6_HUMAN	4	6	8.54779e-18	560574	581476	558432	807030	749215	781012	1.37447	0.000313164	0.0179944
POTEJ_HUMAN	3	14	5.91266e-15	182799	274566	238522	308667	386311	261098	1.3739	0.127526	0.166318
HMGA1_HUMAN	15	122	1.05893e-24	3.0926e+07	2.39822e+07	2.22154e+07	3.34498e+07	3.62746e+07	3.59238e+07	1.36986	0.0274794	0.0750385
ZN660_HUMAN	1	2	1.44326e-10	53309.8	54013.1	75282.3	77733.3	85821.6	86535.4	1.36957	0.0438818	0.0939705
TMED5_HUMAN	4	5	1.20568e-12	388495	411625	363639	500235	564157	528875	1.36907	0.00344723	0.0320785
GBB3_HUMAN	1	5	5.73148e-13	380009	207339	521876	619461	437047	461550	1.36858	0.273354	0.251822
EPHA5_HUMAN	1	1	1.90114e-14	34171.2	42031.2	42321.5	58426.2	54866.1	48868.4	1.36817	0.0196454	0.0641805
JPH4_HUMAN	1	2	1.18419e-11	33695.1	37600.5	36919.7	42058.1	54223	51457.5	1.36523	0.0272513	0.0749323
LG3BP_HUMAN	15	59	8.57152e-30	3.90975e+06	3.99065e+06	3.02224e+06	4.35341e+06	4.97137e+06	5.57828e+06	1.36442	0.0477927	0.098203
HBAP1_HUMAN	1	1	6.2974e-11	8157.82	7854	6374.72	10760	9688.48	10080.6	1.36373	0.0128016	0.0532669
NXPH4_HUMAN	1	1	1.60657e-10	322226	198207	210410	254372	312889	429204	1.36344	0.243516	0.236732
PCDH1_HUMAN	12	27	3.45365e-17	2.3763e+06	2.43721e+06	2.17772e+06	2.9509e+06	3.36801e+06	3.21098e+06	1.36312	0.00426183	0.0345089
FOG1_HUMAN	1	1	5.00738e-10	282041	276205	210666	360173	347189	338112	1.35968	0.0178412	0.0614287
ANM1_HUMAN	17	37	1.30495e-18	1.30533e+07	1.58882e+07	1.11418e+07	1.72548e+07	1.82781e+07	1.89672e+07	1.35967	0.0305419	0.0787221
SOS2_HUMAN	1	1	5.02508e-13	4103.96	3895.58	4404.79	6009.22	5076.05	5759.83	1.358	0.00938413	0.0468103
LYN_HUMAN	7	11	2.51725e-21	382516	406456	362335	467907	525149	569148	1.3569	0.0127955	0.0532669
WASH2_HUMAN	1	1	2.27514e-10	9725.9	10262.9	11037	14683.7	13855.7	13542	1.35633	0.0019554	0.0249757
TRM13_HUMAN	1	1	1.08578e-11	177.48	200.838	203.406	281.181	240.996	266.829	1.35632	0.00857855	0.045169
COX20_HUMAN	1	1	8.2029e-17	127206	109152	106598	137125	162240	165465	1.35537	0.0213279	0.0670227
TSN6_HUMAN	7	14	2.2388e-19	1.80371e+06	1.58766e+06	1.7434e+06	2.27705e+06	2.24536e+06	2.42697e+06	1.3534	0.00209038	0.0256906
ZBT39_HUMAN	4	6	1.32836e-20	74089.5	92102.7	60721.2	95972.6	102845	108016	1.3522	0.052141	0.102714
H13_HUMAN	9	37	5.69552e-13	7.06099e+07	6.06311e+07	4.9957e+07	7.4461e+07	9.12094e+07	7.9249e+07	1.35167	0.0522341	0.102795
FST_HUMAN	4	8	2.82082e-27	827020	918475	758758	1.13129e+06	1.09031e+06	1.16246e+06	1.35132	0.00445932	0.0348077
OTX1_HUMAN	4	7	2.61228e-16	279742	262342	270608	410291	359050	328786	1.35122	0.0173424	0.0607679
CATC_HUMAN	36	296	1.01773e-27	3.28827e+07	3.23338e+07	2.66048e+07	3.53294e+07	4.23912e+07	4.63324e+07	1.35103	0.0472329	0.0975589
NLGN1_HUMAN	2	7	1.31521e-13	161297	174468	127234	177746	207073	239395	1.3482	0.0769906	0.126986
SFXN2_HUMAN	4	7	2.92272e-17	82063.6	72342.1	65219.2	83942.2	105868	106226	1.34792	0.0449459	0.0951911
CHIO_HUMAN	1	1	1.73372e-10	26802.6	39139.8	21227.4	34041.3	49821.4	33632.4	1.34789	0.24957	0.239675
SALL3_HUMAN	9	12	6.8056e-20	259254	271581	249200	306282	371028	372734	1.34615	0.016876	0.0598526
KI18A_HUMAN	1	1	4.0407e-14	28318.5	34390.4	29389.7	36460.1	42489.9	44754.6	1.34318	0.0273961	0.0750179
S39A6_HUMAN	3	4	4.31859e-14	495940	445994	495583	669340	627393	633681	1.34288	0.00147072	0.0228368
CA021_HUMAN	1	1	6.22419e-10	5318.14	4996.27	5224.43	6009.22	6268.06	8552.33	1.34049	0.0960802	0.142698
SYT7_HUMAN	1	3	5.69062e-19	136005	128021	126823	156021	172047	195614	1.33986	0.020205	0.0652076
DNM3A_HUMAN	44	122	1.18035e-33	2.20608e+07	2.23043e+07	1.91958e+07	2.45581e+07	3.0054e+07	3.05388e+07	1.33967	0.0291425	0.0770702
GSTT1_HUMAN	2	4	7.46208e-15	108566	117884	119041	141812	156349	164316	1.33861	0.00614026	0.0394685
FIBA_HUMAN	2	2	1.16157e-12	73869.3	74225.9	74766.2	85430.6	115382	97128.5	1.33689	0.0454511	0.0957175
RPP25_HUMAN	2	3	3.50689e-12	64816.7	66297.9	65259.3	80903.3	88465	93126.1	1.33671	0.00356259	0.0322797
FZD7_HUMAN	4	11	3.59734e-15	274650	298112	216872	319459	331255	403310	1.33483	0.0686902	0.119185
HCK_HUMAN	1	3	4.69904e-14	262108	227528	205117	268735	327817	330280	1.33405	0.0412352	0.0906062
CLD6_HUMAN	5	14	5.46357e-18	6.73742e+06	6.42675e+06	5.21713e+06	6.63567e+06	9.04063e+06	8.83334e+06	1.3334	0.0853638	0.134501
HMGN2_HUMAN	34	209	1.31698e-31	3.20015e+07	2.67757e+07	3.13175e+07	4.29201e+07	3.72966e+07	3.9893e+07	1.33315	0.0123125	0.0521409
CLMP_HUMAN	1	1	8.93929e-11	44425.3	43000.7	34169.2	54977.8	54312.7	52748.4	1.33261	0.0146566	0.0559088
T106B_HUMAN	5	10	4.84403e-18	1.16002e+06	990520	1.01711e+06	1.36949e+06	1.35473e+06	1.49541e+06	1.3321	0.00707365	0.0415555
SPRY3_HUMAN	1	1	1.09959e-10	9816.73	13191.4	8034.04	11972.6	12991.1	16195.6	1.32592	0.163122	0.190466
EFHD2_HUMAN	1	1	5.12367e-10	247851	286945	292737	368170	356032	372892	1.32574	0.00387145	0.033418
EPHA1_HUMAN	11	24	3.93028e-20	1.31146e+06	1.36385e+06	1.04323e+06	1.31047e+06	1.82198e+06	1.79411e+06	1.32487	0.105876	0.150744
EXOS1_HUMAN	3	6	5.22122e-17	48937.5	45156	42370.6	68044	50013.7	62561.3	1.32356	0.0601842	0.111295
SEPT2_HUMAN	32	103	3.30175e-31	6.59212e+06	7.1224e+06	7.03427e+06	9.39521e+06	8.89709e+06	9.16398e+06	1.32327	0.000511678	0.0179944
DEK_HUMAN	29	94	4.12981e-22	1.58041e+07	1.52711e+07	1.41136e+07	2.04147e+07	1.93697e+07	2.00056e+07	1.32311	0.00113512	0.021397
S26A6_HUMAN	2	4	3.1352e-15	240602	218893	245959	307521	302115	323746	1.32309	0.00195119	0.0249757
TRXR3_HUMAN	2	2	1.05482e-17	3363.77	5095	3174.34	4948.61	5969.79	4467.09	1.32256	0.172833	0.19633
NRX2A_HUMAN	1	1	1.26125e-10	35347.8	31254.4	30530.9	37258.8	46620.3	44503.4	1.32172	0.0314225	0.079298
CADM3_HUMAN	4	8	7.61567e-15	209016	223330	217300	273985	302053	281363	1.3198	0.00178685	0.0243793
TRM61_HUMAN	1	1	1.85269e-18	8147.38	9257.62	9467.9	13342.8	11200.4	10906.9	1.31918	0.0303442	0.0786831
TTC19_HUMAN	12	28	6.48141e-23	2.52221e+06	2.16454e+06	2.05357e+06	2.69413e+06	3.01009e+06	3.18648e+06	1.31903	0.0237662	0.0701901
Z286B_HUMAN	1	2	2.72935e-14	6534.4	7286.27	7435.84	10137.2	8502.95	9383.18	1.31834	0.0146998	0.0560198
H12_HUMAN	21	186	1.19395e-20	657427157	5.23693e+08	6.28015e+08	8.05715e+08	7.91386e+08	7.85863e+08	1.31718	0.00955464	0.047172
S6A15_HUMAN	1	1	7.70127e-10	2579.72	1904.03	2559.11	2806.32	3110.25	3345.48	1.3151	0.0526068	0.102954
XCT_HUMAN	1	2	4.05276e-14	112714	101476	92741.1	121538	133328	148756	1.31502	0.0299975	0.0780035
SPEB_HUMAN	1	6	1.24589e-21	107349	104933	112497	112050	173510	141299	1.31431	0.129911	0.167802
GNN_HUMAN	1	1	6.90148e-10	12112.5	10377.4	11765.5	15117.8	14778.6	15123.7	1.31425	0.00270365	0.0287581
CE022_HUMAN	3	5	2.95741e-19	133283	137169	127556	172998	169392	180586	1.31398	0.000648001	0.0185317
H2A1B_HUMAN	10	77	1.08762e-19	3.88996e+07	2.5815e+07	3.58725e+07	4.31754e+07	4.55324e+07	4.33889e+07	1.31326	0.0594814	0.110468
RXRA_HUMAN	3	4	2.39602e-14	8002.26	6238.32	5727.43	6133.78	12335.1	7748.16	1.31295	0.352393	0.288314
LS14B_HUMAN	11	33	1.1982e-21	983545	1.09608e+06	989616	1.3592e+06	1.31909e+06	1.34984e+06	1.31242	0.00114926	0.0214413
HMGB3_HUMAN	30	140	7.21433e-22	3.75631e+07	3.79233e+07	3.99952e+07	5.29901e+07	5.00944e+07	4.81875e+07	1.30992	0.0016824	0.0242555
ABC3B_HUMAN	2	3	2.22576e-21	40331.8	41129.2	32980.8	45052.2	49297.2	55525.3	1.30962	0.0417617	0.0911058
MTF2_HUMAN	5	5	1.68702e-13	454349	396973	413950	529841	582946	543723	1.30921	0.00499368	0.0359508
GBRB1_HUMAN	1	2	4.4109e-18	54058.3	55359.5	46877.6	61654.7	75493.4	67465.4	1.30915	0.0284465	0.0762594
H31T_HUMAN	8	131	6.16468e-15	458321860	3.51607e+08	4.83146e+08	537658936	5.8228e+08	5.72443e+08	1.3088	0.0352739	0.0841376
AT2B4_HUMAN	12	27	6.68879e-23	931498	1.00691e+06	1.0184e+06	1.32328e+06	1.21319e+06	1.32951e+06	1.30748	0.00288065	0.029616
ZN791_HUMAN	1	2	1.72385e-11	180487	160508	161268	206737	242415	207439	1.30727	0.0187921	0.0628496
BTBD3_HUMAN	1	1	9.06186e-10	7856.1	12239.9	9095.15	12597.3	11673.7	13886.1	1.30715	0.109001	0.152884
RABP2_HUMAN	13	39	1.52031e-24	8.26189e+06	1.08977e+07	9.3809e+06	1.42721e+07	1.12139e+07	1.18167e+07	1.30701	0.0728583	0.123006
GELS_HUMAN	31	93	1.93801e-28	6.05773e+06	7.22745e+06	7.86999e+06	1.00296e+07	8.59741e+06	9.01631e+06	1.30669	0.0334936	0.0817627
CP27A_HUMAN	9	19	3.53437e-20	540998	518416	544468	662410	776618	655882	1.30615	0.0150073	0.0567005
CEND_HUMAN	5	7	5.93044e-18	264882	235129	213722	259885	329701	341082	1.30395	0.0697171	0.120285
LHX1_HUMAN	1	2	2.61121e-14	1.09341e+06	1.0483e+06	1.12876e+06	1.64537e+06	1.3192e+06	1.29993e+06	1.30394	0.0443511	0.094428
S15A4_HUMAN	4	5	1.31702e-12	511986	506105	401702	541893	658881	649907	1.30349	0.0505316	0.100659
SHAN2_HUMAN	2	2	7.05347e-12	17631.1	20684.1	17114.2	21328.6	26374.5	24487.5	1.30239	0.038905	0.0881703
ATG2B_HUMAN	1	1	1.07784e-09	47129.3	39697.5	43661.1	52663.3	55979.2	61198.6	1.30159	0.0161959	0.0585207
ZN775_HUMAN	4	5	2.86342e-15	126060	122235	125485	143745	150749	191668	1.30066	0.0668563	0.117515
MT1A_HUMAN	2	4	2.62058e-12	235435	256044	151803	266871	328728	240851	1.30029	0.192872	0.208145
SKI_HUMAN	3	3	4.94425e-24	137313	152504	135000	157429	195754	199097	1.30004	0.0423825	0.0920039
ZN687_HUMAN	16	31	9.09131e-24	1.8539e+06	1.82377e+06	1.66392e+06	2.04196e+06	2.52756e+06	2.37454e+06	1.3	0.0261411	0.0733568
PCKGC_HUMAN	3	13	3.08933e-22	1.45701e+06	1.53264e+06	1.25829e+06	1.73154e+06	1.83278e+06	1.95536e+06	1.29938	0.0152973	0.0572496
GP2_HUMAN	1	1	5.92318e-10	11383.8	15445.5	10679.3	13385.9	16614.7	18637.5	1.29672	0.156802	0.185609
PROD_HUMAN	21	51	1.101e-30	2.67274e+06	2.93155e+06	2.27673e+06	3.04371e+06	3.47073e+06	3.68427e+06	1.29408	0.0447928	0.0949966
CPNS2_HUMAN	1	1	8.5306e-11	1165.1	1288.06	1481.96	1489.25	1572.42	2026.06	1.2929	0.114061	0.156761
COX14_HUMAN	1	1	7.7936e-11	13419.6	15213.2	16666.3	19378.6	18595.6	20589.1	1.29282	0.0160438	0.0585207
TIMP2_HUMAN	1	1	1.42855e-10	74559.3	59072.2	54806.4	70873.3	84847.9	87884.3	1.29276	0.0821609	0.13165
MED13_HUMAN	2	2	1.06732e-11	16921.2	13087	16057	19317.2	21382.7	18851	1.29275	0.0323943	0.0805695
WWP2_HUMAN	1	2	5.41532e-11	5071.75	7142.65	6088.15	7285.07	8360.3	7997.51	1.29178	0.0580189	0.109031
PKHG3_HUMAN	8	10	1.42845e-16	273956	286294	284559	333861	376485	380913	1.29172	0.00607061	0.0394685
ZC4H2_HUMAN	3	4	3.12254e-13	144357	152307	161856	193470	203001	195780	1.29166	0.00155787	0.0236304
MGST1_HUMAN	14	33	2.55578e-23	2.14422e+06	1.50188e+06	1.70665e+06	2.12867e+06	2.36474e+06	2.41988e+06	1.29154	0.0679426	0.118512
KAP3_HUMAN	6	13	2.28669e-23	1.08474e+06	1.1651e+06	1.12082e+06	1.50034e+06	1.32575e+06	1.52123e+06	1.28975	0.00793595	0.0435217
DLP1_HUMAN	2	3	2.49719e-24	120999	104695	96705	136987	136774	141885	1.28923	0.0133252	0.0541701
JAG1_HUMAN	13	21	1.87791e-20	1.23069e+06	1.10174e+06	1.05023e+06	1.62727e+06	1.38274e+06	1.35048e+06	1.28907	0.0335874	0.0818906
SARDH_HUMAN	10	11	9.28798e-24	417138	455222	428633	556660	569753	548569	1.28746	0.000633153	0.0184873
MTMR9_HUMAN	2	2	2.89596e-13	13144	22718.3	12224.4	24860.3	13915.1	23108.3	1.28692	0.389809	0.303951
CCD86_HUMAN	11	20	1.46002e-24	3.95621e+06	4.08159e+06	3.76347e+06	4.50935e+06	4.69543e+06	5.97922e+06	1.28664	0.0749428	0.125101
ZNF22_HUMAN	2	3	4.85601e-12	475258	516572	634875	688047	706390	697435	1.28596	0.0322174	0.0803817
ZN323_HUMAN	1	1	3.36255e-12	8700.7	10776.8	9989.94	12364.6	14303.1	11223.4	1.28586	0.060606	0.111615
PANX3_HUMAN	1	1	2.43254e-10	886.356	1341.91	1620.23	1270.35	2086.83	1590.85	1.2857	0.315443	0.271287
RNF41_HUMAN	1	1	5.24954e-13	12559.3	14312.2	10661.3	14314.6	17339.8	16594.9	1.28552	0.0623084	0.112964
AL4A1_HUMAN	16	46	1.31228e-26	5.67568e+06	6.00719e+06	4.83576e+06	6.72583e+06	7.16368e+06	7.31525e+06	1.28369	0.0161766	0.0585207
APT_HUMAN	12	45	4.6991e-23	3.51491e+06	4.16803e+06	3.44357e+06	4.74529e+06	4.85138e+06	4.68459e+06	1.28353	0.0111332	0.0502075
TRM1L_HUMAN	13	25	3.96998e-26	649517	645685	624744	831177	826097	805726	1.28285	7.82174e-05	0.0116365
VGF_HUMAN	5	7	2.15273e-15	39919.4	45445.5	36525.9	29994.8	63012.4	63147.4	1.2811	0.37048	0.296229
ERBB2_HUMAN	22	49	6.98633e-27	3.85199e+06	4.03767e+06	3.57553e+06	4.27723e+06	5.14469e+06	5.25618e+06	1.28023	0.0336881	0.0820352
FKB1B_HUMAN	1	1	1.4455e-12	31483.9	38954.7	40031.9	44270.9	48733.1	48420.3	1.2802	0.0276644	0.0751807
LEGL_HUMAN	1	1	1.15011e-16		2981.15	2435.86	2605.74	3365.3	4430.28	1.28008
CADM2_HUMAN	3	5	1.59791e-20	18543.5	22606.1	26826.5	26983.3	26560.4	33465	1.27999	0.124589	0.164603
CQ108_HUMAN	1	3	2.1428e-14	9102.64	10954.1	8533.03	11927.8	12081.1	12582.4	1.27987	0.0243845	0.0710982
TBAL3_HUMAN	1	43	1.71664e-11	735212	619170	614301	615608	806024	1.09648e+06	1.27909	0.275999	0.253028
ZIC5_HUMAN	1	3	1.06828e-19	46499.8	45046.1	38543.9	49484.2	59629.8	57257.8	1.2789	0.0367603	0.0857207
BACHL_HUMAN	1	2	5.07307e-11	664464	636827	592617	785564	791012	845415	1.27883	0.00341666	0.0319066
NADC_HUMAN	11	17	4.89664e-21	4.58849e+06	5.66654e+06	4.8619e+06	6.6799e+06	6.32381e+06	6.32802e+06	1.27881	0.0151065	0.0568041
TNR6_HUMAN	2	2	1.44327e-12	47208.6	40693.8	50129.1	55048.3	67716.7	53666.7	1.2782	0.0720477	0.122341
MAZ_HUMAN	8	18	2.47407e-13	2.06729e+06	1.83322e+06	2.07313e+06	2.29459e+06	2.70318e+06	2.63588e+06	1.27789	0.0206474	0.0656132
SEPT9_HUMAN	38	88	1.67905e-23	9.27235e+06	1.00865e+07	9.16196e+06	1.24823e+07	1.19622e+07	1.19797e+07	1.27711	0.00145722	0.0228368
GNAO_HUMAN	11	21	7.13184e-23	1.60696e+06	1.60327e+06	1.38335e+06	1.87174e+06	1.9814e+06	2.01179e+06	1.27677	0.00765829	0.0431746
H2A1D_HUMAN	10	355	2.26375e-21	4.19284e+08	2.82837e+08	3.93395e+08	4.42916e+08	4.57552e+08	497297134	1.2759	0.0881648	0.136333
PKP4_HUMAN	12	19	4.14296e-19	1.28704e+06	1.16517e+06	1.21333e+06	1.46593e+06	1.60523e+06	1.60188e+06	1.27486	0.00441554	0.0348077
ZN264_HUMAN	1	1	2.42147e-15	1230.88	1203.91	1388.77	1322.56	2346.2	1204.41	1.27451	0.394489	0.305929
H2B1B_HUMAN	17	580	7.90232e-21	8.49905e+08	7.18645e+08	8.89823e+08	9.94285e+08	1091259529	1047510554	1.27444	0.0187229	0.0628256
ZFX_HUMAN	4	4	3.4774e-15	83345.7	67813.7	81804.3	85604.6	103744	107426	1.27391	0.0636975	0.1147
ZNF3_HUMAN	4	5	5.6862e-21	38366	40045.3	38161.2	42706.6	53381.2	52389.6	1.27369	0.0370594	0.0858285
RAB3C_HUMAN	4	5	1.02569e-21	190027	182974	197644	252673	224414	249735	1.27369	0.00630681	0.0397012
TFDP1_HUMAN	1	1	1.40544e-18	3306.35	3650.99	3525.04	4067.51	4297.94	4985.1	1.27362	0.0311298	0.0790717
STK39_HUMAN	4	12	1.02746e-24	223498	239836	237849	322387	265372	304869	1.27303	0.0223612	0.0686356
ZCHC9_HUMAN	8	16	6.78246e-19	1.14893e+06	963753	941572	1.20883e+06	1.36193e+06	1.31556e+06	1.27243	0.0255016	0.0722045
DISP1_HUMAN	1	1	8.9018e-11	31069.4	25994.5	35800.5	39447.8	38464.3	40208.4	1.27197	0.0429316	0.0926962
SALL4_HUMAN	37	97	6.32947e-31	8.87951e+06	8.48937e+06	7.93213e+06	9.98411e+06	1.09379e+07	1.11607e+07	1.26804	0.00757972	0.0430335
ODC_HUMAN	3	4	1.07074e-13	242543	226429	225616	262352	289985	327904	1.26729	0.0352532	0.0841376
CAH14_HUMAN	4	8	1.41626e-21	319656	312654	260413	356790	385141	389223	1.26708	0.0202493	0.0652306
TAF1A_HUMAN	2	2	8.88227e-14	39084.2	34185.1	39310.5	45126.4	49694.9	47634.5	1.26538	0.00949304	0.0469264
BEND3_HUMAN	29	75	1.19023e-22	2.78428e+06	2.64546e+06	2.45954e+06	3.07764e+06	3.57031e+06	3.33455e+06	1.26533	0.0149629	0.0565865
ZF161_HUMAN	2	6	1.22144e-20	112655	104143	117838	137373	142938	142966	1.26489	0.00256916	0.0281923
GP110_HUMAN	1	1	2.82089e-10	140.94	134.64	212.424	208.825	225.866	182.18	1.26407	0.199741	0.212317
DLG3_HUMAN	10	17	2.01931e-18	954563	992494	967110	1.22937e+06	1.21718e+06	1.23512e+06	1.26337	3.20582e-05	0.0116365
OSB11_HUMAN	2	2	1.11643e-22	13329.8	12434	14975.9	19644.2	17051.3	14769.4	1.26326	0.0881795	0.136333
AATM_HUMAN	28	95	3.06357e-19	3.12725e+07	2.91045e+07	2.65701e+07	3.37122e+07	3.59595e+07	4.01625e+07	1.26323	0.0305876	0.0787221
S22A9_HUMAN	1	2	8.18711e-10	61598.1	47974.5	38813.5	38013.5	67574	81765.6	1.26261	0.42064	0.317411
PPGB_HUMAN	13	31	3.54988e-30	2.31155e+06	2.18357e+06	2.15526e+06	2.59557e+06	2.59188e+06	3.20119e+06	1.26138	0.0496127	0.0998187
PKHG2_HUMAN	2	2	4.66826e-13	2457.58	2750.02	3251.49	3598.57	3735.98	3335.36	1.26136	0.0470873	0.0974106
ARGI2_HUMAN	11	20	2.16418e-21	1.10018e+06	1.03552e+06	961741	1.13601e+06	1.30078e+06	1.46659e+06	1.26019	0.0602827	0.1113
PRCC_HUMAN	4	6	1.35848e-12	311118	326483	306258	402231	369000	418040	1.26001	0.00644664	0.0398839
MDHC_HUMAN	25	76	6.08739e-28	1.74589e+07	22498813	2.05585e+07	2.67737e+07	2.39477e+07	2.55114e+07	1.25971	0.0355769	0.084504
ZN668_HUMAN	1	1	2.53571e-10	19442.4	19255.8	17953.8	21716.9	26098.9	23535.2	1.25946	0.0224127	0.0687403
TBA4A_HUMAN	5	12	7.49932e-18	838628	980618	637563	762286	1.18813e+06	1.14321e+06	1.2592	0.274504	0.25216
MTX3_HUMAN	5	9	1.37007e-20	1.07698e+06	1.03344e+06	999423	1.30663e+06	1.28982e+06	1.31798e+06	1.25873	0.00035841	0.0179944
F263_HUMAN	1	6	1.23367e-13	13071.9	12979.3	14791.5	15309.3	15296.2	20727.1	1.25683	0.139814	0.174019
HMG3M_HUMAN	6	15	5.48078e-16	1.10271e+06	1.07587e+06	1.13314e+06	1.43777e+06	1.40561e+06	1.31854e+06	1.25673	0.001955	0.0249757
TBL1R_HUMAN	11	22	2.59858e-21	506944	519392	516975	639200	657062	641153	1.25536	4.28252e-05	0.0116365
HMGN5_HUMAN	5	7	2.07236e-16	281757	286300	259582	332921	331744	374001	1.25498	0.0121306	0.0519372
KDM2B_HUMAN	11	15	3.70295e-19	569394	546606	528310	665558	708542	689006	1.25469	0.00125139	0.0221201
PLCB3_HUMAN	22	47	3.6275e-24	1.7388e+06	1.91182e+06	1.74461e+06	2.12128e+06	2.22071e+06	2.42452e+06	1.25417	0.0124244	0.0522792
NLGNX_HUMAN	11	20	1.02233e-19	781355	805248	687344	880749	975004	995985	1.25409	0.0188848	0.0630005
DYH5_HUMAN	1	1	1.71388e-10	99596.6	87379.1	78251.2	104439	111988	116070	1.25363	0.0336573	0.0820108
SUSD2_HUMAN	2	4	1.92357e-12	18105	21682.7	20463.8	23332.6	28045.2	24149.9	1.25354	0.046908	0.097192
ING5_HUMAN	5	12	4.37603e-14	730751	743986	597082	792203	882853	920813	1.25294	0.0446214	0.0947345
ATM_HUMAN	6	10	6.27828e-19	127851	128423	124741	164321	155184	157778	1.25266	0.000405064	0.0179944
RT18C_HUMAN	1	2	3.11715e-17	979.272	703.494	898.794	1279.51	672.195	1281.7	1.2525	0.376711	0.298261
ZN384_HUMAN	5	12	7.53239e-30	112180	98227.7	116928	135824	136044	137819	1.25158	0.00827569	0.0443104
ADRM1_HUMAN	11	29	1.54422e-20	1.18228e+06	1.18085e+06	1.08127e+06	1.45539e+06	1.46451e+06	1.39051e+06	1.25143	0.00209571	0.0256906
PTN18_HUMAN	1	2	1.06752e-16	1463.69	2048.77	2030.05	2330.05	2163.56	2439.19	1.25084	0.0898492	0.137759
ZN189_HUMAN	1	3	8.8507e-23	5688.76	6268.61	7021.01	7956.42	5751.49	10030.9	1.25084	0.287455	0.25862
ORC1_HUMAN	7	9	2.29178e-19	281090	293243	285449	350179	376131	348714	1.25035	0.00170548	0.0243155
LRP2_HUMAN	28	47	1.70735e-28	1.90821e+06	1.85529e+06	1.8962e+06	2.45801e+06	2.2762e+06	2.34084e+06	1.25007	0.00105521	0.0206817
TM45B_HUMAN	1	1	8.09333e-10	20634.7	16453	16005.9	18853.8	19949.7	27546	1.24967	0.227836	0.227769
STRA6_HUMAN	3	5	5.98867e-16	79071.5	95684.2	82261.2	105858	101171	114061	1.24929	0.0279701	0.0756307
UQCC_HUMAN	2	2	1.46757e-12	167803	192950	138325	192954	224535	205809	1.2489	0.0858996	0.134755
CENPB_HUMAN	2	2	5.90828e-11	58257.3	64419.6	59147.1	73737.3	75842.4	77457.7	1.24867	0.00239333	0.0272313
MARH5_HUMAN	3	7	6.03209e-17	281784	171379	166477	243335	267775	262563	1.24859	0.251873	0.24101
NDUF4_HUMAN	14	28	5.98464e-26	5.04382e+06	5.00342e+06	4.71686e+06	5.77198e+06	6.07525e+06	6.58189e+06	1.24824	0.00903121	0.0460224
PLTP_HUMAN	3	4	1.39227e-14	689699	736802	526876	753061	902684	781853	1.24789	0.108578	0.15267
RPF2_HUMAN	16	46	2.85227e-18	9.64499e+06	7.83973e+06	8.61218e+06	1.00258e+07	1.09888e+07	1.15257e+07	1.24691	0.0346337	0.0834115
EF1A2_HUMAN	4	5	8.84193e-16	167348	152550	173108	218827	185251	210451	1.24649	0.026481	0.0739439
DNJB5_HUMAN	6	9	5.08732e-20	320338	325892	324689	373465	420112	416210	1.24602	0.00610626	0.0394685
LN28A_HUMAN	22	99	5.17326e-21	1.3976e+07	1.6373e+07	1.31482e+07	1.82327e+07	1.76413e+07	1.8324e+07	1.24601	0.0227237	0.0691002
H2A1A_HUMAN	9	198	4.17096e-18	6.58252e+08	4.72088e+08	6.54036e+08	7.19188e+08	7.70919e+08	7.3094e+08	1.24472	0.0830855	0.132227
ZN611_HUMAN	1	1	8.23412e-10	36869.9	33596	41701.2	39873.7	53928	45781.4	1.24442	0.124073	0.164448
KLDC4_HUMAN	4	7	1.01225e-16	126863	123502	114056	141976	147927	162908	1.24255	0.015744	0.058098
ROR1_HUMAN	16	25	7.10749e-19	1.27291e+06	1.31738e+06	1.07019e+06	1.40485e+06	1.57229e+06	1.56973e+06	1.24215	0.0348561	0.0837973
HIC2_HUMAN	4	4	2.71748e-16	231437	230432	236527	274749	295110	297586	1.24205	0.00166025	0.02425
C2D1B_HUMAN	3	3	2.29682e-16	18128	24663.8	23434.8	23466.3	33743.8	25036.8	1.2419	0.229932	0.228578
M2OM_HUMAN	21	56	6.18266e-21	9.80765e+06	8.7733e+06	1.011e+07	1.13991e+07	1.18316e+07	1.23886e+07	1.24148	0.00960268	0.0472448
Z280C_HUMAN	19	37	9.06168e-22	3.18171e+06	3.00411e+06	3.15959e+06	3.67421e+06	3.95546e+06	3.97169e+06	1.24139	0.00252544	0.0279167
IGDC3_HUMAN	2	2	2.86186e-14	46708.6	53722.5	52625	68732.8	61748	59493.7	1.24121	0.0252711	0.0720959
CTR1_HUMAN	6	6	3.55825e-25	205860	193942	173291	221978	238181	250932	1.24079	0.0221893	0.0684797
GRAN_HUMAN	2	5	5.49753e-17	778098	913273	820687	1.06807e+06	1.05663e+06	991353	1.24044	0.0123608	0.0522792
DPOG2_HUMAN	5	9	2.48016e-19	215545	225771	209668	255496	266863	285090	1.24035	0.00604121	0.0394685
EPHA3_HUMAN	1	1	2.67639e-16	57302	59467.1	64858.5	72450.4	78070.8	74698.3	1.24001	0.00637758	0.0397591
ZMYM3_HUMAN	33	66	2.23234e-26	3.94713e+06	3.76784e+06	3.7875e+06	4.69071e+06	4.72161e+06	4.84967e+06	1.23991	0.000250811	0.0171223
ATRIP_HUMAN	1	1	5.6434e-10	4806.58	6004.94	4942.87	4889.07	7044	7598.19	1.23973	0.238287	0.234051
CNEP1_HUMAN	2	2	3.97726e-12	4485.02	2546.94	3400.79	3844.95	2592.6	6494.99	1.23961	0.550492	0.368005
PCKGM_HUMAN	35	99	1.74881e-27	6.45685e+06	6.62061e+06	5.45591e+06	7.01481e+06	7.56647e+06	8.3831e+06	1.23908	0.0518819	0.102356
TYW1B_HUMAN	2	2	1.69061e-11	81676.3	100128	99275.2	113000	113060	122142	1.2388	0.0293514	0.0771804
CTCFL_HUMAN	4	7	3.06831e-13	531350	394372	545264	547639	627109	647278	1.23864	0.109103	0.152919
TTYH3_HUMAN	8	17	3.09081e-25	4.13583e+06	3.28777e+06	3.7957e+06	4.18606e+06	4.77391e+06	4.93519e+06	1.23851	0.0564568	0.107524
LR16C_HUMAN	1	1	1.11487e-14	10974.5	9796.18	10619.2	12077.1	13842.7	12950.4	1.2383	0.0156497	0.0579225
DHI2_HUMAN	3	3	3.75795e-24	31347.1	34660.8	32891.7	26807.5	51981.7	43676.2	1.23828	0.352189	0.288298
AMP1D_HUMAN	1	1	3.77957e-12	22654.8	20908.5	24784.5	27537.4	28474.3	28598.5	1.23794	0.00977499	0.0474901
PP1G_HUMAN	5	14	7.62065e-23	2.09121e+06	2.06323e+06	1.88102e+06	2.40713e+06	2.45481e+06	2.6087e+06	1.23779	0.00594633	0.0391108
T2AG_HUMAN	1	2	1.29753e-12	226831	269959	248088	334039	258750	329194	1.23776	0.0968787	0.143443
SOX21_HUMAN	5	7	5.06041e-25	215993	195710	191382	216385	263149	266837	1.23759	0.0561003	0.106948
NMRL1_HUMAN	2	3	6.05351e-21	59254.3	57844.7	62683.1	77330.4	68891.4	76271.7	1.23757	0.00919024	0.0464147
CTCF_HUMAN	33	84	8.38512e-21	4.70647e+06	4.00536e+06	4.43201e+06	4.93954e+06	5.89029e+06	5.43595e+06	1.23752	0.0383047	0.0874311
BIG3_HUMAN	3	4	5.44922e-14	22507.6	29467.1	18295.5	25145.1	30860.5	30954	1.2375	0.215217	0.221686
SC6A8_HUMAN	3	9	2.07208e-16	335596	388684	330187	454388	415615	434641	1.23725	0.0185877	0.0626372
CI005_HUMAN	2	2	2.06559e-17	10269.8	7758.63	5987.95	9272.57	10488.2	9944.44	1.23687	0.215807	0.222062
HOMEZ_HUMAN	3	5	1.00222e-18	223288	229189	242860	275520	294924	289463	1.23668	0.00257748	0.0281923
UB2G1_HUMAN	5	7	3.8326e-22	195976	258075	240423	323071	251670	284052	1.23661	0.119171	0.160443
PTCD1_HUMAN	4	7	5.351e-22	470276	472086	382869	495769	572544	569708	1.23603	0.0544624	0.105244
POTEF_HUMAN	2	9	6.24978e-15	48657.7	58627.9	48846.5	54119.6	70437.9	68421.4	1.236	0.114388	0.156884
CBS_HUMAN	30	101	1.95084e-28	2.63932e+07	2.89596e+07	2.3782e+07	3.12681e+07	3.25698e+07	3.39544e+07	1.23577	0.0209588	0.0661881
NIBAN_HUMAN	5	5	3.29423e-19	80537.3	89399.8	82523.7	88759.9	110574	112262	1.23424	0.0700997	0.120732
RCC2_HUMAN	41	139	3.52414e-26	2.0778e+07	2.33318e+07	2.00598e+07	2.70295e+07	2.62391e+07	2.59104e+07	1.2339	0.00878279	0.045524
PNCB_HUMAN	3	5	4.4896e-21	39310.8	35691.9	37507.9	45248.2	45191.6	48251.9	1.2327	0.0038739	0.033418
CK068_HUMAN	4	5	1.51169e-19	99701	123279	113374	137719	130699	145340	1.23013	0.0325792	0.0807754
RGPA2_HUMAN	1	1	4.6612e-12	26663.8	32991.3	32083	36255.9	38963.6	37588.8	1.22968	0.0297603	0.0775753
MPRD_HUMAN	15	31	9.9764e-26	2.99877e+06	3.2478e+06	3.042e+06	3.72198e+06	3.43175e+06	4.26647e+06	1.22949	0.0502889	0.100465
KCRS_HUMAN	3	8	4.0322e-18	605549	581454	563256	687875	746156	717093	1.22903	0.00302439	0.0302404
IF5A1_HUMAN	25	87	2.66438e-27	1.82007e+07	2.03972e+07	1.83524e+07	2.37736e+07	2.43435e+07	2.18634e+07	1.2288	0.0135796	0.0542571
NOC2L_HUMAN	26	76	8.03594e-24	1.2465e+07	1.09869e+07	1.05681e+07	1.3071e+07	1.42479e+07	1.44786e+07	1.22862	0.0229252	0.0692397
NIPBL_HUMAN	47	69	3.77436e-21	4.62304e+06	4.48892e+06	4.483e+06	5.31858e+06	5.54221e+06	5.83837e+06	1.22833	0.00276648	0.0290469
HDX_HUMAN	1	1	5.81231e-10	198.36	299.574	445.89	381.93	530.624	246.587	1.22813	0.546365	0.366541
CC017_HUMAN	13	24	4.47013e-19	1.2514e+06	1.21076e+06	1.21893e+06	1.50458e+06	1.43155e+06	1.5845e+06	1.22807	0.0036546	0.0327387
RRP5_HUMAN	70	190	9.1822e-27	1.93946e+07	1.80834e+07	1.70383e+07	2.0469e+07	2.31969e+07	2.32813e+07	1.22802	0.0225671	0.0688939
MUM1_HUMAN	5	8	4.20908e-17	153228	180244	177905	201330	205799	220634	1.2276	0.0204621	0.065444
LMO3_HUMAN	1	1	1.1499e-10	5033.12	6414.47	7375.72	8544.43	7072.1	7490.53	1.22758	0.152223	0.182923
SELW_HUMAN	1	1	1.03774e-12	43600.6	43071.3	50114	61437.7	49884	56499.7	1.22689	0.0626372	0.113352
CAF1B_HUMAN	7	24	7.19381e-20	1.00291e+06	968853	915951	1.1066e+06	1.2014e+06	1.23319e+06	1.22629	0.00884308	0.0457706
AAMP_HUMAN	6	9	1.50606e-20	434400	458669	375132	513966	517810	522511	1.22558	0.0187033	0.062813
DX39B_HUMAN	38	204	3.0346e-26	1.45167e+07	1.43116e+07	1.30775e+07	1.72262e+07	1.67566e+07	1.73719e+07	1.22548	0.00292886	0.0298119
PLBL2_HUMAN	8	26	7.94342e-20	3.9882e+06	3.7549e+06	3.79887e+06	4.55879e+06	4.77474e+06	4.81e+06	1.2254	0.00122667	0.0220772
TRY3_HUMAN	1	2	8.23538e-11	70820.8	71130.3	70752.2	79305	79315.8	101931	1.22496	0.101915	0.147624
GPN1_HUMAN	1	1	5.98005e-14	100491	104152	94796.2	119170	127447	120042	1.22448	0.00406722	0.0338321
ATD2B_HUMAN	15	26	9.32279e-25	429026	419923	447756	528643	517674	541253	1.22431	0.000808989	0.0201461
LYAG_HUMAN	45	105	8.23913e-24	4.81538e+06	4.97391e+06	4.42654e+06	5.63458e+06	5.85495e+06	5.9102e+06	1.22397	0.00440589	0.0348077
PAF_HUMAN	2	4	2.57027e-17	41998	52277.3	38628.1	47743.1	55454	59451.3	1.22381	0.13765	0.172502
2B1D_HUMAN	1	1	3.97336e-18	25647.9	35298.1	28367.6	31087.5	37121	41079.7	1.22364	0.178514	0.20001
PK3C3_HUMAN	6	7	6.02513e-20	626919	654418	605846	730032	666352	911837	1.2231	0.134171	0.170822
ZN595_HUMAN	1	1	3.73952e-11	20321.5	20235.3	19387.7	19952	27295.2	26071	1.2231	0.123525	0.163964
KALM_HUMAN	7	14	8.45018e-21	1.27143e+06	1.22907e+06	1.30447e+06	1.52649e+06	1.67599e+06	1.45121e+06	1.22305	0.015266	0.0572407
AMPL_HUMAN	35	98	5.8868e-22	8.36992e+06	8.56343e+06	7.60332e+06	9.74892e+06	1.01953e+07	1.00629e+07	1.22295	0.0047751	0.0356413
SDC1_HUMAN	1	1	2.99779e-10	43716.5	37098.9	40902.6	50650.2	49921.9	48272.1	1.22286	0.011447	0.0509839
TCEA2_HUMAN	1	2	4.40271e-11	61597	67530.9	59402.6	79969.1	78209.2	72277.5	1.22238	0.014192	0.0552521
H2A2A_HUMAN	2	28	1.06815e-27	29295.7	30991.9	34851.6	35286.9	36510.4	44444.5	1.22181	0.1006	0.146801
TCOF_HUMAN	74	183	1.57128e-24	1.6528e+07	1.83078e+07	1.79875e+07	2.06832e+07	2.16802e+07	2.21385e+07	1.22109	0.00501745	0.0360558
MOFA1_HUMAN	1	4	6.08582e-10	104763	110109	114683	130521	132243	139596	1.22092	0.00370991	0.0328625
FHL1_HUMAN	12	31	1.12363e-24	1.91374e+06	2.26677e+06	2.24341e+06	2.96409e+06	2.30257e+06	2.5764e+06	1.22092	0.101414	0.147358
KLHL4_HUMAN	5	10	1.80533e-17	175040	172615	158449	191465	221186	205246	1.22089	0.020528	0.065444
RPB11_HUMAN	3	6	3.36958e-18	767605	782910	748096	882476	926501	996821	1.22065	0.00828119	0.0443104
ASNS_HUMAN	25	50	1.22258e-26	4.29226e+06	4.29679e+06	3.83775e+06	4.64271e+06	4.78688e+06	5.73877e+06	1.22062	0.0719746	0.122341
CCD79_HUMAN	1	1	4.79253e-10	44959.9		49173.2		63072.9	51791.5	1.22024
TM2D3_HUMAN	1	2	3.25677e-11	61513.5	55991.2	50840.5	60528.2	73011	71798.2	1.21974	0.0703016	0.120933
ZN257_HUMAN	1	1	6.99588e-10	25150	24498.9	24759.4	26931.1	34953.1	28870.9	1.21969	0.087835	0.136215
PP2BA_HUMAN	10	18	2.65961e-23	756128	846284	773000	981060	964238	951946	1.21968	0.00385286	0.033418
NBEA_HUMAN	3	5	2.62639e-17	86471.4	89379.6	88510.7	101006	107857	113553	1.2196	0.00655746	0.0400752
TBPL1_HUMAN	1	3	7.43302e-21	5109.34	7777.7	8224.42	9999.8	8130.11	7605.55	1.21903	0.273043	0.251822
ZHX2_HUMAN	5	5	2.28366e-16	452028	463560	507757	570865	584770	578991	1.2187	0.00401814	0.0338321
IN80E_HUMAN	1	1	5.50982e-11	44667.5	52544.4	46111	56283.9	59890.2	58486.2	1.21865	0.0166992	0.0595149
ZN430_HUMAN	1	1	1.07369e-09	16298.9	18738.5	15252.4	19299.8	20286.9	21696.9	1.21861	0.0422602	0.0917887
ISL1_HUMAN	1	1	1.14939e-09	1196.42	1180.34	1201.4	1241.96	1408.15	1707.71	1.21789	0.12949	0.167581
UBE2K_HUMAN	12	22	9.30277e-24	1.65058e+06	1.97454e+06	1.74679e+06	2.29707e+06	2.1356e+06	2.1093e+06	1.21781	0.02571	0.0725586
RCOR2_HUMAN	14	38	1.9824e-27	2.27557e+06	1.97956e+06	1.81779e+06	2.46553e+06	2.47707e+06	2.45125e+06	1.21751	0.0305004	0.0787221
PGK2_HUMAN	4	5	1.93794e-12	2.04115e+06	2.6662e+06	2.24234e+06	2.66534e+06	2.94671e+06	2.84878e+06	1.21744	0.067072	0.117823
SMYD3_HUMAN	6	9	1.46328e-17	424339	430845	432655	534590	541369	491655	1.21724	0.0040928	0.0338321
C560_HUMAN	2	2	9.95203e-17	55048	44774.5	49786.4	60013.4	61865.8	60218.7	1.21716	0.0231269	0.0694251
PX11B_HUMAN	1	1	2.18072e-14	10743.8	10099.1	12378.7	13457.3	13376.9	13594.5	1.21694	0.0243272	0.070991
KRI1_HUMAN	6	10	1.43853e-23	292898	292934	308351	338231	380232	368946	1.21609	0.00897972	0.0460224
DPYL3_HUMAN	44	188	2.4043e-25	1.67955e+07	1.95179e+07	1.6927e+07	2.30449e+07	1.97729e+07	2.19113e+07	1.21579	0.0427226	0.092438
MEX3D_HUMAN	3	5	1.09816e-12	54129.3	63433.4	60025.8	62571.5	79698.4	73626.4	1.21571	0.0887005	0.136818
TM55B_HUMAN	3	4	2.79691e-15	312702	279411	322255	370504	373261	367620	1.21547	0.00739582	0.0425368
PRP4B_HUMAN	26	67	1.97248e-28	3.61561e+06	3.95807e+06	3.81925e+06	4.39649e+06	4.70963e+06	4.74025e+06	1.21535	0.00526095	0.0367388
BTBDB_HUMAN	1	2	1.34545e-10	60113.5	61831.2	74266.2	80822.7	82587.1	75047	1.21531	0.0481878	0.098313
VKIND_HUMAN	1	1	1.8073e-14	3539.16	3552.25	3439.87	3729.54	4506.52	4560.02	1.21505	0.0493651	0.0996752
CEBPZ_HUMAN	48	148	4.98177e-23	1.09622e+07	1.08138e+07	1.01718e+07	1.1983e+07	1.331e+07	1.35163e+07	1.21477	0.0131606	0.0538326
PREX1_HUMAN	4	7	9.57003e-17	208805	208096	210220	282856	243724	235058	1.2145	0.0381427	0.0872381
G3P_HUMAN	77	1109	7.13219e-34	2.7347e+08	3.10401e+08	2.62788e+08	3.3862e+08	3.36789e+08	3.52514e+08	1.21409	0.0166657	0.0595028
ASAH1_HUMAN	14	39	1.58731e-28	2.49844e+06	2.44323e+06	2.46027e+06	2.84698e+06	2.93827e+06	3.2003e+06	1.21394	0.00789027	0.0435217
CEPT1_HUMAN	1	2	8.7018e-21	7983.47	4186.18	7474.92	6816.13	8052.3	8972.82	1.21363	0.356766	0.290246
RPA49_HUMAN	7	11	8.89788e-19	1.75901e+06	1.58444e+06	1.58753e+06	1.84247e+06	2.03535e+06	2.10032e+06	1.21236	0.0224527	0.0688098
MTA1_HUMAN	55	119	4.99703e-23	1.05275e+07	1.06781e+07	1.05215e+07	1.24963e+07	1.26895e+07	1.32735e+07	1.21219	0.000719038	0.0192529
ZN404_HUMAN	1	3	9.50454e-13	159688	186263	152285	182283	197919	223524	1.21173	0.0906247	0.138172
SOX2_HUMAN	12	44	4.59165e-24	614476	545459	605841	650852	729202	759490	1.21167	0.0330049	0.081268
RPP38_HUMAN	3	4	1.47229e-14	782306	746082	721274	835142	945016	945050	1.21139	0.0176078	0.0612104
AT1A2_HUMAN	20	46	4.75671e-23	2.5622e+06	2.32853e+06	2.26073e+06	2.7947e+06	2.94498e+06	2.92251e+06	1.21125	0.0079995	0.0438096
EHMT2_HUMAN	33	56	2.6169e-21	3.10304e+06	3.08397e+06	2.85803e+06	3.27431e+06	3.55371e+06	4.12718e+06	1.21118	0.0727406	0.122927
CP088_HUMAN	31	62	1.33866e-24	5.30338e+06	5.29182e+06	4.99294e+06	5.77329e+06	6.67937e+06	6.42722e+06	1.21117	0.0190463	0.0631177
FA73B_HUMAN	1	1	3.28598e-11	10743.8	11380.4	11450.9	12279.5	14402.5	13982.8	1.21116	0.0262931	0.0735748
DX39A_HUMAN	38	158	2.94451e-26	3.0446e+07	3.35907e+07	3.47846e+07	4.04542e+07	3.72577e+07	4.19211e+07	1.2106	0.0213583	0.0670633
G3PT_HUMAN	3	8	3.07445e-12	7.20987e+06	7.84059e+06	7.10442e+06	8.97672e+06	8.14736e+06	9.69522e+06	1.21054	0.036496	0.0855072
LITD1_HUMAN	85	250	2.72589e-27	4.51936e+07	4.99939e+07	3.74135e+07	4.21e+07	5.66539e+07	6.17635e+07	1.21053	0.250929	0.240397
CATD_HUMAN	39	267	9.78287e-30	4.07712e+07	4.04052e+07	3.47645e+07	4.32473e+07	4.8439e+07	4.86207e+07	1.21016	0.0363686	0.0854223
NICA_HUMAN	6	12	6.59768e-20	428111	387642	415496	446384	514880	528457	1.20993	0.037324	0.0861724
PTN13_HUMAN	24	34	4.18678e-19	1.75695e+06	1.86788e+06	1.70555e+06	2.05411e+06	2.20246e+06	2.19212e+06	1.2098	0.00530224	0.0369182
FZD1_HUMAN	1	1	2.56589e-13	58030.7	64278.3	67177.1	73488.2	73428.2	82286.4	1.2096	0.0294983	0.0773506
MOT1_HUMAN	8	29	9.53306e-20	3.21013e+06	3.3141e+06	2.98794e+06	3.61723e+06	3.98637e+06	3.90059e+06	1.20942	0.0107545	0.0495839
MORC3_HUMAN	3	4	3.7262e-14	39293	43364.2	50695.2	51462.6	54465.1	55344.9	1.20937	0.0581106	0.109076
ATCAY_HUMAN	1	1	1.06278e-09	62436.4	70695	72576.9	81490.4	88382.9	78835.1	1.20903	0.02733	0.0749405
LEU7_HUMAN	1	1	4.66349e-11	998.064	1512.46	1199.39	1270.35	1579.98	1635.02	1.20902	0.240791	0.235022
CA2D2_HUMAN	20	37	1.28003e-21	1.19134e+06	1.2537e+06	1.11536e+06	1.39517e+06	1.41082e+06	1.49772e+06	1.20877	0.00838151	0.0444506
NUP62_HUMAN	15	39	4.52452e-26	3.43558e+06	3.1311e+06	3.02699e+06	3.87957e+06	3.82144e+06	3.89319e+06	1.20853	0.00586866	0.0388582
RABP1_HUMAN	15	68	5.66809e-22	4.97074e+07	7.43898e+07	7.04776e+07	8.66767e+07	6.97533e+07	7.8668e+07	1.20827	0.2113	0.21919
CX023_HUMAN	8	11	3.65425e-18	305589	310650	318287	383986	387727	357325	1.20814	0.00320638	0.0307473
CNNM4_HUMAN	4	7	4.9664e-20	150543	134682	138721	172450	166232	173404	1.20791	0.00505052	0.036097
GP143_HUMAN	6	17	2.14395e-19	487692	519474	473083	539411	595733	652662	1.20777	0.0444588	0.09444
SCO2_HUMAN	4	5	2.07332e-14	32073.8	35873.7	32563	33834.3	46104.8	41431.2	1.20754	0.138853	0.173272
PCDGJ_HUMAN	2	4	4.85981e-21	19861.1	22538.7	22956.8	25396.1	30655.1	22854.4	1.20731	0.144316	0.177188
RN121_HUMAN	3	3	1.49028e-11	274785	310024	252289	324622	347427	338531	1.20724	0.0328662	0.081182
F118B_HUMAN	6	10	5.6381e-20	402717	450679	437380	576202	487222	494385	1.20688	0.0493905	0.0996757
FOXK2_HUMAN	2	4	4.23563e-11	185936	194409	187713	242263	227688	215484	1.20663	0.00867756	0.0452388
GPC5B_HUMAN	4	5	4.30954e-29	360796	343442	252050	375917	394128	383350	1.20612	0.126634	0.165771
ENSA_HUMAN	5	9	1.31759e-17	172926	247062	292945	339629	211776	308338	1.20593	0.399868	0.308574
INHBE_HUMAN	1	1	2.48405e-12	19406.9	10237.1	15291.5	16529.2	17315	20330.5	1.20561	0.347188	0.285505
UBP22_HUMAN	3	10	2.08416e-15	305887	445522	503498	514926	517842	478585	1.20436	0.2273	0.227531
IMPA2_HUMAN	3	5	7.21799e-15	232844	279297	255053	311411	309068	303466	1.20432	0.0185159	0.0624485
SAP_HUMAN	51	231	7.73872e-25	6.38892e+07	6.50293e+07	6.07109e+07	7.70215e+07	7.30225e+07	7.83147e+07	1.20424	0.00325545	0.0309349
CLD11_HUMAN	1	1	7.88084e-10	521564	463285	510804	638895	538954	622132	1.20348	0.0468454	0.0971132
STX1B_HUMAN	3	4	2.05436e-14	165809	148809	148332	181585	186101	189279	1.20308	0.00706961	0.0415555
RNF12_HUMAN	1	1	1.00963e-11	1249.67	1390.16	889.776	1343.63	1535.67	1366.35	1.20287	0.212001	0.21963
LIN41_HUMAN	34	86	1.38732e-27	4.80326e+06	5.11005e+06	4.16299e+06	5.51368e+06	5.67088e+06	5.74241e+06	1.20252	0.0296445	0.0774775
PTPRS_HUMAN	13	26	1.40437e-26	379514	369782	366783	475341	425143	441441	1.20236	0.00788356	0.0435217
KPCZ_HUMAN	1	1	3.171e-11	85528.7	79726	72955.6	88149	97680.2	100541	1.20217	0.0370666	0.0858285
PARP2_HUMAN	6	9	9.66197e-17	852369	832853	814975	1.00726e+06	1.03038e+06	967809	1.20209	0.00136447	0.0225777
GREB1_HUMAN	2	3	4.79355e-14	10202	9566.17	9065.09	12144.8	10843.7	11670.5	1.20205	0.0181029	0.0617923
CP045_HUMAN	1	1	4.07616e-13	23887.8	25992.3	25647.2	28929.6	31840.7	30017.3	1.20205	0.00895742	0.0460224
H2A2B_HUMAN	3	10	3.37383e-14	756749	561374	664622	717206	884730	781364	1.20202	0.148003	0.179651
UTP18_HUMAN	25	70	3.33079e-25	6.53108e+06	6.08933e+06	5.67604e+06	6.79164e+06	7.54346e+06	7.65648e+06	1.20196	0.0283808	0.0761864
MMSA_HUMAN	29	66	8.68956e-26	1.52852e+07	1.54376e+07	1.42143e+07	1.76225e+07	1.79058e+07	1.8483e+07	1.20193	0.00278399	0.0290469
PYRD_HUMAN	6	11	2.95211e-17	423881	366002	344044	431156	476822	454676	1.20171	0.0487544	0.0989466
CERK1_HUMAN	1	2	3.03093e-13	5768.1	6922.74	6020.02	7808.96	7862.09	6812.42	1.20163	0.0619704	0.112764
DPA1_HUMAN	1	1	3.13848e-13	41580.4	50892.8	41508.9	49641.8	51825	59527.7	1.20161	0.105765	0.150744
C8AP2_HUMAN	3	4	4.52357e-16	166398	182262	165990	194402	205985	217956	1.20148	0.0162281	0.0585207
GDAP1_HUMAN	10	17	7.32936e-24	494994	483842	490146	577119	586681	600969	1.20135	0.000208455	0.0168378
H2B1C_HUMAN	5	183	1.34766e-14	4.63898e+08	3.62107e+08	4.36629e+08	496634371	5.08388e+08	5.11843e+08	1.20135	0.0511486	0.101234
GALE_HUMAN	5	8	5.53526e-21	333540	270928	264884	343679	398711	301841	1.20116	0.177037	0.198974
RYBP_HUMAN	6	18	3.14821e-22	1.51565e+06	1.70367e+06	1.43969e+06	1.86113e+06	1.78209e+06	1.95179e+06	1.2009	0.0279828	0.0756307
OZF_HUMAN	3	5	1.20847e-16	355687	261160	338300	364949	387100	394948	1.20086	0.103271	0.148706
ZN428_HUMAN	4	14	1.56215e-22	246265	241633	230147	255862	294923	310759	1.19985	0.048153	0.098313
FWCH2_HUMAN	3	6	6.62957e-14	475052	511044	437475	628584	529044	550426	1.19984	0.062281	0.112964
DHRS2_HUMAN	2	2	1.57631e-11	34130.4	37173	30646.2	39994.6	40643	41681.5	1.1998	0.0252461	0.0720959
ZN217_HUMAN	5	5	3.58176e-17	107505	111936	104333	127698	130381	130315	1.19958	0.000819549	0.0202815
SDK2_HUMAN	12	18	2.14663e-21	523929	486924	501911	665955	565589	582756	1.19933	0.0375084	0.0862962
F16A1_HUMAN	1	3	8.10583e-10	381133	380555	364703	460999	445811	443677	1.19895	0.000620192	0.0184873
CALM_HUMAN	11	27	2.97424e-23	1.87666e+06	2.68016e+06	2.44302e+06	2.98815e+06	2.53883e+06	2.86339e+06	1.19865	0.165245	0.191594
PTBP3_HUMAN	11	28	2.78268e-25	351825	342453	308956	381684	367165	453441	1.19841	0.089023	0.136946
CTNA2_HUMAN	14	18	3.00321e-25	961252	994686	913697	1.18227e+06	1.11128e+06	1.14492e+06	1.19823	0.00369709	0.0328331
CR021_HUMAN	2	3	1.04724e-10	208168	205769	177782	216750	258283	233945	1.19817	0.0652559	0.116034
HG2A_HUMAN	1	1	9.03739e-13	9271.76		6576.13	11066.8	9130.83	8278.14	1.19788
SUGP2_HUMAN	44	125	1.68352e-27	1.15665e+07	1.08064e+07	1.19559e+07	1.42681e+07	1.37042e+07	1.31492e+07	1.19787	0.00836092	0.0444506
MDC1_HUMAN	54	124	3.50599e-26	2.90065e+06	2.92429e+06	2.98294e+06	3.41644e+06	3.58118e+06	3.55291e+06	1.19785	0.000502579	0.0179944
RAP1A_HUMAN	16	57	2.85683e-33	1.05425e+07	1.03714e+07	1.17802e+07	1.33129e+07	1.24358e+07	1.34123e+07	1.1978	0.0163929	0.0587938
TFE3_HUMAN	4	6	2.14442e-14	259151	279572	249384	309952	321616	312327	1.19767	0.00561317	0.0380825
TF2L1_HUMAN	2	3	1.49218e-13	64980.6	69914.1	65631	73457.9	80756.4	85948.4	1.19767	0.0284661	0.0762601
POMP_HUMAN	3	4	7.58547e-24	217779	221154	193645	246133	254288	257010	1.19737	0.0108629	0.0497825
NOL10_HUMAN	22	37	4.58358e-22	5.19506e+06	5.01876e+06	4.82118e+06	5.61854e+06	6.34898e+06	6.02136e+06	1.19647	0.0142551	0.0552827
CHM2A_HUMAN	9	16	3.13238e-22	1.42215e+06	1.3777e+06	1.25378e+06	1.72517e+06	1.63331e+06	1.49142e+06	1.19643	0.0349576	0.0838999
LSR_HUMAN	9	19	6.66265e-19	809960	748717	700322	862846	919269	920569	1.19641	0.0161556	0.0585207
RFT3_HUMAN	1	1	6.01894e-17	1512.76	734.91	1211.42	1403.16	1718.31	1015.79	1.19606	0.498697	0.347826
IFT80_HUMAN	1	1	2.55205e-10	43928.4	57033.5	46570	56544	71327.3	48573.9	1.19598	0.282862	0.256587
TCF20_HUMAN	20	33	1.02076e-22	1.83439e+06	1.8728e+06	1.9316e+06	2.1008e+06	2.30507e+06	2.33706e+06	1.19581	0.00968887	0.0474188
AJUBA_HUMAN	2	2	1.49576e-20	8337.38	10869.9	9675.31	10354.2	11989.3	12190.4	1.19566	0.114017	0.156755
CAF1A_HUMAN	16	32	1.12278e-19	1.57006e+06	1.56537e+06	1.40108e+06	1.68384e+06	1.85652e+06	1.88369e+06	1.19565	0.0241162	0.0707599
YETS4_HUMAN	3	4	9.85062e-17	530379	600848	417074	607348	631490	612269	1.19557	0.135142	0.17116
SMYD5_HUMAN	4	4	1.94216e-18	149890	169313	149233	180970	184920	194151	1.19555	0.0162978	0.0586652
LGUL_HUMAN	14	49	9.90621e-19	1.02198e+07	1.16795e+07	1.06901e+07	1.49161e+07	1.20319e+07	1.20066e+07	1.19531	0.115181	0.157257
NCOAT_HUMAN	22	33	2.06375e-22	2.15861e+06	2.33393e+06	2.1554e+06	2.81213e+06	2.61568e+06	2.51826e+06	1.19527	0.0144284	0.0557029
FAKD1_HUMAN	2	2	2.21189e-12	33401.7	39538.2	41969.8	39938.7	51875.8	45529.3	1.19523	0.156135	0.185318
CA131_HUMAN	2	2	2.11593e-15	129115	119659	128784	141399	152688	157178	1.19522	0.0119812	0.0516116
CL004_HUMAN	1	1	1.08696e-09	26640.8	26287.3	23712.3	27319.5	32917	31363.4	1.19519	0.0590842	0.110129
ZBT17_HUMAN	1	1	1.25022e-12	39932	39963.4	47503.8	45514.7	52384.8	54332.8	1.19492	0.0873377	0.135934
PSB8_HUMAN	2	2	2.38763e-14	21872.8	18840.6	19368.7	21705	25626.6	24413.9	1.19412	0.0594055	0.110431
R3HD1_HUMAN	2	2	6.05034e-13	13646.1	16931	13634.2	17069.6	18681	17039.3	1.19404	0.0796475	0.129674
ACPH_HUMAN	17	31	1.80794e-30	1.98159e+06	2.02401e+06	1.70242e+06	2.14212e+06	2.37052e+06	2.30251e+06	1.19396	0.0384907	0.08769
F262_HUMAN	2	2	4.92172e-17	93259.5	87291.6	92316.3	114591	102989	108190	1.19388	0.0100227	0.0482522
PDCD7_HUMAN	1	1	8.03204e-12	11151	11326.6	7907.78	12330.8	12522.1	11414.8	1.19359	0.167037	0.192573
PYC_HUMAN	44	87	1.90492e-23	5.07171e+06	5.32248e+06	5.12378e+06	5.60114e+06	6.34623e+06	6.57299e+06	1.19348	0.0299515	0.0779757
B3GT6_HUMAN	1	2	3.91938e-14	16527.6	13775.9	11842.6	13020.4	17748.3	19522.7	1.19326	0.315697	0.271406
ZN738_HUMAN	1	2	1.47189e-11	8970.05	8181.62	9328.62	8675.4	11576.5	11344.8	1.19322	0.160224	0.188532
CMC1_HUMAN	7	10	2.00887e-19	961273	1.10672e+06	961162	1.03689e+06	1.21614e+06	1.36112e+06	1.19312	0.138458	0.173052
COX15_HUMAN	6	9	3.56715e-19	561788	477659	542943	582046	640638	665091	1.19299	0.0454036	0.0956846
EPC2_HUMAN	3	3	6.22934e-27	45086.2	52856.3	52779.3	52372.1	54530	72891.2	1.19288	0.238558	0.234051
MYH4_HUMAN	1	1	5.62899e-10	28152.5	23408.3	27105.1	28655.8	27185	37987.2	1.19274	0.24113	0.235022
D2HDH_HUMAN	2	4	1.33524e-11	318114	318049	309732	376825	387595	363752	1.1927	0.00122035	0.0220772
RPAP2_HUMAN	2	3	2.10637e-14	28742.4	31584.3	29643.2	35352.8	34578.1	37375.4	1.19269	0.00812123	0.0441708
NOLC1_HUMAN	41	169	8.12862e-24	4.04011e+07	4.24459e+07	3.59977e+07	4.2087e+07	5.04102e+07	4.92079e+07	1.19235	0.077087	0.12702
TM55A_HUMAN	5	9	9.39441e-20	325778	323616	289846	351845	392772	375274	1.19234	0.0222541	0.0685726
Z280B_HUMAN	1	6	8.82083e-13	202422	188057	177160	226905	226587	222685	1.19121	0.00826344	0.0443104
RND2_HUMAN	4	7	3.84944e-26	216020	201423	189209	218623	248794	255078	1.19096	0.0475229	0.0977787
SERC_HUMAN	24	106	4.83607e-28	2.1074e+07	2.34616e+07	2.08573e+07	2.75162e+07	2.27698e+07	2.75938e+07	1.19095	0.0818433	0.13165
FA64A_HUMAN	3	4	9.36321e-16	494217	557880	552986	616332	647366	647744	1.19087	0.0112496	0.0505577
BRWD1_HUMAN	2	2	3.81043e-11	68138.7	74911.5	73152	77050.1	84539.9	95803.6	1.19052	0.077577	0.127562
DDX50_HUMAN	37	85	5.28456e-27	6.51346e+06	5.92529e+06	5.94061e+06	7.15326e+06	7.62627e+06	7.09165e+06	1.18999	0.0105673	0.0491098
AROS_HUMAN	6	14	1.55246e-14	542126	535101	495262	568485	677034	625409	1.18979	0.0451489	0.0954451
PXDC2_HUMAN	1	2	9.47332e-13	34381	34559.8	30379.6	39503.7	40285.3	38351.6	1.18949	0.0131441	0.0538326
CP2S1_HUMAN	18	55	9.38285e-29	1.85596e+06	1.7418e+06	1.46324e+06	1.88051e+06	2.07082e+06	2.06639e+06	1.18904	0.0736953	0.123906
DOPP1_HUMAN	1	3	8.0998e-19	36215.3	43977.9	44719.3	50466.1	44627.5	53415.5	1.18891	0.103957	0.149138
I5P1_HUMAN	3	4	3.37079e-13	185159	200688	193013	226816	226845	234461	1.18876	0.00211597	0.0257002
ZN507_HUMAN	1	1	5.11828e-10	17564.3	14555.7	16063.1	14906.3	19063.5	23307.1	1.18874	0.304537	0.266304
EMB_HUMAN	1	1	4.69717e-14	2326.03	5587.56	5203.39	7133.95	4634.04	3816.57	1.18812	0.596823	0.386172
CHD7_HUMAN	44	71	8.97206e-23	2.19173e+06	2.07308e+06	2.24621e+06	2.48682e+06	2.58955e+06	2.65948e+06	1.18812	0.00467523	0.035369
ALS2_HUMAN	1	1	2.20486e-18	9606.89	11727.1	12584.1	13769.6	12932.7	13591.7	1.18798	0.0821912	0.13165
G6PC3_HUMAN	1	3	1.88792e-13	40198.2	44642.1	51155.1	52145.9	53934.5	55407.5	1.18745	0.0625981	0.113352
PVRL1_HUMAN	6	10	6.48379e-23	298097	300759	285576	328433	366875	354808	1.18733	0.0108382	0.0497269
PDE6D_HUMAN	2	3	1.59032e-15	141717	157652	151252	199068	169534	166371	1.18719	0.0691319	0.119637
SYMM_HUMAN	5	8	1.36856e-19	698752	801567	688253	744119	929030	924684	1.187	0.126441	0.165668
HOME2_HUMAN	1	1	9.51162e-10	4575.85	5025.44	4368.72	4890.91	5916.83	5770.87	1.18673	0.0809711	0.130668
1C01_HUMAN	1	1	2.33851e-15	109969	70913.8	91891.4	94934	126988	101765	1.18665	0.318621	0.272365
PRKDC_HUMAN	277	745	1.59575e-31	1.04682e+08	9.58391e+07	1.00482e+08	1.17825e+08	1.18558e+08	120597829	1.18597	0.0022526	0.0265437
ORC3_HUMAN	13	25	8.8164e-28	1.41349e+06	1.44006e+06	1.4267e+06	1.68912e+06	1.71615e+06	1.67079e+06	1.18593	6.4008e-05	0.0116365
CG044_HUMAN	2	2	1.42727e-16	334105	276113	261252	318161	374552	340643	1.18576	0.122384	0.162886
TR61B_HUMAN	3	5	1.87795e-14	67540.5	73715.4	62439.6	75237.5	82890.8	83344.5	1.18546	0.0396915	0.088992
DFFB_HUMAN	1	1	1.12678e-17	347.652	396.066	345.69	450.623	368.519	472.011	1.18519	0.131792	0.169105
ORC5_HUMAN	8	13	1.77358e-17	1.14647e+06	1.15053e+06	1.09939e+06	1.33999e+06	1.3343e+06	1.34925e+06	1.18465	0.000250048	0.0171223
QSER1_HUMAN	9	13	1.84015e-25	281354	301393	299670	317802	332313	395229	1.18464	0.0919778	0.139227
UBF1_HUMAN	57	144	6.97083e-20	2.18618e+07	2.09494e+07	2.22395e+07	2.45294e+07	2.62297e+07	2.62905e+07	1.18446	0.00446576	0.0348077
ZSC21_HUMAN	2	2	2.16165e-16	64992.1	61565.3	63037.8	75236.6	72791.6	76516.4	1.18434	0.001394	0.0225777
MTER1_HUMAN	7	7	4.98782e-19	660443	715494	613674	706448	757949	891545	1.18412	0.122492	0.16292
RPC7_HUMAN	3	3	3.70596e-15	125145	129595	113187	136106	147799	151694	1.18393	0.0291582	0.0770702
H11_HUMAN	13	222	4.13958e-21	5.08984e+08	417215682	5.05148e+08	5.56099e+08	6.0619e+08	5.3222e+08	1.18386	0.0770624	0.12702
TTPAL_HUMAN	2	3	8.07594e-14	43935.7	39268.9	44872.6	53135	45616.3	52869.9	1.18383	0.0596831	0.110668
RRP1B_HUMAN	37	87	3.40183e-22	8.95596e+06	8.55777e+06	8.84538e+06	9.88334e+06	1.0609e+07	1.06964e+07	1.18322	0.0047586	0.0356413
PNKP_HUMAN	24	45	2.65005e-23	2.9768e+06	3.33529e+06	3.22417e+06	3.7778e+06	3.69841e+06	3.80348e+06	1.18282	0.00627149	0.0396681
ZC3HA_HUMAN	1	1	1.73845e-10	13746.3	15286.1	12854.7	15066.6	17236.1	17231.6	1.18257	0.0656197	0.11652
NSUN6_HUMAN	1	1	2.47156e-11	4157.21	4913.24	5298.58	6602.72	5278.14	5109.32	1.18242	0.20585	0.216444
MIDA_HUMAN	16	24	9.21727e-24	1.91083e+06	2.06555e+06	1.77718e+06	2.16948e+06	2.26266e+06	2.36993e+06	1.18224	0.0261861	0.0734311
MPP2_HUMAN	6	8	6.69761e-19	528555	486650	482396	557039	568868	644381	1.18208	0.0430038	0.0927889
HES7_HUMAN	1	1	2.75407e-10	166687	143174	122198	162925	169828	177830	1.18174	0.125618	0.165081
RRS1_HUMAN	20	61	7.85527e-21	7.32224e+06	6.75559e+06	5.89985e+06	6.95658e+06	8.34516e+06	8.30335e+06	1.18157	0.120956	0.161612
CNDP2_HUMAN	38	114	2.16228e-31	9.00399e+06	1.00012e+07	8.81767e+06	1.1579e+07	1.03472e+07	1.09014e+07	1.17988	0.0310804	0.0790717
ADDB_HUMAN	22	59	1.53571e-27	3.43721e+06	3.56192e+06	3.15073e+06	3.87618e+06	4.1006e+06	3.99721e+06	1.17972	0.0116123	0.0511671
TPC2L_HUMAN	2	4	1.01301e-24	324664	402861	399875	446599	417291	465999	1.17961	0.0821711	0.13165
CC164_HUMAN	1	1	1.04106e-11	50457.6	54146.6	60184.1	69732	55679.8	68946.8	1.17944	0.140237	0.174245
NIPS1_HUMAN	24	108	2.22385e-27	3.67255e+07	3.39025e+07	3.15333e+07	3.97508e+07	4.05334e+07	4.01998e+07	1.17935	0.0158127	0.0581346
ALAT2_HUMAN	17	25	3.84001e-23	1.20291e+06	1.24699e+06	1.15546e+06	1.25387e+06	1.45022e+06	1.54711e+06	1.17914	0.0754694	0.125357
TAXB1_HUMAN	3	3	3.69099e-23	103093	110006	100694	112670	123016	134295	1.17906	0.0520021	0.102499
EXOG_HUMAN	3	4	9.85047e-16	224789	233422	247914	265159	288898	278499	1.17905	0.011905	0.0514442
NHP2_HUMAN	13	34	4.50529e-24	1.20495e+06	1163514	1.12562e+06	1.29331e+06	1.34103e+06	1.4841e+06	1.17869	0.0280073	0.0756453
BCLF1_HUMAN	45	114	2.12353e-24	1.94889e+07	1.98398e+07	1.86744e+07	2.20726e+07	2.34247e+07	2.28637e+07	1.17858	0.00271788	0.0287742
UBN2_HUMAN	2	2	4.22039e-12	122303	143521	180797	168168	175318	182874	1.17854	0.205835	0.216444
REN3A_HUMAN	2	2	2.40721e-11	18631.2	14356	18318.6	18460.9	19198.6	22801	1.17843	0.187392	0.205243
MYCN_HUMAN	1	1	4.13528e-16	1090.98	2194.63	2388.77	2483	2165.72	2038.02	1.17841	0.471869	0.337284
BAF_HUMAN	23	134	3.4042e-25	3.92277e+07	3.71825e+07	3.97212e+07	4.72128e+07	4.4922e+07	4.46957e+07	1.17824	0.00350269	0.032238
ZN813_HUMAN	2	3	7.46873e-14	65763.6	79435.4	74950.6	80275.9	93639.4	85469	1.17822	0.0796447	0.129674
LTBP2_HUMAN	1	2	7.68428e-11	55911.4	51417.9	47053.9	61509.1	61619.4	58743.8	1.17806	0.0282237	0.0759706
SCO1_HUMAN	5	15	1.07118e-22	610061	481337	457268	564993	663887	595309	1.17791	0.174681	0.197455
ATX3_HUMAN	4	7	2.39935e-16	516293	403999	354311	447033	511925	542387	1.17789	0.245277	0.237453
TM127_HUMAN	1	1	6.59597e-10	37925.4	26542	23527	28483.6	36927.5	38224.6	1.17775	0.38441	0.301582
IPYR2_HUMAN	20	49	1.68107e-20	4.39662e+06	4.42149e+06	4.51957e+06	5.20274e+06	5.19509e+06	5.30129e+06	1.17705	0.000101044	0.0117673
TIPIN_HUMAN	4	6	3.1467e-15	197271	267568	202019	262559	239369	282981	1.17703	0.203958	0.215354
FCF1_HUMAN	2	6	2.16414e-17	755148	729393	793346	919094	898464	863230	1.17687	0.00556999	0.0380251
ARHG2_HUMAN	25	55	1.12465e-27	3.7389e+06	4.31606e+06	3.8795e+06	4.53126e+06	4.93474e+06	4.57804e+06	1.17676	0.030976	0.0790717
MT1F_HUMAN	1	2	3.95438e-11	20597.1	18170.8	14541	17081.5	19558.5	26077.5	1.17649	0.383679	0.301188
TRIM2_HUMAN	12	20	6.58381e-25	967611	1.03732e+06	997966	1.14635e+06	1.19724e+06	1.18919e+06	1.17646	0.00232248	0.026882
H2B1A_HUMAN	10	238	7.0784e-18	1146414647	9.53453e+08	1178576592	1256427024	1365470460	1232821339	1.17578	0.0774457	0.127452
SELR1_HUMAN	15	29	2.28784e-23	4.56917e+06	4.78228e+06	3.91656e+06	4.81676e+06	5.1548e+06	5.62802e+06	1.17573	0.0911706	0.138844
YC029_HUMAN	2	2	7.11953e-12	48374.8	49646.3	43826.5	54546.4	53153.1	59074.1	1.17573	0.0297571	0.0775753
CD123_HUMAN	5	10	2.25089e-20	468500	518679	462677	546403	579477	577587	1.17492	0.0151981	0.0570943
ZC3H8_HUMAN	4	5	1.61521e-18	336947	375521	337350	408643	387648	437130	1.17489	0.0333731	0.0816044
ORC2_HUMAN	14	21	3.97438e-26	2.15208e+06	2.39342e+06	2.18336e+06	2.58301e+06	2.6466e+06	2.6759e+06	1.17487	0.00823567	0.0443063
SEN2_HUMAN	1	2	2.6185e-10	8736.19	8937.85	6126.23	9622.45	8141.99	10194.7	1.17474	0.273347	0.251822
CNBP_HUMAN	10	29	3.41896e-25	2.34985e+06	3.17214e+06	2.66044e+06	3.15902e+06	3.3807e+06	3.07095e+06	1.17455	0.137404	0.172388
IDS_HUMAN	1	1	7.45974e-11	9333.36	16529.3	11327.6	13754.1	16630.9	13296.4	1.17454	0.415677	0.315733
F120B_HUMAN	2	2	1.05586e-11	473101	440103	460081	559272	491749	561700	1.17435	0.0325376	0.0807735
LRC42_HUMAN	2	2	8.62029e-18	9024.34	7884.29	12312.6	13862.1	10561.7	9887.39	1.17419	0.401261	0.309167
RRMJ3_HUMAN	33	94	2.87107e-28	1.11551e+07	1.0315e+07	1.01334e+07	1.15933e+07	1.27125e+07	12802253	1.17418	0.0214346	0.0671449
PHF6_HUMAN	22	77	4.35406e-24	1.61133e+07	1.58627e+07	1.68094e+07	2.12189e+07	1.78353e+07	1.82283e+07	1.17417	0.062467	0.113199
CF130_HUMAN	4	6	5.06738e-17	462683	451918	434255	554883	524598	504257	1.17413	0.00975053	0.0474878
NSA2_HUMAN	10	28	1.02764e-16	4.50167e+06	4.58534e+06	4.25853e+06	4.7926e+06	5.46504e+06	5.41106e+06	1.17408	0.0308373	0.078979
MPP6_HUMAN	23	54	1.16017e-20	3.49229e+06	3.68641e+06	3.14436e+06	3.80404e+06	4.13933e+06	4.176e+06	1.17401	0.0389242	0.0881703
RAP1B_HUMAN	16	51	3.67409e-34	1.3683e+06	1.26381e+06	1.58507e+06	1.82211e+06	1.55987e+06	1.56867e+06	1.17392	0.128384	0.167053
RASF2_HUMAN	1	5	5.26741e-18	89670.2	67842.9	85434.5	117556	71853.6	95704.2	1.17356	0.395841	0.306736
SAS10_HUMAN	21	55	1.00539e-25	6.36852e+06	6.12322e+06	5.32406e+06	6.35037e+06	7.31405e+06	7.2419e+06	1.17347	0.0802438	0.13006
ZN219_HUMAN	21	51	4.85801e-20	939332	926720	1.04463e+06	1.16292e+06	1.15219e+06	1.10023e+06	1.17338	0.0161801	0.0585207
ZN569_HUMAN	1	2	7.39639e-13	112758	88275.6	95427.5	100656	114843	132281	1.1731	0.21695	0.222833
ADH1A_HUMAN	1	1	7.88032e-11	20106.4	26079.8	18121.2	24986.7	28613.7	21837.7	1.17309	0.296201	0.262846
PEPD_HUMAN	12	23	1.49293e-24	1.6648e+06	1.79401e+06	1.68562e+06	2.00821e+06	1.94849e+06	2.07494e+06	1.17246	0.00548457	0.0377488
MET_HUMAN	1	1	1.085e-10	465627	444827	529265	590647	592908	503324	1.17167	0.101716	0.147624
GLYM_HUMAN	44	202	1.00908e-33	6.80091e+07	6.84284e+07	6.05659e+07	6.75451e+07	7.71373e+07	8.61281e+07	1.17161	0.130772	0.168428
RAB13_HUMAN	9	19	1.89881e-19	2.27336e+06	2.16356e+06	1.91177e+06	2.26764e+06	2.68949e+06	2.48085e+06	1.17158	0.0886653	0.136818
ATRX_HUMAN	37	63	8.86373e-32	5.83953e+06	6.01236e+06	5.89177e+06	6.62573e+06	7.21542e+06	6.94567e+06	1.17151	0.00468068	0.035369
BACH_HUMAN	18	54	2.7272e-21	4.2321e+06	4.67991e+06	4.49103e+06	5.61492e+06	4.8955e+06	5.19018e+06	1.17142	0.0356993	0.0847437
SPS1_HUMAN	26	62	1.09401e-23	3.83682e+06	4.12835e+06	3.63534e+06	4.30286e+06	4.82255e+06	4.46305e+06	1.17137	0.0343226	0.0831711
CB016_HUMAN	1	2	4.27919e-10	45414	30850.5	51991.8	42241.3	46774.9	61186.7	1.17111	0.436167	0.323352
NRIP3_HUMAN	1	1	1.26625e-13	11378.6	10509.8	10405.8	12034.9	11629.4	14153.9	1.17106	0.0938185	0.140605
RFFL_HUMAN	2	3	2.19201e-16	21617.1	28835.4	29827.5	31872.4	34365.2	27773.2	1.17104	0.2286	0.228001
MK67I_HUMAN	18	40	4.62343e-26	5.62897e+06	5.02689e+06	5.46736e+06	5.9146e+06	6.75405e+06	6.21129e+06	1.17098	0.0392838	0.0885291
SERF2_HUMAN	4	7	5.87801e-13	256109	300955	264929	312450	320142	329845	1.17086	0.0327746	0.0810063
LYAR_HUMAN	30	90	5.03012e-22	1.33366e+07	1.13733e+07	1.12937e+07	1.30293e+07	1.50164e+07	1.41017e+07	1.17064	0.0807244	0.130515
ZN516_HUMAN	19	31	3.86172e-24	1.48842e+06	1.47237e+06	1.59711e+06	1.92467e+06	1.75307e+06	1.65708e+06	1.17045	0.0416047	0.0909636
NUDT5_HUMAN	6	13	4.71905e-17	1.8526e+06	1.80635e+06	1.65682e+06	2.10241e+06	2.01918e+06	2.10023e+06	1.17045	0.00974967	0.0474878
RL7L_HUMAN	6	15	1.05381e-19	2.10538e+06	1.83047e+06	1.7665e+06	1.99015e+06	2.30591e+06	2.37753e+06	1.17032	0.109823	0.153385
RBM34_HUMAN	20	35	9.46613e-25	2.43574e+06	2.22304e+06	2.34029e+06	2.60226e+06	2.7333e+06	2.85529e+06	1.17028	0.0141498	0.0552521
PPWD1_HUMAN	14	21	2.18011e-24	1.11182e+06	1.1995e+06	1.04812e+06	1.2593e+06	1.2775e+06	1.3937e+06	1.16999	0.0351763	0.084064
CCZ1B_HUMAN	3	5	3.64838e-16	186688	178944	214323	209947	249658	218898	1.16992	0.111252	0.15451
WDR4_HUMAN	1	1	5.1371e-13	3042.22	3019.3	3367.72	2979.42	4536.78	3512.94	1.16967	0.320421	0.27337
NTHL1_HUMAN	6	11	1.01848e-22	339862	352814	348317	374435	412149	429745	1.16843	0.0251441	0.0720919
RN114_HUMAN	8	12	4.32851e-24	668008	767669	728990	811555	859227	858057	1.16823	0.0211998	0.066726
KANL3_HUMAN	2	2	1.05881e-10	7905.17	8437.44	7892.75	9462.16	9620.39	9228.6	1.16818	0.00307561	0.0305058
BMS1_HUMAN	48	100	3.75301e-26	5.31835e+06	5.13013e+06	4.93127e+06	5.52283e+06	6.27871e+06	6.16236e+06	1.16802	0.0296422	0.0774775
GPS2_HUMAN	1	1	3.6381e-10	52372.3	65919.7	64159.1	73148.4	67811.8	72145	1.16801	0.0884089	0.136635
IFT20_HUMAN	1	1	1.67911e-15	153690	154082	144648	141823	212253	174307	1.1679	0.286041	0.257836
IF2B3_HUMAN	42	187	3.80887e-30	4.09262e+07	4.33614e+07	4.02962e+07	4.64083e+07	4.86579e+07	5.04188e+07	1.16777	0.00947912	0.0469161
SMCA1_HUMAN	55	130	4.24154e-22	2.03255e+07	1.95415e+07	1.98012e+07	2.26279e+07	2.36327e+07	2.33962e+07	1.1674	0.000944655	0.0205923
NSN5C_HUMAN	1	5	8.3425e-15	348585	322862	321350	393961	395564	369352	1.16728	0.0106639	0.049385
ZBTB2_HUMAN	2	3	2.68968e-20	27952.1	25648.9	31262.4	30864.9	37087.5	31091.1	1.16709	0.144236	0.177188
CYFP2_HUMAN	7	13	1.82697e-26	395625	411321	389775	454242	477701	463889	1.16638	0.00209345	0.0256906
SAP18_HUMAN	21	82	7.1225e-21	1.36741e+07	1.37528e+07	1.31334e+07	1.46987e+07	1.58189e+07	1.67813e+07	1.16614	0.0237676	0.0701901
TOM20_HUMAN	3	4	1.05263e-18	177836	191525	185601	217785	207024	222343	1.16612	0.00699243	0.0413236
TXD17_HUMAN	5	18	3.2688e-20	3.66868e+06	3.69958e+06	2.94366e+06	4.00992e+06	4.02294e+06	3.99102e+06	1.16602	0.0821332	0.13165
IBTK_HUMAN	1	2	1.20453e-13	5064.44	5709.86	4064.11	5065.84	5910.35	6325.69	1.16602	0.246528	0.237966
NEUR3_HUMAN	2	4	1.77181e-17	29466.9	30343.4	28635.2	36798.1	33840	32481.4	1.16591	0.0231753	0.0695179
SOX11_HUMAN	3	4	1.2739e-18	16469.1	13871.3	24766.4	25589.3	18103.9	20553.2	1.16585	0.484193	0.342143
ZN770_HUMAN	2	4	8.61278e-16	369435	369926	374548	403623	465963	428907	1.16571	0.0276521	0.0751807
ENASE_HUMAN	2	2	4.94052e-13	5890.25	5778.3	7424.82	7179.74	6840.83	8235.82	1.16566	0.194478	0.209002
ZC3HD_HUMAN	37	75	4.9066e-17	3.14032e+06	3.1113e+06	2.91236e+06	3.38375e+06	3.68212e+06	3.61572e+06	1.16561	0.011835	0.0514003
NPT1_HUMAN	1	1	3.78614e-10	2759.29	2426.89	2770.53	2901.57	3226.97	3145.82	1.1656	0.0422509	0.0917887
METL5_HUMAN	3	4	1.46572e-14	338693	365364	325325	406797	383463	409362	1.16538	0.0168176	0.0597754
K1704_HUMAN	2	4	2.04464e-19	259430	244888	275456	318948	285425	304276	1.16527	0.0306465	0.0787961
REN3B_HUMAN	18	29	1.63456e-20	1.84064e+06	1.98407e+06	1.84346e+06	2.23151e+06	2.19048e+06	2.18153e+06	1.16502	0.00331604	0.0313365
VRTN_HUMAN	22	36	2.85186e-19	1.95452e+06	1.9315e+06	1.67267e+06	1.82769e+06	2.36377e+06	2.28413e+06	1.16495	0.182778	0.202775
MRP_HUMAN	13	108	1.11792e-23	1.40529e+07	1.62583e+07	1.70299e+07	1.90634e+07	1.65093e+07	1.95738e+07	1.16487	0.11627	0.158151
WDR12_HUMAN	17	48	1.7384e-25	961257	1.19114e+06	877875	1.15683e+06	1.19514e+06	1.17642e+06	1.16438	0.153145	0.183364
CDC45_HUMAN	1	1	1.15284e-10	16475.4	19464.5	17620.2	19472.9	19898.9	22973.1	1.16402	0.105507	0.15061
NAA38_HUMAN	4	20	3.27016e-25	6.843e+06	7.57214e+06	6.23737e+06	7.7001e+06	8.07791e+06	8.25898e+06	1.16388	0.054704	0.105557
FA83G_HUMAN	1	2	1.09097e-14	12262.8	14566.9	11638.2	13046.1	16123	15599.4	1.16378	0.182169	0.2025
TDRKH_HUMAN	13	29	4.95126e-26	689551	711331	686752	785885	795258	848282	1.16372	0.00552282	0.0377682
FAKD3_HUMAN	1	1	2.685e-11	106013	97539.9	84132.9	94701.3	107156	132920	1.16369	0.291556	0.260567
EZH1_HUMAN	2	3	5.60534e-14	465744	436497	425741	469160	553839	522109	1.1635	0.0577217	0.1087
ST32C_HUMAN	1	1	2.82846e-13	14697.4	17071.2	16852.6	20258.8	18277.9	18032.1	1.16346	0.0626134	0.113352
NPIL1_HUMAN	1	2	2.03353e-10	4926.64	5415.89	8540.05	6736.44	7162.88	8067.44	1.16333	0.439143	0.324585
RFA1_HUMAN	32	91	1.79904e-22	1.28698e+07	1.37106e+07	1.28336e+07	1.63254e+07	1.44804e+07	1.50442e+07	1.16329	0.0253527	0.0721157
PR38A_HUMAN	7	25	5.54446e-21	1.59173e+06	1.47173e+06	1.51999e+06	1.80335e+06	1.73942e+06	1.78844e+06	1.16315	0.00333313	0.031423
GFPT2_HUMAN	13	24	1.57815e-27	894036	945566	825135	954314	1.08482e+06	1.05923e+06	1.16273	0.0526501	0.102954
CN093_HUMAN	1	1	7.64528e-11	7058.48	6300.03	7760.49	7169.67	7999.34	9378.58	1.16235	0.21189	0.21963
VWF_HUMAN	1	1	3.36653e-10	7935.44	6324.71	5568.11	6353.6	8050.13	8639.74	1.16215	0.334781	0.280193
ZN419_HUMAN	1	1	7.71723e-13	9225.83	8851.46	8854.67	9862.41	11959	9476.11	1.1621	0.136002	0.171354
RS16_HUMAN	12	36	3.6683e-16	1.24534e+07	1.10997e+07	1.1275e+07	1.33969e+07	1.33643e+07	1.37091e+07	1.162	0.0128071	0.0532669
PHF23_HUMAN	5	7	1.33816e-16	101782	111070	98966.5	118697	120551	123003	1.16174	0.0121463	0.0519372
SUV92_HUMAN	3	4	9.52516e-13	244589	215437	228967	254472	268808	277143	1.16173	0.0256533	0.072502
IQCB1_HUMAN	5	10	4.82075e-18	382526	315617	308713	355190	434730	379759	1.16171	0.178163	0.199673
SCAP_HUMAN	3	5	1.79978e-23	31753.3	31233.1	32111.1	38280	34722.9	37418.6	1.16114	0.00974747	0.0474878
BLMH_HUMAN	16	29	3.19441e-22	2.69013e+06	3.21181e+06	2.86165e+06	3.43939e+06	3.39097e+06	3.345e+06	1.16109	0.0392266	0.0884761
NSUN5_HUMAN	7	15	5.03896e-30	362750	347279	410499	420942	435725	444298	1.16103	0.0409129	0.0904705
WDFY1_HUMAN	7	16	3.37074e-19	797220	856116	786269	947576	948037	936434	1.16086	0.00402509	0.0338321
ZN512_HUMAN	25	58	3.63235e-19	4.81035e+06	4.2495e+06	5.25498e+06	5.62994e+06	5.63209e+06	5.35501e+06	1.16083	0.0656913	0.11652
ENOPH_HUMAN	11	24	1.23977e-27	1.04027e+06	1.25684e+06	1.13946e+06	1.38978e+06	1.36483e+06	1.23456e+06	1.1608	0.0799829	0.129999
NEUA_HUMAN	18	36	2.92823e-23	6.08141e+06	6.28053e+06	6.01164e+06	7.22087e+06	7.82228e+06	6.28472e+06	1.16079	0.0961863	0.142802
RL1D1_HUMAN	48	168	1.07987e-20	3.22677e+07	2.92586e+07	2.90651e+07	3.27612e+07	3.66445e+07	3.57209e+07	1.16045	0.036312	0.0854223
VPS4B_HUMAN	7	15	8.1401e-25	434332	500073	498754	558861	551207	552881	1.16034	0.0246673	0.0715033
CATB_HUMAN	12	37	1.79426e-21	3.65585e+06	3.34211e+06	3.5675e+06	4.19024e+06	3.90621e+06	4.16049e+06	1.1601	0.0122155	0.0520786
SET_HUMAN	28	165	3.32146e-36	7.32986e+07	8.26726e+07	7.06627e+07	9.52381e+07	8.0783e+07	8.68559e+07	1.15992	0.0952363	0.142001
ZBT48_HUMAN	3	4	7.33954e-15	114857	130443	123170	140694	153610	133066	1.15985	0.0588933	0.110047
NRCAM_HUMAN	4	5	9.38298e-15	226329	230446	233026	277181	269305	253513	1.15975	0.00706586	0.0415555
U3IP2_HUMAN	17	41	1.16468e-29	3.48124e+06	3.27321e+06	3.35834e+06	3.6388e+06	3.96251e+06	4.12652e+06	1.1597	0.0257641	0.0726594
HNRCL_HUMAN	19	170	5.21469e-21	1.29204e+08	1.15061e+08	116324163	1.37831e+08	1.3727e+08	1.43044e+08	1.15962	0.0170605	0.0602064
NLGN3_HUMAN	1	1	1.78116e-13	88890.3	85341.6	85178	106237	97322.4	97215	1.15946	0.0129028	0.0533431
RNF38_HUMAN	1	1	4.25855e-10	56255.9	48848.5	69300.3	56998.3	71531.5	73637.4	1.15918	0.308764	0.268244
STRBP_HUMAN	26	60	4.02656e-22	9.61771e+06	9.35718e+06	9.02334e+06	1.07602e+07	1.03093e+07	1.13849e+07	1.15916	0.0140214	0.054888
FBLL1_HUMAN	4	19	5.43911e-15	2.7575e+06	2.19732e+06	2.38591e+06	2.60357e+06	2.88428e+06	3.02108e+06	1.15914	0.130845	0.168428
CHMP7_HUMAN	8	16	1.01601e-23	251112	261774	253863	301225	300488	286862	1.15889	0.00199616	0.0251222
DDX18_HUMAN	59	190	1.00933e-27	1.72823e+07	1.63913e+07	1.65169e+07	1.79393e+07	1.97361e+07	2.04864e+07	1.15882	0.0299533	0.0779757
DEOC_HUMAN	11	17	2.72835e-18	994983	1.04479e+06	1.01658e+06	1.22083e+06	1.12912e+06	1.19147e+06	1.15871	0.00618441	0.0396253
SKA2L_HUMAN	1	2	2.83353e-12	129548	113710	88601.9	127478	144585	112406	1.15853	0.310545	0.268885
GPAT1_HUMAN	1	1	2.94337e-15	28602.5	24220.6	22146.2	23763.9	29657.7	33415.3	1.1583	0.308403	0.268052
TM209_HUMAN	12	30	5.03486e-23	2.33152e+06	2.10358e+06	2.20031e+06	2.52137e+06	2.57283e+06	2.59118e+06	1.15824	0.00722081	0.0420457
THOC4_HUMAN	16	86	3.55053e-31	7.38017e+06	7.6017e+06	8.77131e+06	9.43041e+06	8.9859e+06	9.09464e+06	1.1582	0.050211	0.10041
GTF2I_HUMAN	91	299	2.634e-25	4.23675e+07	4.26776e+07	4.16864e+07	4.95629e+07	4.83219e+07	4.88845e+07	1.15811	0.00013428	0.0143699
BASI_HUMAN	15	78	2.01353e-23	9.16857e+06	1.03917e+07	9.42334e+06	1.07907e+07	1.10564e+07	1.17139e+07	1.15793	0.0300033	0.0780035
PPR3D_HUMAN	1	1	3.92303e-14	14642.1	14789.1	16919.8	20012.4	17293.4	16360.3	1.15782	0.138372	0.173052
NARG2_HUMAN	6	11	9.2145e-17	373061	369699	338682	399493	420726	431694	1.15763	0.0171049	0.0602675
MST4_HUMAN	27	82	2.82364e-20	8.75319e+06	9.88371e+06	9.10569e+06	1.12414e+07	1.03578e+07	1.05118e+07	1.15746	0.0278306	0.075495
SHPS1_HUMAN	1	3	1.15424e-13	264562	272171	283263	297006	336857	315029	1.15719	0.0279578	0.0756307
TPST2_HUMAN	1	2	1.49209e-14	101322	115688	82301.3	94458.6	142602	109265	1.15707	0.414024	0.315309
RM38_HUMAN	11	19	6.14306e-16	2.39325e+06	2.43236e+06	1.91382e+06	2.39388e+06	2.63391e+06	2.7702e+06	1.15707	0.152031	0.182804
MCM10_HUMAN	2	2	7.01736e-10	12371.4	13162.2	13658.3	15028.1	14675.9	15638.9	1.15695	0.0119141	0.0514442
POLI_HUMAN	2	3	2.52821e-20	18791	23472.2	21753.4	25424.5	24672.4	23952	1.15671	0.0797533	0.129793
ZER1_HUMAN	1	1	5.84e-11	5880.85	5210.57	4784.55	6009.22	5427.28	6926.51	1.15665	0.199929	0.21246
ARRB2_HUMAN	5	8	2.60769e-23	330038	340749	321321	407787	347855	391658	1.15643	0.0510269	0.101155
CCD97_HUMAN	3	5	8.47986e-26	119269	134772	111415	154543	144311	123765	1.15641	0.168696	0.193518
TOP1_HUMAN	67	199	5.69132e-23	4.52804e+07	3.6931e+07	4.23673e+07	4.70709e+07	4.90984e+07	4.78667e+07	1.15619	0.0615207	0.112364
AIF1L_HUMAN	14	36	3.16324e-22	4.57043e+06	4.76257e+06	4.57506e+06	5.45121e+06	4.94333e+06	5.68354e+06	1.15603	0.0335673	0.0818906
PA1_HUMAN	2	3	2.36477e-15	35603.5	48238.1	49786.4	50435.9	45210	58827.5	1.156	0.310732	0.26893
TFAM_HUMAN	23	55	3.4121e-21	1.25497e+07	1.21113e+07	1.10427e+07	1.3072e+07	1.40147e+07	1.41861e+07	1.15598	0.0304937	0.0787221
BOLA2_HUMAN	4	11	1.66489e-22	430950	485202	528782	603005	549516	517750	1.15595	0.116971	0.158776
SELH_HUMAN	10	21	1.07512e-16	1.47854e+06	1.02643e+06	1.60794e+06	1.68186e+06	1.5036e+06	1.56876e+06	1.15592	0.309478	0.268495
SMAL1_HUMAN	4	5	2.98493e-14	74171	71648.7	75544.8	89228.8	89684.1	76869.8	1.15548	0.0577329	0.1087
GCP6_HUMAN	2	2	1.3859e-14	37437.8	44071	42918.7	41071.7	49171.8	53506.6	1.15529	0.198135	0.211519
SDCG3_HUMAN	1	1	5.30128e-10	20187.8	19967.1	21852.6	22640.1	23022.2	25963.4	1.15511	0.0565928	0.107655
DC1I1_HUMAN	1	1	1.39086e-10	119922	96260.9	101329	121361	113015	132342	1.15497	0.146279	0.178489
TMM62_HUMAN	1	1	1.56333e-10	222485	229892	216621	281628	265826	225140	1.15485	0.115998	0.157955
TM205_HUMAN	2	9	3.24273e-17	244977	263661	260472	279195	309491	299229	1.15447	0.0202142	0.0652076
P4HA3_HUMAN	1	1	7.58487e-10	31284.5	30032.6	34837.5	33297.5	32849	44855.8	1.15441	0.302444	0.265693
UFC1_HUMAN	6	14	8.90997e-12	1.3833e+06	1.50361e+06	1.62338e+06	1.77955e+06	1.6056e+06	1.82009e+06	1.15408	0.0724379	0.122678
ZN521_HUMAN	10	16	9.11261e-21	377741	377812	432226	512693	436207	421878	1.15407	0.142967	0.176295
UBP54_HUMAN	2	2	1.36927e-15	22625.6	23840.3	23103.1	27299.3	29182.1	23805.7	1.15407	0.0912897	0.138865
DMAP1_HUMAN	12	23	1.31777e-20	1.65908e+06	1.61571e+06	1.83663e+06	1.92971e+06	1.93772e+06	2.03141e+06	1.15405	0.0249601	0.0717899
DJC21_HUMAN	5	8	3.62668e-21	142048	162098	174242	202515	176001	173449	1.1538	0.1369	0.171951
DNJC2_HUMAN	16	30	9.06349e-21	1.6129e+06	1.5866e+06	1.68956e+06	1.86849e+06	1.89972e+06	1.87216e+06	1.15367	0.00151229	0.0232091
PPIL1_HUMAN	7	17	1.76905e-16	2.37548e+06	2.79501e+06	2.58797e+06	3.10295e+06	2.84765e+06	2.9985e+06	1.15346	0.0490488	0.0992896
NB5R2_HUMAN	5	8	3.92857e-19	294150	318906	305143	362995	335569	360406	1.15331	0.0142356	0.055261
ZN638_HUMAN	67	134	4.4498e-24	1.06665e+07	1.07438e+07	1.08173e+07	1.19895e+07	1.22723e+07	1.29045e+07	1.15325	0.00386065	0.033418
NPC2_HUMAN	19	122	1.76733e-26	1.31208e+07	1.29095e+07	1.15401e+07	1.34426e+07	1.40034e+07	1.58785e+07	1.15316	0.0968011	0.143392
BRX1_HUMAN	16	31	5.38465e-27	5.23162e+06	5.1129e+06	5.32162e+06	5.55556e+06	6.32991e+06	6.17865e+06	1.15307	0.0308319	0.078979
CRYM_HUMAN	2	2	2.10775e-16	79027.7	75924.6	75031.8	78288.4	94240.3	92620.9	1.1529	0.0877259	0.136185
CDA7L_HUMAN	16	26	1.86778e-19	2.6223e+06	2.52294e+06	2.15974e+06	2.18438e+06	3.10977e+06	3.12601e+06	1.15266	0.337544	0.280899
GBG5_HUMAN	2	3	1.57356e-14	6.15681e+06	5.32537e+06	5.27973e+06	6.4741e+06	6.73009e+06	6.11478e+06	1.15255	0.0643603	0.115415
MIPO1_HUMAN	3	6	1.36622e-19	135672	147834	130865	149203	155645	172733	1.15254	0.071482	0.121958
TPPC1_HUMAN	2	3	1.04626e-13	54670.1	63661.2	56332.4	66258	66617.6	68413.1	1.15244	0.0354028	0.084242
SHC3_HUMAN	1	1	9.20199e-18	499.032	393.822	393.786	519.315	469.024		1.15223
GCSP_HUMAN	36	126	1.60255e-23	1.14358e+07	1.12052e+07	9.23817e+06	1.17053e+07	1.25499e+07	1.24751e+07	1.15217	0.0966057	0.143289
PPDE1_HUMAN	4	6	8.71062e-22	70003.3	84246.5	74780.3	77552.9	77853.6	108446	1.15204	0.353544	0.288889
IMP3_HUMAN	6	25	2.2665e-21	3.54995e+06	3.22821e+06	3352191	3.46567e+06	4.15736e+06	4.0472e+06	1.15201	0.0934533	0.140376
GTD2A_HUMAN	4	9	4.53055e-21	6.85271e+06	7.65347e+06	7.0002e+06	8.18465e+06	7.36097e+06	9.22759e+06	1.1519	0.140441	0.174374
ORNT1_HUMAN	1	2	2.88842e-22	33707.6	28226.2	23434.8	33498.1	31285.2	33545	1.15181	0.23087	0.229039
DCA13_HUMAN	18	28	1.5314e-19	2.95128e+06	2.82481e+06	2.89124e+06	3.0566e+06	3.37627e+06	3.54882e+06	1.15164	0.0421622	0.0917269
GATD1_HUMAN	2	4	2.67238e-19	55595.1	76178.2	64884.5	71827.6	80187.9	74416.8	1.1514	0.198352	0.211637
1433G_HUMAN	18	74	9.35764e-30	8.79461e+06	8.83752e+06	7.89822e+06	1.05602e+07	9.23119e+06	9.60235e+06	1.15133	0.061784	0.112632
RRP1_HUMAN	16	46	4.23412e-21	3.19736e+06	2.96346e+06	2.97014e+06	3.3828e+06	3.49539e+06	3.63364e+06	1.15123	0.0121121	0.0519372
DCNL5_HUMAN	3	4	1.35328e-16	619563	619093	607980	665007	741978	718721	1.15112	0.0157829	0.0581329
RLF_HUMAN	9	11	4.15503e-17	242076	223639	226938	235064	291087	271163	1.1511	0.114706	0.156994
EDAD_HUMAN	1	1	1.02164e-15	7879.07	7509.55	7055.08	7897.81	8230.61	9704.29	1.151	0.134809	0.17116
LRCH1_HUMAN	2	2	6.32728e-14	8384.36	18820.4	18248.4	15269.9	21175.2	15870.8	1.15098	0.586454	0.382418
Z518B_HUMAN	1	1	2.47623e-10	57865.8	71581.4	68205.1	75530.6	69959.1	81994.7	1.15093	0.139136	0.173525
UB2D3_HUMAN	2	3	9.37924e-11	3.22514e+06	3.76807e+06	2.93139e+06	3.92873e+06	3.65667e+06	3.83649e+06	1.15087	0.124913	0.164756
DDX28_HUMAN	8	18	4.49563e-23	894730	946173	851329	928052	1.09689e+06	1.07295e+06	1.15068	0.0852712	0.134501
ORC4_HUMAN	8	12	2.17004e-17	424238	442485	438689	491449	507074	503286	1.15045	0.000847984	0.0205923
F210A_HUMAN	4	4	7.72679e-12	132337	131805	132557	145321	138353	172693	1.15041	0.130625	0.168364
RM18_HUMAN	4	6	2.10175e-17	100192	108123	100032	109508	120132	125056	1.15032	0.0436632	0.0937345
GSCR2_HUMAN	9	14	2.1799e-20	836139	828025	642059	810524	935683	906397	1.15019	0.192737	0.208056
ARVC_HUMAN	28	60	1.5988e-23	2.57215e+06	2.46846e+06	2.65225e+06	2.91363e+06	2.6744e+06	3.26013e+06	1.15018	0.0967177	0.143376
CLCN3_HUMAN	4	4	1.6474e-21	133401	141344	137980	144778	162920	167006	1.15017	0.0456479	0.0960386
TXD12_HUMAN	10	45	1.21913e-22	3.53886e+06	3.90985e+06	3.55412e+06	4.53977e+06	4.06089e+06	4.0541e+06	1.15014	0.0521776	0.102735
NOP2_HUMAN	31	104	8.24415e-21	1.0961e+07	1.07883e+07	1.08513e+07	1.21185e+07	1.2708e+07	1.26669e+07	1.15008	0.00115341	0.0214413
SH3L3_HUMAN	4	12	3.4046e-24	627027	589348	547000	743168	650619	634128	1.15002	0.0982384	0.144817
CATK_HUMAN	1	1	6.02503e-22	4144.68	4707.91	5892.76	6171.33	4650.25	6132.47	1.14979	0.363359	0.292961
MAK16_HUMAN	10	39	1.45602e-28	2.43823e+06	2.54364e+06	2.35218e+06	2.72758e+06	2.77074e+06	2.93299e+06	1.14961	0.0118801	0.0514182
SEP11_HUMAN	23	60	2.62773e-24	5.80754e+06	6.13699e+06	5.95878e+06	7.5309e+06	6.42756e+06	6.62319e+06	1.1496	0.0647162	0.115789
ZN740_HUMAN	3	4	5.44072e-14	124560	101558	154966	143049	161875	133133	1.1495	0.341651	0.282772
SF3B4_HUMAN	13	49	5.33513e-27	1.58694e+06	1.69894e+06	1.6267e+06	1.89329e+06	1.69959e+06	2.0534e+06	1.14935	0.0850826	0.134325
H3C_HUMAN	2	3	4.75605e-12	13060.4	11091	14081.1	11949.7	14265.2	17712.8	1.14897	0.37207	0.296782
DUS23_HUMAN	3	4	6.68436e-14	97336.3	105724	93951.5	110135	114115	116989	1.14891	0.0215107	0.0672238
IRF1_HUMAN	1	1	3.48789e-10	20303.7	17124	21325.6	23684.3	24872.3	18939.3	1.1488	0.257763	0.24411
ARCH_HUMAN	2	3	7.72487e-16	145419	169025	149479	179876	175533	177520	1.14875	0.0358423	0.0849814
FOXK1_HUMAN	1	4	8.2832e-16	60866.2	58182.4	63403.6	66417.4	68991.9	74160.1	1.14863	0.0296387	0.0774775
PGM2L_HUMAN	3	5	2.55405e-18	141680	142565	150173	179821	154989	164142	1.14855	0.0497736	0.0999394
SSF1_HUMAN	13	28	6.24573e-19	2.40655e+06	1.98786e+06	1.89508e+06	2.10707e+06	2.5785e+06	2.53616e+06	1.14822	0.226776	0.227531
PCD16_HUMAN	2	2	1.2764e-11	4261.61	3523.08	581.16	4079.42	5334.34	191.381	1.14814	0.839617	0.463409
FEZ2_HUMAN	1	1	2.17244e-11	15879.2	17497.6	12891.7	19043.4	17912.6	16165.2	1.14811	0.22363	0.226058
ZN316_HUMAN	4	10	9.78247e-20	131236	138046	157965	155175	171559	163663	1.1478	0.086608	0.135277
UBE2Z_HUMAN	5	9	3.34453e-22	348947	440170	396620	446264	474314	440367	1.14776	0.108425	0.152563
TMSL3_HUMAN	12	52	1.27425e-18	9.92868e+06	1.10034e+07	1.00905e+07	1.25157e+07	1.07772e+07	1.23114e+07	1.14769	0.0762647	0.126071
PDXL2_HUMAN	1	6	4.20942e-17	20251.5	24093.8	22581.1	22795.8	28575.9	25438.9	1.14769	0.176501	0.198555
UB2E1_HUMAN	1	1	1.26171e-20	1389.56	2537.96	2363.72	2727.55	1784.24	2706.01	1.14728	0.549927	0.368
CNTFR_HUMAN	6	11	1.28258e-24	899924	999396	978541	1.23547e+06	1.06056e+06	1.00549e+06	1.14721	0.135359	0.171197
LNX2_HUMAN	1	2	9.30436e-18	8539.92	7192.02	7247.47	7426.12	10111	8821.92	1.14707	0.275028	0.252461
TXTP_HUMAN	21	61	1.83539e-17	6.56693e+06	5.77824e+06	6.29763e+06	6.59844e+06	7.7505e+06	7.03488e+06	1.14703	0.0886004	0.136818
CHD6_HUMAN	10	14	2.36625e-22	982335	834978	899436	979605	1.0364e+06	1.10017e+06	1.14702	0.0729115	0.123006
DCPS_HUMAN	9	21	2.17019e-20	545866	558217	572761	642529	649974	630585	1.14685	0.00103028	0.0205923
BOLA1_HUMAN	2	2	1.52705e-11	132805	162039	129175	163968	155387	166904	1.14679	0.13134	0.168741
STAG1_HUMAN	12	25	5.27002e-16	3.4549e+06	3.40012e+06	3.39686e+06	3.9848e+06	3.99833e+06	3.77293e+06	1.14672	0.00265162	0.0286081
BAZ1B_HUMAN	68	156	5.10591e-26	1.02515e+07	8.74828e+06	1.02017e+07	1.09856e+07	1.12134e+07	1.12855e+07	1.14667	0.046468	0.0968887
OSCP1_HUMAN	1	1	6.58087e-14	3246.84	2802.76		2888.75	2586.12	4928.98	1.14651
PPBT_HUMAN	19	49	3.78435e-27	4.40555e+06	5.03977e+06	3.98613e+06	4.90974e+06	4.88128e+06	5.60785e+06	1.14648	0.165923	0.192044
SPRY7_HUMAN	1	1	1.06799e-10	14265.2	13340.6	14275.5	15508.9	17441.4	15062	1.14639	0.0615513	0.112364
REEP6_HUMAN	3	7	5.71851e-13	1.03286e+06	1.14166e+06	1.2018e+06	1.27405e+06	1.32039e+06	1.27605e+06	1.14636	0.0333397	0.0815883
ZN789_HUMAN	1	1	9.63834e-10	74270.2	103439	106866	114057	94000.4	118147	1.14628	0.337707	0.280975
LIGO1_HUMAN	2	2	1.01688e-14	32983.1	34782	26925.7	29784.2	39845.4	38911.9	1.14627	0.311989	0.269664
GNAZ_HUMAN	2	3	1.44972e-18	50958.7	51932.9	56430.6	65790.9	60032.9	56761.9	1.14602	0.0684758	0.119089
JADE2_HUMAN	2	2	2.17724e-13	132395	136013	112332	130247	147035	159025	1.14594	0.171437	0.195397
PO5F1_HUMAN	3	9	3.80327e-21	421099	438342	381849	404066	535722	482530	1.14584	0.221726	0.224992
ALKB1_HUMAN	1	1	1.327e-23	1507.54	1925.35	1369.73	1698.08	2221.92	1582.57	1.14574	0.417077	0.316313
IDHC_HUMAN	50	191	3.13586e-25	3.51974e+07	3.99744e+07	3.57628e+07	4.33823e+07	4.21637e+07	4.15522e+07	1.1457	0.0281151	0.0758042
HSB11_HUMAN	1	1	3.53638e-13	42912.6	52592.6	47306.4	54940.3	56111	52538.6	1.14549	0.0814123	0.131145
CILP2_HUMAN	1	1	2.84656e-10	74634.5	69797.4	52588	62557.8	82095.4	81018.5	1.14543	0.35866	0.291201
AG1L2_HUMAN	1	1	4.46091e-10	32622.9	39980.2	37343.5	40567	39202.4	46166	1.14542	0.153228	0.183408
OSBL1_HUMAN	10	14	1.1835e-19	623051	585450	568253	649598	689919	695446	1.14533	0.0165717	0.0592738
RYR2_HUMAN	1	1	4.89701e-10	44061	34842.6	34940.7	37110.4	48975.2	44273.4	1.14506	0.298302	0.263648
YBOX2_HUMAN	4	5	9.78963e-24	53632.4	58621.1	52443.7	62596.3	58754.4	67237.2	1.14506	0.0619236	0.112764
KAT7_HUMAN	13	26	1.77203e-18	2.14171e+06	2.02117e+06	2.17414e+06	2.33603e+06	2.46127e+06	2.45788e+06	1.14489	0.00790424	0.0435217
AATF_HUMAN	18	35	1.12497e-21	1.78909e+06	1.87392e+06	1.704e+06	1.9446e+06	2.13842e+06	2.06003e+06	1.1446	0.0257097	0.0725586
TLCD1_HUMAN	1	1	9.75309e-20	3480.7	3516.35	3961.91	2889.66	4605.94	5046.75	1.14449	0.478529	0.339805
HSP7E_HUMAN	7	16	4.32896e-22	545983	635630	565376	632643	662976	703359	1.14424	0.0693144	0.119848
SEPT6_HUMAN	2	4	5.78048e-24	107744	137259	128788	150180	130931	146564	1.14416	0.164711	0.191466
BACE1_HUMAN	1	1	6.05672e-10	5886.07	6931.72	4640.26	6231.78	7183.41	6557.55	1.14404	0.308329	0.268052
GNAI2_HUMAN	20	66	1.15384e-23	2.77774e+06	2.86854e+06	2.71721e+06	3.34408e+06	3.17746e+06	3.04476e+06	1.14382	0.0145133	0.0557029
SIK3_HUMAN	1	1	9.03957e-11	120336	92721	97667.9	103300	139511	112552	1.14366	0.341404	0.282626
RPAB4_HUMAN	2	3	3.16584e-17	35987.7	43010.7	32428.7	43341.3	41989.5	42096.4	1.14359	0.164534	0.191386
PHB2_HUMAN	32	170	7.70388e-23	4.14232e+07	3.67096e+07	3.49845e+07	3.96102e+07	4.4487e+07	4.5262e+07	1.14359	0.107071	0.151562
RAB3I_HUMAN	1	1	2.85903e-14	6693.08	7000.16	4994.97	6716.29	7052.65	7601.87	1.14354	0.255784	0.243234
RBM28_HUMAN	32	79	3.97361e-21	1.06953e+07	9.64953e+06	1.02346e+07	1.13136e+07	1.19689e+07	1.16846e+07	1.14349	0.0149133	0.0565612
NPAT_HUMAN	1	2	6.10042e-10	47881	55543.5	49423.7	53767.9	60715.9	60269.3	1.14331	0.0874876	0.136007
RPR1A_HUMAN	14	36	2.48072e-23	1.73974e+06	1.78851e+06	1.71041e+06	2.03547e+06	2042523	1.91072e+06	1.14318	0.00671585	0.0403515
PHF5A_HUMAN	12	34	7.08872e-22	2.49478e+06	2.5544e+06	2.33682e+06	2.75044e+06	2.86787e+06	2.82447e+06	1.14308	0.00865708	0.0452217
FIZ1_HUMAN	5	9	7.27724e-21	74436.2	69722.2	85191	86237.5	86698.1	89222.1	1.14305	0.0792515	0.129402
CENPR_HUMAN	2	2	7.92862e-15	10031.8	7204.36	5794.57	10408.3	5616.4	10295.9	1.14285	0.614554	0.392357
VP13B_HUMAN	1	1	2.43931e-11	12098.9	12325.2	11648.2	12368.3	14153.9	14700.4	1.14278	0.0788497	0.12908
CC71L_HUMAN	8	14	4.1179e-16	457916	452396	455174	498130	531598	529981	1.14224	0.00418354	0.0340901
CQ063_HUMAN	1	1	2.45856e-13	13740.1	13942	14932.8	14299	17255.5	17118.5	1.14216	0.121888	0.162389
RALYL_HUMAN	2	8	1.17407e-16	2.45285e+06	2.10037e+06	2.32357e+06	2.58183e+06	2.66267e+06	2.60925e+06	1.14207	0.0368497	0.0857581
CF136_HUMAN	1	1	3.81989e-14	23912.8	19318.6	21635.2	20502.4	27271.5	26302.9	1.14199	0.285955	0.257836
LSM4_HUMAN	12	54	1.75536e-20	7.44876e+06	7.82232e+06	7.63028e+06	9.18614e+06	8.46687e+06	8.49911e+06	1.14195	0.0137281	0.0544577
SMBT1_HUMAN	1	1	3.60528e-10	9398.09	10836.3	10311.6	11955.2	10403.9	12518.9	1.14182	0.129944	0.167802
ZN787_HUMAN	8	20	1.17195e-21	469370	494495	525406	527596	606639	566223	1.14181	0.0656917	0.11652
RISC_HUMAN	19	48	3.13558e-22	4.76503e+06	5.30425e+06	4.44695e+06	5.03176e+06	5.70863e+06	5.83241e+06	1.14167	0.123998	0.164448
COASY_HUMAN	3	6	1.80587e-27	24100.7	28709.7	29368.6	17695.2	34715.3	41410.9	1.14167	0.620875	0.394413
NCOA2_HUMAN	3	4	4.83464e-16	47397.6	49337.7	56322.4	59963.1	52041.1	62736.1	1.14166	0.160145	0.188532
LYPL1_HUMAN	2	5	9.81756e-14	558249	547433	508748	634922	612039	596082	1.14161	0.0153858	0.0574214
MTMRD_HUMAN	2	3	5.52601e-17	63019	67198.8	64492.7	70948.4	78443.7	72862.7	1.14146	0.0230317	0.0693092
GCST_HUMAN	12	42	4.26629e-30	1.83346e+06	1.74144e+06	1.7518e+06	1.99868e+06	2.0126e+06	2.06881e+06	1.14144	0.00225419	0.0265437
TKT_HUMAN	55	318	1.08994e-30	6.12541e+07	6.93414e+07	6.05393e+07	7.46507e+07	7.14753e+07	7.20387e+07	1.14142	0.0393077	0.0885326
RB39B_HUMAN	5	9	1.8019e-14	1.39083e+06	1.27696e+06	1.17103e+06	1.34651e+06	1.47861e+06	1.55435e+06	1.14084	0.109476	0.153202
ALMS1_HUMAN	7	8	6.48954e-17	61435.2	68010	68101.9	70896.2	86583.5	67885	1.14081	0.209242	0.218372
HNRL2_HUMAN	60	226	2.0906e-26	2.20134e+07	2.25271e+07	2.28737e+07	2.71627e+07	2.49752e+07	2.47684e+07	1.1408	0.0171452	0.0603442
MRT4_HUMAN	19	53	1.7523e-26	4.01904e+06	4.17927e+06	3.68976e+06	4.39157e+06	4.45245e+06	4.7143e+06	1.1405	0.0333875	0.0816044
SERA_HUMAN	44	200	9.99018e-31	4.90404e+07	5.18796e+07	4.57562e+07	5.74425e+07	5.36428e+07	56196023	1.14048	0.0304556	0.0787221
TAF1_HUMAN	2	3	4.24512e-20	106904	140482	127381	137093	139852	150433	1.14038	0.172844	0.19633
YTHD1_HUMAN	13	23	3.48876e-18	1.5507e+06	1.77337e+06	1.69385e+06	1.82162e+06	1.92705e+06	1.97315e+06	1.14028	0.0412854	0.0906662
JERKL_HUMAN	1	1	2.43454e-23	1961.68	1511.33	2019.03	2224.72	2326.75	1710.47	1.14018	0.361425	0.29246
DDX31_HUMAN	10	15	1.76326e-19	302122	255401	267902	296272	318559	326164	1.14001	0.0810388	0.130668
SESD1_HUMAN	1	5	3.05876e-26	1654.74	3556.74	3444.88	3468.51	2336.47	4063.16	1.13999	0.639196	0.400717
K1530_HUMAN	1	1	6.43492e-11	45724.1	55114.9	53179.1	57261.2	57082.6	61229.9	1.13995	0.0858196	0.134746
CQ039_HUMAN	2	2	3.98057e-19	14573.2	17689.5	17777.5	17881.1	18358.9	20795.2	1.13979	0.168102	0.193339
MTM1_HUMAN	3	4	1.63181e-11	186661	223298	198030	229362	230884	232710	1.13975	0.0597007	0.110668
TEX30_HUMAN	1	3	4.30957e-11	141516	156613	151326	173675	168869	169690	1.13968	0.0109425	0.0499257
HEXB_HUMAN	37	106	2.01461e-21	1.8965e+07	2.02967e+07	1.73584e+07	2.04101e+07	2.17941e+07	2.23136e+07	1.13948	0.0615803	0.112364
WDR46_HUMAN	23	52	2.07641e-25	7.17662e+06	6.34977e+06	7.06054e+06	7.25458e+06	8.08886e+06	8.11307e+06	1.13939	0.0667989	0.117515
ANAG_HUMAN	11	19	1.2042e-22	883649	891800	715561	825809	1.01193e+06	1.00008e+06	1.13922	0.236929	0.233133
EFHA2_HUMAN	1	2	3.20889e-10	4340.95	4344.38	4799.58	5004.48	5027.42	5325.54	1.13886	0.0275176	0.0750773
ZN532_HUMAN	34	56	1.05005e-23	3.73681e+06	3.71114e+06	3.45142e+06	3.66839e+06	4.41876e+06	4.32548e+06	1.13884	0.117055	0.158836
CP073_HUMAN	1	1	5.32821e-10	56373.9	57603.5	43058.9	62016.5	66343.1	50455.5	1.13869	0.336092	0.28021
PIN4_HUMAN	5	17	6.49021e-18	1.14236e+06	1.16247e+06	1.02517e+06	1.33316e+06	1.22599e+06	1.23258e+06	1.13866	0.049127	0.0993464
PLCA_HUMAN	6	12	8.12013e-22	511555	465737	441059	520730	530944	563287	1.13862	0.0543387	0.105159
ERIC1_HUMAN	2	4	4.94856e-15	40859	41879.8	39219.3	41051.6	46024.9	51763	1.13842	0.152535	0.183021
UTP11_HUMAN	22	46	1.94008e-20	3.21497e+06	2.80682e+06	2.99758e+06	3.11541e+06	3.57913e+06	3.57143e+06	1.13821	0.0981444	0.14479
ZC3H4_HUMAN	21	35	1.29494e-21	1.68923e+06	1.71672e+06	1.6764e+06	1.85802e+06	1.92265e+06	2.00385e+06	1.13816	0.0059254	0.0391031
SUMO1_HUMAN	5	17	8.89767e-16	2.1451e+06	2.25097e+06	2.01604e+06	2.27948e+06	2.49901e+06	2.51827e+06	1.13797	0.0449919	0.0951911
TNR6B_HUMAN	10	22	1.99435e-19	208492	250953	222872	255190	254154	266858	1.1376	0.0755076	0.125357
ZN706_HUMAN	3	3	6.91953e-15	343502	373270	384888	442653	425935	384525	1.13748	0.0760862	0.125895
NFASC_HUMAN	1	1	2.07712e-15	11436	19125.6	14496.9	15966.9	17561.4	17709.2	1.13713	0.421821	0.317894
FA48A_HUMAN	1	2	6.05253e-12	40983.3	49373.6	39361.6	45392	52271.3	49782	1.13666	0.185247	0.204031
RADI_HUMAN	35	106	3.83941e-25	8.2548e+06	8.87189e+06	8.89073e+06	9.92679e+06	9.35294e+06	1.02828e+07	1.13626	0.0259487	0.0729203
ZN446_HUMAN	1	1	1.27659e-14	3213.43	4217.6	4328.64	5596.15	3751.11	4014.4	1.13623	0.474116	0.338066
ARM10_HUMAN	5	19	5.54101e-21	812320	846163	819271	927723	922330	965127	1.13618	0.00268132	0.0286167
S19A1_HUMAN	2	4	2.24568e-18	189871	184970	183482	200054	208150	226115	1.13611	0.0331906	0.0812735
P3C2B_HUMAN	4	5	2.62701e-13	97342.6	96127.4	89323.3	102214	106701	112359	1.13607	0.0291223	0.0770702
SYDM_HUMAN	18	33	2.3782e-21	2.71873e+06	2.70863e+06	2.51866e+06	3.00432e+06	2.9786e+06	3.04391e+06	1.13602	0.00602694	0.0394444
F111B_HUMAN	1	1	7.08092e-10	43481.6	44676.9	46408.6	46514.9	43650.6	62639.5	1.13553	0.366196	0.29435
COA5_HUMAN	2	2	6.01478e-14	154578	135423	146032	152229	170072	172823	1.13552	0.0815413	0.131275
RT28_HUMAN	12	47	1.92075e-25	2.18872e+06	2.06866e+06	1.90583e+06	2.0588e+06	2.5333e+06	2.40561e+06	1.1354	0.164612	0.19142
WDR6_HUMAN	1	1	2.68996e-17	8142.16	5482.09	5202.38	7276.83	5350.55	8746.47	1.1353	0.56574	0.374155
MX1_HUMAN	1	1	1.05811e-09	287353	361609	314632	379630	350449	363857	1.13527	0.135258	0.17116
PCCA_HUMAN	34	63	1.53508e-20	7.19886e+06	7.37935e+06	7.06195e+06	8.09214e+06	8.09733e+06	8.37452e+06	1.13511	0.00174068	0.0243543
ATAD5_HUMAN	4	10	4.9242e-22	142031	134698	139001	145080	160081	166733	1.1351	0.0501023	0.100337
TF2AA_HUMAN	2	2	3.20017e-11	119523	118859	114408	133764	113873	152807	1.13507	0.23438	0.231431
SRP09_HUMAN	12	32	5.6139e-25	2.84568e+06	2.90128e+06	2.84562e+06	3.57518e+06	3.23205e+06	2.94584e+06	1.13506	0.101869	0.147624
VTI1A_HUMAN	3	6	3.77083e-20	25629.2	19120	31331.5	28237.2	31426.8	26682.9	1.13494	0.418078	0.316459
RPAB3_HUMAN	7	18	6.42608e-17	955665	1.08076e+06	1.02172e+06	1.16511e+06	1.07751e+06	1.22793e+06	1.13486	0.072211	0.122398
BRPF1_HUMAN	8	12	8.10188e-20	546563	519276	547997	591749	594048	645671	1.13485	0.0219639	0.068156
MTA3_HUMAN	17	36	7.61537e-21	1.95314e+06	2.08971e+06	1.86983e+06	2.08626e+06	2.34156e+06	2.28116e+06	1.13468	0.0570536	0.108089
ACY1_HUMAN	10	14	1.89331e-22	795305	923142	819188	963417	942670	973289	1.13467	0.0473931	0.0976859
PSPC1_HUMAN	39	95	1.59409e-28	8.00886e+06	8.38655e+06	7.6859e+06	8.83401e+06	9.22201e+06	9.26804e+06	1.13466	0.0115553	0.051044
CDCA7_HUMAN	2	2	4.36931e-10	64235.2	65539.4	61702.2	66392.7	73573	77259	1.13447	0.0642101	0.115287
SNW1_HUMAN	43	95	3.10889e-24	1.17443e+07	1.23043e+07	1.14663e+07	1.29422e+07	1.36626e+07	1.3683e+07	1.13439	0.0100961	0.0484555
ZN326_HUMAN	26	51	4.39857e-25	3.90522e+06	3.65145e+06	3.62611e+06	4.09213e+06	4.25119e+06	4.34169e+06	1.13433	0.0121745	0.0520015
UVRAG_HUMAN	1	1	3.18058e-10	3672.79	4904.26	3229.45	5247.19	4603.78	3541.46	1.13433	0.495573	0.346747
RNF34_HUMAN	2	2	4.35756e-17	84470	95693.1	88110.9	106069	93130.4	105103	1.1343	0.0867037	0.13532
PMGE_HUMAN	2	2	6.89482e-12	29471.1	25527.7	26680.3	29077.1	29682.5	33887.3	1.13428	0.128539	0.167144
NCOR1_HUMAN	10	12	2.66849e-18	476750	504912	535829	590073	560617	570468	1.13421	0.0238296	0.0702562
SPHK2_HUMAN	2	2	5.01339e-13	23879.4	23541.8	23389.7	25332.9	26979.7	27994	1.1341	0.0159604	0.0583531
CUTA_HUMAN	5	12	3.87698e-26	962385	932875	901265	1.14852e+06	1.00979e+06	1.01317e+06	1.13408	0.0631902	0.114092
LSM2_HUMAN	9	27	8.92435e-22	2.64318e+06	2.75028e+06	2.58576e+06	3.14134e+06	2.89039e+06	3.01553e+06	1.13386	0.0149581	0.0565865
UTP23_HUMAN	4	5	2.27403e-16	254283	256205	211342	245693	297243	275464	1.13379	0.198721	0.211744
CK073_HUMAN	1	1	8.26049e-11	137176	163683	154797	177311	166423	172796	1.1336	0.0732206	0.123423
PAIP2_HUMAN	6	11	3.957e-18	605070	546101	523800	645036	625612	627905	1.13348	0.0407248	0.0902124
SETD2_HUMAN	9	13	1.73972e-19	330145	367354	343814	372481	385572	422242	1.13347	0.065852	0.11652
THY1_HUMAN	4	19	4.19397e-22	1.68209e+06	1.60974e+06	1.4777e+06	1.67526e+06	1.82615e+06	1.90454e+06	1.13344	0.0779928	0.128139
RHG32_HUMAN	3	4	1.10895e-14	64451.3	78242.7	72071.9	74253.8	91746	77412.6	1.13339	0.227164	0.227531
LPHN1_HUMAN	1	2	5.39926e-13	90877.1	107113	94042.7	101724	118853	110404	1.13337	0.137669	0.172502
ELOA1_HUMAN	19	34	7.28813e-20	1.06518e+06	1.08061e+06	1.02174e+06	1.0779e+06	1.31442e+06	1.19736e+06	1.13327	0.116723	0.158548
ADA22_HUMAN	1	1	1.5305e-13	40764	41724.9	39480.8	44388.2	42150.5	51680.2	1.13322	0.140195	0.174245
SP4_HUMAN	1	1	3.46539e-15	3170.63	3433.32	2572.13	3501.49	3837.57	3058.41	1.1331	0.297685	0.263395
ZN608_HUMAN	2	2	2.76525e-16	39095.7	48688.1	49226.3	56499.1	51493.2	47235.2	1.13296	0.225562	0.227199
NT5D2_HUMAN	24	62	1.82301e-32	8.3979e+06	8.13695e+06	7.43512e+06	8.7038e+06	9.11604e+06	9.33455e+06	1.13285	0.0360328	0.08508
HDAC3_HUMAN	3	6	3.16666e-15	249061	291776	312120	310709	331397	324058	1.13272	0.125689	0.16512
SOX1_HUMAN	5	13	5.17402e-29	1.98306e+06	1.5825e+06	1.63828e+06	1.92767e+06	2.13857e+06	1.82818e+06	1.13271	0.21199	0.21963
VPS53_HUMAN	3	5	8.75436e-12	82062.6	86107.9	82666	87415.3	98135.1	98559.3	1.13265	0.0452338	0.0955678
AKAP2_HUMAN	24	61	1.2185e-22	5.34951e+06	5.63644e+06	5.30182e+06	5.80626e+06	6.24473e+06	6.39336e+06	1.13241	0.0247032	0.0715033
MRGBP_HUMAN	1	1	2.21658e-15	51801.2	43827.6	49011.8	53451.9	55568.5	54762.5	1.13234	0.0575291	0.108419
PRDBP_HUMAN	1	1	1.14867e-11	57.42		61.122	75.1038	69.1648	57.0462	1.13217
CAC1A_HUMAN	1	2	6.69344e-10	2816.71	3763.19	2975.94	3984.16	3946.72	2887.27	1.1321	0.415375	0.315726
DYL2_HUMAN	8	27	4.36847e-19	9.77874e+06	1.04203e+07	1.01854e+07	1.22811e+07	1.004e+07	1.20727e+07	1.13195	0.14481	0.177517
MICA1_HUMAN	10	17	4.29301e-20	545001	601520	542224	651512	642315	617374	1.13173	0.0274189	0.0750284
SRCN1_HUMAN	1	1	2.31112e-10	19576	28317	20058	34013.8	22399.7	20486.9	1.1317	0.589314	0.383343
SPC24_HUMAN	8	25	7.17206e-27	527717	633143	588019	666820	648887	663489	1.13169	0.0686511	0.119185
NEP1_HUMAN	10	20	1.4893e-22	1.77102e+06	1.7022e+06	1.61782e+06	1.82048e+06	1.94429e+06	1.99651e+06	1.13165	0.0309811	0.0790717
RDH13_HUMAN	9	13	4.41722e-17	651186	618915	588972	693208	678817	731537	1.13151	0.0269578	0.0744875
PSME1_HUMAN	15	44	5.47117e-19	2.4757e+06	2.86766e+06	2.70047e+06	3.04681e+06	2.69956e+06	3.35404e+06	1.13135	0.185504	0.204159
COX16_HUMAN	3	3	1.32365e-11	311188	295211	273474	290818	339094	365423	1.13123	0.190229	0.206758
KRR1_HUMAN	14	29	1.49018e-19	2.43276e+06	2.24152e+06	2.19932e+06	2.35621e+06	2.80065e+06	2.61868e+06	1.13122	0.111415	0.154681
F175B_HUMAN	4	10	4.93157e-19	224703	257967	243439	289288	266267	265768	1.13113	0.0621868	0.112898
ZNF93_HUMAN	4	7	1.27202e-13	840967	801709	767678	777562	976740	971965	1.13106	0.201378	0.213656
VASP_HUMAN	20	55	1.93242e-23	2.08584e+06	2.31201e+06	1.98637e+06	2.38049e+06	2.38885e+06	2.45128e+06	1.13101	0.0478752	0.0982194
GP107_HUMAN	2	2	1.86041e-16	21026.2	18813.7	17329.6	18770.5	21729.6	24159.1	1.13101	0.257522	0.24411
UBR2_HUMAN	6	7	1.76369e-22	224669	229091	210884	253934	240188	257480	1.13083	0.0189342	0.0630005
BRD1_HUMAN	15	29	3.35751e-22	1.24184e+06	1.20005e+06	1.21781e+06	1.36595e+06	1.4149e+06	1.35759e+06	1.13081	0.00178654	0.0243793
SMCA5_HUMAN	54	151	1.19606e-22	2.29815e+07	2.0524e+07	2.05435e+07	2.31403e+07	2.44676e+07	2.48086e+07	1.13064	0.0440959	0.0941622
STAR7_HUMAN	3	5	1.41756e-17	159612	144884	135495	144614	155560	197258	1.13055	0.335525	0.280197
UT14A_HUMAN	44	99	2.37246e-31	6.18399e+06	5.95225e+06	5.78485e+06	6.19783e+06	6.82445e+06	7.23775e+06	1.13051	0.0736637	0.123906
UTP20_HUMAN	56	105	5.98728e-29	7.31191e+06	6.38213e+06	6.63032e+06	6.86468e+06	7.85331e+06	8.25481e+06	1.13031	0.150878	0.182026
PESC_HUMAN	37	93	4.49066e-23	1.00133e+07	9.40403e+06	9.42095e+06	1.02166e+07	1.09447e+07	1.14333e+07	1.13026	0.0368761	0.0857581
GLI2_HUMAN	4	6	8.53662e-24	105215	71993.1	90698	95385.5	88859.5	118554	1.13024	0.427279	0.320196
RAB6B_HUMAN	2	4	5.73979e-23	58977.6	48362.7	73292.3	69635.9	67473.5	67014.6	1.13005	0.341949	0.282822
FAKD5_HUMAN	6	13	1.07283e-16	725673	747050	658264	742936	790610	874321	1.12993	0.119891	0.161075
EME1_HUMAN	1	2	1.12274e-12	5668.92	5488.82	5422.82	6063.26	6608.48	6062.54	1.12989	0.0215873	0.0674098
RHG04_HUMAN	2	2	7.83271e-21	11399.4	9443.87	10304.6	10810.4	12879.8	11503.1	1.12988	0.179856	0.201161
ECI1_HUMAN	10	35	5.62456e-22	3.41065e+06	2.73963e+06	2.71843e+06	3.06614e+06	3.49117e+06	3.46323e+06	1.12988	0.221707	0.224992
MAX_HUMAN	4	8	2.37258e-24	302905	320654	278859	339113	338690	341747	1.1298	0.0324687	0.0806531
MP2K3_HUMAN	4	7	6.36515e-18	390389	373275	354142	446171	432627	383977	1.12969	0.088809	0.136826
FERM2_HUMAN	23	44	5.76302e-21	3.40836e+06	3.71743e+06	3.57012e+06	4.12448e+06	3.8489e+06	4.10915e+06	1.12964	0.021608	0.0674137
EXOS3_HUMAN	9	15	8.45365e-25	980380	885883	864187	911198	1.08819e+06	1.08496e+06	1.12961	0.160093	0.188532
DDX52_HUMAN	17	63	3.57403e-32	3.18249e+06	2.82744e+06	2.83419e+06	3.1397e+06	3.45571e+06	3.39484e+06	1.12959	0.0658594	0.11652
MBB1A_HUMAN	78	215	2.89802e-29	2.30716e+07	2.13046e+07	2.08847e+07	2.27948e+07	2.49068e+07	2.60166e+07	1.12959	0.0716963	0.122126
ARI3B_HUMAN	18	38	3.52571e-27	1.69897e+06	1.73082e+06	1.70728e+06	1.85245e+06	1.89637e+06	2.05377e+06	1.12955	0.0230358	0.0693092
DPOLA_HUMAN	24	42	2.12826e-24	1.76243e+06	1.90322e+06	1.74274e+06	2.04307e+06	2.00648e+06	2.05863e+06	1.12939	0.0115636	0.051044
DHX40_HUMAN	4	5	1.00511e-19	81020.7	73594.2	68654	81329.2	81769	88970.9	1.12899	0.0927191	0.139857
WDR37_HUMAN	2	2	4.51834e-12	123159	153446	140726	167740	158216	145093	1.12872	0.177748	0.199391
STAC_HUMAN	1	1	7.59123e-10	3684.28	4757.28	3018.02	4126.13	3960.77	4845.25	1.1285	0.441251	0.325536
OR7D2_HUMAN	1	2	7.88977e-10	6579.29	11177.4	13002	9752.5	12004.4	12953.2	1.12847	0.570412	0.376114
TIDC1_HUMAN	7	18	1.32987e-20	411075	402494	415862	416247	491342	479632	1.12834	0.09023	0.138027
ANPRB_HUMAN	2	2	2.2652e-15	21762.2	24279	19978.9	20901.8	26577.7	27006.8	1.12824	0.292394	0.260929
CIA30_HUMAN	5	7	7.87924e-20	500922	478771	451611	492903	563238	558493	1.12809	0.0847889	0.134022
MCCA_HUMAN	10	12	1.03887e-22	636440	696580	643494	693399	730421	805430	1.12787	0.0910911	0.138776
LRC20_HUMAN	1	1	1.11077e-17	18545.6	24868	21231.4	30802.6	19860	22240.7	1.12775	0.508305	0.351555
PYRG2_HUMAN	25	44	8.51462e-26	3.38416e+06	3.4715e+06	3.36266e+06	4.0935e+06	3.62076e+06	3.80772e+06	1.12758	0.0371995	0.0860354
AP180_HUMAN	1	1	7.47619e-12	5037.3	5842.25	4344.67	4577.67	5594.78	6993.68	1.12755	0.475665	0.338795
RBMX_HUMAN	61	327	7.04756e-25	8.96816e+07	8.30497e+07	9.59848e+07	9.77942e+07	1.01391e+08	1.03806e+08	1.12755	0.050267	0.100465
PMS1_HUMAN	5	5	6.62927e-21	376482	403611	357754	448056	414383	420290	1.12733	0.0458914	0.096193
SDA1_HUMAN	14	33	1.16753e-19	3.34218e+06	3.35583e+06	3.14244e+06	3.44161e+06	3.68024e+06	3.96919e+06	1.12709	0.067467	0.11811
GMPR1_HUMAN	1	2	1.86537e-14	220027	268114	224900	288522	257120	257917	1.12695	0.177304	0.19916
TPPC5_HUMAN	3	5	1.38557e-15	249685	266626	245107	293959	257801	306265	1.12688	0.113618	0.156479
DOCK9_HUMAN	1	2	2.55028e-10	140326	120303	98759.1	117717	129044	158143	1.12665	0.422588	0.318113
WBP2_HUMAN	2	3	6.44253e-19	102779	105273	118104	124469	114240	128709	1.12651	0.0981472	0.14479
PKHO1_HUMAN	2	2	2.38653e-16	44215.5	37799.1	38871.6	42373.2	48421.8	45378.4	1.12646	0.126124	0.165563
RPP30_HUMAN	12	28	2.75753e-22	1.36307e+06	1.59776e+06	1.50823e+06	1.63948e+06	1.69707e+06	1.69752e+06	1.12643	0.0569282	0.107932
DEN1A_HUMAN	2	2	2.0126e-20	9165.28	7932.54	8411.79	8193.64	9170.82	11366	1.12626	0.345275	0.284522
CENPP_HUMAN	5	6	4.08052e-14	226260	232698	211097	250781	251098	252756	1.12623	0.0118455	0.0514003
CPSF4_HUMAN	16	42	4.47768e-25	1.77585e+06	1.77229e+06	1.73458e+06	1.89792e+06	2.02343e+06	2.02783e+06	1.12616	0.00758608	0.0430335
PAHX_HUMAN	8	14	5.11586e-15	1.18407e+06	1.23009e+06	1.10505e+06	1.30075e+06	1.33361e+06	1.32838e+06	1.12603	0.017543	0.0610834
F261_HUMAN	1	1	1.10303e-11	51587.2	75540.9	82619.9	80433.4	78104.4	77616	1.12589	0.40344	0.310275
SSRP1_HUMAN	38	115	1.23586e-25	2.04506e+07	2.12927e+07	2.00607e+07	2.2431e+07	2.35846e+07	2.35617e+07	1.12577	0.0079187	0.0435217
FTO_HUMAN	17	34	3.32196e-24	1.07858e+06	1.26169e+06	1.08122e+06	1.36997e+06	1.21535e+06	1.26551e+06	1.12548	0.132082	0.16936
CMC2_HUMAN	27	92	2.89223e-22	1.76017e+07	1.37768e+07	1.61801e+07	1.63436e+07	1.78265e+07	1.93557e+07	1.12547	0.232508	0.230099
HMGN1_HUMAN	19	57	2.81245e-35	4.46655e+06	4.04552e+06	4.76035e+06	5.06037e+06	4.91879e+06	4.9556e+06	1.12525	0.0589807	0.110109
HDHD3_HUMAN	5	6	1.13616e-15	133778	147225	133295	148314	165598	152266	1.12522	0.0673764	0.118105
PR40B_HUMAN	1	3	9.89762e-14	76537.7	98241.2	76959.6	94433.9	98545.8	90198.3	1.12489	0.237924	0.233938
OPA3_HUMAN	2	4	2.09688e-11	357482	328214	331595	389546	394110	360664	1.12487	0.0387243	0.0879187
LRIF1_HUMAN	3	4	2.29564e-14	202010	210898	222085	226414	242588	245205	1.12475	0.0330299	0.081268
ZBT12_HUMAN	1	1	4.82436e-19	18393.2	18386.2	17909.7	16611.7	20135.6	24761.7	1.1247	0.390928	0.304481
EMSY_HUMAN	10	13	1.58544e-14	585993	639658	587348	687078	696119	655812	1.12466	0.0247177	0.0715033
A16L1_HUMAN	9	14	9.13028e-26	718135	701527	729290	820653	799563	796111	1.12442	0.00131933	0.0225777
SARNP_HUMAN	17	50	1.16482e-19	7.46594e+06	8.02333e+06	7.72179e+06	8.79374e+06	8.44365e+06	8.86142e+06	1.12441	0.00960518	0.0472448
UBP36_HUMAN	18	26	3.80032e-19	1.52456e+06	1.55369e+06	1.45752e+06	1.61412e+06	1.75096e+06	1.73452e+06	1.12431	0.0220371	0.0683213
SCC4_HUMAN	1	2	1.10922e-15	163582	146285	155854	160631	148490	214493	1.12431	0.407899	0.312185
ILF2_HUMAN	33	239	8.53602e-27	7.22118e+07	8.31782e+07	7.45886e+07	8.59003e+07	8.44966e+07	8.81663e+07	1.12429	0.0527807	0.103051
SCML2_HUMAN	13	23	1.0043e-21	701208	744152	740801	872489	790261	794941	1.1242	0.0393514	0.0885393
SRP14_HUMAN	13	75	2.38081e-17	3.02612e+07	2.94806e+07	3.03074e+07	3.47186e+07	3.42205e+07	3.22908e+07	1.12416	0.00908448	0.0461158
NOP14_HUMAN	22	42	1.44913e-22	3.70826e+06	3.37377e+06	3.50342e+06	3.8249e+06	4.02824e+06	4.04606e+06	1.12411	0.0220603	0.0683213
ENPP7_HUMAN	1	1	2.05831e-10	21186.9	28884.8	23279.5	27869.9	29116.2	25467.4	1.12409	0.29747	0.263348
NUP54_HUMAN	21	48	4.44017e-21	2.12748e+06	2.09378e+06	2.1156e+06	2.40698e+06	2.32148e+06	2.39466e+06	1.12408	0.000771584	0.0198674
UBE2H_HUMAN	5	5	1.84746e-21	309245	336043	309784	351856	354256	367342	1.12395	0.0172607	0.0605354
ACL6B_HUMAN	1	2	1.84366e-14	67366.2	90888.7	96552.7	105459	81644.7	99256.7	1.12383	0.409684	0.313216
NOG1_HUMAN	45	115	6.60556e-27	1.45332e+07	1.3074e+07	1.35879e+07	1.47722e+07	1.5512e+07	1.60098e+07	1.12377	0.0382735	0.0874311
TMM70_HUMAN	1	2	1.21734e-10	750047	606646	680896	672892	819815	797004	1.12373	0.244385	0.237031
MPP10_HUMAN	27	76	2.173e-27	1.52481e+07	1.51422e+07	1.38051e+07	1.51768e+07	1.77205e+07	1.67626e+07	1.12364	0.105846	0.150744
ABCB7_HUMAN	21	43	1.61822e-24	1.63144e+06	1.54919e+06	1.47152e+06	1.56306e+06	1.73911e+06	1.92511e+06	1.12363	0.168713	0.193518
YI017_HUMAN	2	2	5.31341e-17	135838	147608	136060	151358	180323	139583	1.12338	0.246291	0.23791
RBM5_HUMAN	9	11	2.94105e-19	1.13626e+06	1.19491e+06	1.10641e+06	1.239e+06	1.30766e+06	1.31476e+06	1.12329	0.0163841	0.0587938
NSN5B_HUMAN	2	4	9.97114e-12	282453	256263	231388	252697	332492	279815	1.12323	0.316844	0.271784
NOP56_HUMAN	54	176	5.13066e-27	2.18955e+07	1.86713e+07	2.0117e+07	2.17945e+07	2.32798e+07	2.30834e+07	1.12316	0.0751484	0.12519
CIR1A_HUMAN	13	31	1.92758e-18	889444	868893	732824	843114	928977	1.02583e+06	1.12314	0.229181	0.228179
CDIPT_HUMAN	1	1	1.35642e-10	345480	411226	305011	370589	395026	426773	1.12307	0.280831	0.255623
UBL5_HUMAN	2	4	6.34201e-16	155765	182639	154262	186932	178439	187895	1.123	0.105629	0.150717
HTR5A_HUMAN	2	3	1.15488e-15	2743.63	5470.87	5723.42	5609.89	4592.98	5448.83	1.12296	0.600077	0.38705
NASP_HUMAN	86	404	1.81654e-35	3.47951e+07	3.94685e+07	3.49875e+07	4.37414e+07	3.88236e+07	4.0115e+07	1.12292	0.102412	0.148157
CNNM2_HUMAN	2	6	9.45363e-18	42214.1	40085.7	32202.3	38942.2	44565.9	45059.1	1.12284	0.265244	0.247933
K0513_HUMAN	1	1	9.28785e-17	21483.4	25808.2	26729.4	28366.3	26904	27840.4	1.1228	0.144318	0.177188
CHAP1_HUMAN	36	84	3.18613e-24	9.25469e+06	9.85623e+06	9.21496e+06	1.05232e+07	1.07617e+07	1.05156e+07	1.12267	0.00650496	0.0399409
CDN1B_HUMAN	1	2	1.0342e-10	7884.29	9312.6	7051.07	12050.5	7546.53	7623.03	1.12257	0.575833	0.378175
RTN1_HUMAN	3	3	1.0254e-18	75599.2	73798.4	82697.1	94632.6	80332.8	85572.1	1.12255	0.129807	0.167801
NOC3L_HUMAN	19	42	8.38599e-26	5.01358e+06	4.57244e+06	4.70713e+06	5.04572e+06	5.53304e+06	5.46513e+06	1.12249	0.0437449	0.0938298
PTPRF_HUMAN	26	42	2.80046e-25	1.81376e+06	1.86431e+06	1.72775e+06	1.97789e+06	2.01826e+06	2.07146e+06	1.12242	0.0102105	0.048651
BUD31_HUMAN	14	26	6.61673e-20	1.56941e+06	1.53506e+06	1.34936e+06	1.60558e+06	1.74282e+06	1.65064e+06	1.12241	0.083935	0.133311
SMC1A_HUMAN	105	249	3.99662e-27	3.30488e+07	3.448e+07	3.31175e+07	3.68386e+07	3.74659e+07	3.86496e+07	1.12229	0.00437493	0.0348077
TRI59_HUMAN	5	7	8.05319e-15	362165	341793	346031	388650	386092	403456	1.12211	0.00656165	0.0400752
NS1BP_HUMAN	8	12	2.3401e-20	216936	230512	210290	246945	249239	241860	1.1221	0.0134355	0.0542571
P52K_HUMAN	3	4	1.18755e-13	40133.4	38252.3	44935.7	47334.6	43036.7	48004.4	1.12207	0.117928	0.159528
ENL_HUMAN	6	8	1.32585e-14	452239	518845	570752	560503	568122	601391	1.12205	0.161043	0.189098
TAM41_HUMAN	6	17	1.00446e-18	1.14095e+06	1.08159e+06	995510	1.14385e+06	1.25269e+06	1.21425e+06	1.12204	0.0685862	0.119162
FCL_HUMAN	3	8	7.11028e-15	932270	1.03677e+06	886778	999227	1.10008e+06	1.1048e+06	1.12196	0.107687	0.151903
ITPK1_HUMAN	1	1	2.10349e-22	3382.56	3268.39	3771.53	4012.56	3609.54	4071.44	1.12195	0.114296	0.156851
VIR_HUMAN	27	50	3.98126e-23	1.31036e+06	1.31872e+06	1.28443e+06	1.4752e+06	1.44954e+06	1.46598e+06	1.12194	0.000238138	0.0168378
PKCB1_HUMAN	44	110	1.0213e-26	10394159	1.06467e+07	9.35035e+06	1.07663e+07	1.16543e+07	1.16707e+07	1.12175	0.0679803	0.118512
TF3C4_HUMAN	21	40	5.43653e-26	2.4633e+06	2.4755e+06	2.26976e+06	2.56785e+06	2.70693e+06	2.81003e+06	1.12156	0.0392267	0.0884761
LST8_HUMAN	2	3	3.33687e-17	17835.7	17972.2	17962.9	18415.1	21022.9	20844.9	1.12111	0.0615186	0.112364
RAB4B_HUMAN	3	4	1.7941e-23	35558.6	37433.3	31649.2	36970.3	38047.1	42293.3	1.12108	0.147306	0.179026
ARP3B_HUMAN	4	9	1.51336e-24	227261	252728	229993	261207	251430	283305	1.12107	0.0821578	0.13165
IRAK4_HUMAN	1	1	1.33688e-13	1620.29	1932.08	1765.52	1764.94	2069.54	2126.35	1.1209	0.21062	0.219001
UBAC2_HUMAN	2	4	1.29347e-13	42484.5	39051.2	38980.8	40940.7	48822.8	45316.8	1.12084	0.130396	0.168178
RS10L_HUMAN	19	50	2.40223e-20	8.28478e+06	8.76205e+06	8.78144e+06	9.66178e+06	8.86874e+06	1.04167e+07	1.12076	0.0940691	0.14082
PDS5B_HUMAN	50	102	1.02179e-23	1.1734e+07	1.03075e+07	1.1197e+07	1.21098e+07	1.25006e+07	1.26376e+07	1.12063	0.0398033	0.0891474
T2EA_HUMAN	13	20	2.82437e-26	1.12893e+06	1.0553e+06	971042	1.05198e+06	1.33137e+06	1.15253e+06	1.12062	0.246642	0.238018
WDR19_HUMAN	2	2	2.31062e-13	24091.3	28787.2	25470.8	31238.6	28672.1	27879	1.12049	0.141878	0.175412
AVL9_HUMAN	2	3	2.28863e-18	228253	221899	234056	271012	256889	238743	1.12048	0.0511596	0.101234
RRP7A_HUMAN	12	22	7.50183e-19	1.41661e+06	1.26909e+06	1.18695e+06	1.32362e+06	1.48494e+06	1.52995e+06	1.12029	0.166191	0.19224
NOM1_HUMAN	13	29	4.94468e-21	699237	689408	669616	730024	808056	767624	1.12022	0.0269159	0.0744756
MYLK_HUMAN	15	18	3.05156e-21	977532	942361	892473	1.09006e+06	1.0614e+06	998965	1.12021	0.0366657	0.0856775
MTERF_HUMAN	1	1	6.62376e-10	12135.5	12897.4	13552	12917.9	14608.9	15693.2	1.12013	0.163099	0.190466
ZCH18_HUMAN	27	62	2.56872e-23	3.85918e+06	4.18069e+06	4.07108e+06	4.52722e+06	4.59201e+06	4.44657e+06	1.12013	0.00935123	0.0467641
SFR15_HUMAN	13	30	3.09261e-27	1.39569e+06	1.58706e+06	1.47956e+06	1.6627e+06	1.63817e+06	1.69735e+06	1.1201	0.0369022	0.0857581
IF4A3_HUMAN	50	208	3.97385e-29	3.01626e+07	3.1581e+07	3.02795e+07	3.37397e+07	3.40893e+07	35228061	1.1199	0.00452337	0.0349122
AIFM1_HUMAN	46	239	1.42439e-27	1.81855e+07	1.5749e+07	1.63218e+07	1.78071e+07	1.86715e+07	1.97943e+07	1.11972	0.0982293	0.144817
GNL3_HUMAN	35	87	3.02712e-22	8.43517e+06	8.11649e+06	7.38178e+06	8.55152e+06	9.03052e+06	9.21651e+06	1.11971	0.0610152	0.112108
FAK1_HUMAN	18	35	4.54716e-27	1.94496e+06	2.15272e+06	2.13449e+06	2.44386e+06	2.27965e+06	2.25444e+06	1.11967	0.0493047	0.0996039
HMOX1_HUMAN	6	11	7.41589e-27	345981	354684	362415	366995	404257	418995	1.11962	0.0588628	0.110042
KLF16_HUMAN	2	7	1.08492e-24	2357.35	4461.07	4707.4	4292.82	5287.87	3323.4	1.11958	0.649537	0.40422
SYVM_HUMAN	15	26	7.15897e-20	1.25218e+06	1.31865e+06	1.22348e+06	1.39781e+06	1.45902e+06	1.39081e+06	1.11948	0.013151	0.0538326
ASTN1_HUMAN	1	1	2.95716e-11	5638.64	4610.3	4097.18	5902.06	5803.36	4353.91	1.11942	0.445257	0.326441
ZN202_HUMAN	1	1	6.47707e-17	35142.1	29007.1	28195.3	31496.9	33098.6	38770.3	1.11935	0.303041	0.265818
PSB3_HUMAN	16	37	3.19061e-21	4.00532e+06	4.12382e+06	3.88183e+06	4.82753e+06	4.12913e+06	4.48746e+06	1.11932	0.0887511	0.136826
AMOL2_HUMAN	3	3	4.56697e-13	144457	145446	153842	169152	165264	162262	1.11929	0.00790769	0.0435217
UPP_HUMAN	2	3	7.64823e-26	34035.4	33154	23938.8	37858.7	32502.1	31626.6	1.11916	0.391447	0.304481
PAIRB_HUMAN	35	102	9.81231e-26	3.30802e+07	3.45903e+07	3.34213e+07	3.81519e+07	3.62376e+07	3.87405e+07	1.11908	0.0104668	0.0491098
FA50A_HUMAN	15	18	1.67002e-19	2.30612e+06	2.57021e+06	2.37603e+06	2.86168e+06	2.58028e+06	2.67185e+06	1.11878	0.0661942	0.116748
RMTL1_HUMAN	16	45	1.19227e-26	1.10452e+06	1.13958e+06	1.0403e+06	1.12508e+06	1.25899e+06	1.29e+06	1.11864	0.0900307	0.137903
PRR12_HUMAN	9	17	2.23397e-20	356415	322136	323635	376050	377528	367490	1.11862	0.0269799	0.0744964
SSNA1_HUMAN	2	5	7.50087e-15	233681	230691	220305	254530	258782	252484	1.11848	0.00372998	0.0329224
VRK3_HUMAN	4	5	9.93499e-13	834225	832578	821132	923810	977745	879472	1.11781	0.0272068	0.0748876
DDX54_HUMAN	36	69	1.90454e-29	6.42844e+06	5.62728e+06	5.35388e+06	5.99821e+06	6.9307e+06	6.52864e+06	1.11763	0.17988	0.201161
ZNRF1_HUMAN	2	3	8.60556e-14	92474.4	106599	99690	109610	112526	111743	1.11754	0.0484547	0.098632
CF211_HUMAN	9	16	4.44562e-25	838679	935505	788979	924914	949846	989367	1.11742	0.0993731	0.145784
RPP29_HUMAN	2	2	2.6298e-11	41904.1	39001.8	34392.6	40556.1	42242.4	46031.7	1.11736	0.17273	0.19633
PRG4_HUMAN	1	1	1.01286e-09	1563.91	1658.32	1318.63	1901.41	1802.61	1368.19	1.11701	0.409679	0.313216
GWL_HUMAN	3	4	7.31075e-20	20808	20035.6	20521	20897.2	24072.6	23574.8	1.11701	0.0771382	0.127051
H2BFS_HUMAN	1	1	1.6332e-13	3879.5	4403.85	2670.33	3034.38	5029.58	4168.05	1.1167	0.61073	0.391043
AN32E_HUMAN	11	52	2.43671e-21	2.47157e+06	2.92554e+06	2.76024e+06	3.5794e+06	2.5888e+06	2.93997e+06	1.11656	0.376507	0.298261
RBM26_HUMAN	21	61	1.12228e-26	7.62109e+06	8.24308e+06	8.30402e+06	9.36675e+06	8.74483e+06	8.87265e+06	1.11652	0.0314622	0.0793477
AKAP1_HUMAN	7	8	6.061e-17	685003	730805	678527	754373	775113	808672	1.11642	0.0235693	0.0699051
RUFY1_HUMAN	9	15	1.47708e-25	600450	805065	794105	842826	785628	826949	1.11628	0.281827	0.256294
LSMD1_HUMAN	1	1	4.60907e-13	4105.01	8375.73	4133.25	6580.74	5824.97	6139.83	1.11626	0.677047	0.412303
SPN1_HUMAN	1	1	9.31836e-13	59681.3	60212.1	62140	74154.9	65525	63510.8	1.11623	0.102967	0.14866
DHAK_HUMAN	13	18	8.21955e-23	312869	338476	330483	374599	363880	357443	1.11621	0.0137673	0.0544577
CA122_HUMAN	4	8	4.09489e-13	103130	123871	98110.8	111567	116150	135138	1.11609	0.304403	0.266246
RCL1_HUMAN	13	26	1.67534e-21	2.65173e+06	2.54077e+06	2.29204e+06	2.59788e+06	2.8939e+06	2.8612e+06	1.11603	0.110643	0.154043
PLPL4_HUMAN	2	2	2.3569e-19	69562.8	59614.1	57942.7	70085.6	68846	69889	1.11597	0.11836	0.159894
HDAC2_HUMAN	26	75	3.49668e-24	5.15777e+06	5.22661e+06	5.13355e+06	5.85877e+06	5.44483e+06	6.01192e+06	1.11584	0.0251057	0.072034
CWC25_HUMAN	2	2	8.95356e-13	275733	258050	299313	301680	314520	313356	1.11578	0.0636684	0.1147
CC169_HUMAN	1	2	8.37412e-10	517974	553655	480194	560422	599310	571769	1.11578	0.068197	0.118746
MD2L1_HUMAN	7	15	2.21661e-22	1.22746e+06	1.39161e+06	1.36148e+06	1.56843e+06	1.38204e+06	1.49077e+06	1.11574	0.106401	0.151111
AL9A1_HUMAN	27	94	1.30328e-22	1.02279e+07	1.13349e+07	1.06289e+07	1.21618e+07	1.18797e+07	1.18755e+07	1.11572	0.0211456	0.0666083
SYCP1_HUMAN	1	1	5.66413e-11	561830	597061	559063	601930	685573	629244	1.11572	0.0735519	0.123823
NGDN_HUMAN	7	12	3.06351e-19	549604	566399	497107	549440	623381	626572	1.11548	0.130544	0.168314
LIN37_HUMAN	1	1	7.2435e-10	20802.7	22958.4	20927.8	23085.3	24131	24940.2	1.11544	0.0475859	0.0978286
DHSO_HUMAN	12	23	4.80733e-19	4.96687e+06	5.668e+06	5.16748e+06	6.06836e+06	5.71369e+06	5.84307e+06	1.11535	0.0594332	0.110431
HECD3_HUMAN	2	2	7.99181e-21	33218	35878.2	24743.4	30443.6	40996.4	33216.5	1.11527	0.4778	0.339531
GPTC4_HUMAN	14	21	2.47538e-21	1.94033e+06	1.89382e+06	1.60863e+06	1.87699e+06	2.07669e+06	2.11595e+06	1.11517	0.176259	0.198506
CAHD1_HUMAN	6	12	2.68578e-26	756470	774201	719563	793672	859404	856224	1.11513	0.0321251	0.0802624
TOP1M_HUMAN	3	23	1.78844e-16	4.62653e+06	3.79763e+06	4.44105e+06	4.67622e+06	4.91476e+06	4.75329e+06	1.11497	0.131696	0.169105
DDI2_HUMAN	7	14	8.89428e-16	703859	737679	716320	819920	774260	811705	1.11494	0.00856241	0.045144
LMTK2_HUMAN	4	8	9.99668e-15	177166	197777	161450	194826	201627	201571	1.1149	0.128804	0.167269
PRPF3_HUMAN	31	76	5.20704e-22	5.31987e+06	4.95689e+06	5.5699e+06	5.82186e+06	5.89405e+06	5.94789e+06	1.11467	0.0289906	0.0770399
PEX3_HUMAN	1	1	3.98887e-15	8413.6	8214.16	8043.05	8401.55	10373.6	8724.39	1.11466	0.202956	0.214754
P5F1B_HUMAN	2	4	5.54896e-12	1.76256e+06	1.80974e+06	1.59684e+06	1.66573e+06	2.13563e+06	1.96016e+06	1.1146	0.262481	0.246689
FCSD2_HUMAN	2	2	5.31103e-20	20212.9	18167.4	17764.5	24288.8	18952.2	19337.7	1.1146	0.317165	0.271827
ZNFX1_HUMAN	3	5	1.77549e-17	28877	29177.6	25640.2	29319.8	32668.5	31290.8	1.11451	0.0989746	0.145523
NOL7_HUMAN	6	11	4.82664e-20	1.89231e+06	1.74957e+06	1.74244e+06	1.85109e+06	2.12055e+06	2.02921e+06	1.1145	0.0915656	0.139017
APOP1_HUMAN	2	3	1.10459e-13	22274.8	23242.2	17729.4	23467.2	23312.9	23705.5	1.11446	0.229531	0.228408
SMU1_HUMAN	22	66	1.12086e-24	7.03565e+06	7.62097e+06	7.10041e+06	7.95582e+06	8.09868e+06	8.19268e+06	1.11445	0.0136986	0.0544146
4EBP1_HUMAN	1	1	9.18991e-10	89979.2	129309	89708.1	108782	113693	121858	1.11436	0.4383	0.324265
CI016_HUMAN	1	2	2.37431e-10	4475.63	4890.8	4744.47	4855.19	4613.51	6255.76	1.11435	0.36446	0.293371
NDUS7_HUMAN	11	28	2.53568e-31	2.40778e+06	2.49388e+06	2.5298e+06	2774480	2.69844e+06	2.80762e+06	1.11426	0.0043072	0.0345933
RNF13_HUMAN	1	1	7.64694e-10	31251.1	36789.3	35373.6	37034.4	35636.1	42544.5	1.11411	0.216693	0.222726
ICMT_HUMAN	1	3	4.11858e-12	1.16885e+06	1.09772e+06	1.00219e+06	1.10485e+06	1.2479e+06	1.2887e+06	1.11401	0.167362	0.19275
ZFYV9_HUMAN	3	3	1.21804e-13	38260.5	43191.4	43779.4	47304.4	44738.8	47462.4	1.11398	0.0721581	0.122361
FA49B_HUMAN	9	20	1.79499e-19	1.3486e+06	1.46158e+06	1.48105e+06	1.82902e+06	1.4128e+06	1.53827e+06	1.11392	0.278303	0.253906
RAP2C_HUMAN	3	7	5.07291e-16	583828	560614	579671	636863	599705	683911	1.11389	0.0614602	0.112364
MET13_HUMAN	5	9	1.72972e-18	263132	260917	237721	282553	289853	276098	1.11386	0.0330188	0.081268
IMDH1_HUMAN	5	9	3.88113e-17	2.84652e+06	3.54017e+06	3.1884e+06	3.6184e+06	3.49004e+06	3.55595e+06	1.11376	0.149168	0.180788
CSTFT_HUMAN	16	36	1.49307e-36	771711	877425	809405	905871	916356	915679	1.11363	0.0402366	0.0896335
SGT1_HUMAN	8	13	2.66358e-21	429379	452040	424925	445342	493672	515684	1.11356	0.0919339	0.139227
OCLN_HUMAN	9	22	6.45259e-24	1.32939e+06	1.19779e+06	1.02591e+06	1.14882e+06	1.39945e+06	1.40822e+06	1.11353	0.333211	0.279664
OR4K3_HUMAN	1	1	5.18154e-10	203810	222959	246027	249847	233851	265381	1.11338	0.17022	0.194607
EPAB2_HUMAN	2	7	6.02759e-17	1.5774e+06	1.86315e+06	1.84166e+06	2.16953e+06	1.67765e+06	2.03285e+06	1.11318	0.313543	0.270594
ASPC1_HUMAN	7	13	4.38916e-18	174330	193158	208600	226749	191302	223231	1.11317	0.221254	0.224992
RELL1_HUMAN	1	1	1.91058e-10	30024.4	34348.9	31976.8	36379.5	33938.3	36935.6	1.11316	0.0793087	0.129407
PDE5A_HUMAN	4	5	7.6262e-17	260570	311372	287165	323443	321628	311241	1.11315	0.0993087	0.145744
ZN281_HUMAN	13	29	2.69049e-17	1.33449e+06	1.27071e+06	1.37044e+06	1.29487e+06	1.5896e+06	1.54097e+06	1.11314	0.192518	0.207975
SYF2_HUMAN	3	5	4.23504e-15	188091	192659	169995	195894	223508	193627	1.11309	0.154339	0.184141
PCH2_HUMAN	3	5	5.07385e-16	187708	213585	181043	222779	224795	200600	1.11306	0.156333	0.185353
F161A_HUMAN	1	1	2.3781e-12	24245.9	26971.8	25431.8	29308.8	27348.2	28649.2	1.11294	0.0418176	0.0911446
MBIP1_HUMAN	2	2	1.55262e-11	62983.5	54020.9	53310.4	60818.5	56025.6	72690.7	1.11285	0.334977	0.280193
ARSK_HUMAN	5	9	7.29805e-19	848991	786090	752585	849301	944887	862802	1.1128	0.0943834	0.141078
RPA34_HUMAN	12	17	1.78345e-22	658232	635451	683168	747756	728178	723790	1.11274	0.00894029	0.0460224
SEM4C_HUMAN	7	12	4.03082e-24	635615	739532	628285	719826	764322	744687	1.11251	0.120319	0.161075
CF115_HUMAN	3	9	1.31827e-13	507936	577051	515066	665747	543337	570867	1.11243	0.236384	0.232895
VPS72_HUMAN	4	7	4.08727e-19	783549	826626	839118	927572	892148	904943	1.11243	0.00970044	0.0474188
TR150_HUMAN	63	155	1.1651e-22	3.58943e+07	3.64888e+07	3.43676e+07	3.79082e+07	4.04077e+07	4.04296e+07	1.11236	0.0188882	0.0630005
MD2L2_HUMAN	4	5	4.90966e-17	344931	382362	326753	378123	390377	403945	1.11233	0.0932843	0.140229
CBR1_HUMAN	19	55	1.10081e-20	5.35473e+06	6.10301e+06	5.55899e+06	6.72294e+06	6.44885e+06	5.75421e+06	1.1122	0.155884	0.185077
STXB4_HUMAN	3	5	9.07981e-19	97061.7	113562	104316	112684	117536	120042	1.11215	0.0879652	0.136215
MCE1_HUMAN	6	7	1.87488e-20	582009	635246	555783	664848	652977	653938	1.11208	0.0489691	0.0992446
EXOSX_HUMAN	40	85	6.92501e-22	5.63513e+06	5.41554e+06	5.23501e+06	5.62352e+06	6.31679e+06	6.17044e+06	1.11207	0.0647739	0.11579
TTK_HUMAN	5	9	1.14543e-22	264751	267584	231483	256572	298777	294037	1.11203	0.181947	0.20231
1A01_HUMAN	16	46	3.81131e-22	2.33838e+06	2.29181e+06	2.12609e+06	2.40809e+06	2.45757e+06	2.64744e+06	1.11201	0.0605482	0.111612
TP53B_HUMAN	73	163	1.06846e-27	6.25893e+06	6.51852e+06	7.12011e+06	7.73777e+06	7.08778e+06	7.30034e+06	1.11199	0.0802907	0.130079
ZSC12_HUMAN	1	1	1.30299e-12	13881	15365.8	17631.2	17457.1	16866.5	17803.9	1.11198	0.19457	0.209009
SF3B5_HUMAN	5	14	1.59729e-23	381224	434411	456828	470687	441824	502422	1.11196	0.170284	0.194607
TNNC2_HUMAN	1	1	2.92029e-10	263509	294575	248723	298570	288484	309992	1.11185	0.11316	0.156065
MK_HUMAN	10	25	4.79928e-16	1.15281e+07	1.09506e+07	1.2528e+07	1.22764e+07	1.42723e+07	1.23653e+07	1.11161	0.177811	0.199391
XPC_HUMAN	18	36	1.34201e-21	2.15417e+06	1.90976e+06	2.41668e+06	2.38672e+06	2.4626e+06	2.35457e+06	1.11161	0.182877	0.202775
POTE1_HUMAN	4	7	1.63517e-16	639176	591603	561147	628055	689580	674020	1.11146	0.0852873	0.134501
CUTC_HUMAN	3	5	1.10152e-24	60476.8	75430.9	72704.1	78466.1	74077.7	79305.3	1.11139	0.187322	0.205232
UTP15_HUMAN	28	54	7.20441e-24	3.74658e+06	3.82509e+06	3.65237e+06	4.05241e+06	4.0016e+06	4.42002e+06	1.11137	0.0417246	0.0911058
CCHCR_HUMAN	1	1	1.19704e-09	16756.2	15989.6	14602.1	15136.2	18398.9	19079.2	1.11123	0.269459	0.249951
EIF1B_HUMAN	7	13	1.76285e-26	1.62514e+06	1.86362e+06	1.65704e+06	1.8763e+06	2.0533e+06	1.78765e+06	1.11105	0.152822	0.183087
CADH4_HUMAN	1	1	1.28719e-11	41391.5	45755.2	48759.3	50460.6	50013.7	50515.3	1.11099	0.0790165	0.129285
PELP1_HUMAN	16	35	9.72152e-25	3.83727e+06	3.54472e+06	3.38683e+06	3.85363e+06	4.08527e+06	4.02449e+06	1.11093	0.0557303	0.106662
MP2K6_HUMAN	10	14	9.57831e-18	1.44607e+06	1.61915e+06	1.57765e+06	1.98233e+06	1.57039e+06	1.60517e+06	1.11093	0.292791	0.261107
SOX13_HUMAN	2	3	1.0354e-12	130918	142108	135013	152142	150045	151089	1.11086	0.0105301	0.0491098
UTP6_HUMAN	17	33	2.66561e-23	3.92849e+06	3.68683e+06	3.22663e+06	3.61366e+06	4.51913e+06	3.91054e+06	1.11081	0.300131	0.264449
TGS1_HUMAN	3	3	5.96996e-14	31696.9	37569	36836.5	39541.2	36943.7	41372.3	1.11079	0.15661	0.185493
ZIC1_HUMAN	3	5	1.06072e-12	736113	536730	777360	789377	746092	741698	1.1107	0.374937	0.297972
TCEA1_HUMAN	23	59	8.65089e-24	5.07056e+06	5.71946e+06	4.71902e+06	5.90693e+06	5.71213e+06	5.60548e+06	1.11061	0.135049	0.17116
VPS16_HUMAN	8	16	2.92571e-25	398885	416130	442400	463655	477374	455464	1.11061	0.0307695	0.0789242
ARGL1_HUMAN	15	23	1.46161e-15	3.60153e+06	3.94866e+06	3.65057e+06	4.31522e+06	3.88135e+06	4.24196e+06	1.11051	0.0749839	0.125117
CENPX_HUMAN	2	4	2.24285e-18	64130.8	58520.2	57188.1	63046	66664.1	69968.1	1.11032	0.0861601	0.135004
MK08_HUMAN	2	5	1.19286e-20	77904.3	89486.2	94484.6	104555	91403.4	94724.3	1.11001	0.202197	0.214317
SAP30_HUMAN	8	12	9.49817e-18	1.18164e+06	1.17876e+06	1.18044e+06	1.25531e+06	1.32181e+06	1.353e+06	1.10994	0.0108028	0.0496797
PCY1B_HUMAN	7	13	3.07167e-21	274024	299313	257849	304675	315739	302119	1.1099	0.0756065	0.125468
ATP4A_HUMAN	2	7	1.66174e-20	212143	196680	193195	213069	239483	215606	1.10987	0.0974657	0.144058
TI17B_HUMAN	4	9	1.09501e-19	137346	141267	127169	137108	162830	150415	1.10984	0.156604	0.185493
PATZ1_HUMAN	8	15	6.68551e-22	845893	889362	838287	953916	927041	974976	1.10973	0.0111646	0.0502918
HNRPC_HUMAN	28	226	6.85004e-21	1.52202e+08	1.47297e+08	150487874	1.62193e+08	1.71174e+08	1.65996e+08	1.10973	0.00520447	0.0366678
CLCA_HUMAN	13	41	5.89882e-27	7.3396e+06	8.28889e+06	7.00599e+06	8.6011e+06	8.61374e+06	7.90001e+06	1.10958	0.140623	0.174491
DDX6_HUMAN	29	105	1.61858e-28	8.68124e+06	9.33571e+06	8.58959e+06	1.00533e+07	9.64805e+06	9.82072e+06	1.10958	0.0208276	0.0659214
T126A_HUMAN	7	17	3.78019e-23	1.13834e+06	1.0403e+06	1.15168e+06	1.21095e+06	1.20999e+06	1.27416e+06	1.10953	0.0414205	0.0907616
SPT5H_HUMAN	43	95	2.74838e-27	6.33909e+06	6.43954e+06	6.14797e+06	6.80904e+06	6.95217e+06	7.2377e+06	1.10949	0.010527	0.0491098
HMGN3_HUMAN	9	24	2.37257e-18	1.6373e+06	1.46199e+06	1.4287e+06	1.56002e+06	1820022	1.64156e+06	1.10901	0.176604	0.1986
RP1BL_HUMAN	1	2	5.80749e-13	14706.8	15342.2	13904.8	12473.6	18336.2	17934.6	1.10899	0.455814	0.331158
MTG1_HUMAN	6	6	3.10989e-17	426856	401527	373611	397893	471594	463512	1.10899	0.1932	0.208339
MBD3_HUMAN	20	51	8.86981e-19	8.5096e+06	8.47192e+06	8.43307e+06	9.43809e+06	9.29381e+06	9.45181e+06	1.10896	7.4695e-05	0.0116365
ASSY_HUMAN	21	49	3.6358e-27	5.56786e+06	6.45137e+06	5.40821e+06	6.70871e+06	5.89393e+06	6.72359e+06	1.10895	0.210397	0.218993
ZEB2_HUMAN	7	8	2.14829e-16	376011	411014	455460	487551	430703	459576	1.10893	0.185452	0.204159
DNMT1_HUMAN	48	88	1.0193e-26	4.85746e+06	4.8208e+06	4.58793e+06	5.36366e+06	5.14219e+06	5.31089e+06	1.10869	0.00863441	0.0452217
SCLY_HUMAN	4	6	8.52868e-18	77983.7	90814.7	95175	100018	91770.9	100870	1.10867	0.181545	0.202261
HNRPU_HUMAN	127	809	7.71385e-31	2.5531e+08	2.40305e+08	2.35231e+08	2.64551e+08	2.69746e+08	2.7592e+08	1.1086	0.0182455	0.0621227
SREK1_HUMAN	10	28	1.74831e-21	694738	744863	740680	856110	742018	818815	1.10855	0.101451	0.147358
ODBB_HUMAN	8	19	5.13849e-30	1.67993e+06	1.68712e+06	1.50935e+06	1.81974e+06	1.79557e+06	1.79033e+06	1.10853	0.0399286	0.0892709
MCL1_HUMAN	3	3	2.18233e-14	485514	471608	416414	477088	531863	512923	1.108	0.135676	0.171197
WDR43_HUMAN	31	119	2.72883e-30	5.4883e+06	5.2505e+06	4.61721e+06	5.28285e+06	5.70803e+06	6.02346e+06	1.10799	0.17637	0.198506
DCMC_HUMAN	2	3	1.15254e-12	119887	143881	145354	135948	143181	174172	1.10799	0.362423	0.292566
ELL_HUMAN	2	3	3.35889e-17	85328.2	87259.1	97663.9	99612.4	101087	98689.9	1.10782	0.0671761	0.117902
TEAN2_HUMAN	1	2	8.48961e-12	54252.5	59292.1	56519.8	63156.8	62782.2	62457.3	1.10779	0.0142193	0.0552521
PPCT_HUMAN	2	2	6.82714e-12	44537	49313	49227.3	56756.5	50918.3	50822.6	1.10777	0.110772	0.154043
PDZD8_HUMAN	3	3	2.09712e-15	27684.8	29633.1	29192.3	29884.9	29382.1	36546.4	1.10754	0.263045	0.24674
MMP8_HUMAN	1	1	1.08862e-09	19019.6	19636.1	26560	24866.7	25797.4	21554.3	1.10738	0.442089	0.325762
TBL2_HUMAN	13	35	5.35441e-20	2.66786e+06	2.6266e+06	2.80923e+06	3.10227e+06	3.00357e+06	2.86771e+06	1.10734	0.0296988	0.0775381
CHK1_HUMAN	5	8	1.29377e-12	732693	811742	723762	832376	849467	829467	1.10718	0.0473913	0.0976859
IMP4_HUMAN	11	29	9.04267e-35	1.26703e+06	1.23643e+06	1.1203e+06	1.24356e+06	1.35991e+06	1.40865e+06	1.10717	0.122588	0.162993
RSAD1_HUMAN	5	6	1.82185e-19	80084.2	87400.4	83694.1	87579.3	95745.7	94757.4	1.10711	0.0544421	0.105244
TSN33_HUMAN	1	1	2.03986e-17	23040	18543.3	17630.2	21540.1	25576.9	18434.2	1.10703	0.471406	0.33709
ZN273_HUMAN	1	1	3.21457e-10	56173.5	58387.8	55662.1	56308.6	73966.4	58166.9	1.10703	0.344022	0.283962
KI67_HUMAN	139	291	2.46092e-23	2.03133e+07	2.06201e+07	2.04245e+07	2.13977e+07	2.33459e+07	2.31797e+07	1.107	0.0254932	0.0722045
ARGAL_HUMAN	1	1	1.00002e-10	14675.5	13795	10880.7	13250.3	17321.5	12988.1	1.10695	0.481975	0.341148
RS29_HUMAN	4	17	2.23197e-16	7.31579e+06	7.34965e+06	6.62455e+06	7.57362e+06	7.47846e+06	8.51437e+06	1.10693	0.135223	0.17116
UBP3_HUMAN	5	6	2.02737e-15	237176	224516	245779	265954	273872	243290	1.10693	0.0846135	0.133905
MTCH1_HUMAN	15	28	2.23739e-20	2.93724e+06	2.95551e+06	2.85085e+06	3.14351e+06	3.26072e+06	3.27407e+06	1.1069	0.0040566	0.0338321
ZBED4_HUMAN	1	1	2.53174e-11	26775.5	32229.5	39289.4	40629.3	31874.2	36280.5	1.10672	0.47288	0.337537
ZN496_HUMAN	3	6	9.9131e-17	109262	132083	110945	115130	138709	135994	1.10657	0.297562	0.263348
DJC11_HUMAN	24	62	2.48195e-20	4.42668e+06	4.28334e+06	4.14674e+06	4.56288e+06	4.74491e+06	4.91718e+06	1.10642	0.0249314	0.0717899
RPAB1_HUMAN	10	24	4.14757e-22	2.60437e+06	2.69573e+06	2.57281e+06	2.78338e+06	3.00927e+06	2.91807e+06	1.10642	0.020633	0.0656132
AF1Q_HUMAN	5	18	1.98246e-21	158539	165177	169135	165800	179970	199491	1.10634	0.163322	0.190517
CI078_HUMAN	7	11	9.80728e-26	708941	799588	707495	823955	796946	830750	1.10633	0.0710447	0.121566
TSN31_HUMAN	2	4	2.4875e-16	73057	81389.9	82857.4	85660.5	92111.3	84761.5	1.10631	0.0931117	0.140076
RBFA_HUMAN	5	8	2.19122e-25	116494	120908	109217	136124	123326	124018	1.10631	0.0842702	0.133472
NFAC1_HUMAN	1	4	4.65571e-13	19296.3	21217	19459.8	22214.2	21759.9	22373.2	1.10628	0.0296214	0.0774775
GRDN_HUMAN	16	23	2.16556e-23	1.15024e+06	1.18825e+06	1.09503e+06	1.221e+06	1.30995e+06	1.26702e+06	1.10615	0.0311923	0.0790717
MYD88_HUMAN	2	3	2.14297e-17	38785.6	37425.4	35463.8	40922.4	42478	40126.5	1.10613	0.029071	0.0770468
CAPON_HUMAN	4	7	1.10679e-21	594250	615677	623779	679558	666945	681738	1.10609	0.00285406	0.0295059
MTRR_HUMAN	1	1	8.47277e-13	28337.3	31365.5	29167.2	34517.5	33186.1	30588.7	1.10602	0.0986995	0.145226
RED_HUMAN	34	95	3.2731e-21	6.20912e+06	6.30702e+06	6.4204e+06	6.93845e+06	6.95814e+06	7.04724e+06	1.106	0.000655237	0.0185317
WDR74_HUMAN	12	24	6.40639e-21	810783	836633	789694	834516	937915	923000	1.10599	0.0697159	0.120285
SP16H_HUMAN	76	199	9.53281e-23	3.06093e+07	3.13326e+07	3.12656e+07	3.37937e+07	3.37215e+07	3.55592e+07	1.10586	0.00693679	0.041056
DHX33_HUMAN	14	25	1.28346e-26	1.64157e+06	1.6765e+06	1.50892e+06	1.63045e+06	1.84007e+06	1.86743e+06	1.10586	0.133289	0.170301
HEAT1_HUMAN	62	128	4.44198e-24	1.20245e+07	1.1936e+07	1.09034e+07	1.18474e+07	1.31538e+07	1.35516e+07	1.10581	0.121862	0.162389
RRAS2_HUMAN	13	25	6.90961e-20	883308	757488	795532	861272	942779	890002	1.10578	0.124139	0.164448
TDIF2_HUMAN	24	57	2.41867e-24	2.81112e+06	2.81635e+06	2.69394e+06	2.84979e+06	3.17047e+06	3.18084e+06	1.10571	0.0644798	0.115473
ATPK_HUMAN	1	5	1.33938e-17	2.97114e+06	2.94287e+06	2.96835e+06	3.03146e+06	3.35822e+06	3.42871e+06	1.10538	0.0637932	0.114762
MOSC2_HUMAN	5	7	9.30706e-22	487604	479995	418136	458196	543862	529475	1.10521	0.230917	0.229039
GIT1_HUMAN	15	32	1.78958e-25	609372	649644	631679	732016	694884	662498	1.10509	0.046263	0.0966139
NOL6_HUMAN	34	75	1.92654e-26	4.42795e+06	4.3514e+06	4.01827e+06	4.27594e+06	4.95557e+06	4.90989e+06	1.105	0.151139	0.182045
SMC6_HUMAN	17	39	1.00466e-28	1.1822e+06	1.23418e+06	1.19593e+06	1.3346e+06	1.32239e+06	1.33455e+06	1.10498	0.00141242	0.0225777
STX7_HUMAN	6	16	1.6546e-26	1.20872e+06	1.21969e+06	1.07515e+06	1.30596e+06	1.30411e+06	1.26105e+06	1.10491	0.065724	0.11652
HEAT3_HUMAN	2	3	7.83413e-16	52467.3	50152.3	43918.7	54098.5	53470.9	54341.1	1.1049	0.116511	0.158315
DLG4_HUMAN	1	3	6.32415e-12	48413.4	59919.3	39323.5	43316.6	56321.8	63499.8	1.10485	0.571786	0.376706
ITA4_HUMAN	1	2	1.38045e-13	53759.7	58447.2	56171.1	61982.6	56232.1	67801.2	1.10475	0.178114	0.199673
DIAC_HUMAN	2	3	1.90641e-13	140922	95923.1	104986	130055	118168	129406	1.10472	0.450148	0.328369
GBA2_HUMAN	1	1	3.4935e-12	40871.6	51719.7	46081	47068.1	52904.6	53218.6	1.1047	0.262752	0.246689
TBA1B_HUMAN	5	52	2.63855e-18	5.55149e+06	6.89495e+06	5.77819e+06	7.48949e+06	6.32897e+06	6.31384e+06	1.10468	0.326524	0.275786
RGAG4_HUMAN	1	1	8.20843e-11	548.1	544.17	552.102	620.064	645.178	551.14	1.10461	0.111843	0.155116
LRWD1_HUMAN	14	23	4.86405e-24	591241	595955	605044	662369	645115	672189	1.10458	0.00215937	0.0261193
SP3_HUMAN	4	7	7.2729e-24	291547	212552	253423	276723	290024	269948	1.10452	0.325331	0.275276
ASM3B_HUMAN	9	19	7.09835e-23	1.0767e+06	1.10329e+06	776524	868728	1.10289e+06	1.29374e+06	1.10447	0.558477	0.370838
COQ6_HUMAN	3	5	5.91697e-15	339389	304005	281392	314052	345223	362110	1.10446	0.216733	0.222726
QCR9_HUMAN	3	7	2.70668e-20	944417	731640	823754	882426	928926	949408	1.10439	0.250096	0.239956
MIF_HUMAN	6	17	7.62187e-17	9.64983e+06	1.07e+07	8.93398e+06	1.15552e+07	1.04638e+07	1.03204e+07	1.10435	0.189015	0.206197
DDX47_HUMAN	21	52	6.12326e-24	4.18396e+06	4.07581e+06	4.13739e+06	4.31442e+06	4.75255e+06	4.62368e+06	1.10434	0.0321471	0.0802624
UBQL4_HUMAN	8	25	2.31844e-23	954178	1.05363e+06	1.06395e+06	1.19849e+06	1.02373e+06	1.16984e+06	1.10428	0.1729	0.19633
NFYB_HUMAN	4	11	3.03476e-23	33805.8	41474.7	37198.2	38605.2	44775.6	40800	1.10404	0.244413	0.237031
RRMJ1_HUMAN	1	2	2.01232e-11	27900.9	32930.7	25868.6	29239.2	30789.1	35686.1	1.10397	0.352741	0.288453
POP5_HUMAN	1	1	6.64187e-13	3378.38	4008.91	4029.04	4072.09	4250.39	4280.31	1.10393	0.151216	0.182045
S27A6_HUMAN	1	2	1.89378e-12	26981.1	15344.5	26042	16367.1	27058.6	32032.4	1.10371	0.711045	0.422925
PCCB_HUMAN	34	95	7.35753e-24	4.75027e+06	5.06826e+06	4.70042e+06	5.18048e+06	5.3591e+06	5.48371e+06	1.10361	0.0258403	0.0727702
THOC2_HUMAN	32	62	8.44351e-23	5.22673e+06	5.14263e+06	5.11756e+06	5.52609e+06	5.71973e+06	5.84568e+06	1.10361	0.00560734	0.0380825
CATL3_HUMAN	2	4	2.16492e-12	5.29289e+06	5.86445e+06	5.5751e+06	6.11445e+06	5.53794e+06	6.81204e+06	1.10351	0.22584	0.227363
BDP1_HUMAN	2	3	5.98317e-10	2417.9	22179.7	38500.8	22971.7	25275.4	21377.6	1.10343	0.845889	0.465432
RPB3_HUMAN	13	26	9.72207e-22	1.10184e+06	1.09944e+06	996927	1.14468e+06	1.21131e+06	1.17299e+06	1.10342	0.049607	0.0998187
ZMAT2_HUMAN	14	18	4.3228e-18	4.18664e+06	4.44869e+06	4.1002e+06	4.70406e+06	4.78018e+06	4.56827e+06	1.10341	0.0226299	0.0689425
INT6_HUMAN	11	16	4.26971e-22	509002	545452	577435	618045	591240	591333	1.10339	0.0604739	0.111527
CCD72_HUMAN	4	10	6.8283e-16	1.52189e+06	1.51069e+06	1.58274e+06	1.78119e+06	1.67536e+06	1.63588e+06	1.10338	0.0311382	0.0790717
INO80_HUMAN	4	6	1.64063e-16	62592	57498	56631	67632.8	64165.5	63174.1	1.10328	0.0571886	0.108189
PCNA_HUMAN	27	151	2.18961e-26	1.99784e+07	2.18821e+07	2.00675e+07	2.29087e+07	2.15642e+07	2.38496e+07	1.10326	0.0787309	0.129031
NFYA_HUMAN	3	8	8.76786e-21	182808	193785	193014	213005	201176	214197	1.10318	0.0229751	0.0692846
RT4I1_HUMAN	8	12	1.81233e-19	923530	921049	866254	911192	1.02628e+06	1.05304e+06	1.10317	0.120372	0.161075
CHD1L_HUMAN	5	7	1.42247e-20	715044	777945	790209	856240	816024	846434	1.10314	0.0402813	0.0896335
SEM4D_HUMAN	6	7	2.46408e-21	325806	343822	327468	344763	364802	390303	1.10307	0.0757585	0.125615
FLCN_HUMAN	1	1	1.77222e-14	10585.1	12436.2	10553.1	12122.9	12704.7	12202.4	1.10292	0.150386	0.181598
DPOE1_HUMAN	13	25	1.19328e-21	1.13802e+06	1.2301e+06	1.16925e+06	1.30505e+06	1.27456e+06	1.32166e+06	1.10287	0.0161757	0.0585207
THUM2_HUMAN	1	1	4.17472e-12	121821	154293	138104	151033	148229	157538	1.1028	0.219968	0.224361
TET1_HUMAN	5	6	3.58474e-17	134494	137141	125251	131838	157810	148021	1.10276	0.180345	0.201491
DYSF_HUMAN	4	5	2.43695e-18	179201	164836	168576	168728	203279	193256	1.10271	0.189912	0.206527
TM63B_HUMAN	3	3	1.16582e-11	1.24929e+06	1.11126e+06	1.09118e+06	1.24677e+06	1.26084e+06	1.29826e+06	1.1026	0.0857841	0.134746
PML_HUMAN	14	23	1.93516e-28	865307	1.04463e+06	942741	1.06098e+06	1.03164e+06	1.05264e+06	1.10256	0.137645	0.172502
T194A_HUMAN	4	6	7.67522e-13	689517	602858	664564	664708	754112	738821	1.10256	0.151104	0.182045
NR2C1_HUMAN	2	2	1.38125e-15	20162.8	25404.3	19830.6	20007.8	26844.6	25249.4	1.10251	0.460936	0.333655
CT072_HUMAN	13	39	6.60352e-27	3.47035e+06	3.72684e+06	3.37624e+06	3.60786e+06	3.86295e+06	4.1858e+06	1.10244	0.141271	0.175076
KIF3C_HUMAN	1	1	1.00243e-16	2118.28	2015.11	1776.55	1980.18	1937.7	2597.44	1.10243	0.44069	0.325304
Z385A_HUMAN	2	3	1.22851e-25	7302.78	6426.82	7486.94	8015.04	7156.4	8218.33	1.10243	0.191468	0.207422
RHOG_HUMAN	8	20	4.00614e-24	583259	584393	611279	621440	741025	598588	1.10238	0.249554	0.239675
PHS_HUMAN	1	1	9.29241e-10	102369	94334.4	99451.5	97073.5	114584	114803	1.10233	0.185518	0.204159
SUH_HUMAN	6	11	6.69883e-20	547341	590157	600361	678071	583497	654051	1.10229	0.144211	0.177188
BPTF_HUMAN	52	94	1.55666e-22	4.95157e+06	5.05275e+06	4.89541e+06	5.37823e+06	5.56278e+06	5.48261e+06	1.10228	0.00196949	0.0250748
FAF1_HUMAN	8	16	3.19902e-17	1.58115e+06	1.67278e+06	1.73423e+06	1.99396e+06	1.75854e+06	1.74576e+06	1.10226	0.138707	0.1732
APEX1_HUMAN	26	88	1.48958e-23	8.72747e+06	1.0549e+07	1.01085e+07	1.18041e+07	1.02953e+07	1.02895e+07	1.10222	0.250105	0.239956
NU133_HUMAN	45	124	1.27037e-29	7.01868e+06	6.62243e+06	6.06821e+06	7.00918e+06	7.15346e+06	7.55937e+06	1.10212	0.104905	0.150117
RBM8A_HUMAN	16	55	1.15574e-24	2.04986e+06	2.03021e+06	2.14174e+06	2.28662e+06	2.2104e+06	2.35973e+06	1.10205	0.0184807	0.0623828
FBRL_HUMAN	40	162	6.01646e-26	1.74853e+07	1.67271e+07	1.57205e+07	1.69606e+07	1.86962e+07	1.93714e+07	1.10204	0.126248	0.165563
IWS1_HUMAN	23	42	3.45628e-23	3.94643e+06	4.13365e+06	3.84659e+06	4.3898e+06	4.39357e+06	4.3594e+06	1.10196	0.00878394	0.045524
TTC8_HUMAN	1	1	7.93806e-19	12025.8	16610.1	15830.6	19692.8	13904.3	15397	1.10182	0.537346	0.362943
REQU_HUMAN	19	36	1.70083e-19	1.23352e+06	1.20538e+06	1.35444e+06	1.40651e+06	1.35214e+06	1.42073e+06	1.10177	0.0626683	0.113356
ZN192_HUMAN	3	4	2.9687e-16	180847	167274	209891	204607	210446	199680	1.10165	0.218047	0.223507
GCSH_HUMAN	5	23	3.25493e-21	1.39827e+06	1.50285e+06	1.16252e+06	1.42693e+06	1.50987e+06	1.53983e+06	1.10163	0.264458	0.247607
CEP85_HUMAN	1	1	2.73744e-10	7607.63	11352.4	11410.8	11423.1	10579	11454.3	1.1016	0.470034	0.336488
GATC_HUMAN	4	9	2.42127e-18	406082	418313	355216	387876	457355	454217	1.10159	0.25081	0.240397
B3GA3_HUMAN	4	5	5.82545e-19	31632.2	22973	19058	26456.7	27973.9	26712.3	1.10154	0.541936	0.364749
EI24_HUMAN	1	1	1.14265e-10	105095	105456	81142	113999	102920	104386	1.10152	0.323001	0.274404
CHD4_HUMAN	102	292	1.36982e-27	2.54302e+07	2.44094e+07	2.59105e+07	2.79422e+07	2.71598e+07	2.83338e+07	1.10146	0.0103027	0.0489137
ATIF1_HUMAN	13	52	8.63353e-16	8.14366e+06	4.40623e+06	5.8704e+06	4.45e+06	6.18551e+06	9.6535e+06	1.10145	0.756616	0.437275
CA174_HUMAN	2	3	9.22196e-18	68012.4	64445.4	65373.5	78819.6	68145.7	70910.3	1.10132	0.118616	0.160038
PININ_HUMAN	51	117	1.15017e-19	1.50149e+07	1.49606e+07	1.43488e+07	1.56136e+07	1.63103e+07	1.68906e+07	1.1013	0.0246873	0.0715033
CBX2_HUMAN	20	36	2.15025e-19	1.2664e+06	1.28082e+06	1.16227e+06	1.34293e+06	1.39613e+06	1.34575e+06	1.10117	0.0383937	0.0875698
SIN1_HUMAN	1	1	7.12651e-11	11284.6	10771.2	9607.18	11977.2	11131.2	11757	1.10114	0.127875	0.166566
CNNM1_HUMAN	1	1	7.76357e-10	7773.62	10852	9978.92	10923.9	9684.15	10888.5	1.1011	0.390708	0.304472
GORS1_HUMAN	4	8	6.48162e-17	7032123	7.54569e+06	5.94035e+06	8.23587e+06	7.1294e+06	7.22704e+06	1.10109	0.306921	0.267562
LC7L3_HUMAN	23	58	3.57375e-18	4.21834e+06	4.2676e+06	4.17358e+06	4.91285e+06	4.2349e+06	4.78977e+06	1.10095	0.112739	0.155973
ZNT9_HUMAN	7	10	1.00817e-15	1.04824e+06	1.00023e+06	1.06954e+06	1.10302e+06	1.16011e+06	1.16902e+06	1.10075	0.0228289	0.0691534
HMGA2_HUMAN	9	68	5.38142e-22	4.34587e+06	3.52182e+06	5.06433e+06	4.97224e+06	4.66373e+06	4.59866e+06	1.10073	0.398925	0.308207
KDM1A_HUMAN	38	113	3.45721e-27	1.31906e+07	1.34749e+07	1.36132e+07	1.53396e+07	1.41093e+07	1.4887e+07	1.10073	0.0236498	0.0700916
P5CR1_HUMAN	19	75	4.4382e-23	5.97567e+06	5.86045e+06	5.66772e+06	6.09055e+06	6.55507e+06	6.61901e+06	1.10059	0.0361493	0.0852091
SF3B1_HUMAN	88	291	2.57855e-34	2.84715e+07	3.13335e+07	3.04869e+07	3.31301e+07	3.22039e+07	3.4027e+07	1.10044	0.0389035	0.0881703
NU107_HUMAN	41	106	2.61869e-29	4.24906e+06	3.99848e+06	3.98445e+06	4.26109e+06	4.48025e+06	4.7189e+06	1.10041	0.060279	0.1113
SH3B4_HUMAN	8	10	2.37682e-16	830331	775533	825469	870734	917361	887365	1.10041	0.0214717	0.0672078
PIPNB_HUMAN	8	21	4.39438e-22	990125	1.0433e+06	1.10061e+06	1.2687e+06	1.06381e+06	1.11568e+06	1.10024	0.205209	0.216193
LSM6_HUMAN	9	28	3.93315e-26	2.82493e+06	3.00503e+06	2.80258e+06	3.33006e+06	3.08663e+06	3.07915e+06	1.1	0.0510432	0.101155
ATP5I_HUMAN	8	32	1.48839e-15	1.25015e+07	9.8926e+06	1.03624e+07	1.06719e+07	1.1942e+07	1.34147e+07	1.0999	0.388361	0.303419
BRM1L_HUMAN	5	7	1.60881e-17	500915	533220	512980	566768	546015	588691	1.09977	0.0294639	0.0773387
SDOS_HUMAN	3	5	9.28036e-12	135908	153188	129588	140969	165802	153683	1.09977	0.238451	0.234051
CPT2_HUMAN	30	67	3.00979e-27	4.11042e+06	4.17177e+06	3.95131e+06	4.21144e+06	4.58037e+06	4.66145e+06	1.09971	0.0568219	0.107834
HNRPL_HUMAN	63	583	6.85672e-37	9.02622e+07	8.97623e+07	8.52978e+07	9.44863e+07	9.80542e+07	9.92359e+07	1.09971	0.0143326	0.0554262
THTR_HUMAN	12	52	2.72446e-27	1.51897e+06	1.62726e+06	1.66488e+06	1.77728e+06	1.75736e+06	1.75596e+06	1.09966	0.0225545	0.0688939
PQBP1_HUMAN	12	31	1.06811e-26	2.98784e+06	3.42186e+06	3.35233e+06	3.57637e+06	3.33592e+06	3.82118e+06	1.09951	0.170867	0.195197
PTPA_HUMAN	12	26	2.88039e-22	549178	575990	559335	637928	594015	620164	1.0995	0.0202063	0.0652076
F111A_HUMAN	2	2	3.3267e-16	21110.7	24878.1	19539	23066.9	25654.7	23324.5	1.09948	0.290447	0.259954
LIMD2_HUMAN	2	6	4.10962e-17	645756	728022	656831	740411	748115	744007	1.09944	0.059944	0.111067
RN214_HUMAN	12	15	1.86407e-22	1.14358e+06	1.21072e+06	1.19276e+06	1.31694e+06	1.32768e+06	1.25512e+06	1.09943	0.0177108	0.0612904
ING2_HUMAN	2	3	2.66355e-20	105244	108507	103300	116293	124697	107548	1.09931	0.112642	0.155893
BCKD_HUMAN	9	20	2.91399e-22	891528	906421	864059	923943	999737	1.00256e+06	1.09926	0.0368749	0.0857581
ATP5L_HUMAN	7	44	2.8278e-21	1.19259e+07	1.09616e+07	1.02477e+07	1.11683e+07	1.25957e+07	1.26579e+07	1.09919	0.186409	0.204628
DCUP_HUMAN	12	20	8.1497e-26	289416	275507	256187	325838	287244	289472	1.09919	0.160681	0.188885
DTX3_HUMAN	1	3	8.46312e-16	22168.3	27352.1	28623.1	28610	28077.7	29198.5	1.09908	0.266551	0.248461
ERI1_HUMAN	3	4	2.61696e-13	608650	582334	604276	693324	637507	642232	1.09904	0.0392379	0.0884761
ACD10_HUMAN	10	19	3.70674e-25	319293	295450	285895	316969	356341	316465	1.09897	0.146585	0.178752
MUL1_HUMAN	7	11	8.74334e-17	1.21997e+06	1.15187e+06	1.08772e+06	1.25797e+06	1.24762e+06	1.29632e+06	1.09896	0.0494988	0.0998187
MEX3A_HUMAN	11	21	8.17637e-21	2.38698e+06	2.44927e+06	2.41962e+06	2.57503e+06	2.63645e+06	2.76227e+06	1.09894	0.0145182	0.0557029
SMRD2_HUMAN	12	26	2.82821e-24	1.59346e+06	1.42819e+06	1.35165e+06	1.51892e+06	1.60348e+06	1.68348e+06	1.09891	0.167852	0.193147
SEM6A_HUMAN	10	17	1.50764e-22	421620	440540	412748	440005	487970	473011	1.09889	0.0621467	0.112898
FIBP_HUMAN	5	9	2.28446e-15	432872	366755	346253	368055	461650	429459	1.09886	0.375518	0.297972
CTSL2_HUMAN	11	34	2.64196e-22	1.36711e+06	1.26055e+06	1.195e+06	1.2317e+06	1.59359e+06	1.37478e+06	1.09873	0.341222	0.282535
AP3S1_HUMAN	3	5	1.06589e-17	877925	905907	822675	881095	1.03448e+06	948185	1.0987	0.165924	0.192044
EZH2_HUMAN	5	7	2.30828e-18	103349	99506.8	108235	109807	123581	108385	1.09863	0.134572	0.17104
XRCC6_HUMAN	83	426	3.33448e-24	9.36026e+07	9.50309e+07	9.20016e+07	1.0505e+08	9.98307e+07	1.03408e+08	1.09854	0.00650629	0.0399409
NHS_HUMAN	4	4	2.73789e-20	74563.5	76495.7	73399.5	81578.3	85540.6	79454.3	1.09852	0.0210639	0.0664039
TRNT1_HUMAN	11	19	2.28606e-21	1.56219e+06	1.63716e+06	1.48077e+06	1.69805e+06	1.76249e+06	1.68062e+06	1.09851	0.040737	0.0902124
BRE_HUMAN	5	8	9.83224e-19	371019	419327	425964	436994	436568	462458	1.09842	0.107733	0.151914
ZN644_HUMAN	7	11	8.8685e-18	271847	235865	254988	272352	288103	277304	1.09841	0.0929374	0.139977
TBL1X_HUMAN	5	6	3.1975e-21	129477	148501	148167	163966	152414	151690	1.09838	0.133484	0.170354
THNS1_HUMAN	5	8	6.04666e-18	200572	224720	211319	231449	241133	226609	1.0983	0.0634348	0.114377
DQX1_HUMAN	1	1	7.40518e-10	17903.6	32173.3	39456.8	32034.5	35082.8	31213.5	1.09825	0.672413	0.410871
SMD1_HUMAN	6	40	8.53315e-23	2.45817e+06	2.71183e+06	2.81145e+06	2.93564e+06	2.81778e+06	3.01046e+06	1.09803	0.0938711	0.14063
8ODP_HUMAN	5	11	3.87602e-17	354308	378694	388629	416558	424278	390501	1.09781	0.0644365	0.115447
AT1B1_HUMAN	11	37	8.93746e-21	3.05962e+06	3.40081e+06	3.28009e+06	3.44155e+06	3.59729e+06	3.654e+06	1.09777	0.0551254	0.105867
TYY1_HUMAN	12	35	1.2496e-20	2.00989e+06	1.88281e+06	2.10395e+06	2.06669e+06	2.43534e+06	2.08036e+06	1.09768	0.226204	0.227531
CLN5_HUMAN	7	11	1.35225e-13	798854	838607	868520	891865	906269	952538	1.09764	0.0401761	0.0896218
FBX2_HUMAN	2	2	2.46948e-18	77676.7	88155.5	68605.9	86531.5	84212.5	86576.8	1.09761	0.251992	0.241066
NTRI_HUMAN	1	1	1.83602e-12	11177.1	12692.1	11847.6	13874.1	14032.9	11291.5	1.09748	0.306458	0.267394
ERG24_HUMAN	3	5	1.893e-15	321780	275067	311617	319841	326780	350368	1.09744	0.156249	0.185343
DNJC8_HUMAN	17	49	1.52284e-18	1.17269e+07	1.2645e+07	1.19197e+07	1.41762e+07	1.34105e+07	1.22365e+07	1.09731	0.134828	0.17116
TLK2_HUMAN	5	6	3.39639e-21	168493	178058	175348	186246	199036	187377	1.09726	0.0273579	0.074965
SCOT2_HUMAN	1	1	3.00467e-13	54871.6	53255.7	50248.3	54022.5	58243.2	61513.3	1.09726	0.115016	0.157255
RIP_HUMAN	1	3	4.55621e-10	1.17202e+06	1.35376e+06	1.27585e+06	1.47941e+06	1.341e+06	1.35096e+06	1.09726	0.1485	0.1802
GSTCD_HUMAN	3	6	6.69963e-12	196410	205523	215636	237621	215299	224712	1.09726	0.0786701	0.128984
GAR1_HUMAN	10	30	1.9754e-21	3.52114e+06	3.35505e+06	3.38183e+06	3.58763e+06	3.72066e+06	3.94706e+06	1.09723	0.0466507	0.0969775
RAVR2_HUMAN	2	6	8.14805e-16	157336	192159	168219	184403	192584	191046	1.09719	0.188318	0.205867
PM2P1_HUMAN	1	1	1.36918e-11	12327.6	13295.7	14020	13682.6	15501.6	14309.4	1.09713	0.151186	0.182045
MBOA7_HUMAN	10	27	4.31301e-16	1.4912e+06	1.47077e+06	1.59615e+06	1.65359e+06	1.6916e+06	1.65555e+06	1.09711	0.0223569	0.0686356
ECHD3_HUMAN	5	15	3.57576e-30	536471	569239	445551	533640	616506	551655	1.09704	0.324848	0.275198
GRM7_HUMAN	1	1	4.26592e-10	1300.82	1988.18	1996.99	1157.7	1975.52	2665.53	1.097	0.746317	0.434342
RU2B_HUMAN	12	35	2.4006e-23	1.03159e+07	1.08887e+07	9.99923e+06	1.12029e+07	1.15824e+07	1.14436e+07	1.09695	0.0234971	0.0699051
T2EB_HUMAN	10	21	5.49979e-19	1.63874e+06	1.78808e+06	1.8059e+06	1.9535e+06	1.9278e+06	1.85857e+06	1.09692	0.0481882	0.098313
SYN3_HUMAN	2	2	2.10729e-12	65337.7	74442.5	66224.2	71366	84847.9	69744.5	1.09686	0.300362	0.264464
PRP19_HUMAN	30	114	2.62092e-23	1.22331e+07	11803532	1.17851e+07	1.3221e+07	1.3258e+07	1.2812e+07	1.09685	0.0048224	0.0356883
MITD1_HUMAN	1	2	2.27342e-13	97319.6	103271	95573.8	105285	106194	113354	1.0968	0.0505588	0.100659
GRN_HUMAN	10	22	6.38809e-23	1.73764e+06	1.83002e+06	1.39493e+06	1.51781e+06	1.9699e+06	1.95468e+06	1.09668	0.46602	0.335309
WDR91_HUMAN	2	3	2.5174e-10	78337.6	89412.2	74371.4	88132.5	87604.8	89717.1	1.09637	0.162211	0.190136
PUR6_HUMAN	28	116	2.19622e-30	1.66165e+07	1.70976e+07	1.64758e+07	1.94497e+07	1.70768e+07	1.84972e+07	1.09631	0.0871918	0.135867
CI040_HUMAN	1	2	4.11674e-29	7659.83	7128.07	7857.68	7588.23	10193.2	7045.21	1.09631	0.50575	0.350339
PSN1_HUMAN	3	4	8.14312e-25	372622	297342	314481	389842	259475	429939	1.09631	0.604366	0.388728
PUR4_HUMAN	33	81	3.07143e-31	3.2797e+06	3.84427e+06	3.30738e+06	3.95246e+06	3.55953e+06	3.92366e+06	1.09628	0.207798	0.217702
TMM93_HUMAN	1	1	1.52033e-13	335139	268276	268231	301300	328899	325363	1.09627	0.307201	0.267635
CHM4A_HUMAN	4	8	1.94799e-17	419394	492322	451112	518026	483564	492383	1.09623	0.136449	0.171775
UBP27_HUMAN	2	2	2.74481e-24	9776.02	12657.3	11474.9	12470.9	12595.6	12103.9	1.09621	0.269542	0.249951
PGAP1_HUMAN	3	3	2.23448e-23	180426	188123	174386	179129	206267	209764	1.09619	0.171585	0.19551
ZN445_HUMAN	2	5	8.06165e-20	78199.8	72415	85527.7	93126	80198.7	85514.1	1.09611	0.229185	0.228179
PZRN3_HUMAN	2	2	3.96875e-10	25176.1	31366.6	30488.9	32622.5	28164.1	34605.9	1.09607	0.362578	0.292566
ARAP3_HUMAN	4	6	1.6454e-24	113202	103901	101329	118658	116007	114353	1.09605	0.0557888	0.106662
ADNP2_HUMAN	5	8	8.77864e-17	495672	466866	465766	483243	543409	538799	1.09602	0.102539	0.148163
TBB2B_HUMAN	4	56	1.084e-19	3.04129e+06	3.13539e+06	2.99863e+06	3.85382e+06	3.0464e+06	3.15543e+06	1.09595	0.315821	0.271436
T161B_HUMAN	1	1	1.69681e-10	54967.6	59255.1	49822.4	62305.9	59977.8	57500.7	1.09594	0.161517	0.189435
HM20A_HUMAN	10	30	1.60179e-21	1.36906e+06	1.485e+06	1.46386e+06	1.58782e+06	1.57049e+06	1.57348e+06	1.09585	0.0186669	0.062744
XDH_HUMAN	1	1	5.00086e-10	9744.7	16402.5	16095.1	16524.7	12271.3	17494.8	1.09584	0.643262	0.402182
YTHD3_HUMAN	10	18	1.34645e-23	628221	688625	641051	715976	705208	724351	1.09584	0.0311056	0.0790717
ERF3B_HUMAN	8	16	1.40821e-15	1.2144e+06	1.52041e+06	1.39763e+06	1.56844e+06	1.52954e+06	1.43045e+06	1.09583	0.249016	0.239351
MRP1_HUMAN	22	35	4.67608e-28	2.18346e+06	2.2338e+06	2.00618e+06	2.22152e+06	2.47094e+06	2.34607e+06	1.09576	0.109	0.152884
ZN498_HUMAN	3	5	7.35431e-16	64958.7	55798.2	56548.9	63174.2	67631.3	63475.9	1.09574	0.158566	0.187249
DSRAD_HUMAN	73	225	6.8431e-31	2.74563e+07	2.65014e+07	2.37967e+07	2.55041e+07	3.0895e+07	2.87879e+07	1.09559	0.265084	0.2479
NMT1_HUMAN	18	50	1.81222e-23	1.91024e+06	2.11358e+06	2.01668e+06	2.27486e+06	2.18245e+06	2.16034e+06	1.09555	0.0481874	0.098313
CEBPA_HUMAN	1	1	2.83971e-10	4215.67	4530.64	4911.8	4429.29	5693.13	4839.73	1.09548	0.362371	0.292566
NUPL1_HUMAN	9	23	2.01566e-20	1.97345e+06	2.12039e+06	1.93853e+06	2.09994e+06	2.1994e+06	2.30843e+06	1.09539	0.0795502	0.129674
H2AV_HUMAN	6	119	4.59885e-27	1.89028e+07	1.53221e+07	2.15441e+07	2.15744e+07	1.85583e+07	2.09476e+07	1.09524	0.431013	0.321457
ILF3_HUMAN	100	428	1.18907e-31	8.35596e+07	7.42114e+07	7.78627e+07	8.54535e+07	8.49985e+07	8.76218e+07	1.09523	0.0578366	0.108786
WBP11_HUMAN	26	61	1.46461e-25	5.18979e+06	5.45236e+06	5.15065e+06	5.72492e+06	5.6879e+06	5.88289e+06	1.09516	0.0110546	0.0500816
CENPC_HUMAN	10	19	1.68791e-18	715370	695527	732286	783304	802575	761251	1.09516	0.0131137	0.0538326
ANO8_HUMAN	1	1	3.16195e-10	1670.4	1401.38	1879.75	2122.14	1480.56	1819.96	1.09515	0.534457	0.362058
TP4A2_HUMAN	2	4	2.04522e-21	63504.4	60358	65849.4	76268.8	61979.2	69473.1	1.09493	0.24621	0.237891
TAF1L_HUMAN	4	7	2.11141e-20	217320	225309	221945	240180	253932	233459	1.09479	0.0312805	0.079192
MT1E_HUMAN	2	10	3.33097e-14	896968	1.22271e+06	780922	1.10663e+06	1.22399e+06	844929	1.09479	0.624931	0.395892
HMGB2_HUMAN	25	97	8.66439e-17	2.09716e+07	2.14384e+07	2.24629e+07	2.51963e+07	2.21941e+07	2.36255e+07	1.09469	0.102985	0.14866
FNBP1_HUMAN	6	7	1.44467e-23	331966	342495	322486	356717	356085	378502	1.09465	0.028342	0.0761339
ASML_HUMAN	25	49	4.88817e-22	3.13915e+06	3.13203e+06	2.99641e+06	3.49647e+06	3.37209e+06	3.27605e+06	1.09463	0.0207534	0.065809
TPMT_HUMAN	2	4	8.45102e-12	611409	667212	631928	712524	702978	675779	1.0946	0.0375307	0.0862975
AIDA_HUMAN	12	17	1.36771e-23	539975	517735	487822	584193	555922	551580	1.09457	0.0557733	0.106662
GTPB8_HUMAN	6	11	1.5891e-21	356304	354442	347984	351249	399337	408228	1.09453	0.135432	0.171197
UBP42_HUMAN	6	15	5.1683e-22	470264	475967	507676	512953	548316	530079	1.09453	0.0415838	0.0909636
RBM22_HUMAN	17	38	3.80086e-21	2.68411e+06	2.67303e+06	2.61236e+06	2.825e+06	2.89573e+06	3.00213e+06	1.09453	0.011022	0.050047
TSR1_HUMAN	14	24	1.97496e-23	942420	1.00399e+06	895197	1.00007e+06	1.04178e+06	1.06803e+06	1.09441	0.0740204	0.124242
SPF30_HUMAN	10	25	1.91848e-24	891905	920987	929648	1.04779e+06	975724	977701	1.09432	0.0305588	0.0787221
TOP2B_HUMAN	89	225	1.08492e-30	3.52953e+07	2.93581e+07	3.55987e+07	3.617e+07	3.70808e+07	3.64509e+07	1.09426	0.199095	0.211915
ZNF8_HUMAN	2	4	3.11522e-17	61726.5	71266.1	65094.9	72293.8	69503.1	74923.7	1.09407	0.124393	0.164561
CE044_HUMAN	2	2	9.48312e-12	61241	71049.5	62911.6	71236.9	71065.8	71242.4	1.09397	0.113789	0.156513
K0020_HUMAN	38	95	9.30885e-26	1.02181e+07	9.08209e+06	8.84354e+06	9.46086e+06	1.05104e+07	1.08073e+07	1.09362	0.210037	0.218855
FRIH_HUMAN	4	5	9.23611e-18	166843	173618	143417	168151	179367	181640	1.09358	0.207721	0.217702
EED_HUMAN	8	16	2.68225e-20	1.28566e+06	1.22195e+06	1.195e+06	1.34772e+06	1.37359e+06	1.32759e+06	1.09353	0.0183263	0.0622682
ERC6L_HUMAN	7	8	1.44408e-18	267821	272281	236832	276594	289969	282982	1.09346	0.109505	0.153202
KEAP1_HUMAN	2	2	7.59933e-12	29384.4	28421.4	29893.7	25796.3	31915.2	38179.5	1.09341	0.490484	0.344893
CLIC4_HUMAN	26	98	2.64263e-25	3.72613e+06	4.23489e+06	3.80308e+06	4.55905e+06	4.02008e+06	4.28354e+06	1.09338	0.174372	0.197323
AP1G2_HUMAN	1	1	6.82364e-10	27621.1	21460.5	26765.4	27924	32264.3	22740.3	1.09337	0.52111	0.356488
ACINU_HUMAN	54	143	1.89132e-24	1.75788e+07	1.75992e+07	1.67389e+07	1.82484e+07	19119565	1.93766e+07	1.09299	0.022224	0.0685333
PHLP_HUMAN	8	8	7.13112e-19	184071	181784	182822	193118	193373	213202	1.09298	0.0637351	0.11471
MP2K1_HUMAN	14	45	9.53979e-19	5.05181e+06	5.49544e+06	5.37116e+06	6.01352e+06	5.83702e+06	5.54718e+06	1.09293	0.0599724	0.111068
GLE1_HUMAN	12	24	5.75318e-29	769936	795904	724249	820513	808854	873506	1.09292	0.0700405	0.12073
UBP5_HUMAN	39	100	1.45513e-25	5.4175e+06	5.5438e+06	5.58938e+06	6.3533e+06	5.9827e+06	5.75072e+06	1.09281	0.0488061	0.0990008
ADT2_HUMAN	20	86	2.69401e-19	7.02376e+07	6.62242e+07	6.05134e+07	6.49766e+07	7.63707e+07	7.38851e+07	1.09269	0.244456	0.237031
TB182_HUMAN	48	107	9.37554e-26	6.02738e+06	6.72105e+06	6.14896e+06	6.87949e+06	6.87717e+06	6.89161e+06	1.09265	0.0525269	0.102954
HEXA_HUMAN	16	34	3.06197e-22	2.53137e+06	2.62036e+06	2.4444e+06	2.69943e+06	2.79429e+06	2.80435e+06	1.09241	0.0183367	0.0622682
SPC25_HUMAN	6	6	1.08748e-18	321342	375133	359178	390032	372452	390710	1.0924	0.128916	0.167269
SCAM2_HUMAN	3	4	3.53237e-19	1.0505e+06	1.17832e+06	828448	1.02372e+06	1.12595e+06	1.18986e+06	1.09232	0.452201	0.329077
AT5EL_HUMAN	1	6	2.46718e-11	1.45478e+07	1.53124e+07	1.46585e+07	1.56078e+07	1.60842e+07	1.69325e+07	1.09223	0.0396195	0.0888821
MAGG1_HUMAN	7	17	1.08416e-18	380661	338235	379588	399265	404140	396291	1.09214	0.0756777	0.125534
DCBD2_HUMAN	4	9	3.39874e-14	176158	162820	186005	188958	184876	199515	1.09213	0.114433	0.156891
AFAD_HUMAN	68	130	7.68827e-22	9.82158e+06	1.0241e+07	9.21684e+06	1.04261e+07	1.08833e+07	1.06673e+07	1.09212	0.0506391	0.100659
WDR36_HUMAN	20	43	6.16084e-22	5.93756e+06	5.95978e+06	5.64046e+06	6.17788e+06	6.40884e+06	6.56643e+06	1.09211	0.0243298	0.070991
RFX1_HUMAN	5	13	4.17934e-25	210073	206274	230900	229033	227408	250363	1.09202	0.135581	0.171197
TPC_HUMAN	1	1	3.27059e-15	1069.06		753.504	816.983	1284.95	883.296	1.09196
RWDD3_HUMAN	1	1	1.15217e-15	15242.4	14314.5	15354.6	16386.4	16250.5	16403.5	1.09193	0.0144802	0.0557029
ARMX1_HUMAN	12	16	1.09244e-30	963123	911322	823772	919144	1.03824e+06	988861	1.09192	0.196208	0.210312
CU025_HUMAN	3	9	1.85609e-22	116662	109194	112182	139123	115727	114239	1.09186	0.282666	0.256582
PRI2_HUMAN	12	17	1.00147e-16	835115	945985	846017	930649	920974	1.01678e+06	1.09184	0.159471	0.188047
SF3B3_HUMAN	53	161	4.55542e-28	4.00371e+07	4.6094e+07	4.20914e+07	4.59621e+07	4.56785e+07	4.83573e+07	1.09184	0.117241	0.158925
DYRL1_HUMAN	2	3	4.28308e-14	120330	140389	127118	129832	147831	145769	1.09178	0.220914	0.224863
FA84B_HUMAN	4	7	1.96463e-27	330241	302192	319386	393788	331758	313605	1.09175	0.319168	0.272714
ZN462_HUMAN	65	110	2.40501e-30	9.82306e+06	9.25377e+06	9.19982e+06	9.96119e+06	1.06883e+07	1.02185e+07	1.09164	0.0414831	0.0908483
PDIP3_HUMAN	24	68	6.79663e-20	6.20481e+06	5.98324e+06	5.76278e+06	6.36861e+06	6.73538e+06	6.49162e+06	1.09163	0.030429	0.0787221
ATPG_HUMAN	20	98	4.79005e-23	8.81152e+06	9.5447e+06	8.67862e+06	9.50485e+06	9.70871e+06	1.02969e+07	1.09157	0.0830801	0.132227
SMG1_HUMAN	10	12	1.10454e-21	130150	170259	152794	158297	169883	166487	1.09149	0.317403	0.271827
PWP1_HUMAN	13	30	3.83516e-22	4.48008e+06	4.75144e+06	4.14876e+06	4.62513e+06	5.03229e+06	4.9469e+06	1.09148	0.129064	0.167387
ZMYM4_HUMAN	33	61	1.01068e-26	3.40286e+06	3.22145e+06	3.26065e+06	3.56997e+06	3.60166e+06	3.61659e+06	1.09138	0.00608385	0.0394685
FR1OP_HUMAN	4	5	6.20065e-23	137532	144696	140833	158079	155206	148433	1.09137	0.021768	0.0677604
GNAI1_HUMAN	16	80	1.28963e-24	3.26587e+06	3.31796e+06	3.45902e+06	3.90677e+06	3.56626e+06	3.48735e+06	1.09136	0.0959489	0.142663
VP37A_HUMAN	1	1	3.38147e-21	19066.6	18974.1	17330.6	19939.1	19940	20547.7	1.0913	0.0482038	0.098313
PDK2_HUMAN	1	1	3.14817e-11	73075.8	64437.6	64719.2	69374.8	75259.9	76039.8	1.09119	0.1565	0.185474
DDX24_HUMAN	44	105	6.32247e-28	3.83854e+06	3.54063e+06	3.76282e+06	3.92465e+06	4.23088e+06	4.00088e+06	1.09105	0.0578611	0.108786
AP5B_HUMAN	1	1	1.22156e-13	3173.76	2659.14	3221.43	3119.56	3154.56	3603.11	1.09088	0.313283	0.270487
SMC3_HUMAN	83	204	2.45972e-24	30849844	3.24303e+07	3.05761e+07	3.41408e+07	3.43424e+07	3.38976e+07	1.09083	0.00864883	0.0452217
ODB2_HUMAN	19	55	1.89588e-24	9.35502e+06	9.29055e+06	8.38275e+06	9.28154e+06	1.01517e+07	1.00497e+07	1.09082	0.121314	0.161842
NINL_HUMAN	7	8	5.88411e-24	162957	167755	151816	159506	186710	180121	1.09079	0.197414	0.211033
BUB1_HUMAN	3	4	1.4783e-14	84867.8	85367.4	72901.5	81694.6	97214.4	86292.5	1.09075	0.297565	0.263348
C2C4C_HUMAN	2	4	1.89779e-14	57324	67539.9	68862.4	70092	69822.9	71386	1.09072	0.18639	0.204628
LONM_HUMAN	69	214	3.3811e-29	1.22273e+07	12494123	1.12924e+07	1.23798e+07	1.33274e+07	1.35717e+07	1.09066	0.101932	0.147624
JTB_HUMAN	1	1	6.45755e-18	33035.3	36782.5	29664.2	35438	35472.9	37589.8	1.09066	0.239174	0.234527
VATB2_HUMAN	23	82	1.0179e-24	4.17816e+06	4.41773e+06	3.95178e+06	4.48837e+06	4.5609e+06	4.6341e+06	1.09051	0.0548956	0.105697
MD1L1_HUMAN	30	58	1.48501e-19	4.06661e+06	4.06466e+06	3.84649e+06	4.23743e+06	4.37883e+06	4.44416e+06	1.09039	0.019239	0.0633426
TPPC4_HUMAN	3	6	3.3598e-18	454488	464933	449109	504412	472166	515621	1.09037	0.0406989	0.0902124
HASP_HUMAN	6	6	1.5455e-18	162576	162715	183164	184325	180465	189512	1.09017	0.105248	0.150391
SACS_HUMAN	1	1	5.54003e-11	30818.9	40193.4	37182.2	37399.9	38587.5	41961.2	1.09015	0.351033	0.287538
PNPT1_HUMAN	44	94	1.66408e-24	7.04102e+06	6.91701e+06	6.31254e+06	6.83748e+06	7.33926e+06	7919850	1.09008	0.189293	0.206287
API5_HUMAN	29	95	7.09595e-28	1.13922e+07	1.2362e+07	1.17474e+07	1.30183e+07	1.26183e+07	1.30612e+07	1.09003	0.0281236	0.0758042
ALKB8_HUMAN	1	1	6.13007e-11	49432.4	56535.3	53993.8	55738.9	56604.9	62018.4	1.09003	0.168539	0.193502
TF7L1_HUMAN	2	2	4.86395e-17	47739	62584	53602	53164.3	60616.5	64892.8	1.08997	0.422819	0.318113
ELYS_HUMAN	44	92	4.42834e-23	4.85482e+06	4.23561e+06	4.48198e+06	4.63519e+06	5.26628e+06	4.8917e+06	1.08994	0.188306	0.205867
MTA2_HUMAN	21	38	4.56442e-23	3.46979e+06	3.365e+06	3.74287e+06	3.97176e+06	3.62608e+06	3.93001e+06	1.08983	0.113328	0.156242
RCC1_HUMAN	19	80	1.268e-23	1.22498e+07	1.11011e+07	1.18177e+07	1.23171e+07	1.27124e+07	1.32975e+07	1.0898	0.0748069	0.125075
AP4A_HUMAN	2	4	5.23938e-22	96916.6	93179.9	91597.8	98342	110478	98148.9	1.08972	0.126257	0.165563
PSF1_HUMAN	3	8	1.30754e-18	218910	238040	232816	251986	225958	273691	1.0897	0.239392	0.234566
RF1M_HUMAN	3	5	5.07799e-19	133342	144768	132457	152385	147831	147150	1.08963	0.0460131	0.0963462
SK2L2_HUMAN	50	116	4.09862e-24	1.22619e+07	1.27087e+07	1.14994e+07	1.29363e+07	1.3012e+07	1.37861e+07	1.08951	0.0709704	0.121508
DPOA2_HUMAN	7	16	1.13578e-16	1.06882e+06	1.2182e+06	1.14632e+06	1.21158e+06	1.25777e+06	1.27082e+06	1.08937	0.0938085	0.140605
WNT4_HUMAN	1	1	1.95183e-10	8592.12	12062.6	9944.85	11366.3	10800.5	11167.3	1.08936	0.423458	0.31834
S38AA_HUMAN	1	1	1.89483e-10	42856.2	43576.2	41752.3	47074.5	49855.9	42705.5	1.08933	0.150139	0.181433
U2AF2_HUMAN	32	128	5.99011e-30	5.38525e+06	5.97607e+06	5.56652e+06	6.6965e+06	5.99838e+06	5.74422e+06	1.08928	0.206025	0.216497
OGFD1_HUMAN	7	12	6.82855e-20	822107	884902	800357	888392	928488	913983	1.08914	0.0559371	0.106801
UBE2O_HUMAN	18	29	2.44672e-23	2.40172e+06	2.67329e+06	2.55186e+06	2.71131e+06	2.79732e+06	2.79701e+06	1.089	0.0537236	0.104377
LCHN_HUMAN	2	2	6.30425e-15	36614.1	32799.4	31330.5	34169.5	36216.4	39322.3	1.08898	0.241145	0.235022
N4BP3_HUMAN	2	4	1.05768e-12	147701	151707	128685	143738	167805	154565	1.0888	0.271503	0.250823
SLTM_HUMAN	38	87	2.9383e-25	7.50346e+06	7.2463e+06	7.39016e+06	7.34121e+06	8.4483e+06	8.31586e+06	1.08877	0.140298	0.174252
CHCH3_HUMAN	22	70	5.06861e-20	2.29579e+07	2.14024e+07	2.01175e+07	2.2176e+07	2.30907e+07	2.493e+07	1.08869	0.173702	0.196958
RALY_HUMAN	24	99	8.00895e-26	1.70132e+07	1.4519e+07	1.60933e+07	1.70025e+07	1.80689e+07	1.67775e+07	1.08868	0.165107	0.191576
CSR2B_HUMAN	1	1	5.64812e-14	23183.1	21184.5	24323.5	27159.2	23181	24437.9	1.08861	0.244922	0.237225
RL35A_HUMAN	14	57	2.66534e-16	2.08031e+07	2.05764e+07	2.15342e+07	2.34834e+07	2.14572e+07	2.35467e+07	1.08859	0.0671124	0.117842
RN216_HUMAN	2	4	5.39676e-13	23900.3	23658.5	23639.2	23192.4	30328.8	23984.2	1.08859	0.404869	0.310798
RM30_HUMAN	5	9	7.8615e-21	571215	615141	527807	556341	655482	654171	1.08858	0.288571	0.259035
NKRF_HUMAN	18	29	4.4386e-25	1.76369e+06	1.77182e+06	1.71608e+06	1.82766e+06	1.96463e+06	1.92439e+06	1.08856	0.0247402	0.0715033
DDX56_HUMAN	11	24	5.38942e-18	1.4031e+06	1.54756e+06	1.35081e+06	1.44056e+06	1.59212e+06	1.64941e+06	1.08849	0.212841	0.220026
IDUA_HUMAN	1	3	7.20636e-16	88412.2	95896.2	109860	110206	105045	104936	1.08844	0.25431	0.242405
ACOC_HUMAN	26	50	2.33645e-27	4.71788e+06	5.29489e+06	4.92443e+06	5.47327e+06	5.67384e+06	5.11079e+06	1.08842	0.1354	0.171197
ZDH13_HUMAN	2	3	2.71909e-15	142603	141246	125714	131434	158304	156024	1.08839	0.300916	0.264716
PABP2_HUMAN	18	58	1.4766e-27	1.5861e+07	1.47216e+07	1.58558e+07	1.69621e+07	1.73494e+07	1.62263e+07	1.08828	0.0528979	0.103229
F162A_HUMAN	9	21	1.33179e-16	1.1287e+07	9.72955e+06	1.14738e+07	1.05062e+07	1.29431e+07	1.19073e+07	1.08822	0.346742	0.285197
GT2D1_HUMAN	1	1	9.45804e-17	160060	150320	158552	160562	171984	177743	1.08819	0.0792187	0.129402
TIM44_HUMAN	32	121	4.06842e-21	2.27821e+07	2.31101e+07	1.96814e+07	2.12109e+07	2.51285e+07	2.50172e+07	1.08819	0.317335	0.271827
PAPOG_HUMAN	4	5	9.69088e-16	359952	382710	363702	398784	391342	413807	1.08819	0.02811	0.0758042
ACTBM_HUMAN	11	179	6.18475e-18	2.60617e+07	3.32498e+07	2.64551e+07	2.82124e+07	3.34242e+07	3.16895e+07	1.08814	0.417728	0.316424
MATR3_HUMAN	81	396	7.48283e-28	1.04856e+08	1.02023e+08	1.013e+08	1.07811e+08	1.12529e+08	1.15001e+08	1.08814	0.0188285	0.0629131
VATD_HUMAN	11	21	1.86321e-21	730302	705091	667040	735222	766245	786119	1.08807	0.0591637	0.110166
MP2K4_HUMAN	5	6	1.35344e-15	207678	259110	202572	266593	237381	224329	1.08806	0.42146	0.317683
LKHA4_HUMAN	29	72	3.21701e-24	4.09178e+06	4.55459e+06	4.25826e+06	4.98291e+06	4.45999e+06	4.59716e+06	1.08799	0.141396	0.175122
VATB1_HUMAN	9	19	3.57355e-22	1.67908e+06	1.66198e+06	1.63105e+06	1.79511e+06	1.77897e+06	1.83517e+06	1.08792	0.00261962	0.0283686
SF3A1_HUMAN	49	165	3.51037e-29	1.94974e+07	2.05138e+07	1.96618e+07	2.15982e+07	2.09734e+07	2.23443e+07	1.08786	0.0259977	0.0730063
K1143_HUMAN	6	9	1.83565e-13	724309	788049	680972	859088	750208	776733	1.08786	0.228195	0.22786
TYSD1_HUMAN	1	2	4.03091e-13	111257	103751	99256.1	97874	121248	122745	1.08783	0.353831	0.288889
ZN574_HUMAN	5	7	1.20015e-20	214432	176115	186744	204616	219464	203800	1.08763	0.248762	0.239351
POGZ_HUMAN	54	114	1.82147e-24	6.97768e+06	6.71549e+06	6.78561e+06	7.31264e+06	7.31792e+06	7.6427e+06	1.08763	0.0112336	0.0505455
XPO4_HUMAN	5	8	2.74595e-14	576744	523646	509212	557811	591677	601068	1.08757	0.126171	0.165563
PUM2_HUMAN	2	2	9.71247e-20	74435.1	85775.8	66519.8	86600.2	74234.4	85745	1.08754	0.389709	0.303933
CND2_HUMAN	21	35	2.1433e-26	1.65338e+06	1.82794e+06	1.57007e+06	1.85951e+06	1.75052e+06	1.8831e+06	1.08745	0.162989	0.190466
SRBD1_HUMAN	19	33	6.40469e-17	2.61318e+06	2.45469e+06	2.46027e+06	2.65213e+06	2.76342e+06	2.77013e+06	1.08734	0.0273223	0.0749405
CND1_HUMAN	26	52	1.45834e-21	2.02497e+06	2.07901e+06	1.96643e+06	2.24927e+06	2.22837e+06	2.12288e+06	1.08733	0.0254824	0.0722045
Z286A_HUMAN	4	4	2.67246e-14	251666	235440	277986	285283	282572	264045	1.08732	0.188865	0.206125
CHTOP_HUMAN	11	47	3.56676e-18	3.55618e+06	3.18473e+06	3.48289e+06	3.79647e+06	3.66015e+06	3.65989e+06	1.08732	0.0718289	0.122221
EPHB3_HUMAN	2	5	2.8534e-18	90885.4	63617.4	67557.8	81573.7	85820.5	74054.2	1.08731	0.520181	0.356283
LCLT1_HUMAN	4	7	3.00598e-20	239289	248327	237037	230788	286635	270496	1.08731	0.281311	0.255942
MLL4_HUMAN	7	10	5.13606e-20	226066	230330	210096	229121	244333	251204	1.08727	0.0967744	0.143392
SMAD1_HUMAN	5	7	1.00832e-13	332399	412912	405266	442230	372553	436082	1.08716	0.380865	0.300166
LIMK1_HUMAN	1	2	8.82767e-27	11318	12189.4	13101.1	14087.5	13155.4	12556.6	1.08716	0.19321	0.208339
TSYL1_HUMAN	3	5	1.09515e-16	160994	185756	172675	190131	196219	178326	1.08712	0.164375	0.191287
HAUS4_HUMAN	5	7	1.32378e-22	104187	102792	100367	106970	114565	112575	1.08708	0.0244038	0.071102
FL2D_HUMAN	16	28	1.343e-22	1.63878e+06	1.62104e+06	1.50292e+06	1.66434e+06	1.76299e+06	1.74955e+06	1.08695	0.058686	0.109867
PKHA7_HUMAN	15	23	1.64959e-24	1.13532e+06	1.18331e+06	1.05022e+06	1.11059e+06	1.28011e+06	1.2709e+06	1.0869	0.221258	0.224992
ZN624_HUMAN	1	1	1.25401e-13	36236.2	29367.2	37329.5	41374.9	36073.8	34422.8	1.08684	0.412044	0.314476
CE051_HUMAN	4	19	9.49147e-20	613202	643441	637066	706091	683959	667902	1.08673	0.0190571	0.0631177
TYW3_HUMAN	1	2	1.241e-14	19378.7	20256.6	15238.4	21382.6	18545.9	19699.3	1.08664	0.417087	0.316313
HNRH1_HUMAN	37	229	4.29643e-28	3.28866e+07	3.62201e+07	3.63178e+07	4.01539e+07	35365258	3.90182e+07	1.08644	0.172773	0.19633
POP7_HUMAN	3	6	2.33938e-17	282113	313687	282515	318398	321566	314179	1.08633	0.0770022	0.126986
NVL_HUMAN	21	48	2.12201e-22	1.78581e+06	1.84806e+06	1.73675e+06	1.82594e+06	1.93517e+06	2.07311e+06	1.08632	0.120121	0.161075
CAN5_HUMAN	9	20	1.07985e-18	798277	874203	888068	910460	901663	969334	1.08627	0.103712	0.148952
ZFR2_HUMAN	1	1	2.70601e-10	878993	778253	874670	864572	993081	892545	1.08621	0.227035	0.227531
SFT2C_HUMAN	2	4	9.4015e-28	350410	300367	319936	340108	346053	368176	1.08615	0.173999	0.197239
GLYR1_HUMAN	25	72	7.41403e-28	5.05335e+06	4.65246e+06	5.05137e+06	5.32131e+06	5.30408e+06	5.40259e+06	1.08611	0.0362781	0.085401
NSD2_HUMAN	42	70	1.23291e-24	3.83454e+06	3.74212e+06	3.90587e+06	4.23791e+06	4.21468e+06	4.01788e+06	1.08604	0.0174933	0.0610834
OPLA_HUMAN	5	5	4.69361e-20	88718.1	89602.9	66971.7	76501.5	101558	88328.7	1.086	0.534206	0.362024
TRM5_HUMAN	6	8	4.30484e-19	336146	345933	346473	389225	364943	362773	1.08594	0.0319427	0.0800495
WDR3_HUMAN	35	73	6.45638e-31	4.95349e+06	4.85341e+06	4.44403e+06	4.87423e+06	5.30967e+06	5.29138e+06	1.08591	0.125162	0.16481
NDUF3_HUMAN	5	9	4.82295e-18	670283	762097	696293	712787	758766	839997	1.08591	0.257009	0.243946
SYRM_HUMAN	13	21	1.93311e-18	784243	761958	699969	750380	843927	844698	1.08585	0.185076	0.203956
DDX27_HUMAN	45	93	2.88564e-25	1.58979e+07	1.50081e+07	1.39121e+07	1.51474e+07	1.6952e+07	1.65648e+07	1.08582	0.181756	0.202304
PRD14_HUMAN	1	1	2.07391e-11	212847	201637	172348	164748	236312	236097	1.08576	0.563956	0.373349
PM14_HUMAN	10	31	2.39673e-19	5.32923e+06	5.99102e+06	5.78717e+06	6.26055e+06	6.02792e+06	6.28348e+06	1.08561	0.0827184	0.132056
RPA43_HUMAN	7	13	2.80801e-20	710630	731414	684271	776158	754071	778092	1.0856	0.0179541	0.0616029
RFWD2_HUMAN	6	8	4.78975e-17	220623	253094	233402	257759	249689	260097	1.08545	0.113108	0.15606
NSE1_HUMAN	3	6	9.6505e-20	223153	208998	207197	229987	226849	237054	1.08531	0.0364877	0.0855072
NQO2_HUMAN	6	11	5.13942e-20	376244	409435	374690	487678	391174	380501	1.0853	0.410304	0.313513
ZDH20_HUMAN	4	6	9.88402e-19	209767	223425	215909	212664	246957	244829	1.08527	0.192229	0.20779
TRI65_HUMAN	2	2	4.24009e-12	49644.3	51333.7	50443.7	44924.9	61474.5	57931.3	1.08525	0.44257	0.325762
REXO1_HUMAN	2	2	6.0532e-14	47180.4	49466.7	41729.3	46878.5	56170.5	47122	1.08523	0.361896	0.292566
CECR2_HUMAN	41	77	7.88403e-27	4.12731e+06	3.95403e+06	3.45521e+06	4.08345e+06	4.18378e+06	4.25166e+06	1.08515	0.189353	0.206287
CPSF1_HUMAN	45	95	4.15609e-24	6.72221e+06	7.11314e+06	6.41688e+06	7.1501e+06	7.26226e+06	7.5638e+06	1.08512	0.0718778	0.122252
HEM3_HUMAN	12	36	4.84405e-27	2.08819e+06	2.33807e+06	2.09949e+06	2.48341e+06	2.23186e+06	2.36594e+06	1.08512	0.165133	0.191576
FGFR3_HUMAN	1	2	6.38548e-12	344288	363922	304290	345262	373061	380335	1.08509	0.234671	0.23166
THADA_HUMAN	3	4	4.43825e-20	185726	208248	218527	217948	219409	227262	1.08509	0.160814	0.188947
ZN580_HUMAN	2	5	3.63174e-11	69152.5	76098.5	81921.5	81676.3	82495.2	82318.6	1.08503	0.156712	0.185559
HNRPR_HUMAN	57	351	6.23219e-31	7.14786e+07	6.37463e+07	7.62482e+07	8.07271e+07	7.26604e+07	7.60657e+07	1.08502	0.238386	0.234051
TERF2_HUMAN	10	21	1.85404e-18	586742	593278	623505	668379	622203	666185	1.08497	0.0533505	0.103754
RL37_HUMAN	6	20	9.46059e-13	1.41016e+07	1.43942e+07	1.09894e+07	1.3458e+07	1.50528e+07	1.43207e+07	1.08475	0.399086	0.30821
IF2M_HUMAN	8	12	1.04731e-22	390766	405688	445216	424603	426428	495827	1.08472	0.286309	0.257941
MGST3_HUMAN	6	11	1.15625e-27	246739	259949	281731	292222	275795	287161	1.08467	0.120251	0.161075
PRP6_HUMAN	38	79	1.27188e-24	8.97455e+06	8.91969e+06	8.83689e+06	9.71567e+06	9.62214e+06	9.65671e+06	1.08467	9.92299e-05	0.0117673
TBCD_HUMAN	34	79	7.57745e-28	4.60776e+06	4.71459e+06	4.72866e+06	5.07181e+06	5.09873e+06	5.07e+06	1.08466	0.00054217	0.0181987
BASP1_HUMAN	32	161	9.97955e-27	1.72729e+07	1.80657e+07	1.96111e+07	2.02612e+07	1.84104e+07	2.09281e+07	1.08462	0.202893	0.214745
SF3B2_HUMAN	64	194	6.18567e-24	2.27975e+07	2.47109e+07	2.26443e+07	2.52016e+07	2.49459e+07	2.59349e+07	1.08453	0.0532356	0.103683
PHF3_HUMAN	40	62	3.18655e-29	2.873e+06	2.96128e+06	2.83906e+06	3.008e+06	3.29037e+06	3.10781e+06	1.08449	0.0538696	0.104558
ANK2_HUMAN	24	37	2.83418e-24	1.21366e+06	1.2163e+06	1.23177e+06	1.30929e+06	1.3067e+06	1.35512e+06	1.08449	0.00350088	0.032238
SPIR2_HUMAN	1	1	7.13042e-10	5532.16	5265.55	4852.69	4476	6222.67	6273.24	1.08444	0.518545	0.356149
NCDN_HUMAN	2	5	7.80202e-16	77523.3	96667	84571.8	93143.4	91189.5	96272.8	1.08442	0.276451	0.253118
MLL3_HUMAN	2	3	1.00361e-11	66525.8	73413.6	67205.1	73347.1	71910.9	79366	1.08438	0.139457	0.173807
PRP8_HUMAN	147	469	4.99016e-28	6.84241e+07	6.69968e+07	6.71551e+07	7.21594e+07	7.35589e+07	7.3931e+07	1.08428	0.00126896	0.0221343
ADNP_HUMAN	37	90	7.00945e-21	6.17177e+06	6.07405e+06	6.34687e+06	6.73461e+06	6.66329e+06	6.76095e+06	1.08424	0.00355874	0.0322797
LITAF_HUMAN	1	1	8.90437e-10	83324.8	89271.9	86829.3	85442.5	99907.5	95924.1	1.08422	0.192086	0.207693
URFB1_HUMAN	1	1	1.44634e-12	4879.66	5378.87	4715.41	5610.8	5672.59	4950.14	1.08412	0.241148	0.235022
PCP_HUMAN	6	29	6.23478e-23	1.55192e+06	1.4898e+06	1.59961e+06	1.69712e+06	1.54608e+06	1.78828e+06	1.08406	0.168432	0.193493
TTC9C_HUMAN	2	2	1.6224e-15	142222	150498	143032	162185	161548	148615	1.08398	0.0767987	0.126809
UB2E2_HUMAN	1	3	6.27092e-14	22306.1	27314	26493.9	28381	23338.8	30777.3	1.08386	0.47248	0.337507
SPF27_HUMAN	23	57	1.0696e-29	5.36334e+06	5.17576e+06	5.1338e+06	5.59258e+06	5.59043e+06	5.80426e+06	1.08386	0.0118821	0.0514182
AMPM1_HUMAN	15	45	1.15254e-26	2.1605e+06	2.31994e+06	2.09554e+06	2.34127e+06	2.37434e+06	2.41168e+06	1.08384	0.0577823	0.108741
NIP7_HUMAN	12	36	4.74672e-26	2.03613e+06	2.192e+06	2.14678e+06	2.21712e+06	2.25899e+06	2.43255e+06	1.08373	0.091832	0.139227
SHC1_HUMAN	8	15	8.73812e-24	414879	454316	435912	470112	478131	465975	1.0836	0.0381601	0.0872381
F203A_HUMAN	4	6	1.05182e-22	117171	129418	122452	132682	127665	139526	1.08354	0.105926	0.150762
SYSM_HUMAN	26	83	9.41155e-26	4.51802e+06	4.75666e+06	4.31967e+06	4.74248e+06	4.91315e+06	5.0744e+06	1.08354	0.0753743	0.125293
PLIN2_HUMAN	17	39	2.24544e-21	2.20675e+06	2.54708e+06	2.14864e+06	2.33996e+06	2.59699e+06	2.5421e+06	1.08353	0.260588	0.245903
WDR33_HUMAN	43	95	1.40363e-23	4.50577e+06	4.81868e+06	4.63715e+06	4.88291e+06	5.02187e+06	5.2227e+06	1.08351	0.044114	0.0941622
T120B_HUMAN	1	1	3.77313e-11	47497.8	65592.1	54170.1	58098.3	59447.1	63670	1.08344	0.448587	0.327859
NDUA6_HUMAN	6	12	7.09423e-16	2.44091e+06	2.32374e+06	2.12919e+06	2.3516e+06	2.53483e+06	2.5814e+06	1.08326	0.170968	0.195211
VRK1_HUMAN	19	56	3.3974e-23	6.40556e+06	6.03956e+06	6.62138e+06	6.93315e+06	6.71309e+06	7.00674e+06	1.08321	0.0506659	0.100659
CK095_HUMAN	1	3	2.52236e-12	117253	110546	110456	112390	128467	125543	1.08321	0.159244	0.187882
CLYBL_HUMAN	10	19	1.00053e-19	792418	772892	666958	784282	854539	779170	1.0832	0.24905	0.239351
SUN1_HUMAN	16	35	5.09687e-26	2.92192e+06	2.66058e+06	2.96931e+06	3.1699e+06	3.0417e+06	3.05132e+06	1.08315	0.0858258	0.134746
PKN2_HUMAN	13	27	4.2677e-21	767767	726744	760487	875341	787524	779568	1.08312	0.132859	0.169983
DIAP2_HUMAN	14	25	5.09143e-19	1.26527e+06	1.40082e+06	1.25845e+06	1.43633e+06	1.39627e+06	1.41796e+06	1.08307	0.0853384	0.134501
RFA3_HUMAN	7	33	6.47306e-20	2.78401e+06	3.63225e+06	3.08791e+06	3.79174e+06	3.29495e+06	3.20634e+06	1.083	0.441104	0.32552
PCF11_HUMAN	12	24	9.51213e-22	730817	775028	793164	822382	820885	846407	1.08293	0.0350443	0.0839938
OXND1_HUMAN	4	6	2.23522e-17	402105	411699	391410	388396	457419	459342	1.08293	0.238382	0.234051
TIGAR_HUMAN	5	12	2.85927e-17	312912	426724	380260	424267	388812	399652	1.0829	0.422457	0.318113
ZFP14_HUMAN	1	1	6.81098e-11	29816.6	22909	27724.3	30363.9	27600	29151.5	1.08285	0.368867	0.295417
BID_HUMAN	2	6	6.12882e-25	101714	111074	122650	121381	110787	131058	1.08285	0.333133	0.279664
AK1A1_HUMAN	19	62	8.96591e-24	5.9265e+06	6.49706e+06	6.34835e+06	7.52186e+06	6.55241e+06	6.25209e+06	1.08281	0.284382	0.25737
RECQ4_HUMAN	1	2	7.8618e-18	7487.57	6245.05	6144.26	7167.83	7621.1	6733.29	1.08278	0.336221	0.28021
DIC_HUMAN	6	7	2.00862e-26	514578	532153	497824	496606	597207	578430	1.08267	0.259669	0.245387
RPA2_HUMAN	14	24	2.90581e-27	1671705	1.68022e+06	1.58196e+06	1.63665e+06	1.81938e+06	1.88529e+06	1.08258	0.167847	0.193147
LN28B_HUMAN	9	14	7.42911e-21	1.6856e+06	1.85156e+06	1.68044e+06	2.01588e+06	1.82103e+06	1.81152e+06	1.08257	0.174684	0.197455
DREB_HUMAN	55	265	3.81751e-30	2.23502e+07	2.35167e+07	2.4298e+07	2.58928e+07	2.33724e+07	2.66893e+07	1.08252	0.168259	0.19339
NOP58_HUMAN	48	161	1.76232e-23	1.57038e+07	1.35425e+07	1.41042e+07	1.51281e+07	1.5781e+07	1.60155e+07	1.08245	0.163862	0.190941
ZN423_HUMAN	11	17	1.65653e-15	978566	1.07941e+06	1.07672e+06	1.05076e+06	1.19255e+06	1.14976e+06	1.08242	0.182844	0.202775
LRC40_HUMAN	15	36	1.33492e-24	1.91647e+06	1.96215e+06	1.89792e+06	2.10839e+06	2.11444e+06	2.02967e+06	1.08239	0.00888704	0.0459381
LDHB_HUMAN	41	250	1.13033e-25	7.48664e+07	8.58431e+07	7.54276e+07	8.80534e+07	8.51754e+07	8.23523e+07	1.08234	0.174472	0.19738
ODBA_HUMAN	18	47	7.16279e-22	3.11954e+06	3.23506e+06	3.1006e+06	3.27044e+06	3.49541e+06	3.46756e+06	1.08231	0.0344941	0.0833316
CC137_HUMAN	6	7	1.46288e-13	541878	536991	492348	513953	582436	603970	1.08219	0.24206	0.235721
TRI13_HUMAN	4	7	3.84879e-23	100849	86589.2	84383.4	85463.5	104010	104650	1.08205	0.412628	0.314679
BGAL_HUMAN	12	39	2.28826e-19	3.43662e+06	3.55656e+06	3.00867e+06	3.34589e+06	3.65118e+06	3.82517e+06	1.08202	0.276903	0.25327
NH2L1_HUMAN	9	40	1.40269e-16	5.39638e+06	6.83571e+06	6.02602e+06	6.78609e+06	6.55584e+06	6.4134e+06	1.082	0.310825	0.268952
PAPD1_HUMAN	10	21	1.2876e-19	1.10347e+06	1.12109e+06	1.03766e+06	1.15135e+06	1.22025e+06	1.15789e+06	1.08193	0.0567247	0.107775
STAR9_HUMAN	1	1	5.58668e-13	73321.2	91216.4	80648	83162.8	85662.8	96447.6	1.08193	0.367867	0.295093
PCID2_HUMAN	10	20	3.72521e-24	976150	1.02529e+06	1.02722e+06	1.08364e+06	1.09002e+06	1.10289e+06	1.08185	0.00942432	0.0468793
CENPU_HUMAN	7	15	6.72166e-19	215293	192067	190831	209072	210524	227548	1.08184	0.175452	0.198092
LCMT1_HUMAN	8	13	2.02048e-19	1.26323e+06	1.29125e+06	1.38877e+06	1.60767e+06	1.36635e+06	1.29181e+06	1.08181	0.353925	0.288889
SNUT2_HUMAN	23	51	5.20973e-24	4.52572e+06	4.72851e+06	4.70007e+06	5.12699e+06	5.05485e+06	4.91312e+06	1.08174	0.0130494	0.0537105
CK054_HUMAN	2	4	6.47642e-21	123457	174969	169573	182675	148560	174997	1.08169	0.545892	0.366353
ATX10_HUMAN	13	35	1.4448e-17	3.84194e+06	4.11472e+06	4.00978e+06	4.44689e+06	4.26641e+06	4.23009e+06	1.08164	0.0350864	0.0839938
ANGE1_HUMAN	1	1	2.13968e-13	27708.8	29518.7	32105.1	29752.1	33666	33195.4	1.0815	0.243248	0.236551
RAE1_HUMAN	4	8	9.4783e-19	249165	261654	268750	294065	267041	281986	1.08148	0.0941556	0.140897
ALKB2_HUMAN	1	1	2.50878e-19	30790.7	33789	30625.1	37593.1	36421.8	28943.6	1.08144	0.422835	0.318113
RAB12_HUMAN	6	8	2.40286e-21	354908	300141	300704	311739	371278	350390	1.08125	0.362056	0.292566
SYT6_HUMAN	2	3	2.5016e-18	175111	150609	113380	137405	170039	167291	1.08115	0.597948	0.386483
FA21A_HUMAN	10	12	2.71334e-21	638956	695569	564629	644072	704119	704772	1.08099	0.298303	0.263648
DDX55_HUMAN	13	22	5.56051e-20	998830	1.12532e+06	1.11314e+06	1.14511e+06	1.1769e+06	1.17742e+06	1.08098	0.10406	0.149232
CHD3_HUMAN	33	82	1.3568e-28	1.23197e+07	1.13585e+07	1.22886e+07	1.30045e+07	1.2636e+07	1.32346e+07	1.08086	0.0546288	0.105463
SF3A3_HUMAN	36	132	8.80343e-24	1.42003e+07	1.51164e+07	1.40767e+07	1.53648e+07	1.50991e+07	1.64344e+07	1.08077	0.0894487	0.137347
RB15B_HUMAN	14	25	5.36717e-19	1.65178e+06	1.67484e+06	1.74606e+06	1.84633e+06	1.84746e+06	1.78851e+06	1.08075	0.0165648	0.0592738
SAC2_HUMAN	5	9	7.21129e-17	104474	121822	120192	122158	130058	122242	1.08072	0.202329	0.214377
K1609_HUMAN	7	14	9.17307e-29	183337	184830	173525	219877	178860	186615	1.0806	0.327926	0.276734
CAAP_HUMAN	5	12	3.67875e-20	559358	585540	543042	615005	611822	596998	1.0805	0.0288582	0.0769547
PHF13_HUMAN	1	2	4.49933e-11	35317.5	34940.2	33985.8	35358.3	36857.3	40417.2	1.08048	0.145866	0.178095
E41L1_HUMAN	7	7	6.96783e-26	214999	265000	244181	266789	257223	258419	1.08044	0.260032	0.245554
A1CF_HUMAN	1	1	1.77699e-14	27602.3	32141.9	26346.6	28915	30323.4	33771.4	1.08037	0.368192	0.295235
CWC22_HUMAN	22	39	2.01995e-19	2.57934e+06	2.79591e+06	2.71419e+06	2.94279e+06	2.90677e+06	2.88992e+06	1.08036	0.0290626	0.0770468
NDC1_HUMAN	10	28	6.97044e-23	1.96249e+06	1.7729e+06	1.82149e+06	1.92173e+06	2.03835e+06	2.04281e+06	1.08026	0.0985289	0.145083
CDK14_HUMAN	1	1	1.78678e-10	5287.86	4955.87	5062.1	5567.76	4751.84	6214.36	1.08024	0.399266	0.308232
ELP4_HUMAN	3	4	4.212e-13	181760	209291	198048	219624	216844	199883	1.08021	0.193773	0.208549
S26A2_HUMAN	1	2	7.14566e-18	16889.8	18497.3	19039	21329.5	17013.5	20445.5	1.08015	0.377395	0.298444
SURF6_HUMAN	15	29	8.09561e-19	1.72018e+06	1.6851e+06	1.57345e+06	1.6765e+06	1.9227e+06	1.778e+06	1.08003	0.1891	0.20621
PAK4_HUMAN	16	29	1.27632e-19	1.52127e+06	1.53425e+06	1.60215e+06	1.74998e+06	1.636e+06	1.6444e+06	1.08002	0.0489934	0.0992446
CPNE8_HUMAN	3	5	4.1689e-14	69481.3	77890.4	79289.3	74511.2	82104	88177.8	1.08	0.293389	0.261454
DDX3Y_HUMAN	1	3	2.17516e-15	1.3025e+06	1.49253e+06	1.50021e+06	1.50436e+06	1.42428e+06	1.70951e+06	1.07984	0.344583	0.284189
CHD1_HUMAN	19	34	2.39168e-16	1.55136e+06	1.53727e+06	1.58151e+06	1.71034e+06	1.64028e+06	1.69164e+06	1.07968	0.00735317	0.0425039
NOC4L_HUMAN	19	40	6.1341e-25	1.38846e+06	1.40674e+06	1.31939e+06	1.39163e+06	1.54052e+06	1.50991e+06	1.07959	0.10668	0.151238
EMAL1_HUMAN	4	6	1.56114e-17	214693	237992	203068	251420	213701	242817	1.07958	0.320488	0.27337
RUFY2_HUMAN	1	1	6.78653e-11	44459.8	47812.9	50319.4	53993.2	50957.2	48984.3	1.07955	0.16624	0.192241
SMRC1_HUMAN	65	201	8.0316e-25	2.82815e+07	2.94513e+07	2.63076e+07	2.98524e+07	2.98808e+07	3.09883e+07	1.0795	0.0878324	0.136215
ARI3A_HUMAN	13	28	3.65701e-23	3.13883e+06	3.55128e+06	3.4814e+06	3.62017e+06	3.69035e+06	3.66931e+06	1.07947	0.105238	0.150391
RM27_HUMAN	4	7	1.29674e-18	1.08551e+06	1.09735e+06	934284	1.05057e+06	1.13384e+06	1.1804e+06	1.07945	0.271586	0.25084
SURF2_HUMAN	2	4	2.20251e-11	10491.2	10965.3	12028	12273.1	10046.2	13825.4	1.07945	0.496609	0.346981
SUFU_HUMAN	4	8	6.4375e-17	306470	334713	318263	371260	326043	338356	1.07943	0.182864	0.202775
RAE1L_HUMAN	28	65	3.79403e-27	1.01943e+07	9.93299e+06	9.63852e+06	1.02233e+07	1.07522e+07	1.11539e+07	1.07941	0.0659263	0.116587
OCRL_HUMAN	13	25	2.66011e-20	1.20912e+06	1.19888e+06	1.21704e+06	1.35851e+06	1.2933e+06	1.2609e+06	1.07935	0.0303317	0.0786831
AL1A2_HUMAN	2	3	4.93888e-12	138341	134631	100005	119584	147265	135722	1.07935	0.536573	0.362831
CBX5_HUMAN	31	114	2.82665e-22	4.57473e+07	4.94735e+07	4.71337e+07	5.45415e+07	4.90191e+07	5.00845e+07	1.07931	0.134572	0.17104
ARI1B_HUMAN	16	28	1.26859e-23	695400	760824	742129	822567	761753	788271	1.07926	0.0912582	0.138865
HMGN4_HUMAN	4	7	9.21442e-18	1.95735e+06	1.5188e+06	1.87554e+06	2.00133e+06	1.93122e+06	1.843e+06	1.0792	0.376711	0.298261
M4K3_HUMAN	2	2	2.67274e-14	42645.3	42002.1	35634.1	41765	41401.6	46640.8	1.0792	0.320666	0.273404
ANM5_HUMAN	25	47	9.83799e-26	4.03613e+06	4.51324e+06	4.13254e+06	4.83002e+06	4.21619e+06	4.63989e+06	1.07918	0.223623	0.226058
ZFY26_HUMAN	3	3	2.24022e-10	75077.2	82814.8	79258.2	81717.5	83975.8	90216.7	1.07911	0.138442	0.173052
STRUM_HUMAN	6	8	7.0282e-18	344663	355176	349878	349477	370926	412242	1.079	0.212763	0.220026
FGFR2_HUMAN	2	3	4.59681e-11	27927	30328.8	28247.4	30183.5	32802.5	30346.7	1.07895	0.11497	0.157255
PEX26_HUMAN	1	1	1.97559e-21	1707.98	1837.84	3116.22	1672.43	2707.15	2808.15	1.07891	0.776723	0.443982
A16A1_HUMAN	8	18	1.27854e-21	1.1391e+06	1.23322e+06	1.26049e+06	1.32648e+06	1.26152e+06	1.3307e+06	1.0787	0.0912705	0.138865
CPSF3_HUMAN	15	37	8.54771e-25	3.66287e+06	3.64236e+06	3.47828e+06	3.81044e+06	3.8497e+06	3.97185e+06	1.07868	0.020437	0.065444
RL36_HUMAN	15	52	1.78577e-16	1.39746e+07	1.32975e+07	1.50844e+07	1.59964e+07	1.40471e+07	1.56418e+07	1.07859	0.234868	0.231796
P4K2A_HUMAN	8	11	5.08575e-28	717425	747283	760575	757926	800579	841596	1.07856	0.0998546	0.146112
CI041_HUMAN	2	6	5.46638e-12	234699	239523	208415	250546	237952	247760	1.07855	0.160605	0.188869
Z512B_HUMAN	10	15	8.88222e-21	645172	659885	743226	705336	762406	741411	1.07854	0.198008	0.211497
CY24A_HUMAN	2	4	3.63848e-15	157291	132404	123432	122483	166178	156892	1.07849	0.552971	0.368714
PP1A_HUMAN	28	113	3.97871e-21	1.19311e+07	1.06053e+07	1.13397e+07	1.1931e+07	1.13639e+07	1.32386e+07	1.07844	0.259468	0.245255
HTAI2_HUMAN	5	8	1.07516e-13	1.18912e+06	1.34845e+06	1.21592e+06	1.34461e+06	1.33962e+06	1.36351e+06	1.07839	0.120175	0.161075
UBAP2_HUMAN	12	25	6.97221e-23	624437	676528	593367	672266	668666	701844	1.07836	0.134602	0.17104
FRG1_HUMAN	1	1	2.20795e-15	2140.2	2079.07	1489.97	1700.83	2337.55	2118.07	1.07833	0.621461	0.394659
UBC9_HUMAN	17	46	4.54559e-30	1.89901e+07	2.08617e+07	1.92901e+07	2.21571e+07	2.01468e+07	2.14702e+07	1.07832	0.13549	0.171197
DIM1_HUMAN	11	23	1.77301e-19	2.67057e+06	2.54504e+06	2.48192e+06	2.63616e+06	2.90505e+06	2.75902e+06	1.0783	0.103136	0.148661
U520_HUMAN	140	414	6.00279e-26	3.75348e+07	3.9008e+07	3.82606e+07	4.1716e+07	4.06922e+07	4.13826e+07	1.07828	0.00454512	0.0349122
NXT1_HUMAN	3	7	4.17425e-23	444893	489897	459449	526207	480211	496821	1.07818	0.12669	0.165771
CWC27_HUMAN	10	14	5.4748e-27	280009	310107	320408	344929	319196	317520	1.07811	0.189603	0.206361
ZSC10_HUMAN	6	11	1.08917e-17	882546	931797	883292	916339	986451	1.00541e+06	1.07805	0.0905826	0.138161
PBX2_HUMAN	3	9	1.90184e-24	108067	103084	111180	116248	114878	116348	1.07801	0.0252375	0.0720959
SAV1_HUMAN	1	1	1.05972e-09	5253.41	5107.34	3869.72	4860.68	5376.48	5102.87	1.07797	0.469595	0.336335
BL1S1_HUMAN	3	4	1.10081e-24	81296.3	77070.2	76371.4	69925.3	87769.1	95320.5	1.07786	0.472264	0.337414
E41L5_HUMAN	31	62	3.36404e-22	2.19143e+06	2.11828e+06	2.00931e+06	2.30654e+06	2.24949e+06	2.25468e+06	1.07781	0.0428565	0.0926267
RRP8_HUMAN	7	9	1.39621e-18	561068	523819	548810	579001	609238	572445	1.07773	0.0549366	0.105697
HAUS8_HUMAN	6	10	2.89087e-22	92172.7	87161.4	76518.7	95448.7	100199	80087.3	1.07771	0.433779	0.322536
ENAH_HUMAN	39	112	2.16061e-26	1.09141e+07	1.16308e+07	1.10869e+07	1.293e+07	1.11975e+07	1.21136e+07	1.07758	0.185765	0.204271
CCD71_HUMAN	5	6	2.62818e-16	199865	192623	191118	195895	203223	229759	1.07757	0.228912	0.228079
SCNM1_HUMAN	2	2	4.67693e-15	6600.17	7968.44	8083.13	8422.62	8424.06	7561.38	1.07754	0.352	0.288204
ZN292_HUMAN	16	18	2.04284e-15	891118	815802	904209	918347	1.00954e+06	885689	1.07753	0.217709	0.223323
UCHL1_HUMAN	23	114	1.13037e-25	1.98066e+07	2.2744e+07	2.13028e+07	2.48283e+07	2.2027e+07	2.19418e+07	1.07742	0.264906	0.2479
PTPRZ_HUMAN	16	27	5.19922e-24	1.1821e+06	1.15498e+06	1.12878e+06	1.2085e+06	1.22116e+06	1.30451e+06	1.07742	0.0573142	0.108248
CNTP1_HUMAN	2	2	1.16144e-12	22491.9	27138.9	28712.3	29552.4	27914.5	26936.8	1.07736	0.373263	0.297364
UB2Q2_HUMAN	1	1	1.27666e-10	146885	166653	156552	153322	179769	173364	1.07736	0.283747	0.257177
NUSAP_HUMAN	14	25	1.08913e-21	3.63315e+06	3.2176e+06	3.15083e+06	3.43894e+06	3.80115e+06	3.53379e+06	1.07722	0.23815	0.234044
GBP6_HUMAN	1	1	1.08068e-11	659.808	759.594	723.444	801.413	691.648	815.209	1.0772	0.321438	0.273709
RPB7_HUMAN	6	15	2.57677e-18	1.83851e+06	1.79078e+06	1.65172e+06	1.78431e+06	1.87146e+06	2.03268e+06	1.07715	0.213222	0.220203
NCBP2_HUMAN	11	22	3.00724e-27	3.192e+06	3.20165e+06	2.79411e+06	3.05813e+06	3.46124e+06	3.37684e+06	1.07711	0.264041	0.247392
MCM6_HUMAN	46	151	1.87141e-29	1.39183e+07	1.57608e+07	1.36936e+07	1.58248e+07	1.49052e+07	1.59863e+07	1.07709	0.204661	0.215866
PSF3_HUMAN	7	13	1.28873e-23	958193	1.16966e+06	988501	1.12874e+06	1.12408e+06	1.10377e+06	1.07709	0.294672	0.262152
ZN768_HUMAN	4	4	3.15343e-15	235599	225533	234642	255171	267335	226855	1.07702	0.223564	0.226058
SNR40_HUMAN	14	38	7.17122e-26	4.77598e+06	4.7275e+06	4.58303e+06	5.02763e+06	5.00937e+06	5.13316e+06	1.07693	0.00656865	0.0400752
CENPL_HUMAN	1	1	1.30204e-10	16117.3	16317.2	13613.2	15487.9	18850.7	15248.8	1.07687	0.462111	0.334102
CDC5L_HUMAN	55	151	4.2278e-30	1.53655e+07	1.51558e+07	1.61031e+07	1.70359e+07	1.62886e+07	1.68812e+07	1.07681	0.031193	0.0790717
SCOT1_HUMAN	28	91	2.05533e-29	6.20839e+06	6.74269e+06	5.92896e+06	6.74806e+06	6.80267e+06	6.77739e+06	1.0767	0.113802	0.156513
DHTK1_HUMAN	27	46	1.22968e-25	2.30379e+06	2.51909e+06	2.22562e+06	2.48803e+06	2.52794e+06	2.5724e+06	1.07659	0.119332	0.160605
SRC_HUMAN	9	23	1.16585e-22	1.42629e+06	1.44155e+06	1.58512e+06	1.75396e+06	1.49148e+06	1.54812e+06	1.07649	0.295624	0.262628
RPP14_HUMAN	1	4	5.33874e-16	140771	130987	124618	127472	152345	146857	1.07644	0.319254	0.272728
FA32A_HUMAN	2	3	3.83538e-12	323574	334604	378814	382291	374223	359743	1.07644	0.218572	0.223782
DOCK4_HUMAN	2	3	3.45941e-22	75062.6	67216.8	77066.8	73373.7	82387.2	80343.1	1.0764	0.240806	0.235022
RT27_HUMAN	20	37	1.18428e-28	5.44227e+06	5.48885e+06	4.93276e+06	5.38965e+06	5.71702e+06	5.96829e+06	1.07634	0.174074	0.197251
MOT8_HUMAN	1	5	8.27339e-18	277029	224854	241435	254269	269600	276171	1.07631	0.320904	0.273538
DPP9_HUMAN	1	1	1.17924e-15	1894.86	1891.69	2157.31	1974.68	2261.91	2160.39	1.07623	0.282489	0.256582
S27A2_HUMAN	5	9	1.60924e-30	70989.9	70670.3	72152	63780.5	78133.5	88185.1	1.07617	0.486853	0.343321
NOL11_HUMAN	16	31	1.01246e-24	2.08607e+06	1.9366e+06	1.73017e+06	1.83246e+06	2.12934e+06	2.22916e+06	1.07616	0.406563	0.311761
FLVC1_HUMAN	4	5	4.0057e-17	429975	402339	419939	429815	455148	462647	1.07615	0.0680026	0.118512
XRCC5_HUMAN	74	466	1.23707e-28	5.50973e+07	5.9053e+07	5.39734e+07	5.98428e+07	6.07942e+07	6.02881e+07	1.07614	0.0526062	0.102954
ZN275_HUMAN	1	1	3.26407e-10	13441.5	12083.9	17647.2	14097.5	19546.6	12814.2	1.07611	0.701399	0.420026
RPAB2_HUMAN	3	3	1.01958e-12	162901	170031	153586	163799	173220	186525	1.07611	0.203695	0.215249
RGPS2_HUMAN	3	5	1.20469e-18	244597	297352	252760	296150	295857	263178	1.0761	0.364262	0.293359
P121B_HUMAN	1	1	3.14744e-10	53650.1	54262.2	53384.6	57495.6	55107.1	60965.8	1.07608	0.076204	0.126037
NEO1_HUMAN	11	21	3.80886e-27	392076	374582	415748	430014	405807	436294	1.07587	0.119139	0.160443
BAZ2A_HUMAN	22	40	2.47743e-23	2.45316e+06	2.3104e+06	2.2925e+06	2.40794e+06	2.63665e+06	2.54674e+06	1.07586	0.100084	0.146178
B3GN7_HUMAN	2	3	9.01252e-29	62755.9	70776.9	63724.2	70528.9	71963.8	69711.4	1.07577	0.12913	0.167395
DKC1_HUMAN	27	73	7.85598e-27	7.29281e+06	7.13539e+06	6.7805e+06	7.18063e+06	7.82575e+06	7.80917e+06	1.07576	0.109266	0.153094
SIPA1_HUMAN	3	3	2.92887e-23	31204.1	33943.9	32345.6	34248.2	36729.8	33892.8	1.07567	0.108681	0.152683
PAN3_HUMAN	2	2	1.31208e-22	4915.15	5302.57	4971.92	5475.25	5389.45	5473.67	1.07563	0.0367128	0.0857009
CUL1_HUMAN	24	41	3.7673e-23	2.93817e+06	3.15836e+06	2910309	3.31497e+06	3.09907e+06	3.27391e+06	1.07562	0.0914461	0.138935
CDKA1_HUMAN	4	12	2.80146e-20	1.88231e+06	2.42607e+06	2.16094e+06	2.54028e+06	2.0958e+06	2.32161e+06	1.07549	0.46703	0.335665
MTMR1_HUMAN	3	4	1.71287e-14	886460	886227	949151	961702	1.04843e+06	917137	1.07547	0.193526	0.208415
SUV91_HUMAN	3	4	1.98785e-17	103721	107878	106855	108100	124899	109429	1.07528	0.222287	0.225161
SEM4B_HUMAN	1	1	7.62296e-12	130079	136105	132247	131933	156852	139598	1.07517	0.258005	0.244281
REM2_HUMAN	1	1	5.1973e-11	226913	256232	233434	254460	262717	253235	1.07512	0.128101	0.166794
CASC3_HUMAN	3	6	1.84747e-10	188611	221941	196222	219901	218723	213667	1.07502	0.213392	0.220321
TIM50_HUMAN	16	58	1.29528e-32	8.95027e+06	7.22918e+06	7.54139e+06	7.73966e+06	8.73508e+06	9.02516e+06	1.075	0.417838	0.316424
NOP16_HUMAN	11	25	1.42452e-20	2.88848e+06	2.76231e+06	2.73541e+06	2.81258e+06	3.04431e+06	3.15731e+06	1.07488	0.134718	0.171133
HN1_HUMAN	5	10	1.06042e-14	635891	805162	719028	918294	691268	712112	1.07481	0.571006	0.37638
SNX27_HUMAN	9	11	2.20009e-19	819763	864596	833301	894097	909789	902088	1.0748	0.0110344	0.050047
ES1_HUMAN	18	64	1.33369e-28	7.97924e+06	8.42588e+06	7.40107e+06	8.07749e+06	8.98704e+06	8.52197e+06	1.07478	0.208512	0.217896
EXOS2_HUMAN	9	20	2.47336e-33	1.65998e+06	1.74508e+06	1.58913e+06	1.74257e+06	1.81163e+06	1.81307e+06	1.0747	0.0703385	0.120933
RFX7_HUMAN	1	1	6.35722e-10	26348.5	19457.7	17662.3	23905.9	24898.2	19404.9	1.07469	0.641332	0.401546
MKLN1_HUMAN	3	4	4.93805e-14	30763.5	39121.9	38295.4	39531.2	33842.1	42884.9	1.07467	0.512101	0.353457
TPC6A_HUMAN	1	1	5.80158e-10	70045.1	58750.2	66700.1	65308.2	71814.7	72960.2	1.07462	0.302352	0.265693
CLGN_HUMAN	8	15	1.49529e-17	725502	709195	674769	725599	753471	787508	1.07448	0.0881069	0.136328
MAT2B_HUMAN	13	29	2.84319e-24	1.08568e+06	1.24722e+06	1.27074e+06	1.41325e+06	1.1965e+06	1.26186e+06	1.07436	0.360746	0.292394
OXR1_HUMAN	1	5	2.43964e-12	41590.9	50805.3	72187.1	64779.8	38078.5	73935.6	1.07419	0.786664	0.44689
STX2_HUMAN	1	1	3.39628e-18	24130	21562.6	21120.2	25029.7	21998.7	24730.4	1.07403	0.287645	0.258732
ELP3_HUMAN	8	14	8.39434e-24	504698	504945	506889	552263	533391	543044	1.07396	0.00243282	0.0274774
RFA2_HUMAN	23	48	3.79573e-25	1.83031e+06	2.31243e+06	2.17606e+06	2.59813e+06	2.10828e+06	2.07961e+06	1.07394	0.520098	0.356283
CD11B_HUMAN	3	3	2.79705e-16	405667	492898	489662	555183	430161	505513	1.07393	0.500283	0.34838
NSE4A_HUMAN	7	14	4.43526e-25	200451	233784	222800	230003	235155	240432	1.0739	0.189784	0.206444
CI114_HUMAN	8	15	2.57567e-20	1.19148e+06	1.27221e+06	1.11265e+06	1.20939e+06	1.33722e+06	1.29388e+06	1.07386	0.212513	0.21993
GLYC_HUMAN	6	11	3.47377e-19	552515	625212	560986	594951	555231	716889	1.07382	0.470821	0.33693
2A5D_HUMAN	22	42	5.21856e-23	1.27925e+06	1.34581e+06	1.36175e+06	1.54664e+06	1.38806e+06	1.34641e+06	1.07382	0.211521	0.219362
RAI1_HUMAN	8	11	3.60744e-22	704211	628130	698649	731262	731938	717619	1.07377	0.115637	0.157723
RNZ2_HUMAN	23	44	5.29634e-24	1.04178e+06	1.09489e+06	992000	1.07058e+06	1.17668e+06	1.11219e+06	1.07377	0.146961	0.178935
F195A_HUMAN	3	9	1.19131e-13	97290.4	109612	83019.7	92252.2	111116	107914	1.07368	0.501281	0.348707
PUS7_HUMAN	18	39	1.33746e-23	1.0086e+06	1.09119e+06	970693	1.09222e+06	1.0756e+06	1.12841e+06	1.07352	0.124732	0.164661
FIGL1_HUMAN	1	4	2.77811e-15	543071	564774	500833	582416	601374	543081	1.07347	0.196371	0.210373
COPG2_HUMAN	22	64	1.97145e-22	2.53958e+06	3.01929e+06	2.81904e+06	3.24184e+06	2.92916e+06	2.82236e+06	1.07346	0.335573	0.280197
TMX1_HUMAN	9	26	6.84696e-17	6.80191e+06	6.54401e+06	6.57708e+06	6.82196e+06	6.8229e+06	7.74172e+06	1.07346	0.198596	0.211726
XPOT_HUMAN	10	21	4.91592e-21	1.18363e+06	1.2762e+06	1.1268e+06	1.3176e+06	1.25426e+06	1.27822e+06	1.07345	0.136885	0.171951
AVR2A_HUMAN	1	1	4.0628e-14	2049.37	2794.9	3017.02	2577.34	3148.08	2712.45	1.07334	0.60162	0.387591
WDR82_HUMAN	18	40	1.74617e-22	1.87414e+06	2.14418e+06	2.0574e+06	2.30042e+06	2.04479e+06	2.17591e+06	1.07331	0.243187	0.236551
RBPMS_HUMAN	12	45	6.02191e-21	5.6489e+06	6.06387e+06	4.61714e+06	5.70645e+06	5.61804e+06	6.20183e+06	1.07327	0.441148	0.32552
S7A6O_HUMAN	2	5	2.52317e-16	152642	182157	152929	179594	173752	170098	1.07323	0.306887	0.267562
MITF_HUMAN	1	1	4.04673e-10	145724	150327	122986	133916	159585	156213	1.07321	0.430527	0.321275
ICT1_HUMAN	7	18	8.43571e-20	1.22538e+06	1.20936e+06	991727	1.11606e+06	1.28283e+06	1.27835e+06	1.07319	0.420526	0.317401
CB39L_HUMAN	1	1	1.80881e-10	77208	72905.3	97773.2	104720	71652.6	89642.6	1.07313	0.64784	0.403706
RRP12_HUMAN	51	114	2.65582e-24	1.01838e+07	9.43687e+06	9.53857e+06	9.89218e+06	1.05837e+07	1.08157e+07	1.07312	0.121703	0.162252
FA49A_HUMAN	4	6	2.35014e-13	372880	385269	346327	398465	397739	389006	1.0731	0.086214	0.135035
CP2U1_HUMAN	2	3	7.74986e-19	38961	34999.7	31046	34218.9	42688.7	35768	1.07303	0.501503	0.348801
ARHGI_HUMAN	2	2	7.98582e-16	67534.3	58837.7	53804.4	57690.7	67616.2	68012	1.07294	0.450354	0.328369
ACAD8_HUMAN	14	21	2.34451e-21	1.71415e+06	1.84888e+06	1.65668e+06	1.7994e+06	1.97943e+06	1.82079e+06	1.07278	0.190474	0.206911
CDC73_HUMAN	33	65	2.03922e-26	5.33827e+06	5.56324e+06	5.26833e+06	5.61653e+06	5.8027e+06	5.92435e+06	1.07259	0.0362129	0.0852982
RPAP3_HUMAN	18	30	5.56855e-21	2.53612e+06	2.70785e+06	2.57933e+06	2.77054e+06	2.68202e+06	2.93826e+06	1.07254	0.106544	0.151152
F1712_HUMAN	4	5	2.07683e-23	32564.4	30945.9	29525.9	35329	31689.4	32766.6	1.07254	0.181206	0.202053
PCDG1_HUMAN	1	1	1.52455e-15	35529.4	36180	42656.1	49934	33418.5	39284.6	1.07232	0.633007	0.398983
BUB3_HUMAN	18	58	1.39982e-26	7.89388e+06	8.52867e+06	7.93566e+06	8.63192e+06	8.8213e+06	8.6591e+06	1.07201	0.0518706	0.102356
CETN3_HUMAN	6	13	5.1831e-15	804042	884937	801277	879315	921691	868357	1.07192	0.134541	0.17104
DIEXF_HUMAN	6	10	2.23724e-18	798669	854394	688991	797411	845278	867396	1.07174	0.348543	0.286143
ENPP4_HUMAN	2	5	7.07421e-13	770717	892737	812165	855451	848473	949259	1.07172	0.288195	0.258959
DNS2A_HUMAN	7	21	1.18152e-20	3.04235e+06	3.26005e+06	2.59448e+06	2.86056e+06	3.4106e+06	3.26379e+06	1.07172	0.452436	0.329084
CC85C_HUMAN	1	1	4.36135e-16	33180.4	41572.3	42949.7	39081.5	40423.6	46638	1.07171	0.504266	0.349769
ABCE1_HUMAN	31	84	1.39217e-21	1.12635e+07	1.23007e+07	1.13674e+07	1.29289e+07	1.2359e+07	1.21485e+07	1.07171	0.107551	0.151802
RANG_HUMAN	16	50	9.21211e-24	1.11698e+07	1.23119e+07	1.18334e+07	1.40705e+07	1.16963e+07	1.20803e+07	1.0717	0.354596	0.289075
DHX9_HUMAN	100	456	1.51928e-32	7.68018e+07	7.44471e+07	7.11922e+07	7.73964e+07	7.80951e+07	8.28768e+07	1.0716	0.0884888	0.136705
PHF14_HUMAN	20	35	8.78183e-29	1.51934e+06	1.49958e+06	1.54601e+06	1.5658e+06	1.67407e+06	1.6517e+06	1.07156	0.037826	0.0867748
DAXX_HUMAN	5	8	4.3509e-19	339036	390557	340640	374220	372394	400173	1.07153	0.253412	0.242009
MELK_HUMAN	1	1	3.6376e-12	34959.4	38032.4	38567	38526.4	39311.5	41699.9	1.07152	0.145599	0.177988
PGAM5_HUMAN	16	37	3.07853e-29	4.08208e+06	4.0764e+06	3.98284e+06	4.38495e+06	4.33051e+06	4.29383e+06	1.07149	0.00225916	0.0265437
UB2D2_HUMAN	4	12	1.06005e-14	1.06671e+06	1.17831e+06	1.08702e+06	1.187e+06	1.22219e+06	1.161e+06	1.07148	0.10906	0.152914
RNF10_HUMAN	1	1	1.8021e-10	12687.7	15665.4	15661.3	16095.1	14811	16253.6	1.07146	0.39136	0.304481
CCD12_HUMAN	7	15	1.59911e-23	778866	708691	669932	811303	700800	799460	1.07141	0.339192	0.281856
PTN9_HUMAN	3	5	3.37175e-13	221136	215720	235295	252157	222248	245745	1.07141	0.212713	0.220026
ZN480_HUMAN	2	3	3.75499e-12	171688	178542	195182	192024	194634	197693	1.07139	0.144292	0.177188
IMPA1_HUMAN	8	20	3.70496e-26	991621	1.04339e+06	1.00126e+06	1.13481e+06	1.00312e+06	1.11507e+06	1.07138	0.175778	0.198291
BOP1_HUMAN	27	54	1.02942e-24	3.52692e+06	3.56063e+06	3.08895e+06	3.27501e+06	3.82255e+06	3.80321e+06	1.07117	0.362451	0.292566
CDKL5_HUMAN	1	1	8.37535e-15	19258.7	16705.5	17553	18023.1	18719.9	20581.7	1.07115	0.30158	0.265191
TRI36_HUMAN	2	2	6.44167e-13	71055.7	71174.1	69298.3	81212.9	69724.6	75638.7	1.07114	0.211066	0.21912
GCDH_HUMAN	20	45	6.88475e-23	4.01266e+06	4.31967e+06	3.75688e+06	3.96024e+06	4.40482e+06	4.58405e+06	1.07113	0.309861	0.268587
ALKB7_HUMAN	1	3	6.67265e-22	82573.1	78160.8	94517.7	85981	80635.3	106790	1.07113	0.552956	0.368714
FSCN1_HUMAN	49	222	5.27999e-29	1.68589e+07	2.01649e+07	2.01244e+07	2.30276e+07	1.86433e+07	1.95396e+07	1.07108	0.477206	0.339291
SNUT1_HUMAN	52	110	2.19837e-27	7478433	7.58325e+06	7.62354e+06	8.08016e+06	8.21754e+06	7.99814e+06	1.071	0.00225156	0.0265437
TATD1_HUMAN	8	17	9.4323e-23	1.07243e+06	1.09064e+06	1.09291e+06	1.25541e+06	1.0863e+06	1.14533e+06	1.07097	0.198108	0.211519
MPV17_HUMAN	2	2	6.11618e-11	25872.4	22201	23940.8	23874.8	27876.7	25372.7	1.07096	0.340884	0.282373
FGD6_HUMAN	1	1	1.24188e-09	150078	166959	153448	152928	179184	171741	1.07092	0.300528	0.264551
K1430_HUMAN	1	1	5.88994e-11	23650.8	22462.4	22426.8	23535.9	26671.7	23191.1	1.07089	0.241163	0.235022
SRFB1_HUMAN	8	11	5.23254e-20	1.25962e+06	1.16892e+06	1.09874e+06	1.21905e+06	1.31616e+06	1.24188e+06	1.07083	0.204737	0.215889
FNTA_HUMAN	10	22	6.17047e-24	993427	996361	1.01073e+06	1.04212e+06	1.07762e+06	1.09313e+06	1.07077	0.0115199	0.0510365
LEF1_HUMAN	2	2	5.55347e-12	108488	123923	106564	116204	126412	120320	1.07069	0.269939	0.250137
CE120_HUMAN	2	2	9.5488e-16	17014.1	19907.6	20149.2	20110.4	20049.1	20943.3	1.07065	0.268843	0.249647
AK17A_HUMAN	7	9	3.69755e-15	179906	186205	190865	200109	209556	186635	1.0706	0.149933	0.181401
E2F4_HUMAN	2	2	7.97896e-14	100677	108170	117434	118726	113653	116880	1.07042	0.205243	0.216193
RRP15_HUMAN	12	20	1.90877e-20	3.57601e+06	3.48998e+06	3.20552e+06	3.37023e+06	3.73657e+06	3.8878e+06	1.0704	0.273625	0.251901
TIM21_HUMAN	4	9	3.2518e-22	668550	572419	595411	642559	673537	649444	1.07033	0.230484	0.228897
RBM15_HUMAN	22	37	5.30801e-25	1.98174e+06	1.83657e+06	1.83588e+06	1.93371e+06	2.04939e+06	2.06823e+06	1.07024	0.108193	0.152345
NUP50_HUMAN	19	48	6.60087e-25	2.00276e+06	2.05175e+06	2.04587e+06	2.04464e+06	2.15672e+06	2.3273e+06	1.0702	0.162952	0.190466
GIPC1_HUMAN	11	17	5.54987e-26	479792	492670	521803	527262	533719	538145	1.07018	0.0526532	0.102954
ARPC4_HUMAN	9	18	1.76702e-23	1.34641e+06	1.3577e+06	1.34796e+06	1.39923e+06	1.47303e+06	1.46327e+06	1.06996	0.0156617	0.0579225
PINX1_HUMAN	16	40	1.10549e-24	1.60765e+06	1.57547e+06	1.50697e+06	1.49593e+06	1.74868e+06	1.77303e+06	1.06984	0.307451	0.267635
IF2B2_HUMAN	32	104	2.59022e-22	1.29279e+07	1.32601e+07	1.31272e+07	1.43993e+07	1.4401e+07	1.32601e+07	1.06982	0.0799243	0.129964
CTBP2_HUMAN	11	29	7.17043e-27	2.27585e+06	2.36007e+06	2.17259e+06	2.37127e+06	2.4512e+06	2.46068e+06	1.06971	0.060946	0.112032
NUBP1_HUMAN	3	3	5.99135e-15	23254.1	21978.9	19509.9	19074.5	23932.1	26246.8	1.06967	0.562188	0.372678
TOM5_HUMAN	5	8	2.68024e-15	3.3414e+06	3.3224e+06	3.14729e+06	3.09528e+06	3.49781e+06	3.90135e+06	1.06965	0.397653	0.307513
AL7A1_HUMAN	34	119	3.45252e-28	1.32049e+07	1.43003e+07	1.30528e+07	1.4745e+07	1.42298e+07	1.44073e+07	1.06963	0.0890074	0.136946
MCU_HUMAN	8	21	4.54673e-21	2.20722e+06	1.9617e+06	1.75538e+06	1.93202e+06	2.17376e+06	2.23049e+06	1.06954	0.437718	0.323895
THOC3_HUMAN	3	4	1.58726e-14	661026	751739	696061	850792	636540	768008	1.06948	0.510821	0.352987
MMS19_HUMAN	14	28	4.59455e-24	526581	479913	480842	544274	517224	528976	1.06934	0.11751	0.159182
COMD4_HUMAN	3	4	1.18128e-19	33322.4	32393.3	32459.8	38470.5	33220.7	33290.1	1.06932	0.267823	0.249108
PDS5A_HUMAN	54	107	1.5731e-24	7.22465e+06	7.09468e+06	7.31847e+06	7.86471e+06	7.65333e+06	7.61842e+06	1.06926	0.00768728	0.0431746
HIF1N_HUMAN	2	4	2.41716e-13	94170.9	107389	94555.7	106017	108596	101955	1.06907	0.224843	0.22679
P66A_HUMAN	32	65	2.57507e-22	5.64834e+06	5.98996e+06	5.31671e+06	5.75637e+06	6.29922e+06	6.07051e+06	1.06907	0.193543	0.208415
STAG2_HUMAN	34	77	8.09423e-25	3.19292e+06	3.21004e+06	3.17589e+06	3.37465e+06	3.33268e+06	3.5331e+06	1.06907	0.0234322	0.0699051
EXOS7_HUMAN	12	31	4.75648e-22	1.25395e+06	1.27422e+06	1.14566e+06	1.32931e+06	1.28298e+06	1.31501e+06	1.06899	0.115778	0.157812
RPGF6_HUMAN	1	2	5.97206e-16	61216	52812.5	52723.2	56355.3	65616.9	56279.8	1.06897	0.411813	0.314394
RS9_HUMAN	30	89	2.07076e-16	3.32075e+07	2.91666e+07	3.16682e+07	3.33447e+07	3.34538e+07	3.37181e+07	1.06884	0.142088	0.17553
CH082_HUMAN	6	13	3.72814e-22	479503	454450	426888	459497	490718	504303	1.06884	0.196501	0.210428
CAB39_HUMAN	3	4	2.07018e-12	133540	147237	131757	143552	144492	152846	1.06874	0.173368	0.196749
RS4Y2_HUMAN	1	3	2.06442e-14	267163	306258	307119	309582	304418	327026	1.06869	0.24601	0.237814
TCAL4_HUMAN	9	15	3.4327e-19	505930	582660	525573	638502	577405	509094	1.06867	0.447315	0.327367
FRMD5_HUMAN	1	1	2.86472e-10	20270.3	25150.8	25721.3	25618.6	24091	26312.1	1.06859	0.428966	0.320587
IMDH2_HUMAN	43	148	5.15838e-36	2.05288e+07	2.19424e+07	1.91071e+07	2.20264e+07	2.24601e+07	2.13116e+07	1.06853	0.186919	0.204847
GCP5_HUMAN	1	1	1.78441e-10	6200.32	4511.56	5006.99	5760.1		5436.87	1.06849
MCM5_HUMAN	48	118	6.96259e-30	1.28414e+07	1.28408e+07	1.23089e+07	1.34006e+07	1.34146e+07	1.37779e+07	1.06849	0.0159606	0.0583531
TM63A_HUMAN	1	1	6.53444e-13	18531	17432.5	17478.9	18550.6	19498	19049.8	1.06841	0.0540176	0.104794
COX8A_HUMAN	2	11	8.25376e-13	498879	533501	456054	517530	517129	555405	1.06828	0.258564	0.244613
KS6A4_HUMAN	1	1	4.02117e-11	6588.68	7218.95	7515	7021.29	8671.54	7085.69	1.06828	0.467322	0.335761
PUR1_HUMAN	20	35	6.85927e-17	4.26402e+06	5.07524e+06	4.39411e+06	5.18705e+06	4.74834e+06	4.73526e+06	1.06825	0.345041	0.284389
PPIH_HUMAN	12	28	1.0714e-24	3.99708e+06	4.3825e+06	4.11914e+06	4.43141e+06	4.46235e+06	4.45764e+06	1.06822	0.0674626	0.11811
FOXO1_HUMAN	1	2	1.53393e-09	30732.2	33633.1	34526.9	33236.2	36372	36028.4	1.0682	0.212207	0.219728
CCD56_HUMAN	5	13	6.97371e-14	1.0929e+06	971698	952391	1.00114e+06	1.10721e+06	1.11429e+06	1.06817	0.296935	0.263187
EPHB2_HUMAN	5	10	5.34679e-21	839155	849076	928770	1.03884e+06	886358	870095	1.06813	0.383456	0.301072
FKBP8_HUMAN	27	98	2.25634e-35	1.23011e+07	1.15158e+07	1.17747e+07	1.26365e+07	1.2895e+07	1.2484e+07	1.0681	0.0360908	0.0851627
DGKZ_HUMAN	3	6	1.50123e-15	181197	178985	182150	189977	200652	188607	1.06805	0.0349407	0.0838999
BRCA1_HUMAN	6	9	1.53396e-19	336582	353436	330898	342561	383459	364351	1.06803	0.164276	0.191255
RPC6_HUMAN	1	1	8.07731e-15	44539.1	35619	38851.5	44055.7	41857.7	41191	1.06802	0.381621	0.300166
MARE2_HUMAN	9	20	2.0079e-18	1.28994e+06	1.13565e+06	1.3269e+06	1.4231e+06	1.31614e+06	1.26836e+06	1.06798	0.316347	0.271711
CNDD3_HUMAN	2	4	2.24629e-13	10208.2	8570.96	10428.8	9354.09	10936.7	10901.3	1.06793	0.446719	0.32711
CELF1_HUMAN	28	75	1.43829e-28	5.10059e+06	5.29501e+06	5.06124e+06	5.64716e+06	5.51323e+06	5.34488e+06	1.06783	0.0369063	0.0857581
SOSB1_HUMAN	1	4	2.42592e-19	52096.6	54225.1	48881.6	56551.3	61485.3	47671.3	1.06768	0.464037	0.334859
RMXL1_HUMAN	9	17	2.64953e-16	2.72601e+06	2.74916e+06	2.58788e+06	2.73747e+06	2.95847e+06	2.91249e+06	1.06764	0.0966227	0.143289
PSB5_HUMAN	20	57	1.61684e-28	7.93089e+06	9.36001e+06	8.6297e+06	9.53919e+06	9.08556e+06	9.04866e+06	1.06762	0.256468	0.2437
PARG_HUMAN	4	9	2.78514e-15	219524	235234	213672	238222	234180	241215	1.0676	0.0895494	0.137432
ZIC3_HUMAN	2	3	1.69814e-21	501604	507709	513226	484490	583393	557486	1.06754	0.314138	0.270837
HYES_HUMAN	4	8	1.18109e-20	430645	468049	455726	479289	483824	482663	1.06745	0.0515748	0.101898
ZN646_HUMAN	4	9	2.43297e-16	370557	338983	326866	351908	384763	369640	1.06745	0.221754	0.224992
WDR75_HUMAN	17	32	2.77821e-18	1.98394e+06	1.91399e+06	1.68253e+06	1.86301e+06	2.06243e+06	2.03128e+06	1.06743	0.318377	0.272315
NDUBB_HUMAN	4	9	3.06011e-15	183243	150168	147056	168294	175839	168729	1.06742	0.413144	0.315012
SNG3_HUMAN	2	2	3.29557e-14	61207.6	62249.7	55171.1	57957.2	64830.1	67881.3	1.0674	0.33578	0.280197
NADE_HUMAN	1	2	5.00749e-16	55536.6	55500.9	52326.4	56820.6	60671.6	56868.6	1.06732	0.0919851	0.139227
CRNL1_HUMAN	18	41	7.1377e-20	2.49111e+06	2.36994e+06	2.44288e+06	2.59068e+06	2.61123e+06	2.59316e+06	1.06724	0.0102492	0.0487181
ARMX2_HUMAN	20	52	8.48011e-26	1.63766e+06	1.62388e+06	1.494e+06	1.52908e+06	1.77e+06	1.77579e+06	1.06715	0.317512	0.271827
NACC1_HUMAN	7	12	1.26105e-17	839906	985095	867361	948174	942085	982856	1.06714	0.263095	0.24674
TF3C1_HUMAN	51	92	3.42448e-24	4.73527e+06	4.70988e+06	4.57655e+06	4.83033e+06	5.07795e+06	5.05444e+06	1.06711	0.0279782	0.0756307
NAT10_HUMAN	57	145	1.11314e-27	1.71239e+07	1.60254e+07	1.54504e+07	1.63626e+07	1.83257e+07	1.7173e+07	1.06711	0.221746	0.224992
AP3B1_HUMAN	25	39	7.4755e-19	3.84086e+06	4.00971e+06	3.6027e+06	3.93851e+06	4.07241e+06	4.21066e+06	1.06708	0.145234	0.177762
RBM23_HUMAN	3	5	8.84973e-12	363176	388135	405381	444189	415476	374540	1.06701	0.335685	0.280197
NDUV3_HUMAN	4	6	6.06249e-19	173361	183885	185032	205173	187006	186431	1.067	0.16728	0.192712
MK07_HUMAN	2	2	2.68165e-17	52705.3	44981	51971.7	56520.2	53871.8	49283.3	1.06693	0.361601	0.29246
TITIN_HUMAN	1	2	3.58898e-10	99409.7	120608	96656.9	109824	104004	124037	1.06691	0.503763	0.349635
TTF2_HUMAN	8	11	4.13197e-20	325321	327211	321710	316639	365161	357511	1.06679	0.225442	0.227136
TIAM1_HUMAN	1	1	5.32873e-11	101717	123246	105257	124070	114983	113220	1.06678	0.380499	0.300119
RBM47_HUMAN	5	7	6.14489e-19	77779	84261.1	77493.7	63486.5	98591.2	93452.7	1.06678	0.657927	0.406816
MEMO1_HUMAN	5	9	1.58079e-25	172210	226521	184338	202037	205132	214830	1.06677	0.485487	0.34284
MORC1_HUMAN	2	7	1.64916e-12	574223	558385	543884	554816	594155	639430	1.06675	0.224215	0.226361
GL8D1_HUMAN	3	7	3.25002e-22	324473	383599	331304	369689	371970	367078	1.06673	0.28457	0.25737
P66B_HUMAN	18	28	3.27593e-21	2.18519e+06	2.51623e+06	2.54442e+06	2.62361e+06	2.47543e+06	2.62965e+06	1.06664	0.270164	0.250169
MID49_HUMAN	2	6	1.68324e-15	109435	107875	94118.9	105005	114836	112336	1.06662	0.29105	0.260199
TOX3_HUMAN	2	5	6.98315e-18	150743	161608	170366	171814	177220	165829	1.06659	0.177732	0.199391
TF3C5_HUMAN	17	24	1.33993e-17	1.6244e+06	1.58761e+06	1.54736e+06	1.65812e+06	1.69334e+06	1.72481e+06	1.06658	0.0229716	0.0692846
ROBO1_HUMAN	16	26	1.36376e-23	1.67409e+06	1.74993e+06	1.77263e+06	1.80971e+06	1.90784e+06	1.82507e+06	1.06657	0.0537661	0.104409
NLE1_HUMAN	12	20	4.41963e-25	420725	454134	452341	440140	478410	496964	1.06654	0.213895	0.220726
ARPC5_HUMAN	10	21	1.26251e-21	2.34814e+06	2.82375e+06	2.73558e+06	3.05639e+06	2.78666e+06	2.59038e+06	1.06651	0.427986	0.320224
TLE1_HUMAN	10	16	2.23145e-26	943836	981592	974526	1.07828e+06	971564	1.04298e+06	1.06651	0.127061	0.165986
SPRY4_HUMAN	4	4	2.91933e-14	167616	181614	169157	167508	177460	207835	1.06639	0.42452	0.318851
KPCI_HUMAN	15	34	7.98249e-24	1.25343e+06	1.24702e+06	1.18581e+06	1.26773e+06	1.34745e+06	1.31561e+06	1.06634	0.0615857	0.112364
PGK1_HUMAN	50	282	4.76429e-26	1.11247e+08	139826500	111979027	1.31161e+08	1.39818e+08	1.1614e+08	1.06629	0.529819	0.36024
LRBA_HUMAN	13	21	3.93781e-23	1.44025e+06	1.51663e+06	1.27539e+06	1.42074e+06	1.55815e+06	1.53374e+06	1.06624	0.322229	0.274029
L12R1_HUMAN	5	5	5.17752e-14	239568	234836	231299	251569	242650	258210	1.06621	0.0379841	0.0869361
RS14_HUMAN	13	55	6.93146e-17	8.76352e+06	8.22975e+06	7.94229e+06	8.71318e+06	9.36263e+06	8.50808e+06	1.0661	0.194028	0.20871
CH10_HUMAN	23	210	5.46337e-20	2.86286e+08	299450690	2.5752e+08	2.89367e+08	3.02601e+08	3.06779e+08	1.06581	0.24096	0.235022
PTBP1_HUMAN	60	513	5.14748e-37	6.47417e+07	7.09892e+07	5.73006e+07	6.2358e+07	7.33205e+07	7.00482e+07	1.06577	0.454938	0.330643
STPAP_HUMAN	5	6	2.4296e-16	101900	108203	106633	120649	109340	107578	1.06577	0.198656	0.211732
RAB28_HUMAN	1	1	1.2374e-10	24294.9	22655.4	21669.3	25448.3	23305.3	24377.1	1.06574	0.201349	0.213656
SEM5B_HUMAN	2	3	1.64922e-13	108186	133442	121413	124246	131730	130920	1.06571	0.358371	0.291143
RUSD3_HUMAN	4	12	9.57824e-18	125657	127034	122697	132252	135685	132111	1.06569	0.00901222	0.0460224
SMAD5_HUMAN	1	1	1.24962e-11	113502	176202	148533	174913	140829	151248	1.06561	0.668246	0.409913
ATD3A_HUMAN	46	104	1.44921e-21	1.69569e+07	1.63811e+07	1.70862e+07	1.64546e+07	1.79578e+07	1.93167e+07	1.06554	0.266812	0.248461
EDRF1_HUMAN	4	4	1.25228e-13	86012	102596	94264.2	96437.9	105952	99017.5	1.06553	0.329271	0.277525
CPSF5_HUMAN	18	78	2.43228e-24	1.62231e+07	1.71467e+07	1.71905e+07	1.88546e+07	1.71319e+07	1.78866e+07	1.06552	0.13455	0.17104
IKBL1_HUMAN	2	4	7.83766e-13	6940.51	7902.25	7450.87	8278.82	8086.88	7388.4	1.06551	0.277663	0.253628
EXOC3_HUMAN	5	5	1.04187e-14	109417	122426	116336	125973	116148	128857	1.06548	0.230478	0.228897
NU153_HUMAN	51	139	1.27682e-26	1.17239e+07	1.17917e+07	1.12939e+07	1.18166e+07	1.25438e+07	1.27282e+07	1.06548	0.0758183	0.125662
ELP6_HUMAN	3	3	1.05695e-13	254620	282179	256956	295679	280796	269248	1.06547	0.212112	0.219687
DIRA1_HUMAN	1	1	1.23709e-14	30885.7	25841.9	26900.7	29838.2	29081.6	30174.7	1.06536	0.310146	0.268695
GATL3_HUMAN	2	2	1.11229e-14	6730.67	6475.06	5996.97	6228.12	7630.82	6596.2	1.06522	0.426162	0.319705
NACP1_HUMAN	1	1	6.47652e-12	524390	668486	554064	610640	562950	687252	1.0652	0.541309	0.364512
LCK_HUMAN	6	10	5.70719e-23	145905	159187	132628	137825	163967	164458	1.06518	0.460844	0.333655
CSK2B_HUMAN	13	39	6.85232e-32	1.92624e+06	1.97666e+06	1.75313e+06	2.05403e+06	1.99751e+06	1.97301e+06	1.06515	0.162344	0.190217
PSME2_HUMAN	12	32	1.04618e-22	6.25804e+06	7.88389e+06	6.59188e+06	7.51925e+06	7.08242e+06	7.48292e+06	1.06515	0.431423	0.321551
FUBP3_HUMAN	30	99	5.10384e-32	9.65719e+06	1.02043e+07	9.81732e+06	1.07152e+07	1.03562e+07	1.05385e+07	1.06507	0.0287973	0.0769003
SUZ12_HUMAN	12	17	8.28766e-24	724202	710619	738127	701379	821465	791494	1.06507	0.271166	0.250687
MPPA_HUMAN	27	84	8.34478e-23	5.76535e+06	5.81395e+06	5.20427e+06	5.8127e+06	6.0305e+06	6.03235e+06	1.06506	0.156203	0.185343
PPCE_HUMAN	23	49	1.09152e-23	1.97145e+06	2.33584e+06	2.24323e+06	2.48806e+06	2.28339e+06	2.20472e+06	1.06498	0.362476	0.292566
PWP2_HUMAN	18	29	2.08945e-24	3.04719e+06	3.14198e+06	2.89336e+06	2.99038e+06	3.33386e+06	3.34833e+06	1.06497	0.226093	0.227503
MTER2_HUMAN	3	3	1.99012e-14	46653.2	47045.5	38574	44185.8	46292.9	50384.7	1.06495	0.435337	0.323099
C19L2_HUMAN	5	7	4.41416e-14	248075	237150	245842	261136	272417	244962	1.0649	0.141011	0.174863
CHCH6_HUMAN	4	5	1.25859e-24	108308	127224	99660.9	132917	108634	115373	1.06484	0.542356	0.364753
QTRD1_HUMAN	3	10	1.12958e-15	170876	229570	190300	203609	208052	217338	1.06475	0.511825	0.353434
LICH_HUMAN	5	9	1.97823e-17	709512	708452	677996	710773	688161	832748	1.06475	0.381771	0.300166
AHDC1_HUMAN	12	16	1.91057e-25	562058	564370	606841	631552	622749	591193	1.06475	0.120722	0.161378
SP130_HUMAN	9	17	1.91554e-19	578683	621596	641858	632042	667358	662000	1.06474	0.139847	0.174019
URB2_HUMAN	8	17	8.33463e-27	735555	749134	683284	706542	779752	822032	1.06474	0.299221	0.264153
GON4L_HUMAN	3	7	1.31063e-13	137848	157567	134044	141801	152051	163399	1.06472	0.38892	0.303615
ATP5S_HUMAN	2	4	2.63394e-11	529214	520949	492421	502374	562201	577735	1.06465	0.262872	0.246706
DNJA4_HUMAN	2	2	8.16629e-10	115290	120563	109878	117113	130389	120571	1.06462	0.213015	0.220105
T132C_HUMAN	1	2	4.22466e-14	3276.07	3836.12	4809.6	4810.31	4267.68	3613.23	1.06454	0.674001	0.41127
MA7D1_HUMAN	17	38	1.83328e-19	1.52057e+06	1.55914e+06	1.74396e+06	1.89197e+06	1.55161e+06	1.69142e+06	1.06454	0.437537	0.323882
A7L3B_HUMAN	2	2	6.82718e-14	62987.7	71933.7	83213.1	80249.3	62958.3	89001.3	1.06452	0.651708	0.404842
MOS1_HUMAN	2	2	1.77679e-20	172005	143191	177188	173410	171342	179356	1.06443	0.384707	0.301696
RS18_HUMAN	23	66	7.94494e-19	3.1609e+07	3.03094e+07	3.03439e+07	3.25091e+07	3.23321e+07	3.33615e+07	1.06439	0.0205265	0.065444
RBM27_HUMAN	20	40	7.5293e-22	1.68474e+06	1.74599e+06	1.69453e+06	1.7663e+06	1.84865e+06	1.83977e+06	1.06428	0.0272161	0.0748876
KHDR3_HUMAN	12	32	5.33564e-25	4.91662e+06	4.52686e+06	4.55908e+06	5.11807e+06	4.74185e+06	5.04097e+06	1.06415	0.152219	0.182923
MARK2_HUMAN	5	11	2.58845e-13	209411	234518	260849	263049	252703	234204	1.0641	0.427719	0.320196
PDK1_HUMAN	10	18	5.95715e-23	856363	850982	834873	897131	881477	926559	1.0641	0.020962	0.0661881
SRRM1_HUMAN	20	53	1.59777e-19	9.28098e+06	9.66036e+06	9.37321e+06	10167089	9.84789e+06	1.0113e+07	1.06404	0.0160597	0.0585207
HDAC1_HUMAN	23	54	6.90882e-23	6.82737e+06	7.07916e+06	6.15629e+06	6.98053e+06	7.16153e+06	7.20556e+06	1.06404	0.205919	0.216444
CL045_HUMAN	1	1	3.04445e-16	63543.1	73502.2	72145	74325.3	72424.2	75834.6	1.06403	0.243968	0.236994
RNH2B_HUMAN	4	5	9.47419e-15	147078	143466	143906	145538	157250	159465	1.064	0.106705	0.151238
BL1S2_HUMAN	1	1	5.44228e-20	6127.24	6247.3	6857.69	6819.79	7139.1	6503.27	1.06395	0.232005	0.229676
PI51C_HUMAN	1	1	1.96702e-11	12507.1	12943.4	12857.7	16122.6	11662.9	12970.6	1.0639	0.57278	0.377111
MINT_HUMAN	20	28	1.27775e-25	1.13767e+06	1.20328e+06	1.1075e+06	1.15187e+06	1.25556e+06	1.26134e+06	1.06389	0.181328	0.202133
POGK_HUMAN	3	3	4.63354e-15	357473	370959	389297	454128	348339	386556	1.06378	0.502372	0.349248
TPC2A_HUMAN	1	3	2.56114e-16	40313	36316.9	26908.7	36012.3	36770.8	37349.6	1.06369	0.611211	0.391287
RRAGD_HUMAN	1	1	5.84077e-14	62875.9	65977	80225.1	73490	71915.2	76977.4	1.06363	0.4688	0.336047
ZFR_HUMAN	40	100	2.7033e-25	7.83905e+06	7.13238e+06	7.83311e+06	8.15264e+06	8.1258e+06	7.97669e+06	1.06361	0.11514	0.157257
EP400_HUMAN	24	32	4.24145e-32	1.09709e+06	1.15891e+06	1.21794e+06	1.21545e+06	1.27308e+06	1.20628e+06	1.06358	0.14454	0.17735
PIAS2_HUMAN	2	13	1.01651e-23	199341	195340	172989	185410	200392	217951	1.06356	0.389614	0.303919
SENP1_HUMAN	4	6	4.50813e-17	293323	265546	261089	267376	306925	297695	1.06346	0.329399	0.277525
CC026_HUMAN	6	8	4.00212e-15	429533	408417	383843	421205	427422	450695	1.06346	0.180793	0.201868
GPM6B_HUMAN	1	1	3.42324e-10	125848	95110.8	88911.5	107798	108978	112736	1.06339	0.600096	0.38705
SNX5_HUMAN	15	20	2.89493e-23	1.18743e+06	1.24893e+06	1.15842e+06	1.2732e+06	1.25898e+06	1.29034e+06	1.06335	0.0544409	0.105244
BDH_HUMAN	7	17	1.2173e-19	1.21096e+06	1.16916e+06	1.12513e+06	1.17438e+06	1.23358e+06	1.3193e+06	1.06334	0.204186	0.21548
SCAFB_HUMAN	19	35	9.13711e-25	2.60832e+06	2.63344e+06	2.48341e+06	2.61409e+06	2.77754e+06	2.82258e+06	1.0633	0.106472	0.151129
EXOS9_HUMAN	8	14	9.8413e-21	336236	373600	313485	360757	381001	346320	1.06328	0.345559	0.284697
HAUS6_HUMAN	11	14	9.90049e-26	563456	606131	555666	590212	637714	606502	1.06328	0.157866	0.186646
CDC7_HUMAN	3	6	4.39859e-17	154772	166914	156503	156155	175387	176905	1.06327	0.259356	0.245208
EXOS4_HUMAN	9	25	3.03493e-21	1.30479e+06	1.18927e+06	1.13771e+06	1.24454e+06	1.33081e+06	1.28614e+06	1.06325	0.238542	0.234051
NUFP1_HUMAN	4	5	4.1724e-15	720095	699952	655683	683632	794653	728697	1.06323	0.307385	0.267635
I20L2_HUMAN	4	6	5.68173e-16	304981	282845	291124	288171	324094	322223	1.06319	0.237569	0.233705
UB2L6_HUMAN	2	3	3.52526e-22	42766.4	50012	47123.1	53908	47173.6	47636.3	1.06302	0.386324	0.302484
PDK3_HUMAN	16	36	5.72074e-22	2.93961e+06	3.05402e+06	2.64612e+06	2.80306e+06	3.12151e+06	3.25928e+06	1.06298	0.374638	0.297972
FAIM1_HUMAN	3	7	6.47857e-15	226826	264605	255748	268542	259130	266481	1.06287	0.253821	0.242172
TLK1_HUMAN	4	7	8.80763e-14	156325	157105	167111	173095	169350	168289	1.06283	0.0556641	0.106662
G6PD_HUMAN	21	49	3.31822e-22	2.24879e+06	2.39069e+06	2.34878e+06	2.64147e+06	2.37918e+06	2.40649e+06	1.0628	0.191916	0.207623
THIL_HUMAN	38	120	6.8279e-33	7.61761e+06	7.66383e+06	7.23394e+06	7.59029e+06	8.10665e+06	8.23168e+06	1.06277	0.119972	0.161075
STBD1_HUMAN	1	1	9.53273e-13	4488.16	5463.02	6776.53	6333.45	5327.85	6114.98	1.06269	0.657052	0.406631
CQ080_HUMAN	3	4	4.47854e-14	507222	542002	539070	549881	572690	565167	1.06261	0.0633473	0.114272
CLN6_HUMAN	1	3	1.65716e-11	11828.5	17438.1	14104.2	14343.9	16689.3	15049.2	1.06252	0.636657	0.400265
TPIS_HUMAN	35	280	4.00364e-28	7.50232e+07	9.26154e+07	8.14404e+07	9.40358e+07	8.66888e+07	8.39258e+07	1.06252	0.432956	0.322265
RL12_HUMAN	11	48	6.4411e-21	6.41885e+06	6.50093e+06	6.15907e+06	6.4882e+06	7.04775e+06	6.73538e+06	1.0625	0.107069	0.151562
KIN17_HUMAN	11	20	4.7463e-15	1.1448e+06	1.09171e+06	1.10447e+06	1.22619e+06	1.19493e+06	1.12846e+06	1.06243	0.102541	0.148163
TCPR2_HUMAN	2	2	6.60838e-23	172133	167298	131623	164443	165409	170520	1.06224	0.491262	0.345256
FEZ1_HUMAN	2	3	3.35566e-13	199655	191742	198845	225317	219734	181895	1.06219	0.427486	0.320196
KPCB_HUMAN	2	4	2.02136e-15	82961.5	81407.8	87827.3	93656.3	87759.3	86462.7	1.06218	0.149956	0.181401
MACD1_HUMAN	10	16	1.79779e-25	2.27936e+06	2.23508e+06	2.09543e+06	2.41964e+06	2.48576e+06	2.11536e+06	1.06216	0.340884	0.282373
PNMA2_HUMAN	2	3	7.16915e-15	17284.5	15484.7	14496.9	17392.9	16528.2	16283	1.06216	0.329425	0.277525
TRMB_HUMAN	5	6	7.1314e-15	351314	375082	369897	386018	385901	392516	1.06216	0.0394456	0.0886414
MOCS1_HUMAN	9	11	1.63684e-19	460714	451467	431487	446758	500282	480091	1.06212	0.193704	0.208532
SH3K1_HUMAN	4	8	2.16053e-14	186933	200619	185718	197613	198835	212404	1.06207	0.152796	0.183087
DNJB1_HUMAN	14	35	2.60023e-19	3.9855e+06	4.19784e+06	4.32833e+06	4.81313e+06	4.20994e+06	4.265e+06	1.06205	0.298764	0.263937
NUP98_HUMAN	45	106	9.43084e-28	8.09343e+06	7.7207e+06	7.26173e+06	7.8182e+06	8.3631e+06	8.32434e+06	1.06196	0.184716	0.203787
[truncated: 5,879 more rows]
