# Supplementary material for: Defective insulin receptor signaling in hPSCs skews pluripotency and negatively perturbs neural differentiation
Source: J Biol Chem. 2021 Mar 3;296:100495. doi: 10.1016/j.jbc.2021.100495 (PMC8050001; doi:10.1016/j.jbc.2021.100495)
Supplement: Supplemental Table S3 [file mmc3.xlsx]

## Sheet: 3619
Protein	CountOfPeptide	SumOfCountOfPeptide	MinOfMSGF_SpecProb	H9_shScra	H9_shScrb	H9_shScrc	H9_shIRa	H9_shIRb	H9_shIRc	Ratio (shIR/shScr)	p_value	q_value
SETB1_HUMAN	1	1	1.88946e-14	565.416	411.022	650.971	1269.37	911.375	1535.05	2.28326	0.0229426	0.0900429
NALP2_HUMAN	1	1	3.1426e-11			403.778	1117.86	950.847	683.043	2.27167
PA2GA_HUMAN	1	1	7.64753e-14	3322.63	5051.83	5275.76	8644.62	12212.1	9805.72	2.2463	0.0096309	0.0736173
PO5F1_HUMAN	2	2	4.1467e-11	55093.3	47004.4	51472.6	118108	109271	97050.2	2.11258	0.00095633	0.0465513
ZN363_HUMAN	2	2	6.23556e-17	6304.5	760.718	3001.39	7108.91	6944.04	7084.62	2.09977	0.0837843	0.145509
TRY2_HUMAN	1	5	8.07689e-17	36293.1	28713.5	28515.6	34146	36745.8	122007	2.0626	0.316737	0.274373
PSMG1_HUMAN	1	2	1.05443e-11	4755.74	724.509	4653.79	6396.05	7979.07	5457.78	1.95706	0.100137	0.158476
AGO4_HUMAN	1	1	8.32852e-12	7449.15	4876.72	7603.02	12271.4	11166.7	14707	1.91406	0.0113887	0.077853
HDAC9_HUMAN	1	1	5.36388e-11	236.468			491.125	420.781	426.714	1.88696
GILT_HUMAN	1	1	4.92517e-13	465.355			1072.07	604.479	951.378	1.88238
GTR3_HUMAN	4	4	2.31304e-15	70941.1	50697	23215.9	85905.9	87874.8	95316.5	1.85771	0.0427158	0.110101
TMEDA_HUMAN	2	3	1.77461e-11	63171.4	49544.7	60135.2	92738.3	104934	122737	1.85367	0.00697096	0.0670414
CHMP7_HUMAN	1	1	9.94325e-18	1569.05	914.891	1081.28	2106.17	2367.63	1958.58	1.8042	0.0141692	0.0792333
STABP_HUMAN	1	1	1.49161e-10	1111.8	830.926	1243.9	1739.11	1718.66	2268.51	1.79698	0.0176026	0.0842468
CND2_HUMAN	1	1	1.058e-14	478.63		483.115	953.852	1102.24	535.013	1.79612
NEUG_HUMAN	1	1	1.81005e-10	5507.69	6113.64	6766.83	9990.05	11722.5	11259.3	1.79311	0.00154357	0.0493061
PEPD_HUMAN	2	2	4.55782e-13	14442.1	9823.39	10679.8	19173.2	19221.7	23114.7	1.76017	0.0100875	0.0749968
MTFP1_HUMAN	1	1	6.33979e-11	7358.62	6260.58	4909.27	8374.65	10515	13627.7	1.755	0.0501737	0.117815
TRAF2_HUMAN	1	2	3.28189e-13	1860.13	515.353	1399.01	2223.29	2064.48	2307.13	1.74723	0.0789411	0.14201
VP26B_HUMAN	1	1	2.53529e-11	310.583	489.896		568.683	690.451	806.003	1.71992
CS010_HUMAN	1	2	3.32928e-14	7299.22	866.566	3261.39	10846.2	3298.21	5349.94	1.70597	0.411058	0.31643
DNLI1_HUMAN	1	1	1.25911e-14	1386.2	899.718	710.144	1397.71	1437.38	2273.2	1.705	0.114066	0.166158
GTR1_HUMAN	3	3	1.05731e-13	90618	93442.1	98711.1	150756	155567	173408	1.69653	0.000840311	0.0465513
PINX1_HUMAN	2	3	2.71461e-15	2124.58	2342.34	2893.34	1830.04	5446.62	4993.11	1.66703	0.231228	0.233685
LITD1_HUMAN	20	21	3.07029e-18	649428	519670	510379	1.04109e+06	933477	805848	1.65552	0.0107848	0.0762524
SQSTM_HUMAN	1	1	6.77123e-11	995.463		1186.18	1895.63	1993.56	1521.03	1.65326
APT_HUMAN	2	2	1.53777e-15	18698.2	18746.4	19052.6	33352.6	30158.7	29732.6	1.65042	0.000436552	0.0398934
AATM_HUMAN	4	4	3.40014e-16	61347.8	50236.2	51342.1	92756.2	83379	92310	1.64765	0.00166526	0.051359
THIK_HUMAN	1	1	7.46606e-14	455.738	359.854	492.787	723.294	851.847	554.736	1.62787	0.0445023	0.111397
KCRU_HUMAN	2	3	3.71634e-21	10389.9	4912.95	7529.37	12305.4	14209.5	10305.2	1.61264	0.0742947	0.138148
RPC7_HUMAN	1	1	4.83123e-15	15123.5	13951	14367.2	24712.1	24317.8	20770.9	1.60677	0.00249456	0.0564847
CU059_HUMAN	1	1	6.38147e-13	3090.23	3340.93	2604.9	5172.11	4338.02	4952.91	1.60059	0.00540107	0.0608683
TRUB1_HUMAN	1	2	2.95116e-15	7931.6	7051.33	7167.52	11020.8	10805.4	13524.8	1.59595	0.00860587	0.0716011
TMED2_HUMAN	2	2	9.73303e-14	12368.9	10613.7	10357.5	17237.3	18685.8	17024.4	1.5881	0.00134116	0.0485864
SYVM_HUMAN	1	1	5.68822e-13	644.355		665.903	1141.91	1200.22	774.363	1.58569
ERBB2_HUMAN	2	2	4.73049e-15	11302.4	6427.98	9615.45	13073.9	13496.9	16695.7	1.58219	0.044137	0.111358
SC24D_HUMAN	2	2	1.30892e-16	16774.2	9401.63	13018.7	18155.9	19117.1	24601.3	1.57865	0.061076	0.127632
TCAL3_HUMAN	2	2	4.49183e-15	6073.55	6258.86	10131.9	9302.53	13231.3	12929	1.57863	0.0768577	0.141153
ATP6_HUMAN	1	1	2.33189e-12	710.942	574.038	770.842	1280.43	921.863	1032.57	1.57351	0.0313951	0.0976691
SORT_HUMAN	1	1	6.84275e-13	680.734	403.517	445.469	737.769	617.598	1044	1.5685	0.131939	0.177587
CCDC6_HUMAN	3	3	6.24018e-15	9139.31	8296.62	13584.2	14209.4	16771	17229.8	1.55416	0.0387354	0.106424
PLOD2_HUMAN	1	1	8.56472e-15	18069.6	16449.6	17831.8	28554.4	25017.4	27670.3	1.55187	0.00121377	0.0480051
CSN5_HUMAN	1	2	1.52613e-10	3721.15	2421.66	2863.94	4593.42	4975.42	4371.14	1.54773	0.0173564	0.0838879
SRPK2_HUMAN	1	1	3.64205e-11	1282.23	644.17		1533.92	1297.26	1628.67	1.54341
NUFP1_HUMAN	1	1	2.20104e-12	594.531	515.922	729.499	1017.41	991.002	820.23	1.53735	0.0198836	0.0855691
DAPLE_HUMAN	1	1	2.16252e-15	629.606		522.397	943.151	798.031	905.284	1.53152
TM9S4_HUMAN	1	1	1.0346e-13	2793.91	2088.77	3594.52	4727.67	3739.24	4513.29	1.53119	0.0468622	0.113741
TMED9_HUMAN	4	4	1.23875e-14	36814.7	30268.8	29552.1	42059.1	49638.1	54439.2	1.51224	0.0182336	0.0847874
DUT_HUMAN	5	5	3.01329e-17	42930.1	32366.4	31458.4	56195.6	53363.9	50738.2	1.50155	0.0111912	0.0776359
FA49B_HUMAN	3	3	2.88175e-14	20252.9	2847.91	15260.6	19823.6	18416.2	19304.3	1.50005	0.285462	0.26064
HMGN1_HUMAN	1	2	3.52225e-14	2349.93	2345.89	2769.49	3191.77	3340.5	4658.67	1.49906	0.0632597	0.129654
ALDOB_HUMAN	1	1	4.3126e-11	46188.7	33993.9	35661.8	49371.4	67031.9	56619.7	1.49358	0.0406444	0.107871
SIRT1_HUMAN	2	2	8.75447e-15	19615.6	18319	17864.4	27445.5	26339.1	29531.6	1.49315	0.00102789	0.0467164
PGAM1_HUMAN	10	25	2.72512e-23	212515	176515	210630	298609	298307	297727	1.49192	0.00109764	0.0467164
LN28B_HUMAN	3	4	7.96519e-18	14791	5757.68	18486.3	16569.7	20850	20808.7	1.49169	0.188321	0.210363
IFT27_HUMAN	1	1	5.33147e-11	3923.77	3646.91	3383.5	5326.84	6368.73	4600.16	1.48763	0.029398	0.0941711
ITCH_HUMAN	1	1	2.20793e-14	304.391	568.77	482.221	606.094	683.483	726.069	1.48714	0.0614684	0.127832
RS10L_HUMAN	8	9	6.90472e-18	986142	731702	989902	1.25638e+06	1.1683e+06	1.58665e+06	1.48143	0.0471704	0.114334
EI2BG_HUMAN	1	1	2.96256e-10	1862.37	1102.62	1946.36	2622.08	2031.05	2620.69	1.48102	0.0771136	0.141478
VASP_HUMAN	3	6	5.98955e-15	36297.4	22596.8	24503.5	40510.3	38727.8	43905.8	1.47659	0.0434814	0.110798
PGTB1_HUMAN	1	1	6.08649e-14	1238.27	1821.32	2119.16	3189.98	2354.8	2079.99	1.47232	0.125699	0.173871
GELS_HUMAN	8	10	2.42616e-17	604385	550419	535385	874771	794196	817853	1.47133	0.00112299	0.0467164
STXB2_HUMAN	2	2	1.69816e-15	27744.7	23702.8	23845.7	40781.9	39138.8	30856.8	1.47128	0.0240909	0.090724
EI2BD_HUMAN	1	1	7.68202e-10	2291.34	2430.45	2323.23	3929.32	2888.43	3538.35	1.46999	0.0227304	0.0900429
UGPA_HUMAN	11	13	2.17779e-18	735855	601497	584891	986482	998020	833790	1.46615	0.0138243	0.0792333
QSOX2_HUMAN	1	1	6.83258e-12	6984.1	5011.39	8687.13	10747.7	9539.01	9957.17	1.46228	0.0465561	0.113306
RS10_HUMAN	11	15	6.90472e-18	1.15042e+06	902346	1.15672e+06	1.47383e+06	1.37798e+06	1.82634e+06	1.4576	0.0376653	0.105111
LEG1_HUMAN	5	6	8.67532e-17	210482	177881	193025	290332	261978	294184	1.45599	0.00309614	0.0586791
CD9_HUMAN	1	2	9.24291e-14	91638.6	77131	91347	136278	128527	113741	1.45529	0.00842292	0.0708348
IBP2_HUMAN	3	3	1.07103e-17	12952.5	11225.7	12231.7	18536.5	16035.4	18387.2	1.45453	0.00441397	0.0586791
G6PI_HUMAN	13	15	3.81763e-21	439240	400683	403040	598016	586123	621498	1.45269	0.000320982	0.0382783
EP400_HUMAN	1	1	5.52715e-13		891.619	545.148	1221.58	863.844		1.45147
RARR2_HUMAN	1	1	3.95358e-15	1214.45	883.192	1042.2	1756.79	1388.64	1408.68	1.45043	0.0369468	0.104198
NFKB2_HUMAN	1	1	5.34205e-15	2214.77	2379.94	2524.05	3591.37	3065.54	3664.87	1.44994	0.00691877	0.0670414
OSBL1_HUMAN	1	1	2.04111e-12	4217.57	3833.84	3876.18	4567.35	5466.57	7117.85	1.43799	0.0828123	0.14504
K1143_HUMAN	1	1	4.56497e-12	2196.78	1411.14	1756.23	2049.22	2314.13	3341.42	1.43634	0.161509	0.19357
CCD93_HUMAN	1	1	1.14446e-12	1186.39	1731.07	1476.86	2370.29	2392.52	1548.59	1.43626	0.115829	0.167001
ATLA3_HUMAN	1	1	1.362e-13	2047.61	1528.64	2113.01	2751.84		2672.43	1.43014
CLPT1_HUMAN	1	1	1.96578e-12	342.837	512.65	369.068	646.58	494.43	605.871	1.42654	0.0668304	0.13137
PTMA_HUMAN	6	11	1.58328e-18	347559	249551	275532	400625	388486	455668	1.42645	0.0258589	0.0922809
ERGI1_HUMAN	2	2	2.87299e-12	32186.4	28754.6	27266.4	38969.4	39296.2	47551.2	1.42637	0.0166313	0.0822131
NP1L1_HUMAN	7	9	3.21409e-19	183338	98150.3	165229	187172	241274	208459	1.42575	0.104679	0.160284
1A03_HUMAN	3	4	6.98826e-18	38275.3	35550.1	39898.6	51291.4	55604.8	54730.9	1.42122	0.000947015	0.0465513
L1CAM_HUMAN	1	1	1.86707e-10	8577.59	8162.66	8477.08	11405.8	10120.9	14259.6	1.41912	0.0456683	0.112249
SERF2_HUMAN	3	3	4.41959e-12	17206.3	13330.1	15875.8	19994.3	20795.9	25058.1	1.41877	0.0288348	0.0941711
TDRD3_HUMAN	1	2	5.20089e-15	1370.86	1278.33	1575.41	1631.23	2118.11	2236.91	1.417	0.0457425	0.112249
TFE3_HUMAN	1	1	1.49443e-11	2675.74	2300.29	2818.28	3191.96	3288.31	4540.76	1.41398	0.0800146	0.143346
PREX1_HUMAN	2	2	3.04996e-16	13398.4	15198.9	14322.2	18820.9	21863.8	19959.6	1.41297	0.0045532	0.0586791
ATS12_HUMAN	2	2	3.71889e-10	9734.42	10588	8231.69	14172.4	15475.9	10683.3	1.41246	0.0687654	0.132496
FKBP4_HUMAN	4	6	8.72076e-13	111445	94272.2	89495.2	137039	153557	125221	1.40853	0.0191084	0.0850913
GLTP_HUMAN	1	1	2.94272e-13	20037.3	18340.4	22432.6	27481.2	28653.2	29451.7	1.40743	0.00330783	0.0586791
HSPB1_HUMAN	1	1	6.18323e-13	3463.07	2290.05	3515.83	4401.28	4401.56	4234.28	1.40654	0.0358914	0.103054
STIM1_HUMAN	1	1	1.48262e-14	641.036		681.88	688.92	1076.84	1023.77	1.40575
F1712_HUMAN	1	1	5.70786e-10	921.687	603.122	565.208	930.354	955.387	1050.58	1.40493	0.0764765	0.140887
AGAP3_HUMAN	1	1	1.57351e-12	11787.5	6046.82	8677.78	11807.8	10427.5	14957.9	1.40288	0.170415	0.199502
PAK1_HUMAN	7	11	4.216e-13	177212	147612	151465	232470	225438	210143	1.40262	0.00495601	0.0598687
NICA_HUMAN	1	1	1.65402e-14	1627.16		1872.41	2310.95	2186.7	2862.82	1.40217
RREB1_HUMAN	1	1	9.82416e-14	761.083	874.627	706.898	1297.05	1067	920.527	1.4021	0.0592953	0.125612
FGF2_HUMAN	1	1	2.00937e-13	8473.73	8608.01	7582	11209.6	12634	10735.8	1.40203	0.00725032	0.0671072
FIGN_HUMAN	1	1	4.62204e-14	868.767	791.432	742.163	1085.05	1044.75	1232.75	1.39968	0.00925932	0.0721334
PGK1_HUMAN	18	27	2.61444e-23	1.9848e+06	1.91378e+06	2.03661e+06	3.00194e+06	2.82695e+06	2.44784e+06	1.39452	0.00956375	0.0734235
NDC80_HUMAN	2	2	2.29409e-12	22594.6	18959.9	21577.3	26970.3	29635.2	31405.9	1.39409	0.00789266	0.0691778
CKAP2_HUMAN	1	1	5.46398e-12	6303.97	7740.37	6248.55	9492.41	8923.4	9854.22	1.3931	0.00889372	0.0717266
ADRM1_HUMAN	2	3	5.08074e-15	6038.12	5026.11	6540.72	7747.53	7642.73	9134.45	1.39306	0.0244578	0.091307
ALDOA_HUMAN	19	32	6.00088e-24	510974	418886	414442	622212	653915	595600	1.39234	0.00789822	0.0691778
THY1_HUMAN	1	1	3.89877e-17	19895.9	21787.6	17420.9	27692.3	29763.6	24527.3	1.38709	0.0182486	0.0847874
S10AD_HUMAN	3	3	1.51712e-14	96296.5	83391	77593.7	119665	118079	118562	1.38489	0.00400287	0.0586791
CAPG_HUMAN	3	3	5.51097e-16	44052.4	40414.8	37032.4	60467.9	56163.5	51486.7	1.38369	0.00916443	0.0721334
SMG9_HUMAN	1	1	1.25842e-11	1419.5	1250.5	1000.2	1894.68	1344.2	1838.31	1.38335	0.0925637	0.15303
CPNS1_HUMAN	3	3	2.21122e-18	26226.9	20419.9	21398.2	33091.8	34100	26908.5	1.38291	0.039199	0.106424
PATL1_HUMAN	1	1	7.5661e-10	294.732	422.152	402.79	683.486	484.432	379.407	1.38194	0.217861	0.226337
WDR44_HUMAN	2	2	1.36555e-11	12589.8	11195.6	13567.7	15420.4	17286.3	18713.6	1.3766	0.016298	0.0822131
TCAL4_HUMAN	1	1	9.90097e-12	2556.02	2214.73	1052.54	2605.77	2549.06	2860.11	1.37636	0.191269	0.211735
NEMO_HUMAN	1	1	3.73919e-13	2848.76	1049.38	1312.54	2441.96	2450.83	2273.52	1.37531	0.312137	0.272423
PA1B2_HUMAN	2	2	3.41855e-15	38815.7	29329.1	40078.3	51608.4	47018.5	50208.3	1.37526	0.0207492	0.0864625
PTGR2_HUMAN	1	1	7.64127e-13	24070.5	21177.3	22240.6	32584.3	32153.3	28006.1	1.37422	0.00753411	0.067724
MICA1_HUMAN	1	1	2.11231e-14	7209.72	5901.09	7480.33	8363.17	8703.73	11207.7	1.37314	0.0661312	0.130714
ASGL1_HUMAN	1	2	4.14816e-20	32068.6	22852	30684.9	41130	38694.3	37506.6	1.3706	0.0259488	0.0922809
CAB45_HUMAN	2	2	4.80176e-12	10756.1	6204.09	10678.1	12781.6	11544.7	13543.9	1.37021	0.102024	0.158476
GNAO_HUMAN	5	6	1.99932e-20	114086	109755	113743	154883	152684	154510	1.36878	1.1486e-05	0.0205462
NTF2_HUMAN	5	6	8.49303e-18	25135.4	19923.8	22093.5	30120.3	31921.1	29869.5	1.36869	0.00738251	0.0671072
RLGPB_HUMAN	1	1	1.23092e-13	3505.45	3717.28	3895.82	4967.98	4593.79	5643.08	1.36752	0.0140977	0.0792333
PAF_HUMAN	1	1	1.06776e-10	1634.3	2542.52	1478.86	2382.81	2419.89	2926.58	1.36664	0.139252	0.182514
FWCH2_HUMAN	1	1	1.60375e-12	6873.71	6042.51	6008.72	8318.68	10233.9	7296.15	1.36586	0.0635354	0.129654
K664L_HUMAN	1	1	2.79668e-10	48215.1	49056.7	54963.6	73272.6	67871.6	66548.5	1.36429	0.00333392	0.0586791
UBE2Z_HUMAN	1	1	1.40007e-15	1572.59	1044.81	1215.3	1355.81	2016.63	1855.87	1.36413	0.139249	0.182514
CALM_HUMAN	2	3	1.63969e-20	58636.7	55750.8	34018.7	69046.3	73507.2	59724.5	1.363	0.109898	0.163006
PREP_HUMAN	1	1	2.62792e-11		1460.21	1834.28	1801.94	2380.48	2551.87	1.36274
CACP_HUMAN	1	1	6.03989e-11	5060.07	4420.61	4844.67	6283.55	5601.06	7633.98	1.36252	0.0506098	0.118105
DNM3B_HUMAN	6	7	1.898e-15	241393	210619	208234	332308	300817	265866	1.3616	0.0222781	0.0890944
SRPK1_HUMAN	2	3	2.811e-15	7692.37	7736.59	7764.55	11690.1	11487.7	8388.12	1.36098	0.059337	0.125612
GSLG1_HUMAN	13	14	6.76355e-19	194746	153512	174428	226313	231283	253469	1.36041	0.0124576	0.0790221
BIG1_HUMAN	2	2	2.49007e-16	5549.15	3419.49	4680.06	6468.95	6637.95	5457.1	1.36013	0.0851463	0.146734
PRSS8_HUMAN	1	1	1.63227e-12	6882.69	5152.57	4642.67	8365.65	7411.76	6886.28	1.3589	0.0681686	0.132023
PRDX6_HUMAN	12	15	1.60661e-17	794215	698897	694750	994596	1.00193e+06	976146	1.35871	0.00143137	0.0485864
NOTC2_HUMAN	1	2	4.76751e-15	598.412	506.32	899.613	907.709			1.35861
KPCA_HUMAN	1	1	2.80321e-10	1198.55	1057.11	1315.95	1413.72	1592.57	1838.75	1.35654	0.0421928	0.109702
OCRL_HUMAN	1	1	1.57433e-13	31085.9	26579.6	32590	41679.5	41374.8	39376.8	1.35649	0.00527674	0.0605068
ZN708_HUMAN	1	1	1.46619e-11	8709.4	8741.97	7896.88	11849	11055.4	11455.9	1.35553	0.00111591	0.0467164
DPYL1_HUMAN	15	32	1.7858e-20	713674	621420	676082	874388	995358	855416	1.35501	0.00978177	0.0741428
NT5D1_HUMAN	1	1	1.74536e-16	14927.3	12069.5	12392.4	17103.1	19035.9	17220	1.35466	0.0132983	0.0792333
RCC2_HUMAN	16	19	4.55488e-22	458971	429528	433947	587418	607065	596321	1.35416	0.000132364	0.0375647
SYNM_HUMAN	1	1	6.55046e-16	10978.1	7467.67	9184.57	12483.9	10779.3	14111.5	1.35267	0.0807417	0.143749
MAT2B_HUMAN	3	4	3.76882e-16	46104.6	37009.4	42780.1	56967.7	56740.8	56478.5	1.35183	0.00516062	0.0603356
TRI25_HUMAN	1	1	3.18956e-21	4618.6	5866.75	4308.86	7095.32	5524.79	7352.16	1.35001	0.0810297	0.143749
SP1_HUMAN	3	4	1.22302e-19	17346.2	12445.1	16961.8	18824.2	19172.2	25095.5	1.34947	0.101658	0.158476
STRN3_HUMAN	1	1	1.2095e-10	1802.97	1266.67	1408	1776.5	1728.12	2536.4	1.34915	0.16486	0.195171
CAMKV_HUMAN	1	1	3.36595e-10	9899.18	7978.12	10885	13496.6	13408.5	11865.3	1.34796	0.0293498	0.0941711
SE1L1_HUMAN	1	1	5.247e-13	10163.8	9644.96	10683.3	12088.2	11823	17148.9	1.34659	0.11569	0.167001
PACN3_HUMAN	2	2	5.0241e-12	60078	49051.1	52237	67812.6	73254.1	76215.8	1.34652	0.0104273	0.0758225
PLEC_HUMAN	23	23	5.25199e-23	1.21708e+06	946751	1.20779e+06	1.43641e+06	1.33738e+06	1.76232e+06	1.34538	0.0675841	0.131722
CYTB_HUMAN	1	2	8.59736e-15	95526.2	84807.4	98746.9	115948	125144	133460	1.34209	0.00843457	0.0708348
MCCA_HUMAN	1	1	2.31776e-20	890.631		850.094	1152.31	1181.87		1.34092
CTDP1_HUMAN	2	2	5.2081e-18	10576.8	7915.83	7918.49	13402.7	10846.4	11155.3	1.34051	0.0665829	0.131172
RPF1_HUMAN	1	1	1.43847e-13	1754.3	1562.86	1838.36	1854.36	2266.3	2784.61	1.33939	0.106726	0.161004
PSME2_HUMAN	3	6	1.3038e-16	23787.3	26866	24837.2	34669.1	33015.2	33419.9	1.3393	0.00116334	0.0472951
WASL_HUMAN	1	1	7.66218e-13	1211.75	784.407	998.982	1142.15	1278.42	1589.44	1.33884	0.134891	0.179668
DDI2_HUMAN	2	2	1.18902e-12	37828.7	35276	34857	46012.6	50368.5	48132.1	1.33856	0.00146203	0.0485864
TSR1_HUMAN	2	2	2.03171e-14	10175.4	10212.1	7756.24	12653.2	12783.7	12232.3	1.33846	0.0186477	0.0850913
HMOX2_HUMAN	2	2	1.12753e-15	945.544	1614.12	692.474	1529.62	1383.82	1436.62	1.3376	0.258684	0.246924
PGM2L_HUMAN	3	3	2.69021e-14	60561.2	58244.2	57121.8	78324.7	80642.4	76285.7	1.33722	0.000255658	0.0381102
AR2BP_HUMAN	1	1	3.79824e-14	982.972	728.097	1374.15	1386.79	1361.7	1377.02	1.33719	0.138902	0.182429
CTU1_HUMAN	1	1	2.90976e-13	11777.3	10959.4	10934.9	14338.5	14767.3	15893.4	1.33641	0.00220136	0.0541764
PNPH_HUMAN	5	5	2.25163e-19	38464.1	34988.2	36589.2	49822.4	50576.9	46599	1.33584	0.00146039	0.0485864
SRPR_HUMAN	2	3	1.026e-13	11385.7	5406.85	8536.62	10942.8	8820.25	14040.1	1.33455	0.286261	0.26064
ARL3_HUMAN	4	5	6.95902e-17	53738.9	39444.9	54713.8	59551.5	50843.4	86955.2	1.33437	0.239774	0.238681
APOE_HUMAN	4	4	5.8166e-16	140837	109140	107349	162679	161195	152524	1.33323	0.0248122	0.0915137
FHL2_HUMAN	1	1	4.23796e-15	445.114	313.424	346.138	594.907	333.452	544.287	1.3331	0.241594	0.239729
G3P_HUMAN	36	79	3.22723e-23	9.38261e+06	7.81171e+06	8.52822e+06	1.15642e+07	1.17592e+07	1.09599e+07	1.33282	0.00514638	0.0603356
PRDX2_HUMAN	12	19	1.36493e-20	2.19515e+06	2.12348e+06	2.10136e+06	2.83694e+06	3.0464e+06	2.6698e+06	1.33227	0.00321219	0.0586791
MO4L2_HUMAN	3	3	3.18602e-23	6687.9	5524.53	6698.06	7820.78	7330.87	10037.4	1.33202	0.0850898	0.146734
DPPA4_HUMAN	7	13	1.23363e-16	226311	194492	202511	295563	291836	242497	1.33142	0.0245564	0.0913234
TXD17_HUMAN	3	3	7.30101e-19	278801	258415	282381	375661	347317	367954	1.33106	0.00131378	0.0485864
ZN483_HUMAN	1	1	4.74945e-12	13281	12970.3	12254	17900.3	17587.9	15726.7	1.33007	0.00468775	0.0586791
SPS1_HUMAN	9	11	2.28608e-16	185718	160527	174686	244231	238968	209575	1.32988	0.0116837	0.0782764
RINI_HUMAN	3	3	2.7124e-16	161003	166149	187407	221422	209747	252916	1.32946	0.0205854	0.0864625
SC24B_HUMAN	1	1	2.65145e-11	347.884	291.795	461.21	487.661	511.692	462.479	1.32786	0.0809547	0.143749
CNDP2_HUMAN	10	12	1.11198e-21	411328	372014	395348	529804	537129	498128	1.3278	0.00146671	0.0485864
GOLM1_HUMAN	1	1	2.77782e-14	3192.13	2364.44	2921.53	4109.97	3360.28	3777.7	1.32671	0.0473245	0.114547
PLCE_HUMAN	1	1	2.80939e-10	511.298	713.101	423.367	653.042	733.738	798.574	1.32625	0.133955	0.179221
DHPR_HUMAN	1	1	2.13349e-11	2594.72	2137.57	1958.24	3334.78	2840.37	2689.61	1.32497	0.056008	0.122795
POMP_HUMAN	1	1	1.55738e-15	9868.43	10574.4	10019.8	13993.7	12679	13686.4	1.32487	0.00186335	0.0524131
STX12_HUMAN	2	2	1.67888e-11	7985.18	7050.19	7290.67	9434.49	9907.85	10176.8	1.32218	0.00249206	0.0564847
DJC21_HUMAN	1	1	5.95109e-10	1196.24	1608.56	1443.59	2173.53	1656.07	1787.4	1.32215	0.0806185	0.143749
ORML2_HUMAN	1	1	9.26626e-13	16709.4	11259.5	14252.2	21085.9	17951.1	16752.9	1.32137	0.0906391	0.151102
LDHA_HUMAN	14	24	3.1989e-19	1.3416e+06	1.40629e+06	1.29352e+06	1.82682e+06	1.73609e+06	1.77257e+06	1.3202	0.000505789	0.0398934
PCNA_HUMAN	12	18	1.45215e-17	1.26197e+06	1.09593e+06	1.18089e+06	1.52839e+06	1.53265e+06	1.60734e+06	1.3192	0.00228064	0.0541764
ABCE1_HUMAN	4	4	2.01835e-12	55715.2	52847.9	57745.6	73119.5	68860.4	77354.1	1.31884	0.00336647	0.0586791
ZN813_HUMAN	2	2	1.03399e-12	6732.13	7148.1	6951.83	10781.9	8960.96	7687.14	1.31672	0.0721795	0.136142
PI3R4_HUMAN	2	2	1.81676e-12	8654.17	7719.31	8612.34	10176.9	9862.14	12847.6	1.31621	0.0571563	0.123852
MED1_HUMAN	1	1	8.32226e-11	2294.97	2036.84	2431.72	3212.88	2597.97	3088.74	1.31582	0.0320286	0.0984414
METK2_HUMAN	7	10	2.15631e-19	151145	143356	145539	187945	198860	191977	1.31529	0.000301826	0.0382783
TKT_HUMAN	24	37	8.27969e-23	1.5229e+06	1.31237e+06	1.33714e+06	1.8555e+06	1.8779e+06	1.75439e+06	1.31526	0.004595	0.0586791
HSP7E_HUMAN	3	3	2.75478e-15	18113.1	15559.5	13682	19514.8	20710.1	22046.9	1.31501	0.028179	0.0938673
KCTD2_HUMAN	1	1	1.0569e-10	2124.57	1879.53	2137.14	3187.13	2423.67	2453.99	1.31322	0.0715765	0.135632
VAT1L_HUMAN	8	10	6.82243e-16	407282	312375	287438	472015	453942	396442	1.31308	0.0710374	0.135067
DAD1_HUMAN	1	1	1.8239e-10	42792.2	41095	37368	56015.9	45613.4	57550	1.31276	0.0362069	0.103081
CBPC1_HUMAN	1	1	2.36067e-13	6446.36	5792.93	6252.31	7774.16	7705.45	8767.23	1.31124	0.00822364	0.0703852
SFR15_HUMAN	1	1	6.27657e-11	3605	2414.71	3538.58	5887.46	3628.21	3016.41	1.31112	0.357767	0.289189
NP1L4_HUMAN	8	10	1.787e-14	323015	243359	285611	343145	411661	360844	1.30947	0.0464034	0.113088
ENPLL_HUMAN	4	4	2.16253e-12	1.9957e+06	1.93855e+06	1.59799e+06	2.58655e+06	2.53494e+06	2.12246e+06	1.30941	0.0412605	0.10854
PAPS2_HUMAN	1	1	3.51021e-11	3539.9	1807.02	2107.57	3757.01	3000.34	2994.23	1.30815	0.265213	0.250482
MPRD_HUMAN	2	2	3.23347e-12	4571.8	4146.24	4015.66	5614.1	5406.73	5634.68	1.30799	0.00203155	0.0541764
ARH40_HUMAN	3	3	1.02784e-14	24281.3	23082.2	23692.2	31337.1	30900	30663.2	1.30743	5.2762e-05	0.0375647
SEM6A_HUMAN	1	1	1.62929e-12	635.565	799.631	915.458	1164.73	637.227	1270.78	1.30719	0.319793	0.275148
PSME1_HUMAN	2	3	3.10531e-16	7295.13	6427.76	7963.53	9164.2	8671.23	10505.4	1.30685	0.0347394	0.102048
TECRL_HUMAN	1	1	5.73208e-10	664.957	625.711	608.941	815.928	820.567	842.448	1.30498	0.000476204	0.0398934
RTN3_HUMAN	1	1	1.05818e-10	20120.7	15870.7	20782.5	24088.9	23288.1	26690	1.3046	0.0356702	0.102786
UB2R1_HUMAN	1	1	1.86083e-14	41372.4	40282.5	44028.6	57980.3	49617.1	56259.1	1.30372	0.0102299	0.0749968
UBC9_HUMAN	5	6	2.65728e-14	261622	218657	282640	338687	281651	373471	1.30264	0.0783514	0.141958
RBPMS_HUMAN	3	4	6.27175e-15	240848	183575	202567	301000	276274	239113	1.30207	0.0624956	0.12939
DLGP5_HUMAN	1	1	3.35303e-11	2708.47	2031.08	2215.57	2979.35	2952.43	3123.18	1.30191	0.028604	0.0941711
TPIS_HUMAN	17	37	4.4962e-22	2.51472e+06	2.34757e+06	2.32738e+06	3.12449e+06	3.28859e+06	2.93924e+06	1.3008	0.0035307	0.0586791
RN114_HUMAN	1	1	9.29781e-11	77475	80424.9	74433	96766.4	104987	100416	1.30059	0.00137795	0.0485864
OXSR1_HUMAN	2	3	6.48319e-13	5807.7	8520.82	8361.71	9516.01	10473.6	9511.35	1.30016	0.072229	0.136142
TMED7_HUMAN	2	2	6.16187e-13	30031.2	22504.5	25495.7	30747.2	32754.5	37943.1	1.30005	0.0634543	0.129654
PYRG2_HUMAN	7	7	5.07528e-16	159804	145005	152094	204474	204620	184840	1.29991	0.00431638	0.0586791
ODB2_HUMAN	3	3	1.1198e-13	8182	8170.96	7797.88	10708.2	8388.25	12297	1.29989	0.102011	0.158476
2ABA_HUMAN	4	6	1.61424e-16	62868.8	52249	58001.5	75634	77305	72047	1.2996	0.00734642	0.0671072
PRDX1_HUMAN	19	39	2.27582e-18	3.26135e+06	2.7511e+06	2.80523e+06	3.96173e+06	3.9336e+06	3.54726e+06	1.29769	0.0140518	0.0792333
UFC1_HUMAN	1	1	1.0772e-11	20151.5	18476.4	21082.8	25217.5	22972.7	29282.4	1.29747	0.0414064	0.108593
IST1_HUMAN	2	4	5.15599e-17	33291.6	28723	31666.5	38621.8	37372.8	45528.5	1.2972	0.0317626	0.0981297
PA1B3_HUMAN	4	6	1.07785e-11	52274.4	44982.8	51367.7	66146.6	62404	64235.8	1.29713	0.00438229	0.0586791
SIAS_HUMAN	3	3	6.5188e-17	42519.8	29859	37885.4	46475.5	52252.2	44263.5	1.29681	0.0682095	0.132023
PTPRZ_HUMAN	5	5	2.41645e-13	185233	155603	162487	218495	223481	210387	1.29611	0.006959	0.0670414
ERO1A_HUMAN	2	3	2.94958e-11	31455.5	26488.5	29307.7	37312.3	36296.8	39406.9	1.29529	0.00729651	0.0671072
T2EB_HUMAN	2	2	1.72972e-12	45551.2	46894.3	44743.1	59113	58267.1	60272.8	1.29495	9.44697e-05	0.0375647
CBR1_HUMAN	2	2	2.8109e-14	89903.2	72604.2	72512	99062.1	105695	99525.3	1.29471	0.0200283	0.0855691
TR112_HUMAN	3	4	1.88245e-18	51019.1	40813.6	45665.4	59488.9	59361.7	59150	1.29457	0.0101972	0.0749968
TIRAP_HUMAN	1	1	3.23391e-10	2830.32	1889.36	1918.33	3222.58	2435.36	2934.33	1.2944	0.166009	0.196142
ZBED1_HUMAN	1	1	7.144e-11	1799.12	1519.48	1737.08	2076.65	2084.91	2381.21	1.29414	0.0194843	0.0852167
COPE_HUMAN	3	3	5.47795e-14	8440.21	6671.4	6126.41	9647.78	9341.73	8483.56	1.29358	0.0562214	0.122795
TRNT1_HUMAN	1	2	5.51238e-11	6762.18	6630.98	6093.16	8874.15	8081.4	8239.68	1.29297	0.00388035	0.0586791
NTM1A_HUMAN	1	1	4.14665e-10	10004.6	7615.23	8379.13	11486.9	11499	10621.7	1.29266	0.029154	0.0941711
RL3L_HUMAN	2	2	2.16266e-13	216923	156161	206541	222612	224067	302317	1.29221	0.155709	0.191308
AMPL_HUMAN	3	4	1.33881e-18	15466.9	8595.06	12560.6	16285	15274.5	15756.1	1.29198	0.151292	0.189121
PACN2_HUMAN	5	5	4.2854e-15	229945	197517	198248	268204	269717	270106	1.29138	0.00475177	0.0586791
SEH1_HUMAN	2	2	1.01268e-19	5543.92	4846.66	4456.28	7448.38	5840.93	5851.06	1.28919	0.0827501	0.14504
LMAN2_HUMAN	3	3	6.69658e-14	85406.6	74375.6	73368.4	96956	97401.3	105753	1.2872	0.00967129	0.0736173
CHSP1_HUMAN	2	2	4.20241e-12	75475.2	50926.8	54291.5	69503.5	74508.3	88509.3	1.28683	0.145028	0.186638
MSTO1_HUMAN	1	1	3.74803e-17	1822.22	1263.03	2075.38	2063.62	2288.75	2287.8	1.28669	0.121316	0.170471
MET13_HUMAN	2	2	3.7263e-14	3792.44	4121.34	3698.63	4232.34	5157.79	5551.35	1.28668	0.0542497	0.120782
SYTM_HUMAN	1	1	9.27031e-12	2125.25	1910.37	1543.18	2670.05	2042.44	2464.9	1.28655	0.101033	0.158476
NDUA6_HUMAN	1	1	1.93457e-10	116904	87186.1	119891	141569	122128	153074	1.28641	0.0885453	0.149758
MFGM_HUMAN	2	2	9.4103e-18	15083.4	10953.1	12098.5	18000.6	17550.8	13505.4	1.2864	0.125826	0.173871
IF2B3_HUMAN	18	25	1.97206e-22	616687	581950	569121	759136	754359	760182	1.28619	0.000297573	0.0382783
PRP17_HUMAN	1	1	1.35768e-12	4478.04	4145.38	5590.45	5634.04	5767.06	6876.28	1.28588	0.082684	0.14504
MK14_HUMAN	2	2	3.22094e-16	4549.75	2147.22	3743.34	4033.45	5485.87	3902.77	1.2856	0.316675	0.274373
AGM1_HUMAN	2	2	3.08433e-12	46509.2	40281.9	36880.1	50237.4	50994.9	57489.3	1.28342	0.0325797	0.0996219
BIRC6_HUMAN	1	1	3.71629e-10	6389.9	4276.36	5210.39	6713.96	7691.18	5970.89	1.2834	0.130003	0.176483
ZN787_HUMAN	2	2	1.89303e-12	3745.53	2850.14	4544.14	4510	5036.3	4740.82	1.28253	0.110031	0.163069
TSAP1_HUMAN	1	1	2.1548e-12	16287.1	14602.5	16812.3	19867.1	20162.6	21126.6	1.28205	0.00427451	0.0586791
RL36A_HUMAN	3	4	5.64281e-13	102736	101890	126032	131348	130851	161627	1.28176	0.0736049	0.137581
PTN2_HUMAN	1	1	1.3824e-11	551.504		508.462		585.411	771.571	1.28021
TYB4_HUMAN	1	1	4.41601e-11	21696.9	16042.4	11737.5	17058.7	25941.2	20278.5	1.27895	0.301397	0.268497
TRRAP_HUMAN	2	2	4.17349e-12	1967.67	2149.41	1703.14	2507.56	2222.05	2707.99	1.27789	0.0480473	0.115366
TM87A_HUMAN	1	1	1.93893e-10	2472.52	2310.1	2131.73	2745.09	3100.96	2985.64	1.2773	0.0112912	0.0776838
OSBP1_HUMAN	3	3	4.15117e-13	30205.1	24616.6	25769.6	34740.6	37114.8	31037.1	1.27672	0.0388777	0.106424
PLOD3_HUMAN	1	1	3.45936e-10	37083.7	29232.5	31882.7	45617.4	36404.9	43308.1	1.27629	0.0660142	0.130627
RL9_HUMAN	7	11	1.27012e-21	341675	341119	329279	414480	442907	434013	1.27599	0.000563738	0.0398934
SETMR_HUMAN	1	1	4.96503e-11	8421.96	6771.42	7359.92	9534.4	9332.09	9899.48	1.27547	0.0154124	0.0810874
CALX_HUMAN	10	16	1.49371e-19	429530	393924	405149	476618	533896	555969	1.27501	0.0121337	0.0782905
ACOC_HUMAN	5	5	2.70002e-19	106305	101282	103118	125308	132377	138255	1.27433	0.00211515	0.0541764
RBGP1_HUMAN	1	1	4.91057e-12	12238.7	9997.55	11374.4	14008	13901.4	14903.1	1.27378	0.0134096	0.0792333
PSMD8_HUMAN	3	4	1.98945e-15	306234	292697	278599	374101	371889	371753	1.27374	0.000564018	0.0398934
EFHD2_HUMAN	2	2	4.76758e-12	102706	101602	97495.5	119609	139234	125243	1.27264	0.0105212	0.0758885
PLCB3_HUMAN	3	3	1.20165e-13	49558.7	41674.2	39076.9	58459.9	53907.6	53425.4	1.2723	0.0287076	0.0941711
ZN622_HUMAN	1	1	5.83526e-14	1219.16	966.387	734.156	1082.05	1405.14	1226.89	1.27207	0.190873	0.211691
LAP2_HUMAN	1	1	4.7082e-12	5560.87	3555.92	4403.51	5008.77	6193.98	5980.69	1.27094	0.149726	0.188613
NASP_HUMAN	24	37	1.79472e-18	969585	902892	815237	1.13343e+06	1.20536e+06	1.07593e+06	1.27049	0.0141862	0.0792333
FERM2_HUMAN	2	3	3.16657e-12	21461.1	18478.7	18375	20787.6	24203.4	29032.4	1.26938	0.113974	0.166158
PROS_HUMAN	1	2	5.89521e-10	2668.32	2677.01	2951.61	3637.14	3127.22	3756.56	1.26805	0.0258072	0.0922809
K6PP_HUMAN	3	3	1.20978e-14	25219.2	20571.8	21667.3	29578.6	28652.4	27283.3	1.26766	0.0179108	0.0842468
FACE1_HUMAN	2	2	1.01434e-11	66044.6	58950.5	55118	77291.9	72591.8	78435.8	1.26765	0.0118491	0.0782905
MIA3_HUMAN	3	3	4.98083e-12	82397.1	71019.9	72102.4	92757.1	95513.2	97502.3	1.26717	0.00660897	0.0657575
BRAP_HUMAN	1	1	1.64652e-12	21523.9	19357.3	20055.1	25511.7	27024.7	24653	1.26672	0.00454103	0.0586791
KPRA_HUMAN	2	2	7.86124e-15	9746.62	11299.6	9850.13	13351.6	13846.8	11924.5	1.26626	0.022958	0.0900429
TCP11_HUMAN	1	1	4.24403e-10	781.992	463.933	420.874	571.147	835.126		1.26554
ORN_HUMAN	3	3	1.00907e-10	69941.6	63568.4	56509.9	78124.9	82775	79575.2	1.26553	0.0150121	0.0806416
NMT1_HUMAN	3	4	6.2317e-16	47898.4	39271.4	43926	54084.7	53045.8	58773.5	1.26552	0.0190903	0.0850913
RS12_HUMAN	5	10	2.11962e-20	376116	353831	387654	536404	460580	416139	1.26443	0.0541003	0.120782
TPX2_HUMAN	1	1	2.49834e-13	3098.42	3455.88	3564.33	3408.88	5137.54	4244.49	1.2641	0.160985	0.193529
HEBP1_HUMAN	2	2	6.47528e-13	62716.6	55266.9	53414.2	74003.8	70104.9	72465	1.26357	0.00792788	0.0691778
QSER1_HUMAN	1	1	3.15898e-12	9552.02	9738.24	8282.11	11190.5	10169.7	13477.2	1.26349	0.088302	0.149605
ACPH_HUMAN	1	1	1.49822e-15	15702.4	13573.7	12706.7	19463.1	16160.4	17404.9	1.2631	0.0484222	0.115799
8ODP_HUMAN	2	2	2.78304e-17	19791.3	19871.6	21928.1	28816	22085	26887.1	1.26298	0.0635145	0.129654
STMN4_HUMAN	1	1	9.31985e-11	23595.1	15160.3	18769.2	18568.1	22164.1	31919.3	1.26296	0.341703	0.281677
ARHG2_HUMAN	5	5	1.80601e-20	37762.1	36813.4	33165.7	43550.7	47433.5	44917.9	1.26138	0.00650602	0.0653821
ANX11_HUMAN	2	2	1.00078e-16	22354	18107.2	21677.4	26703.8	26819.1	24832.7	1.26098	0.0210797	0.0868835
NNRE_HUMAN	3	3	3.6574e-11	17740.7	14330	18763.3	20137.4	22534	21407	1.26054	0.0429556	0.110558
PLST_HUMAN	17	18	1.99131e-18	356553	261647	273696	370733	402329	351095	1.26041	0.0810403	0.143749
DESP_HUMAN	4	4	1.77471e-13	31204.9	25828.5	28606.5	38037.8	33886.6	35918	1.25925	0.0195411	0.0852567
VTA1_HUMAN	1	1	1.93725e-15			434.366	513.604	576.515	550.651	1.25913
PDCD5_HUMAN	4	4	2.65445e-15	103955	98330.6	92176.7	115818	121579	133261	1.25876	0.0145444	0.0796054
UFM1_HUMAN	1	1	2.36111e-17	13041.6	12823.9	14754.8	17169	15648.5	18290.1	1.25818	0.0233722	0.0901758
TNPO2_HUMAN	2	2	6.37265e-14	6289.2	4734.05	4081.17	6025.48	7074.79	5883.42	1.25683	0.161933	0.19357
DENR_HUMAN	1	1	4.11116e-11	46745.9	41574.2	40336.7	50037.3	51698.6	59961.2	1.25681	0.0390375	0.106424
NAGK_HUMAN	1	1	3.92428e-18	995.685	527.798	658.15	908.097	940.349	893.366	1.25677	0.253446	0.245404
TBL1R_HUMAN	1	2	2.78483e-10	8394.26	5016.9	5474.43	7681.08	6990.74	9056.08	1.2564	0.256258	0.24626
MK01_HUMAN	4	5	6.22085e-18	386842	354220	317109	455329	437693	436006	1.25597	0.0127976	0.0792333
ANM1_HUMAN	8	8	4.90332e-17	385469	347159	316387	439700	473839	403916	1.2559	0.0345056	0.101955
TRAD1_HUMAN	1	1	2.98132e-14	7143.26	5054.67	6847.21	7633.28	7568.58	8706.31	1.25534	0.0966051	0.15641
MD2L2_HUMAN	1	1	8.71056e-11	31653	31394.9	33003.5	40697.8	43254.2	36618.1	1.25527	0.0149119	0.0803448
PAXI_HUMAN	1	1	6.5163e-10	6743.97	4217.06	6026.96	6328.4	8168.85	6824.65	1.25512	0.19584	0.213938
NCK2_HUMAN	1	1	4.62647e-14	1119.01	944	1114.68	1369.94	1290.41	1326.82	1.25474	0.0121672	0.0782905
GPX4_HUMAN	1	1	2.07582e-10	88601.1	83921.8	86917.6	117717	107427	100345	1.25458	0.0135536	0.0792333
OTUD4_HUMAN	1	1	2.55746e-15	6176.24	5932.13	5931.98	6883.09	7716.58	8022.09	1.25395	0.0120278	0.0782905
ENOB_HUMAN	5	16	1.06747e-21	346618	320723	307509	427452	380457	414169	1.25361	0.0103915	0.0758225
TXNL1_HUMAN	10	15	4.81522e-17	109285	97218.7	102423	126239	130027	130867	1.25316	0.00230176	0.0541764
LRBA_HUMAN	3	3	5.61996e-15	23861.8	20048	19884.1	26195.7	27248.5	26484.3	1.25292	0.0158245	0.0820494
AZI1_HUMAN	2	2	3.11305e-14	6920.05	7194.79	7884.05	9686.41	8467.64	9407.07	1.25284	0.0165375	0.0822131
MST4_HUMAN	9	10	6.03981e-20	172155	148635	145833	194757	211089	178699	1.25271	0.0349771	0.102048
UB2D3_HUMAN	4	4	5.56524e-23	76996.9	69113.8	69553.4	90562.1	93475	86054.4	1.25237	0.00561353	0.0623697
ERF1_HUMAN	5	6	2.30514e-15	94696.2	79717.2	84153.7	105009	115529	103224	1.25214	0.0208098	0.0864625
MTMR9_HUMAN	1	1	6.95816e-10	20703.6	18589.5	21872.4	24895.2	24239.2	27446.2	1.25202	0.0199861	0.0855691
WDR82_HUMAN	2	2	1.49791e-12	8567.81	6198.29	9924	11137.5	10597.6	9165.13	1.25153	0.169707	0.198804
CD99_HUMAN	2	2	1.69164e-19	20418.2	12774.4	18225.2	14469.7	19650.1	30230.4	1.25152	0.450847	0.333089
MK03_HUMAN	2	3	3.25686e-19	15275.1	12923.5	12974.9	15323.7	20337	15857.2	1.25124	0.123024	0.17163
ELOC_HUMAN	3	5	7.34316e-27	47301.4	41918.9	41084.5	52761.2	48172.7	62055.7	1.25083	0.0737204	0.137653
EDC4_HUMAN	1	1	5.89841e-12	3109.13	3847.99	4147.55	4084.28	4612.24	5182.16	1.24981	0.104814	0.160284
IPO11_HUMAN	1	1	3.45127e-13	3600.02	2844.52	3451.39	4007.24	4314.98	4044.55	1.24968	0.0303124	0.0954629
CA2D2_HUMAN	1	1	1.75589e-16	8679.82	7486.69	6639.16	9321.35	9736.01	9441.44	1.24964	0.0348848	0.102048
ALDOC_HUMAN	8	9	8.51098e-24	221852	186019	183308	234391	261464	242873	1.24958	0.0291159	0.0941711
PRPS1_HUMAN	5	6	8.73252e-19	95952.6	90868	76698.3	110054	116737	102497	1.24958	0.0363223	0.103081
SPIT2_HUMAN	1	1	2.97561e-15	9248.75	7164.82	8723.51	10881.9	11584.3	8940.27	1.24941	0.106931	0.161004
PRC2B_HUMAN	1	1	8.11836e-13	851.41	642.489	733.836	874.461	958.07	950.362	1.2492	0.0488156	0.116294
TISB_HUMAN	2	2	4.62927e-11	29091	26613.9	26440.7	30965.2	34267.4	37382	1.24918	0.0287498	0.0941711
EST1A_HUMAN	1	1	9.49261e-13		496.883	692.587	660.871	779.984	787.672	1.24903
TM9S3_HUMAN	1	1	1.04613e-11	69120.9	54647.9	58906.5	72571.8	76243.9	79347.3	1.24901	0.0325075	0.0995711
DHX57_HUMAN	2	2	2.15828e-15	5420.84	7502.49	6385.44	7187.43	7711.72	9211.39	1.24868	0.134219	0.179279
DCC1_HUMAN	1	1	2.85569e-14	12391.4	12402.4	11133.3	15481.1	15500	13868.4	1.24835	0.0122624	0.0785238
GBB4_HUMAN	4	8	2.62788e-15	263421	209101	251586	300621	293336	309701	1.24796	0.0251646	0.0916398
TBG2_HUMAN	2	2	8.2952e-13	40192.8	36767	41649.7	46751.7	47042.6	54103.8	1.24693	0.0253598	0.0916398
SH3L3_HUMAN	4	6	6.63797e-14	108873	97305.7	97815.3	123360	123182	132467	1.24677	0.00677736	0.06698
SAHH_HUMAN	10	13	3.00467e-21	697929	640805	638942	800951	859227	804755	1.24638	0.00384691	0.0586791
VATD_HUMAN	2	2	9.99694e-11	10492.9	12231.7	10070.6	13767.2	14317.4	12790.3	1.24637	0.0279106	0.0938471
PHP14_HUMAN	1	1	1.0289e-13	11811.6	9957.85	12408.1	12662.2	13787.1	16144.1	1.24624	0.0906112	0.151102
TERF2_HUMAN	2	2	1.36552e-20	869.743	3927.29	3356.72	3550.92	1786.23	4822.16	1.24597	0.630827	0.39978
HDHD2_HUMAN	1	1	1.16134e-10	2995.26	2633.8	3486.78	4019.22	3659.17	3679.34	1.24593	0.0522583	0.119771
SYNRG_HUMAN	1	1	2.91652e-10	2224.18	1576.22	1076.71	2804.17	1744.7	1527.16	1.24582	0.481616	0.346128
GCSP_HUMAN	4	4	1.42027e-21	62698.5	52532.8	49077.3	69589.6	71008.1	64068	1.24562	0.0431524	0.110589
ENOG_HUMAN	8	18	1.06747e-21	417501	386177	382654	529422	445871	502411	1.24561	0.0227956	0.0900429
GLOD4_HUMAN	8	9	8.31204e-23	197015	182162	177945	226939	221458	245306	1.24516	0.00790105	0.0691778
GEPH_HUMAN	2	2	4.72854e-15	19190.2	16911.3	16507.2	22048.8	23013.3	20421.6	1.24473	0.0189556	0.0850913
2AAB_HUMAN	4	6	4.94162e-17	83894.1	68910.2	87605.9	98305.6	99204.6	101721	1.24467	0.0278516	0.093825
UBE2H_HUMAN	1	1	1.25415e-10	6191.78	5824.31	5882.47	6900.11	7875.72	7494.15	1.24423	0.00888295	0.0717266
ANKZ1_HUMAN	1	1	1.97149e-10	5286.57	5429.06	6169.11	7003.57	7632.27	6371.89	1.24418	0.0391949	0.106424
MAK16_HUMAN	1	1	1.13364e-12	1688.21	2252.36	2149.9	2885.01	2333.8	2355.65	1.24366	0.119161	0.169711
KDIS_HUMAN	3	3	1.14136e-12	3593.35	2587.3	3543.98	3818.64	4179.89	4093.17	1.24341	0.0841677	0.145841
PITH1_HUMAN	1	2	1.98931e-13	3605.01	2103.13	4178.58	4666.63	3703.58	3922.81	1.24339	0.30599	0.270244
KLDC4_HUMAN	1	1	5.38723e-13	10310.3	10024.1	9988.04	11222.5	13266.5	13211.5	1.24332	0.0224281	0.0893531
RBPS2_HUMAN	1	1	9.08523e-11	176471	124809	142047	203554	189105	158521	1.24328	0.149274	0.188345
NENF_HUMAN	1	1	7.2188e-14	45809.8	38119.5	40666.8	50878.4	52701	51298.6	1.24304	0.0122912	0.0785238
SYFB_HUMAN	6	6	2.54897e-19	302745	283591	303516	381947	359510	364349	1.24269	0.00158242	0.0496603
ACY1_HUMAN	1	1	1.0505e-12	30527.8	26439.6	31488	36024.6	35927.6	37928.7	1.24222	0.0131281	0.0792333
TEBP_HUMAN	5	7	8.09493e-18	129377	113327	103338	141709	156074	131203	1.23969	0.0574411	0.12396
F131B_HUMAN	1	1	2.12706e-10	1306.71	1056.38	1283.87	1227.99	2224.03	1067.93	1.23937	0.475988	0.343689
MIF_HUMAN	3	4	2.60195e-13	134051	133921	140124	171545	167490	166659	1.23915	0.000215143	0.0375647
IF4H_HUMAN	6	11	2.73302e-15	666464	625318	604744	781880	801414	766547	1.23902	0.0018934	0.0524131
PMS1_HUMAN	1	1	1.79551e-11	28206.8	25192.7	25506.7	33777	32234.5	31738.4	1.23881	0.0052377	0.0605068
UBAP2_HUMAN	4	5	6.35459e-12	34004.2	25379.7	26984	33598.5	36455.1	36880.2	1.23812	0.0733615	0.137413
NEUL_HUMAN	5	6	6.20165e-14	73914.4	62941.3	64347.4	86042.4	85952.4	76971.8	1.23739	0.0253616	0.0916398
GPSM1_HUMAN	2	2	6.56546e-13	49248.9	44093.7	50516.2	55628.4	58747.4	63530.8	1.23667	0.0198717	0.0855691
MFN2_HUMAN	2	2	1.20632e-14	2303.14	2470.28	2075.22	2626.35	2645.53	3194.82	1.23626	0.0692569	0.132926
CCD43_HUMAN	1	1	4.54097e-10	3366.65	2368.72	3375.11	2969.04	3457.76	4834.21	1.23605	0.332436	0.278531
WIBG_HUMAN	5	5	1.209e-17	56917.3	48525.1	57542.4	64609.1	66485.5	70138.6	1.23467	0.0186348	0.0850913
COTL1_HUMAN	3	4	7.06523e-17	860139	744921	755707	951772	1.00333e+06	959572	1.23463	0.00999029	0.0747728
CD63_HUMAN	2	2	3.27852e-10	57658	45354.4	56232.2	66192.1	53831.3	76554.5	1.23444	0.178284	0.204115
PAIP1_HUMAN	1	2	2.49077e-10	67260.5	66186.4	55618	75700.2	82616.7	75065.5	1.2344	0.0290313	0.0941711
DCAF7_HUMAN	3	3	1.52553e-19	24858.6	22084.2	30263.4	29546.2	29840.9	35907	1.23428	0.130157	0.176483
RS17_HUMAN	3	8	1.81966e-21	44258.1	40134.8	47439.5	59238.9	54192.4	49274.2	1.23418	0.0449001	0.111397
AK1A1_HUMAN	8	9	3.70323e-15	461597	405432	429700	537089	526318	536131	1.23352	0.00371641	0.0586791
TRFE_HUMAN	11	12	1.32872e-17	321092	272783	271433	346121	377496	343743	1.2335	0.0264808	0.0924402
SHLB2_HUMAN	1	1	8.42371e-12	32656.3	30456.4	28930.3	38116.4	38860.3	36537.5	1.23327	0.00502028	0.0598687
MMTA2_HUMAN	1	1	3.12475e-12	2401.42	1686.97	1766.32	1677.42	2306.24	3234.86	1.23294	0.419511	0.31975
RIMB1_HUMAN	1	1	1.79977e-10	1011.63	816.725	957.187	1139.06	1273.5	1020.76	1.23255	0.081607	0.144534
ZN330_HUMAN	2	2	7.47842e-16	22851.6	20443.6	20968.9	26479.1	28093.5	24630.5	1.23246	0.0158785	0.0820914
RECQ5_HUMAN	1	1	4.70919e-12	356.547	432.474	640.367	679.198	542.369	539.868	1.2323	0.315413	0.273989
HMGA2_HUMAN	2	6	2.25915e-17	11702.7	8318.88	11891.8	11310.1	10181.7	17829.9	1.23214	0.404364	0.313128
IMA2_HUMAN	7	8	2.20481e-21	138817	118914	114440	150309	161353	146793	1.23184	0.0295738	0.0941711
BID_HUMAN	2	2	7.42134e-15	21379.6	17392.9	15267.7	21717.7	24013.5	20798.5	1.23111	0.109657	0.162853
VATH_HUMAN	2	2	4.19549e-22	8761.15	7614.12	8105.16	9673.18	9522.07	10933.7	1.23074	0.027833	0.093825
RPN2_HUMAN	4	4	4.82198e-19	23494	20892.4	18868.5	24058.4	25771.6	28014.5	1.23065	0.0508354	0.118105
EGLN1_HUMAN	1	1	1.13883e-14			1917.07	2861.69	2446.38	1769	1.23053
ODR4_HUMAN	1	1	1.50345e-14	3044.41	6617.47	5770.72	8266.1	4180.15	6541.78	1.23038	0.500349	0.353814
CDCA7_HUMAN	1	1	4.39045e-13	19479.9	19164.6	20122.4	26535.2	24791.7	20972.4	1.23027	0.0537337	0.120618
PP2BA_HUMAN	2	2	5.36819e-11	76755.4	73673	65825.3	89321.6	91796.9	84805.1	1.22968	0.0125739	0.0792333
RSU1_HUMAN	2	2	2.75444e-11	20603.2	18439.4	19598.7	24140.1	24092.3	23858.7	1.22936	0.00207505	0.0541764
XPO4_HUMAN	1	1	3.79095e-12	11127.5	12266.9	11412.1	13584.1	15097	14099.7	1.2291	0.00903307	0.0720829
TAGL_HUMAN	12	17	3.60916e-18	1.65089e+06	1.34677e+06	1.35047e+06	1.60086e+06	2.00326e+06	1.73837e+06	1.22869	0.0996282	0.158414
BCR_HUMAN	2	2	2.18149e-13	4023.36	2606.62	3213.51	3492.6	3753.47	4844.73	1.2283	0.268197	0.25206
DNS2A_HUMAN	1	1	2.22936e-15	78680.4	57856.9	64031.8	87345.9	82158.2	76774.3	1.2279	0.0914175	0.151978
TMED4_HUMAN	4	4	2.80524e-11	29274.1	23000.7	27590.4	29159.3	34269.5	34591	1.22732	0.0781896	0.141871
HTAI2_HUMAN	1	1	4.68813e-10	9738.39	9861.6	9886.46	11938.7	12354.9	11882.4	1.22687	0.000138774	0.0375647
TFR1_HUMAN	7	7	5.52917e-14	246170	207617	210040	271667	284300	258302	1.22663	0.0261467	0.0923081
TPPC1_HUMAN	1	1	1.64531e-10	7592.89	5252.94	5117.35	7058.99	7493.88	7474.14	1.22623	0.17222	0.200265
ANK2_HUMAN	2	2	1.77951e-13	6125.8	4633.97	4612.84	6020.49	6274.84	6546.78	1.22569	0.0916588	0.152238
CN37_HUMAN	4	4	3.64367e-15	73080.3	68132.3	77297.8	78384.8	94668.2	94613.8	1.22496	0.0531689	0.120391
HIBCH_HUMAN	2	4	1.68108e-12	26294.7	21857.8	24686.1	28804.1	29602.7	30755.6	1.22411	0.0183809	0.0850913
FAAA_HUMAN	2	2	2.2659e-14	45037.7	42949	47934.6	54417.6	56680	55135.1	1.22301	0.00315868	0.0586791
PUR1_HUMAN	8	9	3.98752e-16	208078	170882	190125	231720	242331	221826	1.2228	0.0261429	0.0923081
KCY_HUMAN	3	3	3.42858e-12	36123.5	30413.3	33131.3	40467.7	40733	40660.4	1.22267	0.0109824	0.0773439
OST48_HUMAN	3	3	1.01923e-11	47170	46243.5	45149.3	54668.9	54984.3	59736.1	1.22247	0.00411459	0.0586791
TOPRS_HUMAN	1	1	1.10369e-12	1279.77	955.396	1126.09	1435.78	1139	1531.52	1.22166	0.174911	0.20225
NEUA_HUMAN	2	3	1.30958e-12	8417.01	5531.8	7509.11	9012.75	8670.81	8524.51	1.22137	0.140779	0.183592
ENPL_HUMAN	38	62	2.91876e-22	4.99976e+06	4.37882e+06	4.11109e+06	5.65305e+06	5.66927e+06	5.15333e+06	1.22135	0.0335274	0.101137
KI21A_HUMAN	4	4	2.24977e-14	9170.15	5530.57	8160.23	9334.34	7872.89	10712.7	1.22129	0.282698	0.260069
WRP73_HUMAN	1	1	1.39487e-11	70272.2	55395.8	56789	66749.7	75138.7	80762.5	1.22029	0.0987269	0.158275
MYL4_HUMAN	1	1	1.84355e-13	14117	11331.5	12697.5	14414.2	17230.2	14891.7	1.21995	0.0776195	0.141694
ITA5_HUMAN	1	1	3.19005e-15	7595.46	6345.16	7873.66	8657.35	8411.64	9540.68	1.21983	0.0515033	0.118838
RECQ1_HUMAN	2	2	1.03399e-15	20062.8	19407.2	20283.6	22987.1	25659.3	24226	1.21955	0.0058424	0.0633389
RET1_HUMAN	2	2	5.44967e-15	23869	23445.5	22032.7	28199.8	28563	27804.8	1.21948	0.00104979	0.0467164
KI21B_HUMAN	3	3	2.24977e-14	8544.76	4977.34	7934.7	8838.51	7338.53	9978.61	1.21899	0.307646	0.270827
LRC47_HUMAN	6	7	3.27233e-20	109350	104675	100386	134320	127378	121260	1.21801	0.00752303	0.067724
NEO1_HUMAN	1	2	4.90738e-17	504.215	555.492	1038.26	1043.94	966.711	543.636	1.21751	0.545345	0.370839
CBPD_HUMAN	5	5	2.83881e-13	81473.1	69472.2	76259.7	92314.9	86514.1	97752.1	1.21732	0.0257658	0.0922809
CLGN_HUMAN	1	1	3.18802e-15	1027.57	1310.69	1203.74	1386.25	1384.07	1541.38	1.21731	0.0582528	0.124163
MT1G_HUMAN	2	3	5.03663e-18	61760.3	31313	34071.3	51619.3	54954.6	48176.4	1.21712	0.405985	0.313841
WDR92_HUMAN	1	1	7.58198e-13	9138.63	6107.79	8415.54	8324.15	10221.3	10251.1	1.21699	0.199334	0.21532
CECR2_HUMAN	3	3	4.20768e-21	23536	21510.6	23103.5	29494.3	28400.2	24999.6	1.21635	0.0297775	0.0943657
GSTO1_HUMAN	4	7	5.57903e-17	203288	165451	182091	210146	218290	240834	1.21502	0.0506738	0.118105
BRD7_HUMAN	2	2	7.61061e-13	22250.9	18100.7	15445.7	22571.8	24422.3	20790.2	1.21483	0.149124	0.188345
PLIN2_HUMAN	1	1	2.22998e-10	29916.9	25337.9	25954.6	34273.4	31229.4	33125.5	1.21449	0.0262507	0.0923081
DHSO_HUMAN	4	4	4.26161e-21	60088.4	57719.9	55297	71173.4	65828.6	73128.1	1.21389	0.00879024	0.0717266
OSGEP_HUMAN	1	1	1.09076e-14	6876.19	6122.56	5938.93	8418.88	7819.49	6748.66	1.21382	0.0757545	0.140135
OAT_HUMAN	8	9	1.71002e-18	542099	427017	456469	630032	551642	548304	1.21352	0.0806877	0.143749
EEA1_HUMAN	5	5	3.93924e-13	22581.4	15006.8	23521.3	24967.6	24003.4	25185.5	1.2135	0.185032	0.208604
MCMBP_HUMAN	4	5	4.97466e-14	121032	119212	128702	155480	141652	150159	1.21235	0.00626363	0.064288
RL8_HUMAN	3	4	6.36752e-12	42798.7	35404.6	39615.3	47003.9	48466.5	47359.2	1.21228	0.0188834	0.0850913
ESTD_HUMAN	2	3	3.90396e-14	36555.6	27497.5	36698.8	40754.9	37643	43712.9	1.212	0.112563	0.165044
STA5B_HUMAN	1	1	7.0412e-13	5554.83	5091.65	4893.01	5842.35	6692.35	6297.43	1.21189	0.0250638	0.0916398
CI005_HUMAN	1	1	2.59717e-12	16781.6	10793.3	14477.9	13393	15401.3	22165.7	1.21181	0.402714	0.312226
LS14A_HUMAN	1	2	4.92868e-12	11555	9237.42	10734.3	12325.4	13202.5	12669.2	1.21158	0.0373872	0.104735
MET16_HUMAN	1	1	3.24684e-10	2912.42	2518.18	2617.01	3366.64	3848.62	2528.99	1.21083	0.233474	0.235025
RFA3_HUMAN	4	4	2.95832e-15	86413.4	84228.5	88301.7	107357	101808	104311	1.2106	0.00079665	0.0465513
GSTP1_HUMAN	15	23	3.89294e-20	337700	287846	299051	380427	384425	354440	1.21057	0.0217998	0.088468
KAD4_HUMAN	5	5	1.11769e-15	230842	191073	223409	290700	263106	227311	1.21043	0.109221	0.162764
TYSY_HUMAN	2	3	7.54066e-19	56036.6	48431.7	46544.6	61855.8	64865.6	56064.1	1.2104	0.0526238	0.119916
LDH6A_HUMAN	1	1	5.46418e-10	2415.2	1977.13	1405.87	2077.49	2337.09	2598.19	1.20947	0.285409	0.26064
UN45A_HUMAN	2	2	2.38151e-12	49690.3	42981.1	44530.5	54883.1	57167.1	53813.4	1.2089	0.0133262	0.0792333
SAE1_HUMAN	7	11	2.24057e-20	765174	725977	726018	927002	854369	898130	1.20852	0.00342598	0.0586791
T106B_HUMAN	1	1	2.32401e-11	1985.06	1606.73	1812.52	2098.46	1916.16	2515.81	1.20837	0.146129	0.186978
IGSF8_HUMAN	1	1	5.12823e-13	18400.7	16838.8	18526.5	22985.6	22662.3	19314.9	1.20825	0.0447046	0.111397
SAHH2_HUMAN	2	2	2.83803e-14	42902.1	37679	39928.4	48822.8	53977.1	42797.9	1.20818	0.078991	0.14201
MLL4_HUMAN	2	2	7.81111e-18	11745.2	11016.3	11031.4	12244.1	12118.3	16460.9	1.20804	0.180687	0.205606
GLO2_HUMAN	2	3	7.48516e-14	22424.6	19901.2	21029.2	23352.9	28127.4	25054.6	1.20803	0.0494526	0.117139
CNBP_HUMAN	6	8	1.35193e-18	131451	110791	103867	128364	142232	147459	1.20787	0.0755698	0.139938
ICLN_HUMAN	2	3	1.69425e-16	77765.8	70629	70935	88500.8	90198.8	86220.8	1.20786	0.00426706	0.0586791
2AAA_HUMAN	11	15	2.82052e-17	263717	224610	257374	290373	300461	309804	1.20777	0.0180297	0.0844283
AIFM1_HUMAN	10	11	9.57359e-21	243079	218177	218014	261100	278422	280787	1.20763	0.0106045	0.0758885
IMPA1_HUMAN	3	3	3.23002e-13	53681.1	44123.3	50642	56047.5	64729.8	58473.2	1.20751	0.055015	0.121697
NDKB_HUMAN	8	15	9.20372e-17	323558	263696	243421	336816	352090	314068	1.20742	0.0958494	0.156153
RS5_HUMAN	11	19	2.89195e-15	865698	814217	801173	886203	1.10978e+06	999647	1.20738	0.0638687	0.12969
MP2K6_HUMAN	3	3	2.99635e-13	96934.5	92024.5	92667.5	112755	111535	115615	1.20694	0.000579844	0.0398934
DPYL3_HUMAN	30	56	1.7858e-20	2.60347e+06	2.31717e+06	2.22033e+06	2.8948e+06	2.93972e+06	2.78309e+06	1.20678	0.0165871	0.0822131
HSP74_HUMAN	26	30	1.03595e-18	667934	616997	632937	775570	790957	745836	1.20569	0.00279134	0.0586791
TPP1_HUMAN	1	1	7.5037e-10	4534.84	3511.95	3872.67	4719.58	5839.26	3812.04	1.20567	0.282354	0.259946
SYFA_HUMAN	3	4	9.44646e-17	170767	152610	136861	185952	198316	170201	1.20474	0.0691982	0.132926
LSM4_HUMAN	3	4	1.40841e-17	21993.4	19507.7	21328.7	25371.5	24945.7	25366.5	1.20458	0.00478623	0.0586791
SNX5_HUMAN	5	5	9.98004e-17	186229	169219	163229	214026	216823	193923	1.20455	0.0238882	0.0906106
CH055_HUMAN	1	1	1.16308e-14	3604.09	2811.46	3510.26	3885.27	4094.43	3975.75	1.20448	0.0582052	0.124163
RNF25_HUMAN	1	1	1.01122e-14	34345.7	29929.6	24724	36539.1	35869.2	34786.1	1.20444	0.0985028	0.158171
HMGB3_HUMAN	9	13	6.13331e-17	174719	191106	180253	220293	230449	206910	1.20432	0.0111857	0.0776359
Contaminant_Trypa5	8	16	2.81362e-22	34727.7	31564.2	28434.6	36018.1	40440.3	37591.9	1.20399	0.0446616	0.111397
PARK7_HUMAN	7	8	4.71183e-17	695104	674181	606640	758973	855087	764756	1.2039	0.0306266	0.0962831
FAH2B_HUMAN	2	2	7.08141e-14	15972.6	13498.2	15882.8	18691.4	18618	17285.7	1.20376	0.0296069	0.0941711
T22D2_HUMAN	2	2	1.10935e-14	16578.2	15070.6	17286.3	17719.2	18326	22860.8	1.20376	0.130167	0.176483
CCZ1_HUMAN	1	2	7.34804e-16	5673.53	5005.48	4745.16	5952.69	6643.88	5969.24	1.20368	0.0430784	0.110558
HYPK_HUMAN	2	2	4.89369e-12	10257.5	8729.77	10664.5	13014.5	9737.39	12932.8	1.20346	0.177204	0.203835
SKAP_HUMAN	1	1	1.95584e-12	2521.09	1867.33	2150.07	3032.63	2276.65	2558.61	1.20332	0.202048	0.217333
YKT6_HUMAN	2	2	4.73712e-12	46925.3	39812.5	40302.8	50132.7	49496.4	53221.9	1.20317	0.0284924	0.0941711
GBB1_HUMAN	7	11	8.56665e-16	355181	276544	327026	379950	392555	380532	1.20264	0.0502565	0.117815
SERPH_HUMAN	25	40	8.6139e-31	920235	699924	761853	947466	963399	952949	1.20227	0.0710517	0.135067
TALDO_HUMAN	7	7	2.75747e-15	284622	260730	229261	322477	318308	290454	1.2022	0.0508928	0.118105
ASML_HUMAN	4	4	1.89079e-18	25544.7	21558	21832.9	27153.9	30835.6	24873.6	1.20204	0.0981528	0.157751
CT043_HUMAN	1	1	4.97525e-10	2524.78	3362.45	2500.04	3667.18	2565.59	3848.11	1.20193	0.314193	0.273228
PURA2_HUMAN	3	3	1.09686e-16	216496	204205	200947	237595	257942	251627	1.20191	0.00544437	0.0608683
SLAI1_HUMAN	1	1	1.30942e-11	2753.42	2753.63	2480.63	3129.8	3442.45	3027.99	1.20188	0.0252954	0.0916398
LSR_HUMAN	1	1	7.45415e-12	18451.1	17028.5	17710.3	23737.6	19071.5	21113	1.20177	0.0643692	0.129813
PRS4_HUMAN	7	7	2.25898e-16	272233	253617	258307	310659	313423	318276	1.20175	0.000934414	0.0465513
SEPT3_HUMAN	2	2	5.73323e-12	31511.2	31449.8	35429.9	38109.7	39224.5	40904.3	1.20172	0.0128806	0.0792333
HN1_HUMAN	2	2	5.33718e-12	31118.2	31549.1	26611.9	36506.3	37108.8	33655.9	1.20152	0.0345395	0.101955
P4R3B_HUMAN	1	1	3.63626e-13	44982.5	38761.4	40391.9	49693.3	48716.6	50725.5	1.20139	0.0129284	0.0792333
MARK1_HUMAN	1	1	9.91058e-12	2192.98	1729.9	2019.82	2064.09	2391.2	2682.01	1.20102	0.149867	0.188658
NUCL_HUMAN	25	42	1.88043e-20	4.32313e+06	3.95859e+06	3.91076e+06	4.60594e+06	4.98907e+06	5.04632e+06	1.20085	0.0126648	0.0792333
KIF2A_HUMAN	2	2	2.1756e-14	37202.4	36307.3	35859.2	41702.4	45777.7	43854.5	1.20084	0.00413523	0.0586791
GBRL2_HUMAN	1	1	3.55059e-11	44498.4	44054.3	39572.9	51498.8	49144.9	53200.5	1.20073	0.0120138	0.0782905
VATA_HUMAN	10	10	2.50704e-18	233735	203144	223378	263847	258429	270284	1.20038	0.0101293	0.0749968
SFSWA_HUMAN	1	1	4.14396e-11	8264.68	8094.26	8295.63	10805.4	11764	7019.61	1.20014	0.319937	0.275148
PHLP_HUMAN	1	1	3.30027e-15	21700.7	25428.2	22519.5	26883.9	26503.9	30190.9	1.20001	0.0462794	0.11294
LA_HUMAN	18	22	4.75113e-20	573038	500630	491642	612555	628005	637821	1.20001	0.0176189	0.0842468
IDHC_HUMAN	25	38	1.67678e-20	779015	670575	641336	859954	860323	788821	1.19999	0.0443589	0.111397
DNJC2_HUMAN	4	4	1.14873e-16	56627.1	58590.7	51099.6	68651.7	69847	61072.9	1.19995	0.0353311	0.102366
GBB2_HUMAN	7	11	4.26223e-16	320004	255983	294075	342605	348637	352502	1.19962	0.037032	0.104198
ARC1B_HUMAN	1	1	1.06069e-18	2160.63	3018.6	2911.1	2841.1	3532.47	3329.36	1.19933	0.187996	0.210363
UBP11_HUMAN	4	4	5.83794e-15	52358.1	41758.5	43075	52726.2	56413.7	55374.1	1.19915	0.0604539	0.126628
CF211_HUMAN	1	1	6.65811e-11	2197.22	2978.57	2754.41	3174.19	3634.1	2700.49	1.19906	0.213253	0.223604
CAN1_HUMAN	3	3	8.78563e-14	96372.6	82004.6	88527.6	113537	106971	99502.7	1.19897	0.0380318	0.105475
LYPA2_HUMAN	2	2	3.463e-15	98829.7	86063.1	92759.3	110804	108003	113993	1.19862	0.0107108	0.0762524
EXOC3_HUMAN	1	1	4.8868e-11	14382.2	13593.5	14271.9	16865.9	17332.2	16437.3	1.19854	0.00143823	0.0485864
IFT81_HUMAN	1	1	2.19387e-10	10735.4	10595	12424.1	13742.5	12881.1	13825.6	1.19834	0.0278504	0.093825
SPEE_HUMAN	4	4	4.80003e-12	54349.9	46280.3	48362.8	62366.7	59332	56836.8	1.19828	0.0273671	0.093603
SSU72_HUMAN	2	2	7.05904e-11	8203.42	5846.59	8557.11	7639.89	9275.85	10168.9	1.19806	0.256298	0.24626
PR38B_HUMAN	1	1	5.17408e-10	54902.3	51336	60087.7	62204.5	61783.8	75269.2	1.19799	0.0979052	0.157494
PYRG1_HUMAN	11	13	2.11607e-17	385542	345254	368175	446105	422472	447897	1.19792	0.00705304	0.0671072
ARPC5_HUMAN	2	2	6.81819e-16	82638.1	85441.3	97193.2	108235	105760	103758	1.19784	0.0196385	0.0854454
DJB11_HUMAN	4	5	1.71385e-13	35012.6	30710.8	32245.9	39533.2	36980.2	40825.9	1.19771	0.0188205	0.0850913
6PGL_HUMAN	2	2	1.20304e-15	18747.2	16926	20370.2	23840.7	22105.2	21173.3	1.19763	0.0433184	0.110798
CIP2A_HUMAN	1	1	4.67565e-12	2519.65	2611.13	2968.2	2921.4	2863.6	3913.87	1.19754	0.220168	0.227361
ACBD7_HUMAN	2	2	6.39347e-18	29757.7	28074.6	25824.3	34827.1	35758.9	29583.9	1.19739	0.0694246	0.133105
RHEB_HUMAN	1	1	4.08611e-11	48172.2	46040.2	45269.8	59650	53857.5	53486.7	1.19724	0.0135405	0.0792333
RL3_HUMAN	15	24	3.27121e-23	513296	431210	489974	543422	554811	618543	1.19679	0.0496372	0.117139
H90B3_HUMAN	35	67	1.59779e-22	5.00049e+06	3.73251e+06	4.02379e+06	4.93619e+06	5.27539e+06	5.05525e+06	1.19676	0.102231	0.158476
PSB1_HUMAN	6	7	6.89142e-15	246280	221771	219812	282952	289624	250442	1.19649	0.0382341	0.105709
THUM3_HUMAN	3	3	9.70056e-15	106450	102661	98842.2	121843	131601	114991	1.1964	0.0189928	0.0850913
SRBP2_HUMAN	1	1	2.59143e-10	779.225	562.125	579.18	896.28	500.684	900.519	1.19628	0.448738	0.332659
SPT6H_HUMAN	3	3	4.17188e-16	15779.6	9997.85	14996.7	17227.9	15911.3	15632.2	1.19613	0.228486	0.232489
SC31A_HUMAN	3	4	3.37195e-17	142352	122306	139319	146958	160432	175596	1.19558	0.0638418	0.12969
IQGA3_HUMAN	3	3	2.20048e-11	8046.91	6838.63	8643.16	9047.21	9788.67	9290.54	1.19541	0.0557852	0.122742
RPB9_HUMAN	1	1	2.12946e-14	8722.88	5758.78	9814.45	9570.81	8367.65	11104.8	1.19539	0.335756	0.279234
CCD86_HUMAN	1	1	5.68683e-13	12274.7	12258.7	11526.7	14787.1	14515.2	13803.3	1.19539	0.00359375	0.0586791
TAF6_HUMAN	1	1	5.73783e-16	12532.3	10277.9	11147.8	14499	13070.3	13015.2	1.19514	0.0538088	0.120618
SLMAP_HUMAN	1	1	5.07989e-12	13634.7	11507.6	12294.3	15255.3	15552.3	13931.7	1.19507	0.0377394	0.105153
TCEA1_HUMAN	7	8	4.16796e-18	209627	203479	186585	234150	239326	243054	1.19483	0.00611111	0.0636162
EIF3F_HUMAN	4	5	2.83719e-19	85348.5	73043.7	88032.1	100129	93508.9	100752	1.19465	0.0363481	0.103081
UBE2O_HUMAN	3	3	3.24445e-14	83994	77000.5	77190.2	96412.2	97502.9	90584.3	1.19445	0.00801064	0.0692245
EHBP1_HUMAN	1	1	2.06279e-10	8988.01	7817.72	7773.22	10269.6	9912.27	9172.07	1.19427	0.0360182	0.103081
COQ9_HUMAN	1	1	1.07307e-12	807.27	568.757	698.759	932.43	851.296	694.034	1.19422	0.243313	0.240199
C1TC_HUMAN	19	22	4.68001e-20	399136	344947	364209	461547	451676	409945	1.19388	0.032962	0.100437
ARPC2_HUMAN	4	4	1.11167e-14	47111.4	36695	37676.2	47790.7	50027.4	47216.8	1.19387	0.0839372	0.145633
UB2L6_HUMAN	1	1	1.52477e-10	16799.7	15207.5	14646.3	17430.3	19841.6	18414.8	1.19362	0.0340693	0.101912
ILK_HUMAN	4	4	2.28475e-11	130694	118435	140203	148623	153044	163036	1.19359	0.0298584	0.0943657
CPNE3_HUMAN	8	12	3.91368e-18	523521	508686	478201	592603	630528	579669	1.19358	0.00859594	0.0716011
PPIA_HUMAN	15	29	7.95498e-21	1.76134e+06	1.55131e+06	1.49958e+06	1.97068e+06	1.98472e+06	1.78547e+06	1.19298	0.0392856	0.106424
RL28_HUMAN	9	15	1.63635e-15	353621	357350	335158	412860	433553	401205	1.1926	0.00454166	0.0586791
ARP19_HUMAN	2	2	4.29677e-16	70589.9	58049.2	55587.1	69679.9	79647.9	70364.5	1.19251	0.104509	0.160284
PAWR_HUMAN	2	2	1.06098e-16	26874.3	22544.8	18511.7	25486.8	29941.4	25573.9	1.19242	0.198131	0.214539
MP3B2_HUMAN	1	1	2.57503e-13	4889.99	2907.87	4367.22	4368.74	3744.76	6386.08	1.1919	0.477259	0.344254
RPN1_HUMAN	13	18	1.52666e-15	591579	576732	527242	617262	662187	740998	1.19162	0.0577349	0.12413
CP2S1_HUMAN	1	1	6.79248e-14	27025.6	25313.1	21888.9	31916.1	29540.3	26993.4	1.1916	0.0842203	0.145841
SYEM_HUMAN	4	5	1.6653e-15	87485.6	69708.3	66095.6	90606	94425.2	81032.6	1.19156	0.138408	0.181915
CAN2_HUMAN	2	2	1.78304e-11	53894.8	56154.8	51327.1	58844.4	73308.3	60115.6	1.19143	0.099979	0.158476
UBA1_HUMAN	40	56	4.49766e-24	1.98038e+06	1.83401e+06	1.76097e+06	2.12083e+06	2.36313e+06	2.15748e+06	1.19121	0.0231453	0.090126
RFA1_HUMAN	9	10	4.94413e-19	137201	126928	127599	159708	158048	148739	1.19086	0.00636121	0.064288
REXO4_HUMAN	1	1	7.63777e-10	2578.66	3685.14	2883.83	3509.11	3527.55	3853.78	1.19052	0.170769	0.19958
RT14_HUMAN	2	2	2.93779e-16	10228.8	8953.11	11124.4	11707.3	11194.7	13178.2	1.19052	0.0904156	0.151102
CCS_HUMAN	1	1	9.33316e-11	849.215	980.904	774.078	1132.79	1077.22	889.755	1.19029	0.157652	0.192121
MSH6_HUMAN	11	12	8.76168e-17	221877	211991	203132	261433	270554	226164	1.19019	0.050319	0.117815
WDR1_HUMAN	6	9	6.0718e-18	438615	404751	387285	500543	497993	466030	1.19007	0.0140791	0.0792333
MA2A2_HUMAN	1	1	1.11292e-11	11798.2	10249.2	9964.7	11237.7	12638.4	14216.4	1.18994	0.120981	0.170268
NOM1_HUMAN	3	4	4.82521e-16	22677.8	21516.8	24836.5	27708.6	27977.8	26439.4	1.18969	0.0156863	0.0815692
SUH_HUMAN	1	1	1.34044e-14	57613.2	55041.7	52496.7	62587.2	72460.8	61399.7	1.1895	0.0517918	0.118929
ZMAT5_HUMAN	1	1	4.62343e-10	9468.81	7743.96	8404.16	10397.1	10140.5	9932.67	1.18946	0.0358548	0.103054
IF4G1_HUMAN	19	21	4.1654e-16	335075	307137	301798	372873	383089	366778	1.18933	0.00632651	0.064288
PLRG1_HUMAN	1	1	3.8042e-10	1873.84	1961.57	2231.91	2289.14	2310.95	2610.14	1.18837	0.0633614	0.129654
UBP14_HUMAN	6	6	2.11084e-14	175162	151415	147799	187823	187111	188790	1.18835	0.0257043	0.0922809
MTPN_HUMAN	2	2	6.14511e-16	28566.5	28723.2	25659.7	35384.8	32153.9	30996.2	1.18789	0.0344458	0.101955
ANXA7_HUMAN	1	2	3.51591e-21	8535.73	7817.1	8835.56	9031.92	10037.1	10851.7	1.18788	0.0600907	0.126549
NOL9_HUMAN	3	3	7.94766e-14	7848.73	6296.82	6338.38	7115.83	10451.5	6763.39	1.18779	0.37353	0.29657
K0090_HUMAN	3	3	1.70068e-15	18638.4	16583.2	20397.7	20886.8	23216.5	21922.1	1.18709	0.0549533	0.121697
FAD1_HUMAN	1	1	2.46356e-11	2957.75	2253.86	2215.66	2675.03	2842.1	3297.39	1.18678	0.203606	0.21787
CANB1_HUMAN	1	1	3.86326e-10	13209.9	12010.1	9659.18	11465.9	19370.3	10550.4	1.18657	0.50804	0.357367
NUCB1_HUMAN	4	4	3.25658e-21	39921	31124.5	32506.5	38782.1	40421.6	43623.3	1.18614	0.105216	0.160284
KDM3B_HUMAN	3	4	1.74864e-15	86062.6	81327.9	80303.4	99416.2	99561.8	94807.2	1.18608	0.00288696	0.0586791
CC117_HUMAN	1	1	1.47016e-10	4893.16	4269.77	5332.9	5462.58	5183.26	6547.18	1.18607	0.15754	0.192121
JIP4_HUMAN	4	4	3.69319e-15	27455.9	20580.6	24606.5	31456.6	26149.7	28548.9	1.18601	0.147956	0.18808
UBE4A_HUMAN	1	1	1.27966e-17	5763.49	4898.54	5027.58	6348.67	6347.54	5910.78	1.18594	0.0337042	0.101328
GMPPA_HUMAN	1	1	1.15619e-10	6038.55	6043.85	5535.81	7124.21	6427.86	7334.62	1.18552	0.0276012	0.0936874
MOES_HUMAN	31	42	3.2041e-19	2.02084e+06	1.74138e+06	1.80077e+06	2.10086e+06	2.26991e+06	2.2231e+06	1.18531	0.0254099	0.0916398
NUCB2_HUMAN	2	2	1.05333e-15	23273.1	19096.3	21459.2	23687.6	26482.7	25482.3	1.18525	0.0540878	0.120782
CPT1C_HUMAN	1	1	2.57078e-14	559.287	434.268	325.391	520.706	614.548	427.602	1.18493	0.400369	0.310978
CN159_HUMAN	2	2	1.43356e-13	3552.44	2675.81	3282.63	3326.15	4409.41	3533.68	1.18488	0.236427	0.236443
GPX1_HUMAN	1	1	7.88083e-12	9799.78	9343.71	10872	12062.2	10496.9	12992.2	1.18443	0.0977671	0.157413
OTU6B_HUMAN	1	1	2.73145e-12	6394.32	4873.44	5940.67	6645.88	7115.22	6616.53	1.18417	0.0920321	0.152433
RS20_HUMAN	2	4	6.30819e-15	36309.6	34309.3	38948.1	37383.7	47078.2	45268	1.18402	0.108653	0.162237
TBCE_HUMAN	3	3	1.76058e-10	35518.4	32436.8	36074.4	42128.6	43912.8	37101.5	1.18373	0.0523332	0.119771
TRM1_HUMAN	1	1	3.37093e-13	650.886	440.965	530.988	572.127	662.487	685.924	1.18344	0.229299	0.233008
PGRC1_HUMAN	6	7	2.13514e-19	27466.1	29370.7	30253.3	35493.2	35137.4	32431.5	1.1834	0.013755	0.0792333
MTER1_HUMAN	1	1	4.50855e-11	5635.31	3828.24	5821.43	6422	6544.48	5119.45	1.18325	0.298622	0.267222
TBB1_HUMAN	8	16	4.32186e-14	1.15189e+06	1.03594e+06	1.0982e+06	1.2516e+06	1.30056e+06	1.33554e+06	1.1831	0.00838277	0.0708348
CALB1_HUMAN	1	1	8.08919e-10	10835	9646.11	8931.94	10939.3	11891.9	11960.3	1.18286	0.0499467	0.117559
RL17_HUMAN	6	10	1.88538e-16	201425	241113	242011	277544	281700	250456	1.18282	0.0656679	0.130627
PRKRA_HUMAN	1	1	8.19661e-12	130722	121211	124227	147221	146522	151137	1.18269	0.00190454	0.0524131
NDUF3_HUMAN	1	1	1.12607e-14	4967.55	5261.73	6680.95	6979.34	5475.18	7544.78	1.18267	0.274132	0.2558
CSN3_HUMAN	2	2	1.01018e-13	4943.66	3567.98	4902.78	5090.77	5758.35	5011.47	1.18235	0.185252	0.208604
KTHY_HUMAN	2	2	9.27149e-17	90757	77633.6	85768.3	99420.8	102267	98776.9	1.18219	0.0177502	0.0842468
AGFG1_HUMAN	3	4	4.10953e-12	76777.2	56540.5	68235.3	78485.7	75283.1	84497.3	1.18215	0.130968	0.176946
SWP70_HUMAN	2	2	2.25691e-13	51853.8	46485.4	41073.3	51917.1	58033.5	54852.5	1.18213	0.0772208	0.14153
SART3_HUMAN	3	3	1.67939e-13	31910	35631.4	36487.3	43533.3	37751.8	41623.6	1.18149	0.0462643	0.11294
ACLY_HUMAN	18	21	3.10043e-20	781560	648233	657044	786299	859772	819334	1.18141	0.0582709	0.124163
MYG1_HUMAN	1	1	3.14583e-12	28500.1	25067	27732.8	31948.2	31906.5	32177.8	1.18121	0.00927472	0.0721334
STRAP_HUMAN	10	10	2.72476e-17	342548	327793	335904	412020	379840	396695	1.18118	0.0040211	0.0586791
AHSA1_HUMAN	5	5	3.24246e-13	203785	186378	200692	238021	229952	229920	1.18116	0.00401407	0.0586791
ALDR_HUMAN	6	6	6.793e-15	564940	514222	492893	617569	643105	595312	1.18061	0.0204708	0.0863638
SUMF2_HUMAN	1	1	2.00681e-10	2951.65	3104.2	3164.59	3221.67	3797.03	3866.55	1.18056	0.060452	0.126628
PFD5_HUMAN	3	3	6.93985e-19	61270.1	52371.2	51053.9	61663	69192.9	63551.7	1.18041	0.0651517	0.130575
NEDD8_HUMAN	2	5	1.22257e-11	110350	111118	108398	150813	132745	105807	1.18037	0.204618	0.21787
PP2AB_HUMAN	7	10	1.12374e-22	78678.2	67763.3	71891.3	82531.8	89763.1	85406.5	1.18032	0.026266	0.0923081
PLAP_HUMAN	4	4	7.91272e-16	14527.9	13064.5	13313.3	14428.8	16173	17672.4	1.18013	0.077627	0.141694
DUS3_HUMAN	3	3	1.83482e-16	47911.3	43280.9	42228.8	51707.7	55711.8	50014.6	1.17998	0.0300624	0.0948426
NHS_HUMAN	1	1	1.59232e-12	881.343	787.3	815.102	1008.37	1172.71	749.392	1.17986	0.303846	0.269872
POP1_HUMAN	1	1	6.10755e-11	40319	40232.1	45710.4	49111.3	47673.7	52181.1	1.17982	0.0280972	0.0938673
PCH2_HUMAN	1	1	4.51824e-12	19049.8	17462.3	16742.9	21510.7	21491.3	19828.4	1.1798	0.0222579	0.0890944
RRS1_HUMAN	1	1	4.51765e-10	12399.9	10908.8	13975.5	12023.8	14095.7	17866	1.17974	0.310577	0.271689
RNH2B_HUMAN	1	1	1.4774e-10	28074.6	28475.4	28636.7	36025.8	32626.5	31828	1.17953	0.0171308	0.0834978
FHL1_HUMAN	4	4	1.65036e-16	138753	129098	118146	151432	151635	152207	1.17947	0.0178952	0.0842468
RS19_HUMAN	8	12	7.70217e-15	505946	425424	441711	510404	571248	537164	1.17897	0.0535838	0.120618
PARP1_HUMAN	26	36	1.19018e-19	747635	692328	728887	843259	849275	863914	1.17871	0.00174051	0.0524131
PBIP1_HUMAN	2	2	5.65347e-14	20578.7	17763.9	17837.9	22524.2	21901.2	21789.3	1.17861	0.0247576	0.0915012
CHM4B_HUMAN	3	4	1.85447e-18	93457.6	81111	83229	100381	102774	100675	1.17856	0.0168326	0.0827206
CUL3_HUMAN	5	5	1.10915e-14	75366.2	66391.4	66554.5	78216.4	83519.3	83767.6	1.17854	0.0234035	0.0901758
UBC12_HUMAN	4	4	6.92135e-12	136189	113707	116694	143845	150425	137751	1.17849	0.0515832	0.118838
ARP10_HUMAN	1	1	1.19487e-10	28336.1	21323.7	28410.1	29496.7	25379.2	37117.5	1.17835	0.327549	0.277704
RN220_HUMAN	1	2	8.20689e-12	41919.9	38413.2	36081.1	47130.6	47245.5	42781.4	1.17818	0.0369121	0.104198
DHX36_HUMAN	4	4	6.80603e-15	16192.9	17306.1	16554.3	19482.1	21398	18090.9	1.17816	0.0426504	0.110101
CFDP1_HUMAN	1	1	2.5008e-11	9393.81	11161.2	9932.82	10967.1	12565.6	12383.2	1.17804	0.0675987	0.131722
MCM5_HUMAN	11	14	4.41697e-19	185644	174331	169248	205234	214503	203572	1.17778	0.00609637	0.0636162
TRIM2_HUMAN	1	1	4.75859e-16	16917.9	15644.1	16322.1	19358.4	18710.9	19502.6	1.17772	0.00278748	0.0586791
CLIC1_HUMAN	9	14	5.18855e-18	358836	353331	341089	413924	452053	374410	1.17767	0.0535578	0.120618
CX026_HUMAN	2	2	7.00996e-14	47087.6	45814.5	36706.4	52101.7	50681.2	49828.4	1.17748	0.0830515	0.14504
CCD72_HUMAN	4	5	1.54781e-12	205189	222048	177547	245512	240552	225635	1.17678	0.0670841	0.131579
AAKG1_HUMAN	4	4	4.04969e-15	160239	148397	141605	183434	181490	164903	1.17676	0.0296389	0.0941711
ENSA_HUMAN	2	2	2.61993e-15	85673	76244.7	64311.8	85803	94109.9	86288.9	1.17669	0.119277	0.169741
VANG1_HUMAN	1	1	1.78142e-10	106093	111680	118632	119114	136064	140651	1.17664	0.0572371	0.123852
WDR43_HUMAN	2	2	1.93641e-13	35584.1	26954.1	29872.3	32568.5	38398.7	37763.7	1.17661	0.15779	0.192121
LUZP1_HUMAN	4	5	2.22422e-18	11831.6	8668.58	11446	11876.3	12712.6	12981.9	1.17607	0.148841	0.188345
RENR_HUMAN	1	1	6.0853e-12	15145.8	12601.6	13432.6	15989	16056.1	16376.1	1.17584	0.0334591	0.101101
TCTP_HUMAN	7	10	5.8197e-19	322276	262052	254696	331780	347485	307119	1.17563	0.114587	0.166374
TYY1_HUMAN	3	3	2.92685e-11	109152	112137	124999	140089	126336	140633	1.17549	0.0398446	0.106698
PSB7_HUMAN	4	5	1.19659e-13	127702	131979	125768	151601	152524	148923	1.17538	0.000451065	0.0398934
HVCN1_HUMAN	1	1	1.06783e-15	9402.77	7541.3	8787.58	9821.34	9172.43	11249	1.17531	0.14141	0.183912
PDPR_HUMAN	2	2	3.81791e-10	45802.1	45753.4	47147.3	56057.2	49232.1	57687.2	1.17501	0.0370469	0.104198
GASP2_HUMAN	1	1	3.12076e-10	1227.21		718.208	1588.75	739.533	1100.05	1.17484
1433G_HUMAN	15	25	5.36421e-17	3.76618e+06	3.51333e+06	3.43741e+06	4.12374e+06	4.26822e+06	4.1955e+06	1.17454	0.00443644	0.0586791
LKHA4_HUMAN	10	10	1.53473e-17	229756	200580	189664	243539	263888	220738	1.17446	0.105218	0.160284
CKS1_HUMAN	1	1	1.70722e-13	25481.7	18733.2	24710.5	25841.7	22056.9	33049.7	1.17443	0.358429	0.289395
EIF3L_HUMAN	10	11	1.15425e-16	311640	276206	279775	332431	343211	343225	1.17432	0.0130136	0.0792333
TBCB_HUMAN	4	4	3.06494e-14	107497	98559.2	95067.5	114010	127708	111884	1.17427	0.047486	0.114633
CSDE1_HUMAN	11	11	3.29853e-15	171164	156387	148399	181688	195655	181438	1.17403	0.0276603	0.0937101
SET_HUMAN	10	21	2.89507e-17	765516	701003	730255	892228	897842	787972	1.17356	0.0343949	0.101955
PSME3_HUMAN	4	4	4.18388e-16	59534.3	57533.3	59404.6	71835.9	67276.6	67903.4	1.17308	0.00289074	0.0586791
TTC38_HUMAN	1	1	1.46438e-16	2112.06	1523.09	1262.49	2197.34	2506.23	1040.33	1.17279	0.611029	0.393311
FAM3C_HUMAN	1	1	5.60285e-13	10769.2	9795.24	9910.08	12453.5	11469.6	11815.6	1.17274	0.0140861	0.0792333
MDHC_HUMAN	5	9	8.12549e-22	899916	830533	714556	965339	1.01423e+06	887776	1.17274	0.0977439	0.157413
ATAD2_HUMAN	1	1	2.25702e-12	9460.62	9445.7	8973.94	11222.3	10919.5	10550	1.17258	0.00310913	0.0586791
UBXN1_HUMAN	3	3	1.912e-12	63491.1	56915.3	57955.9	75833.1	63266.9	70014.6	1.17241	0.069607	0.133312
VPS35_HUMAN	5	6	3.39564e-19	41481.6	37151	39182.7	44957.6	49703.6	43453.2	1.1723	0.0402357	0.107104
PSA4_HUMAN	8	10	6.48575e-15	633238	557643	539610	676727	682536	669289	1.17224	0.0264471	0.0924402
CC026_HUMAN	1	1	1.42946e-10	14758.6	12529.9	11777.1	15482.2	16079	14216.8	1.17183	0.100123	0.158476
COR1B_HUMAN	4	4	6.18081e-11	100419	82285.1	85130.7	97860.7	112051	103924	1.17175	0.0927023	0.153108
INF2_HUMAN	1	1	8.77233e-15	12535.3	11671.5	10879.6	12909.1	13557.3	14639.7	1.17157	0.0447443	0.111397
TBCA_HUMAN	7	8	3.69432e-12	81662.2	79483.5	75846.6	87600.4	99986.9	90057.3	1.17153	0.0309044	0.0966294
UB2L3_HUMAN	3	4	1.48206e-12	57067	49895.2	42990.1	61386.7	59956	54252.5	1.17101	0.137407	0.181384
MOB1B_HUMAN	2	2	1.2318e-13	19411.2	18380.4	18436.8	21778.3	22478.5	21572.8	1.17075	0.00178014	0.0524131
RS27A_HUMAN	5	11	4.27905e-13	397505	383044	358936	444753	438436	450846	1.17074	0.00535323	0.0608683
GBLP_HUMAN	13	15	7.72386e-18	290119	256212	255760	330732	301073	307087	1.17056	0.0349737	0.102048
YBOX1_HUMAN	5	12	8.35631e-19	59568.7	64483.9	56627.4	64864.6	68544.9	78075.3	1.17049	0.0872217	0.149161
EKI1_HUMAN	1	1	6.93382e-13	2683.59	1662.6	2538.92	2993.46	2299.68	2765.67	1.17047	0.359942	0.29003
PTN11_HUMAN	4	4	2.63275e-14	105488	108971	93716.2	124080	117433	119195	1.17046	0.025247	0.0916398
ARPC3_HUMAN	2	2	6.42439e-13	102745	98196.5	103203	112949	126808	116205	1.17038	0.0181963	0.0847874
NC2A_HUMAN	2	2	1.24986e-13	26996.1	26649.4	22232.4	29055.1	30324.4	29391.7	1.16992	0.0529485	0.120315
RL36L_HUMAN	3	3	1.77324e-11	62834.7	63543.5	66000.2	76477.4	78005.3	70575.2	1.16987	0.0114397	0.077853
CHCH7_HUMAN	1	1	1.56333e-18	2431.32	2276.89	2478.52	2463.11	2949.6	2994.65	1.16985	0.0875217	0.149199
RS14_HUMAN	6	6	2.72857e-14	249100	267977	260624	301886	316917	290848	1.16967	0.00924852	0.0721334
LANC1_HUMAN	1	1	2.01494e-16	22257.5	22847	21259.1	28311.3	23343.6	25952.7	1.16943	0.0677768	0.131782
UGDH_HUMAN	7	7	3.1922e-19	166846	176652	170039	194340	204556	201642	1.16942	0.00229077	0.0541764
PUS7_HUMAN	5	5	8.53334e-19	60923.7	58060	52501.6	67865.1	67988.1	64673.8	1.16935	0.0230543	0.0900429
1433S_HUMAN	5	8	1.11237e-12	2.50573e+06	2.29639e+06	2.34267e+06	2.65684e+06	2.75087e+06	2.94594e+06	1.16919	0.0192005	0.0850913
PROF1_HUMAN	15	32	3.16936e-22	1.29174e+06	983957	1.18974e+06	1.30645e+06	1.38893e+06	1.35609e+06	1.16911	0.105284	0.160284
BACH_HUMAN	8	11	2.65746e-17	335739	301462	295868	365916	355554	369330	1.16905	0.0160854	0.0821608
LN28A_HUMAN	8	11	4.66685e-18	221476	203457	189623	247362	244822	226016	1.16865	0.0389368	0.106424
PUR9_HUMAN	19	21	4.94871e-21	616554	533850	545832	655125	690813	635921	1.16839	0.0351416	0.102048
1433B_HUMAN	17	37	5.51529e-20	3.81814e+06	3.57457e+06	3.49014e+06	4.17293e+06	4.32262e+06	4.21515e+06	1.16796	0.00485298	0.0590547
USP9X_HUMAN	7	7	7.58835e-15	163028	126910	151921	159286	186173	170605	1.16794	0.13471	0.179664
KPYM_HUMAN	36	61	2.64142e-23	3.50705e+06	3.27847e+06	3.54642e+06	4.05718e+06	4.00973e+06	3.99981e+06	1.1679	0.00248091	0.0564847
SC11A_HUMAN	3	3	2.06435e-11	121103	111110	96053.5	121831	132161	129376	1.16785	0.080892	0.143749
PP1R7_HUMAN	4	4	1.49215e-13	131914	97503.5	114179	141385	139705	120169	1.16782	0.185752	0.208898
PLSI_HUMAN	3	3	1.69574e-15	43254.2	31424.6	33788.3	40578.5	45288.8	40803.3	1.16782	0.197138	0.214382
KAD1_HUMAN	4	5	7.40809e-17	138332	124755	126850	143739	157382	154220	1.16773	0.0209216	0.0864625
NDUF4_HUMAN	1	1	1.16448e-12	3378.51	3104.62	3012.14	3670.64	3871.12	3543.06	1.1674	0.0220103	0.0888762
TIGAR_HUMAN	1	1	2.8725e-17	26390.6	22721.4	22370.1	25662.1	28110.6	29657.6	1.16715	0.0831902	0.14504
DNJB2_HUMAN	1	1	1.67225e-11	14627.3	12088.6	15013.8	15723.6	14554.5	18425.7	1.16713	0.188532	0.210363
PNML1_HUMAN	1	1	1.20792e-11	1398.38	953.981	1154.95	1070.36	1196.97	1825.44	1.16693	0.504566	0.355904
TTBK2_HUMAN	1	1	9.60407e-10	457.223	336.191	462.716	415.682	448.225	601.787	1.16683	0.379039	0.299747
ZYX_HUMAN	8	8	2.03467e-15	708728	563095	662847	717979	759407	779913	1.16676	0.0826284	0.14504
TRI65_HUMAN	2	2	1.65707e-11	7953.87	6350.82	6702.17	8248.27	8685.16	7576.19	1.16674	0.116067	0.167032
EIF3G_HUMAN	3	3	7.15906e-13	153685	151194	128625	178820	174934	151992	1.16665	0.105617	0.160478
NACC1_HUMAN	2	2	1.55734e-12	39493.8	38149.1	36223.6	40393.5	44821.1	47579.8	1.16623	0.0516194	0.118838
KIF1A_HUMAN	4	4	2.3483e-12	24324.9	19152.8	20414.7	25278.3	24839.3	24379.8	1.16598	0.0886589	0.149758
PP4C_HUMAN	2	2	2.93433e-15	15007.4	15491.5	13830	18352.2	17711.9	15620.3	1.16593	0.0632439	0.129654
SURF4_HUMAN	3	3	3.11031e-12	20312.4	19870.7	16535.7	21337	21788.1	22990.4	1.16567	0.0721593	0.136142
UBL7_HUMAN	1	1	4.5099e-12	24135.2	23498	27024.7	29710.8	25231	32079	1.16559	0.145292	0.186665
TFP11_HUMAN	2	2	2.23029e-13	35355.6	34463.8	36829.5	42513.8	35503.6	46284.2	1.16552	0.14287	0.184925
UBE4B_HUMAN	1	1	3.84697e-10	8783.62	8518.56	7759.27	10166.1	11537.8	7503.68	1.16544	0.321764	0.275262
AN32A_HUMAN	11	13	1.63799e-19	1.29629e+06	1.04827e+06	1.05964e+06	1.33886e+06	1.39645e+06	1.23154e+06	1.16528	0.117272	0.168091
PGLT1_HUMAN	1	1	2.96962e-15	21918.2	20642.6	20151.7	23177.5	25323.5	24543.4	1.16475	0.0136297	0.0792333
TM209_HUMAN	1	1	3.64567e-10		1997.75	2275.23	2679.07	2484.96	2300.04	1.16454
LIMA1_HUMAN	4	5	5.86545e-13	96836.3	88585.2	94105.2	109234	107991	108285	1.16451	0.00335715	0.0586791
ARK72_HUMAN	3	4	1.90664e-17	17370.6	15615.4	17069.4	18688.6	19261.5	20332.6	1.16436	0.0193988	0.0850913
CBS_HUMAN	6	8	1.61451e-13	574811	461836	486308	560943	601543	610648	1.16427	0.0906009	0.151102
UMPS_HUMAN	3	3	7.85895e-14	42799.1	38189.4	39382.1	47622.9	45154.1	47360.3	1.16422	0.0142627	0.0792333
HS90B_HUMAN	60	121	1.59779e-22	1.51845e+07	1.27326e+07	1.34199e+07	1.62219e+07	1.63853e+07	1.55042e+07	1.16388	0.0441266	0.111358
TCP4_HUMAN	6	7	3.87349e-17	607601	627836	470532	695400	712701	577123	1.16369	0.226795	0.231692
GPN1_HUMAN	3	3	7.94168e-17	42732.3	41075	42440	48153.8	50651.6	48074.4	1.16343	0.00224136	0.0541764
RL34_HUMAN	5	6	1.51531e-13	271969	251052	290159	293823	308448	343410	1.16294	0.0758926	0.140245
NVL_HUMAN	1	1	9.36143e-13	16546.9	11355	13298.8	15271.9	17508.4	15132.4	1.16291	0.25823	0.246754
RL37A_HUMAN	5	11	1.03595e-18	321055	322600	339898	403226	374407	366035	1.16279	0.0139657	0.0792333
NAMPT_HUMAN	7	9	6.32588e-17	150917	138656	139554	156231	168353	174352	1.16267	0.024696	0.0914623
DPYL2_HUMAN	25	56	1.41757e-25	1.60795e+06	1.45858e+06	1.48417e+06	1.70228e+06	1.88674e+06	1.70158e+06	1.16259	0.0327492	0.0999691
MCES_HUMAN	1	1	2.1675e-11	2265.65	2472.64	2753.47	3146.51	3091.25	2471.77	1.16255	0.191281	0.211735
TF3C3_HUMAN	2	2	1.33017e-13	3830.46	2980.32	3849.49	4563.86	3593.99	4232.69	1.16231	0.226509	0.231532
UCHL3_HUMAN	2	2	2.2602e-15	44111.7	40429.1	42299.6	50180.5	49997.5	47171.2	1.16169	0.00902804	0.0720829
ZHX2_HUMAN	3	3	8.10692e-15	33486.5	32993.2	27598.3	35797.1	37678.9	35805.5	1.16161	0.0632767	0.129654
NIT2_HUMAN	2	2	2.08424e-17	10397.2	7640.35	9767.91	11197.3	11253.5	9847.69	1.16159	0.190886	0.211691
HABP4_HUMAN	2	2	8.09672e-11	44623.1	39659.3	40128.1	48901.9	50858.4	44744.9	1.16152	0.0491755	0.11682
PDZ11_HUMAN	1	1	2.89143e-23	818.021	682.274	739.538	818.791	956.611	825.834	1.16135	0.113486	0.165718
TOM40_HUMAN	5	6	1.62882e-16	57071.5	42568.8	48013.3	52404.3	55340.4	63704	1.16116	0.217013	0.225826
RADI_HUMAN	14	21	1.01606e-18	1.7221e+06	1.52865e+06	1.56375e+06	1.80275e+06	1.945e+06	1.84253e+06	1.16113	0.0240101	0.0906106
GFPT2_HUMAN	2	3	2.54602e-11	184395	176783	162924	198702	219186	190661	1.16112	0.0561295	0.122795
PGP_HUMAN	1	1	4.88707e-16	54261.9	45840.5	42474.2	57115.7	54157.6	54248.2	1.16093	0.103358	0.159402
RS18_HUMAN	11	20	2.36774e-16	1.67917e+06	1.68363e+06	1.65027e+06	1.98989e+06	2.01485e+06	1.81401e+06	1.16072	0.0137786	0.0792333
F120A_HUMAN	2	2	5.29462e-12	33036.7	30547.5	31450.4	36499.6	39467.6	34302.7	1.16031	0.0379546	0.105475
TPC10_HUMAN	1	1	7.6413e-13	5720.34	4160.74	5349.19	6639.94	5046.8	5983.68	1.16022	0.284975	0.260616
IMDH2_HUMAN	12	17	2.41283e-19	317013	288442	282429	363295	359151	307590	1.1601	0.0855131	0.146962
PRS10_HUMAN	8	10	7.52904e-23	135677	127478	132870	146417	156848	156141	1.16004	0.00694922	0.0670414
KDEL1_HUMAN	4	4	6.61417e-14	142982	120313	123667	151882	151831	145148	1.15996	0.049577	0.117139
DRG1_HUMAN	3	4	2.22345e-19	134685	140832	136110	154564	168068	154762	1.15977	0.0105798	0.0758885
PUR2_HUMAN	8	9	2.35442e-21	303803	274138	262226	327219	344315	302509	1.15935	0.0615735	0.127832
SPAST_HUMAN	1	1	5.72264e-10	23809.9	23663.9	21403.2	27766.4	26654.6	25426	1.15927	0.0238968	0.0906106
PGM2_HUMAN	3	3	6.42477e-15	37784.1	35450.1	25408.8	37426.5	43195.4	33712.2	1.15907	0.327509	0.277704
NUDC1_HUMAN	3	3	6.76533e-19	10317	9178.05	9987.24	10135.5	13463.9	10557.7	1.15857	0.229386	0.233008
WDR4_HUMAN	1	1	1.55446e-15	35237.1	35289.9	35320	43020.6	41267.7	38327.5	1.15843	0.0150753	0.0807388
NB5R3_HUMAN	3	3	5.28169e-16	14083.5	11699.6	14494.9	16412.6	14684.9	15555.2	1.15827	0.101746	0.158476
DDX56_HUMAN	2	2	1.56046e-18	22471	19968.6	21885.9	25076.9	21785.3	27637.4	1.15817	0.14147	0.183912
CHK1_HUMAN	1	1	2.27658e-10	20930.5	18064	16775.6	22356.9	22785.1	19434.3	1.1579	0.143744	0.185653
RIP_HUMAN	1	1	5.1462e-10	20254.4	17802.4	18175.6	22537.4	21284.8	21284.9	1.15782	0.0272283	0.0935007
PP14B_HUMAN	1	1	5.39821e-14			3347.89	3363.57	4079.44	4184	1.15765
FAIM1_HUMAN	1	1	1.14609e-13	2055.78	1094.89	2252.03	1953.64	2066.5	2231.2	1.15707	0.483274	0.346626
EXOC4_HUMAN	3	4	1.48081e-15	15768.3	15366	14878	18174.8	17280.2	17778.4	1.15694	0.00273913	0.0586791
FAK1_HUMAN	3	3	3.94251e-14	35317.4	31649.9	37001.8	37878.6	42047.2	40336.5	1.15671	0.052481	0.119896
HEM3_HUMAN	1	1	1.80604e-14	29969.9	27034	27129.5	31009.1	32960.1	33347	1.15669	0.0218103	0.088468
TMED1_HUMAN	1	2	5.06649e-12	2277.66	2292.54	2810.19	2784.97	2646.98	3102.99	1.15643	0.156716	0.191713
DLG2_HUMAN	2	2	5.90439e-12	7121.56	7785.4	8776.69	9849.11	8028.07	9511.23	1.15643	0.169395	0.19864
ACTN3_HUMAN	2	4	9.52758e-18	707928	532533	561530	662378	727523	693914	1.1564	0.17734	0.203835
MYL6B_HUMAN	2	3	4.13477e-18	228482	198538	206287	252172	256719	223459	1.15639	0.0742011	0.138118
ROBO1_HUMAN	1	1	2.16713e-10	10193.4	8110.47	11305.4	11399.5	9880.38	12958	1.15632	0.297998	0.267064
SEP10_HUMAN	1	1	1.11724e-10	927.296	707.289	757.142	935.874		907.79	1.15628
DJC10_HUMAN	4	5	2.31896e-13	58846.3	50349.7	51087.7	60565.4	61835	62908.1	1.15613	0.040801	0.108126
DOHH_HUMAN	2	2	1.5259e-14	5501.31	5564.2	5392.18	6175.43	6097.14	6754.53	1.15612	0.0159311	0.0821258
SYVC_HUMAN	14	17	4.43394e-18	350705	296446	304641	360077	387261	352851	1.15591	0.0675461	0.131722
PDIA5_HUMAN	2	2	2.87131e-14	19474.3	18606	19094	20840.7	23674.5	21566.7	1.1558	0.0285553	0.0941711
THNS1_HUMAN	2	2	1.52196e-11	46624.8	38267.9	44309.6	46634.5	49348.8	53345.4	1.15577	0.101222	0.158476
LPP_HUMAN	2	2	5.01494e-13	81815.5	62424.1	67855.1	80129.4	86568.5	78424.4	1.15572	0.154733	0.190888
CIR1A_HUMAN	1	1	1.45336e-12	8268.02	6364.78	7207.66	8775.16	7425.28	9041.01	1.15572	0.202191	0.217356
STOM_HUMAN	1	1	3.99097e-11	7809.28	4258.48	6346.65	6525.22	8275.52	6478.88	1.1556	0.466475	0.339666
LAGE3_HUMAN	1	1	4.00904e-16	697.062		947.364	860.238	1142.16	847.756	1.15548
GMFB_HUMAN	2	2	4.00486e-13	84236.4	69945.1	76358	84419.6	99728.6	82226.8	1.15544	0.157703	0.192121
TTC4_HUMAN	1	1	1.02472e-10	35262.2	32139	35464.3	40120	38152.5	40581.4	1.15543	0.0151997	0.0809206
SNTB1_HUMAN	1	1	8.51489e-19	689.121	718.685	558.481	711.021	787.798	772.942	1.15536	0.135339	0.179997
GPX7_HUMAN	2	2	5.03176e-11	28973.5	19125.6	25834.6	23899.5	28691.4	32822.8	1.15527	0.380255	0.30031
ANXA6_HUMAN	11	11	4.59931e-16	208289	171720	167844	205508	217173	210169	1.15515	0.100589	0.158476
STXB4_HUMAN	1	1	3.00301e-12	3604.92	4197.66	4031.46	3962.55	5033.13	4673.3	1.15505	0.165169	0.195407
SODC_HUMAN	3	5	1.43676e-18	70309.3	74483.2	66291.9	85313.4	81739.7	76732.9	1.15492	0.0336846	0.101328
NUDT5_HUMAN	5	5	6.71071e-18	194502	178251	180932	213928	219123	206394	1.15489	0.0101821	0.0749968
MANBA_HUMAN	1	1	6.80883e-10	2793.5	2158.39	2366.96	2917.36	2830.4	2704.43	1.15485	0.127412	0.174797
RS3_HUMAN	10	16	3.6766e-23	942848	932256	785813	1.0629e+06	1.08267e+06	927026	1.15471	0.123195	0.17163
PPCS_HUMAN	1	1	4.29017e-10	5586.18	3595.56	5751.35	5979.81	5702.11	5555.16	1.15429	0.336508	0.279234
SPF27_HUMAN	2	2	2.70477e-12	23815.9	24864.2	20508.2	21384.5	26282.8	32190.3	1.15421	0.353146	0.287395
MSH2_HUMAN	19	20	1.16294e-18	662016	637910	599075	728485	755779	707549	1.15419	0.0133144	0.0792333
IPO7_HUMAN	5	5	2.02025e-14	268382	310386	299953	350900	373854	289303	1.15401	0.185224	0.208604
KAP0_HUMAN	2	2	3.96523e-18	6677.59	6935.81	7593.41	8246.21	7849.49	8377.2	1.15401	0.0260181	0.0923081
1433F_HUMAN	12	19	1.0802e-21	2.73746e+06	2.51121e+06	2.54344e+06	2.8681e+06	2.9754e+06	3.14842e+06	1.15398	0.0207707	0.0864625
GANAB_HUMAN	19	22	3.03149e-22	340844	265745	286939	339504	341503	350076	1.15395	0.112225	0.164853
NIPS1_HUMAN	5	6	1.39055e-14	122568	98658.2	110701	127689	108787	146516	1.15385	0.257271	0.246364
IQGA2_HUMAN	4	4	2.8235e-13	86989.3	76551.4	74545.5	98379.3	95608.8	80598.8	1.15331	0.145219	0.186665
DDX6_HUMAN	9	11	1.29089e-18	107312	95916.8	96483.1	115032	123642	106885	1.15297	0.0662435	0.130791
PANK4_HUMAN	3	3	1.83083e-18	39552	36270.1	39208.8	43795.5	45485.5	43326.3	1.1528	0.00890164	0.0717266
HOME3_HUMAN	1	1	5.56027e-11	52748.1	48960.4	56072.2	59774.9	60586.1	61516.3	1.15272	0.0191458	0.0850913
NIF3L_HUMAN	2	2	1.68234e-15	49161	43322.2	48038.7	54053.6	49677.8	58214.7	1.15246	0.078945	0.14201
FSTL1_HUMAN	1	1	1.13612e-10	45049.5	39849.5	43479.2	49953.7	51005.7	46962.7	1.15224	0.0292291	0.0941711
F207A_HUMAN	1	1	1.17607e-10	30460.4	28769.7	32402	33116.6	37782.8	34665.4	1.15205	0.0547416	0.121492
NMD3_HUMAN	1	1	5.69177e-19	5493.32	5261.48	6209.69	6033.7	7325.38	6183.74	1.15198	0.159329	0.192605
HELLS_HUMAN	3	3	4.52383e-13	87735.3	82232.8	85278.5	96625.4	97528.7	99884.8	1.15198	0.00227021	0.0541764
SRR_HUMAN	1	1	3.85914e-12		745.242	373.49	468.296	687.329	777.48	1.15196
BAG5_HUMAN	1	1	3.93729e-15	2208.1	2376.72	2100.47	2460.62	2633.59	2604.76	1.15163	0.0249184	0.0916398
SDCB1_HUMAN	2	2	4.33188e-14	4237.79	4725.32	3927.98	5187.89	4753.32	4901.26	1.15137	0.0699722	0.133868
1433T_HUMAN	13	27	2.54724e-23	2.81726e+06	2.57935e+06	2.6e+06	2.92828e+06	3.06044e+06	3.2149e+06	1.15094	0.0232267	0.090126
FEN1_HUMAN	5	5	2.64483e-19	83341.9	76518.1	81177.7	87113.1	94159.8	96137.8	1.1509	0.0234412	0.0901758
PPM1G_HUMAN	8	8	1.45039e-19	358552	308898	312514	375555	391170	360819	1.1506	0.0541582	0.120782
IF2P_HUMAN	7	10	1.84658e-20	146474	139435	137286	161192	166496	159174	1.15044	0.00385728	0.0586791
PNO1_HUMAN	1	2	9.70938e-19	11969	12445.2	11282	13601.4	13887.6	13572.5	1.15031	0.00709675	0.0671072
TMM33_HUMAN	6	7	1.03798e-14	153160	142229	132995	163909	161733	167119	1.15028	0.0236653	0.0905761
WRN_HUMAN	1	1	8.72161e-13	2929.2	2197.92	2367.61	3286.36	2648.32	2684.22	1.14999	0.28351	0.260074
CDKAL_HUMAN	2	2	1.10693e-13	35504	33491.8	34857.7	43112.8	39459.6	36854.4	1.14995	0.0530683	0.120315
RMD1_HUMAN	2	2	8.87685e-12	9724.69	7991.38	7850.38	9248.83	9939.75	10208.4	1.14983	0.128101	0.174922
LIMS1_HUMAN	3	3	2.55023e-12	12943	9807.77	11461.7	12784.4	13940.2	12606.4	1.14961	0.162321	0.19357
LIMS2_HUMAN	3	3	2.55023e-12	12943	9807.77	11461.7	12784.4	13940.2	12606.4	1.14961	0.162321	0.19357
NFXL1_HUMAN	1	1	3.71425e-11	1415.36	1559.26	939.263	1513.43	1409.52	1576.42	1.14959	0.370371	0.295373
KIF4A_HUMAN	4	4	2.4182e-13	48411.5	49902	50161	57515.2	58506.9	54650.3	1.14951	0.00442735	0.0586791
CNN1_HUMAN	3	3	3.999e-15	25599.4	21240.1	26013.6	27461.9	27637.8	28629.1	1.14928	0.0820455	0.14488
PHAX_HUMAN	1	1	2.53839e-16	6931.26	5546.16	6285.65	7069.27	7286.44	7207.37	1.14923	0.0826028	0.14504
NUDC_HUMAN	12	14	1.03125e-17	386505	348707	315202	397743	435079	374273	1.14916	0.126839	0.174531
RL18_HUMAN	7	22	1.19305e-19	753768	750100	802879	869192	973502	807629	1.14894	0.0894241	0.150696
NIT1_HUMAN	1	1	1.05799e-11	55198.6	48677.1	48605.1	59940.1	59198.2	56049.5	1.14892	0.0384171	0.10605
I2BPL_HUMAN	3	4	1.16311e-17	30683.8	26088.5	26862.3	31153.9	33127.8	31801.6	1.14885	0.0538784	0.120623
COPD_HUMAN	4	5	5.63845e-16	50919.3	48016.2	49397.4	53652.4	58378.9	58361.9	1.14872	0.0145401	0.0796054
PAIRB_HUMAN	8	10	3.86851e-21	152535	122702	124246	151815	153498	153561	1.14867	0.111208	0.164117
RPA49_HUMAN	1	1	8.65105e-12	128937	121766	121955	147507	144520	136019	1.14863	0.0114653	0.077853
H90B2_HUMAN	16	34	3.89793e-19	1.00649e+07	8.88923e+06	9.27031e+06	1.11162e+07	1.09744e+07	1.03265e+07	1.14855	0.0298458	0.0943657
PFD3_HUMAN	2	2	2.94345e-16	15241.2	13401.3	12190.9	15821.8	16872.7	14199.2	1.14841	0.16192	0.19357
APEX1_HUMAN	9	11	3.15184e-17	108261	106499	109290	127292	129027	115785	1.14829	0.019386	0.0850913
DJC11_HUMAN	3	4	9.66613e-18	28435.8	24509.4	26499.4	31460	27933.9	31828.7	1.14826	0.079771	0.143124
HMGB2_HUMAN	10	13	9.74515e-16	351207	361915	401711	427415	434513	417934	1.14803	0.0268447	0.0930475
ACYP1_HUMAN	1	1	7.00535e-14	32951.3	30107.2	25633.5	33437.8	36710.8	31669.4	1.148	0.166645	0.196374
T2FA_HUMAN	2	2	6.07997e-14	19948.1	19029	17777.3	23378	19429	22337.4	1.14783	0.104948	0.160284
PRRC1_HUMAN	2	2	1.17581e-16	212333	196273	203691	234244	237378	231061	1.14762	0.00378253	0.0586791
MLEC_HUMAN	2	2	1.33516e-16	51970.3	44201.3	42967.4	49556.8	53509.8	56609.5	1.1476	0.120513	0.170018
CWC22_HUMAN	2	2	3.96894e-11	19124.1	14345.8	17241.3	20317.7	16682	21190.6	1.14749	0.272067	0.254272
MGMT_HUMAN	2	2	1.3442e-11	79715.3	67781.5	61321.5	79357.4	74496.4	85747.2	1.14741	0.17849	0.204115
NSA2_HUMAN	1	1	5.14795e-12	50980.8	41580.1	54681.2	60342.3	49552	59017.6	1.14717	0.235041	0.235806
LC7L2_HUMAN	8	10	3.70268e-16	168759	151624	153337	180937	189708	172746	1.14707	0.0338578	0.101619
WDHD1_HUMAN	7	8	7.68257e-22	103611	88401.4	95823.2	106141	119641	104379	1.14705	0.0964917	0.15641
RL14_HUMAN	8	10	6.59711e-17	489467	495403	467771	568783	606185	490934	1.14681	0.111853	0.164543
NEK9_HUMAN	1	1	3.0295e-12	3374	2339.67	2357.85	3171.54	2728.15	3356.29	1.14675	0.367858	0.293762
LS14B_HUMAN	3	4	3.1494e-14	102729	96917.4	86967	104791	116988	106893	1.14674	0.077836	0.141871
ARHGG_HUMAN	1	1	2.46291e-10	4603.87	3929.49	4091.67	5512.34	4915.19	4049.91	1.14673	0.259771	0.247566
YI016_HUMAN	14	30	9.67537e-19	1.31574e+06	1.17459e+06	1.21454e+06	1.35792e+06	1.43275e+06	1.4576e+06	1.14668	0.0246534	0.0914623
RL40_HUMAN	4	8	4.27905e-13	329863	329794	283076	356895	361951	362020	1.14652	0.0425067	0.110038
UBC_HUMAN	4	8	4.27905e-13	329863	329794	283076	356895	361951	362020	1.14652	0.0425067	0.110038
AL7A1_HUMAN	12	13	6.38015e-19	550277	485127	491430	594148	584283	571946	1.14641	0.0265103	0.0924402
VPS4B_HUMAN	3	3	7.22013e-15	47871.1	43992.1	44337.1	49949.5	55259.3	50924.5	1.14635	0.0316042	0.0980375
DBPA_HUMAN	4	6	8.13553e-22	52999.2	50002.8	46145.7	57808.1	62610	50540.5	1.14624	0.145571	0.186665
RL7_HUMAN	12	16	5.1002e-18	1.07109e+06	1.05372e+06	1.03247e+06	1.21472e+06	1.20532e+06	1.19885e+06	1.1462	0.000218794	0.0375647
PTN9_HUMAN	1	1	6.0481e-12	18806.3	18336.7	16717	21460.1	20520.3	19748	1.14609	0.0309528	0.0966294
HS902_HUMAN	11	21	4.11893e-17	8.44677e+06	7.35645e+06	7.8455e+06	9.34463e+06	9.10308e+06	8.65133e+06	1.1459	0.0374341	0.104735
HS905_HUMAN	9	12	3.38749e-15	312180	269232	254724	340329	330950	286767	1.1458	0.164033	0.19432
PLOD1_HUMAN	4	4	3.97644e-15	214901	156227	185652	216072	208352	213451	1.14565	0.18885	0.210363
RNH2C_HUMAN	1	1	7.17264e-14	22610.3	20322.1	22990.5	25571.1	25726.2	24218.9	1.14552	0.0291773	0.0941711
RT26_HUMAN	1	1	2.01871e-10	18565.4	17410	18132.8	21195.9	21703.5	19079.6	1.14546	0.0395117	0.106698
FABP5_HUMAN	2	2	4.6828e-15	316530	247041	233998	298678	334232	280562	1.14532	0.268306	0.25206
DNM3A_HUMAN	7	7	1.22535e-15	174981	154340	158866	196577	186160	176372	1.14528	0.0507516	0.118105
QCR10_HUMAN	1	1	1.77e-10	857.528	872.302	943.817	1079.04	873.322	1109.38	1.14516	0.175958	0.203068
S4A7_HUMAN	6	6	2.20429e-13	32378.9	28448.7	27452.3	33526.9	34108.9	33447.6	1.14503	0.048268	0.115585
RS26_HUMAN	3	3	5.97514e-17	78560.8	73383.4	73741.9	87939.2	88060.1	82415.5	1.14502	0.0120338	0.0782905
H90B4_HUMAN	12	20	6.21608e-16	659901	515211	447176	657327	648970	551056	1.1449	0.334095	0.278876
CALU_HUMAN	5	7	1.41721e-16	84991.1	75002.8	77729.2	85100.6	91386.8	95655.7	1.14479	0.0550385	0.121697
EIF3I_HUMAN	9	11	3.05368e-17	566319	481931	505677	602367	588752	587719	1.14474	0.0427022	0.110101
ZNF22_HUMAN	1	1	3.33212e-10	906.991	720.909	1270.21	1111.04	1111.19	1094.95	1.1446	0.43554	0.327351
FLII_HUMAN	3	3	5.93836e-14	82029.3	78248.9	74083	92804.6	88418.8	87026.5	1.1446	0.0172243	0.0835239
LONM_HUMAN	4	4	1.71349e-15	58757.8	49304.5	52239.6	65507.3	59343.8	58608.9	1.14446	0.095201	0.155522
WBP2_HUMAN	1	1	3.65561e-10	5296.35	3250.96	2996.97	4158.35	5423.72	3627.3	1.14424	0.571627	0.378328
CHM2A_HUMAN	3	3	1.58801e-13	127950	126962	108559	143042	141514	131332	1.14421	0.0748419	0.138877
4ET_HUMAN	3	3	4.36403e-12	40391.5	36851.4	36854.6	42078.6	43019.2	45441.6	1.1441	0.0239786	0.0906106
H33_HUMAN	5	48	4.09619e-13	2.05405e+07	2.69135e+07	1.88212e+07	2.74578e+07	2.55673e+07	2.27859e+07	1.14388	0.3213	0.275148
PFD4_HUMAN	2	2	4.22352e-19	10550.5	10526.7	9511.61	11631.3	11656	11697.8	1.14372	0.0129192	0.0792333
SFRP2_HUMAN	1	1	2.75322e-10	4787.25	2398.1	3825.04	4430.92	3925.6	4235.33	1.14363	0.498724	0.353071
LDHB_HUMAN	17	33	2.77813e-18	2.80514e+06	2.39412e+06	2.31569e+06	2.77619e+06	3.05821e+06	2.75992e+06	1.14363	0.116328	0.167139
FSCN1_HUMAN	11	26	2.39253e-24	507827	461279	462112	505071	592668	539005	1.1436	0.082884	0.14504
H31_HUMAN	5	48	4.09619e-13	2.05811e+07	2.69436e+07	1.88486e+07	2.7485e+07	2.55919e+07	2.28247e+07	1.14356	0.321304	0.275148
H31T_HUMAN	5	48	4.09619e-13	2.05811e+07	2.69436e+07	1.88486e+07	2.7485e+07	2.55919e+07	2.28247e+07	1.14356	0.321304	0.275148
H32_HUMAN	5	48	4.09619e-13	2.05811e+07	2.69436e+07	1.88486e+07	2.7485e+07	2.55919e+07	2.28247e+07	1.14356	0.321304	0.275148
SCAI_HUMAN	1	1	1.11537e-11	31163.4	28494.4	29460.5	34180.6	35143.2	32587.8	1.14355	0.0167791	0.0826847
FABPH_HUMAN	2	2	7.52248e-12	158757	129085	120147	146682	168855	150945	1.14337	0.222234	0.228468
AGO1_HUMAN	4	5	3.36276e-12	65599.4	57788.7	59704.1	69412.4	70512.1	69412	1.14334	0.021247	0.0873717
UBP5_HUMAN	11	13	1.1166e-14	330429	299753	300055	354525	365516	343381	1.14317	0.0209292	0.0864625
MEPCE_HUMAN	1	1	7.40537e-12	11710.1	11984.1	12189.3	14144.8	14007.5	12867.3	1.14313	0.0161359	0.0821608
RN169_HUMAN	1	1	7.4933e-10	46310.7	47120.1	49572.9	54082.2	55894.2	53490.6	1.1431	0.00499822	0.0598687
HN1L_HUMAN	3	4	2.02714e-17	86701	89206	86286.9	96529.3	101318	101785	1.14279	0.00284107	0.0586791
INT3_HUMAN	1	1	1.07286e-18	728.458	726.202	913.087	1017.2	958.906	728.92	1.14245	0.355092	0.288199
TCEA2_HUMAN	3	4	4.16796e-18	103537	102288	95979.2	109161	122887	112739	1.14242	0.0388114	0.106424
EF2_HUMAN	41	66	3.38984e-17	1.84972e+06	1.61686e+06	1.58452e+06	1.91542e+06	2.04426e+06	1.81035e+06	1.14233	0.0896598	0.150737
CAN5_HUMAN	2	2	3.01854e-14	43329.2	39632	45489.6	45547.7	48900.6	52263.3	1.14216	0.0781286	0.141871
OSTC_HUMAN	1	2	1.91063e-15	24658.5	24373	25879.8	27558.9	30172.4	27829.3	1.14216	0.0201656	0.0856827
TBA4B_HUMAN	7	15	1.03562e-15	462601	448613	390438	563643	506739	415919	1.14186	0.272054	0.254272
FTO_HUMAN	4	4	8.77006e-15	106992	99499.7	90782.8	118144	114476	106819	1.14184	0.0708915	0.135049
AIMP2_HUMAN	6	6	2.22181e-11	148066	120399	136329	153336	152888	155980	1.14182	0.0768413	0.141153
KIFC1_HUMAN	2	2	5.47192e-15	45149.7	42486.3	43738.4	50927.4	48707.9	50360.6	1.14174	0.00365182	0.0586791
T2EA_HUMAN	1	1	1.93401e-12	5375.86	5167.05	4979.21	5855.02	5991.59	5874.95	1.1417	0.00388558	0.0586791
EZH2_HUMAN	2	2	4.92236e-18	1464.51	2162.07	1522.71	561.028	2771.34	2546.22	1.14163	0.758052	0.439465
FIGL1_HUMAN	2	2	7.22013e-15	47187.3	43686.8	43859	49157.7	54552.5	50088.3	1.14151	0.0345092	0.101955
UBE2N_HUMAN	6	8	2.62779e-20	329355	318412	288388	351072	369896	347628	1.14147	0.0349	0.102048
PMM2_HUMAN	1	1	3.06654e-10	24766.7	22724.4	22261.2	27335	25849.8	26435.2	1.14147	0.0203518	0.0860648
SAE2_HUMAN	6	6	2.81636e-16	328616	294270	270328	341726	343807	333775	1.14117	0.0708096	0.135037
MCM6_HUMAN	14	18	2.92185e-17	312935	277716	270078	330867	338555	312676	1.14101	0.0569837	0.123852
DQB1_HUMAN	1	1	4.03237e-10	3493.19	2809.13	2791.55	3996.06	2976.25	3401.47	1.14074	0.319075	0.275148
CREL2_HUMAN	2	3	2.04043e-13	26170.6	17090.8	23845.6	25557.4	24568.7	26422.6	1.14069	0.320144	0.275148
KBP_HUMAN	1	1	4.21377e-12	17931.8	17055.7	16116.7	20596.7	20853.2	16834.6	1.1405	0.162673	0.19357
VKOR1_HUMAN	1	1	2.35435e-17	38132.4	33415.2	35624.9	42343.4	40897.6	38980.5	1.14042	0.0401411	0.107104
HXK2_HUMAN	8	8	1.034e-14	130324	128227	121251	156240	143636	133234	1.14035	0.068959	0.132639
DNJC7_HUMAN	3	3	6.81431e-17	48078.2	47747.3	46490.7	55687.8	56192.8	50405.7	1.14032	0.0253482	0.0916398
SORCN_HUMAN	3	4	3.0078e-14	96068.7	88989.3	80871.8	102832	103773	96613.4	1.14022	0.0653309	0.130575
PELO_HUMAN	1	1	3.58872e-14	9966.97	8579.51	7883.07	9883.23	11034.1	9215.19	1.14011	0.20256	0.217492
HS90A_HUMAN	49	88	2.06795e-20	1.1364e+07	9.83364e+06	1.02054e+07	1.22188e+07	1.21547e+07	1.14287e+07	1.14009	0.0493894	0.117139
TRM1L_HUMAN	1	1	4.68938e-11	3587.98	3419.66	2962.78	4276.21	3592.33	3497.43	1.13997	0.205862	0.218415
ZC3H4_HUMAN	1	1	1.12146e-17	3611.66	3691.62	3774.86	4456.68	3777.53	4394.15	1.13993	0.0802544	0.14356
APMAP_HUMAN	5	5	9.79648e-22	136875	131445	128550	140268	157625	154475	1.13984	0.034464	0.101955
HYOU1_HUMAN	15	19	1.17733e-19	334499	256692	269106	310088	342678	327801	1.1398	0.196667	0.21425
KIF2C_HUMAN	4	4	6.25883e-14	105822	104836	95216.8	113030	124096	111246	1.13894	0.0542868	0.120782
MTAP_HUMAN	6	6	8.84449e-19	122016	112828	101250	120648	138234	123851	1.13877	0.126802	0.174531
PCAT1_HUMAN	4	5	5.18164e-17	19781.6	20995.3	19075.8	23067.5	23171.6	21907.4	1.13857	0.0161675	0.0821608
FMNL_HUMAN	1	1	2.44822e-10	21014.6	20349.3	20929.9	22762.1	24506.9	23646.4	1.1384	0.0062137	0.0642492
QCR7_HUMAN	2	2	2.41872e-11	21069.1	16272.2	20096.3	21929.8	18445.8	25011.2	1.1384	0.330773	0.277778
TMX1_HUMAN	3	4	1.71545e-15	188188	197177	189192	211739	220324	221956	1.1383	0.00339936	0.0586791
MCM4_HUMAN	16	19	4.49278e-23	512796	459640	441400	553434	549548	506342	1.13827	0.0676877	0.131752
TGT_HUMAN	1	1	1.0457e-10	16935.6	16275.3	15302.3	17332	19486.3	18398.1	1.13817	0.0460853	0.112928
KCMF1_HUMAN	2	2	6.27512e-17	13062.9	11548	10455	13067.5	13930.8	12912.5	1.13817	0.120167	0.170018
NUD12_HUMAN	1	1	7.00892e-14	11439.6	10860.4	14405.3	13555.8	15507.1	12705.1	1.13793	0.287283	0.2608
RHG01_HUMAN	5	6	8.02696e-14	103994	80425	82338.2	102424	105713	95404.6	1.1379	0.206728	0.219073
VATE2_HUMAN	2	2	3.22273e-12	84353.6	77357.9	70129.6	89410.5	92794.1	81548.3	1.13764	0.114569	0.166374
GTPB1_HUMAN	5	6	1.09241e-16	266455	261233	244672	304210	305348	269092	1.13762	0.0596237	0.12607
RL36_HUMAN	4	7	1.71544e-13	668334	699025	619640	737097	873259	649964	1.13755	0.256979	0.246364
UN13B_HUMAN	1	1	2.70647e-10	1716.15	1469.66	2357.13	2523.24	2421.29	1360.75	1.13753	0.607193	0.392022
ARMX2_HUMAN	2	2	1.47004e-14	22807.3	20976.4	21253.1	25835.7	23334.9	24801.5	1.13739	0.0320178	0.0984414
NSUN2_HUMAN	5	5	2.2253e-12	266444	226975	234824	287385	286023	254659	1.13708	0.107893	0.161495
ZEB2_HUMAN	1	1	1.46474e-12	5494.91	7591.4	5621.25	6929.53	6992.48	7349	1.13703	0.284008	0.260365
LTOR1_HUMAN	1	1	1.56607e-14	4591.48	4734.69	5802.16	5431.66	5096.21	6670.73	1.13685	0.322892	0.275987
NRDC_HUMAN	4	4	7.78373e-13	92226.4	79205.4	84908.8	97358.7	97236.4	96731	1.13648	0.0365541	0.103462
FCL_HUMAN	1	1	6.04713e-15	29218.2	29760.6	30630	33489.5	34756	33576.5	1.1363	0.00216371	0.0541764
GGCT_HUMAN	6	8	1.46469e-16	196908	190655	172034	210897	217011	207788	1.13599	0.0331507	0.100509
AKA12_HUMAN	8	10	4.52573e-15	179418	155945	152857	184488	188081	181970	1.13584	0.0613956	0.127832
ESYT2_HUMAN	1	1	5.47835e-20	2089.49	2211.44	1723.11	1810.48	1893.28	3137.59	1.13567	0.580495	0.381342
PCYOX_HUMAN	5	6	5.97365e-16	30748.1	24407.2	28724.6	32806.4	30870.8	31577.4	1.13561	0.124259	0.172574
PMVK_HUMAN	3	3	1.64348e-14	109812	106731	103319	124271	120643	118320	1.13559	0.00478931	0.0586791
MLH1_HUMAN	1	1	1.34486e-11	15179.2	17764	14960.2	18176.9	19534.5	16686.2	1.13557	0.150547	0.189121
CHM1B_HUMAN	2	2	4.32033e-11	23076.9	18295	20477.3	22552.6	21546.3	26131.5	1.13551	0.227406	0.232051
CECR5_HUMAN	2	2	5.71974e-14	22165.7	20906.5	20503	23437.9	23696	25041.4	1.13527	0.0153111	0.0810314
ULA1_HUMAN	4	4	2.95096e-12	147513	140402	133003	155780	162297	159738	1.13517	0.0145522	0.0796054
COPG1_HUMAN	4	4	5.34189e-14	98891.6	83231.7	88544.6	93108.2	102925	111151	1.13492	0.154882	0.19094
BDH2_HUMAN	3	3	5.29777e-19	92285	90804.5	90042.5	101081	110177	98723.2	1.13492	0.0258973	0.0922809
PSA5_HUMAN	3	5	1.90223e-20	19363.4	5453.2	18317.4	18735.9	19773.9	10435.6	1.13473	0.736101	0.433996
ADAS_HUMAN	10	13	1.28156e-23	168708	156164	152782	179277	186267	176375	1.13454	0.0194081	0.0850913
PDCL3_HUMAN	2	2	4.22463e-13	80060.9	68246.7	61108	87141.2	83861.1	66543.4	1.13433	0.329264	0.277704
LYPA1_HUMAN	2	3	1.84963e-15	252515	236751	229128	284572	282193	248103	1.13429	0.0779353	0.141871
RRBP1_HUMAN	16	16	7.34863e-18	310285	256720	268165	318766	317458	311056	1.13424	0.0856846	0.147095
ADPPT_HUMAN	2	3	2.37066e-14	5063.85	4613.03	4736.65	5636.83	5630.67	5079.65	1.13415	0.0477839	0.115042
RAB9A_HUMAN	1	1	2.27185e-17	6549.93	6093	6181.39	6745.79	8189.7	6412.27	1.13405	0.209545	0.221142
MYO9B_HUMAN	1	1	2.46554e-11	51693.3	49078.8	44953.9	56057.7	55404.4	53783.1	1.13394	0.0349933	0.102048
ERCC5_HUMAN	1	1	1.36282e-13	10545.4	9878.3	10797.6	11359.7	11351.3	12690	1.13387	0.0560342	0.122795
BCL9_HUMAN	1	1	3.10386e-10	1945.24	1566.34	2068.51	1751.18	2351.81	2222.29	1.13354	0.353615	0.287395
GFAP_HUMAN	11	11	3.63826e-13	2.87857e+06	2.00414e+06	2.80067e+06	2.40626e+06	2.62035e+06	3.68276e+06	1.13353	0.518452	0.362098
RL4_HUMAN	12	22	4.03602e-16	1.55223e+06	1.49592e+06	1.53696e+06	1.69559e+06	1.82117e+06	1.68045e+06	1.13349	0.0128403	0.0792333
S61A1_HUMAN	3	3	1.87047e-15	78188.4	79485.9	67870.2	86209.6	82159.5	87279.9	1.13347	0.0657925	0.130627
NEB2_HUMAN	1	1	6.92352e-13	750.883	766.328	1005.97	821.556	1340.48	697.151	1.13317	0.627773	0.399205
MEX3D_HUMAN	1	1	4.34351e-13	1744.02	2035.74	1162.11	1928.77	2259.18	1411.24	1.13301	0.571677	0.378328
TF2AA_HUMAN	1	1	2.13408e-11	29860.5	27349.7	23286	31432.6	32059.9	27710	1.133	0.203123	0.21787
RS2_HUMAN	8	13	1.39164e-17	1.1145e+06	1.08895e+06	1.0889e+06	1.25017e+06	1.27904e+06	1.20081e+06	1.13294	0.00391991	0.0586791
RHG44_HUMAN	2	2	1.57843e-11	33580.2	28059.4	36100.1	32816.4	35650.1	42266.1	1.13293	0.303469	0.269671
EDC3_HUMAN	1	1	5.47319e-14	4860.32	3285.89	5107.17	5240.88	4982.19	4791.21	1.13286	0.372543	0.296444
MBIP1_HUMAN	1	1	3.33168e-11	4990.63	3875.56	4886.08	5138.1	4900.09	5540.39	1.1328	0.204193	0.21787
SRP54_HUMAN	10	10	9.97576e-15	212779	215254	207176	242904	241088	235552	1.13277	0.000988899	0.0465513
TBCD_HUMAN	6	6	1.24914e-14	104167	88790.3	85781.1	102895	114360	98433.1	1.13256	0.171866	0.200188
EIF3C_HUMAN	8	9	1.57172e-14	264883	223581	244150	272623	285849	271186	1.13246	0.0649074	0.130457
RBX1_HUMAN	1	1	1.28602e-11	42601.1	44174.1	33610.6	48399.3	44158.9	43761.1	1.13235	0.215164	0.224655
RD23B_HUMAN	7	8	6.52715e-21	545781	463932	456396	520246	537911	601975	1.13234	0.163031	0.19357
PDLI2_HUMAN	1	1	2.33726e-13	24132.2	20290.9	19940.7	21685.1	26018.5	25163.1	1.13211	0.207384	0.219295
I17RD_HUMAN	1	1	5.55321e-14	346.962		544.367	490.3	490.747	532.567	1.1321
TF3C5_HUMAN	1	1	1.91709e-10	7942.36	8258.64	9450.28	8975.62	9064.69	10995.7	1.13195	0.23279	0.234468
LRC40_HUMAN	1	1	1.21202e-11	53435	48361.8	43453.4	55143.8	56324.7	52900.8	1.13163	0.105011	0.160284
MYO6_HUMAN	1	1	7.30132e-14	39641.1	36664.3	34422.3	42616.8	42066.8	40609.7	1.13155	0.0404828	0.107602
PHLP1_HUMAN	1	1	7.7634e-11	11071.3	11402.8	10509.6	11672.6	13138.3	12508.2	1.13144	0.0440764	0.111358
TMF1_HUMAN	1	1	1.81508e-10	5165.23	4610.07	5347.59	5328.77	5976.06	5803.73	1.1313	0.087784	0.149199
PSMD3_HUMAN	11	15	2.428e-18	373649	360149	339692	406940	410359	397122	1.13128	0.0115479	0.0779509
VPRBP_HUMAN	1	1	3.83731e-11	16015.7	13732.7	12958	16016.9	14861	17424.9	1.13104	0.188983	0.210363
STT3A_HUMAN	3	3	8.0921e-15	47699.4	46400.9	43339	46653.5	53002.5	55751.6	1.13074	0.115532	0.167001
CE042_HUMAN	1	1	4.13592e-10	3819.27	3185.3	3505.18	3760.39	3882.95	4240.25	1.13072	0.120613	0.170018
GNPI1_HUMAN	5	5	9.2435e-15	183914	175042	184647	201142	201640	211850	1.13066	0.00706933	0.0671072
UTS2_HUMAN	1	1	1.07178e-09	140803	114869	137932	142052	137019	165900	1.13051	0.23036	0.233203
DCP1A_HUMAN	1	1	6.68e-13	5411.68	2780.16	3291.6	4077.46	4855.05	4049.37	1.13049	0.587397	0.384183
CE170_HUMAN	1	1	3.34432e-12	2436.16	2622.78	2347.9	2687.73	2493.05	3192.44	1.13047	0.223121	0.228706
ARAP3_HUMAN	1	1	1.0226e-10	35492.3	34346.9	33028.4	36680.2	40962.5	38642.2	1.13043	0.0351013	0.102048
TIF1B_HUMAN	25	42	4.8543e-21	958816	808590	857387	960639	992272	1.01366e+06	1.13021	0.0718436	0.135994
GBG2_HUMAN	2	3	1.24976e-15	8513.19	8842.23	8635.05	9765.24	9352.79	10254.6	1.13013	0.0153657	0.0810802
PEX19_HUMAN	2	2	3.83006e-10	88612.5	90049.7	83299.1	97654.8	99122.6	99227	1.12995	0.00582389	0.0633389
PRI1_HUMAN	1	1	1.37709e-11	36661.7	33450.9	32234.6	37672.6	39804.2	38144.2	1.12969	0.0395737	0.106698
SC23B_HUMAN	4	6	3.77245e-21	126130	111563	105159	123186	145484	118513	1.1293	0.227655	0.232173
NACA_HUMAN	4	8	8.55118e-18	466103	413640	356291	481370	503183	411010	1.12907	0.275922	0.256506
GFPT1_HUMAN	3	4	8.77994e-15	185631	178208	163371	191738	214680	188787	1.12897	0.096551	0.15641
RS15_HUMAN	4	5	1.93412e-16	16133.2	17141.9	17537.5	20344.8	18880.3	18136.9	1.12889	0.0473862	0.114547
SP100_HUMAN	2	2	2.79776e-11	153897	163989	159610	182284	183680	173016	1.12876	0.00992957	0.0747728
DPYL4_HUMAN	8	9	1.70136e-19	217408	202411	218944	237625	235701	247460	1.12841	0.0129892	0.0792333
ADHX_HUMAN	6	7	1.86134e-16	240598	232283	202385	258799	276484	226644	1.12834	0.196135	0.213938
FKBP3_HUMAN	4	5	1.3685e-14	128460	125923	95353.2	137049	139427	118119	1.12827	0.300801	0.268233
CPT2_HUMAN	3	3	3.14882e-11	52071	50246.8	49629.1	61432.4	53018.4	56966.6	1.12814	0.0628626	0.129552
PRS6B_HUMAN	5	5	2.27936e-19	92985.8	87596	85752.9	102800	101028	96630.2	1.12813	0.0160859	0.0821608
BLMH_HUMAN	1	1	4.55463e-12	27918.1	28847.8	23535.9	30344.8	30782.5	29461.2	1.1281	0.111319	0.164117
GSTA4_HUMAN	1	1	9.57382e-11	1656.51	1282.53	1704.48	1763.42	1781.3	1692.09	1.12777	0.219948	0.227293
LARP1_HUMAN	6	6	5.84079e-16	87166.3	85063.8	81144	92493.1	101176	92069.3	1.12773	0.0353657	0.102366
FAF1_HUMAN	3	3	6.3926e-13	20936.4	19789.5	19612.9	21102.9	23605.1	23323.7	1.1275	0.0454705	0.112249
ARHGB_HUMAN	1	1	4.9327e-15	4167.47	4245.24	3556.1	4594.67	4306.24	4592.91	1.12742	0.0996065	0.158414
PTPRU_HUMAN	1	1	8.7382e-10	2243.47	1295.02	1660.92	1827.56	2385.16	1649.1	1.1274	0.566746	0.376737
CRKL_HUMAN	4	6	5.38494e-16	33003.3	23676.6	29945.2	28095.9	34686.7	34863	1.12722	0.357375	0.289003
COF1_HUMAN	12	22	8.41231e-16	518678	445760	410840	513862	552273	484070	1.12719	0.194007	0.213301
NTPCR_HUMAN	3	3	9.49883e-18	74793.9	71283.9	72434.5	78306.7	85142.9	82818.3	1.12702	0.0148653	0.080336
ANAG_HUMAN	1	1	2.08754e-19	1974.52	1937.16	1912.75	2423.38	2064.9	2074.95	1.12685	0.107756	0.161467
WDR48_HUMAN	2	2	3.50772e-14	19388.3	17985.6	15990	21826.3	19386.3	18918	1.1268	0.166639	0.196374
K0284_HUMAN	1	1	2.45171e-10	68220.3	59066.5	60980.8	72202.5	70446.2	69483.9	1.12676	0.0516862	0.118839
L2HDH_HUMAN	3	3	6.77135e-14	74447.5	65911.9	68896.1	79672.4	79114.6	76988.5	1.12674	0.0283114	0.094133
PHLB2_HUMAN	3	3	7.57969e-12	24554.8	22183.7	22670.1	25924.7	23589.6	28679.7	1.12657	0.148547	0.188345
ERP29_HUMAN	6	8	1.09497e-17	107938	83427.9	82895.5	99644.6	106937	102335	1.12636	0.247112	0.242402
2A5D_HUMAN	2	2	5.25395e-16	10780.4	11175.4	10631.3	12726	12773	11199.1	1.12616	0.0647367	0.13026
MYPT1_HUMAN	4	4	5.50709e-14	79289.4	64851.1	66023.7	72757.7	80884.9	83034.7	1.12615	0.188926	0.210363
CMC2_HUMAN	9	9	1.04702e-16	445366	378793	354347	425313	429860	471600	1.12581	0.185303	0.208604
ANKH1_HUMAN	3	4	3.48849e-15	14276.1	12394.1	10821.9	14991.5	14618.8	12590.1	1.12558	0.276458	0.256506
PSD10_HUMAN	3	3	4.47866e-15	18215.6	14191.6	15521.9	18085.4	18470	17381.6	1.12535	0.177648	0.203835
AN32E_HUMAN	3	5	1.23835e-16	55115.6	52567.2	44632.9	51995.1	63551.6	55805.2	1.12498	0.243197	0.240199
QORL1_HUMAN	1	1	6.56869e-11	8976.25	7303.8	9163.91	9597.3	8768.03	10258.1	1.12496	0.221071	0.227665
PRI2_HUMAN	2	2	7.22935e-15	80924.6	73735	75370.5	84932.8	88195	85622	1.12485	0.0160904	0.0821608
ZCRB1_HUMAN	1	1	6.00717e-12	36555.3	34044.9	36617.6	41359.7	40102.3	39133.5	1.12477	0.0138219	0.0792333
SPAT5_HUMAN	4	5	8.51298e-16	99454	95482.3	88048.8	109327	106885	102079	1.12476	0.0411592	0.10854
RTN4_HUMAN	6	8	5.61269e-15	244719	205872	199584	241312	256821	232949	1.12444	0.162037	0.19357
ANTR1_HUMAN	1	1	9.87343e-11	13706	10942.8	11989	14180.8	14350.1	12665.7	1.12443	0.191242	0.211735
ADDA_HUMAN	8	9	2.74735e-15	226756	210569	204281	247902	241601	231921	1.12441	0.0309432	0.0966294
PDXD1_HUMAN	2	2	4.27298e-15	29199.5	26172.7	25675.6	29327.2	32140.9	29656.2	1.12433	0.0764708	0.140887
THTM_HUMAN	3	3	1.28788e-18	76191.7	72133.2	69664.3	79412.7	82361.3	83316.6	1.12432	0.0156097	0.0814075
SALL2_HUMAN	3	3	4.41285e-13	14531.8	13440.9	15073.1	15369	14704.3	18323.3	1.12431	0.214903	0.224655
TB182_HUMAN	9	10	4.02027e-17	185431	171499	187413	202574	201823	207439	1.12399	0.0132766	0.0792333
MRE11_HUMAN	4	5	3.30059e-13	90536.7	70392	76545	86570.4	93390.4	86955.1	1.12398	0.197535	0.214412
DHAK_HUMAN	2	2	6.45021e-14	10983.7	9996.53	10366.3	11775.3	12172.7	11284.2	1.12396	0.0284024	0.0941711
EIF1A_HUMAN	1	1	9.43291e-15	4907.22	3248.06	7433.8	5206.66	5674.01	6639.75	1.12389	0.643444	0.404711
YTHD3_HUMAN	8	9	1.08898e-13	314116	273839	259829	323907	333369	295536	1.12389	0.152529	0.189589
TIPIN_HUMAN	2	2	3.1467e-15	17033.5	14920.3	14259.1	17791	16982.6	17147.6	1.12352	0.0945857	0.154941
GOGA2_HUMAN	1	1	1.53741e-12	6916.29	4965.83	7214.03	6149.26	6529.38	8773.49	1.12337	0.50759	0.357191
RL23_HUMAN	8	15	1.77642e-20	604068	662631	641952	719926	736131	688039	1.12336	0.0241753	0.0908507
CRLF3_HUMAN	1	1	1.02494e-13	35138.4	30230.2	31991	37563.1	38090.2	33712.8	1.12332	0.114792	0.166495
IF5A1_HUMAN	6	9	3.77775e-18	632298	565144	486138	636808	669618	584094	1.12292	0.232256	0.234195
SSRA_HUMAN	2	2	5.17918e-17	40806.8	36720.7	37466	39105.6	45306	44704.4	1.12281	0.114576	0.166374
CLD6_HUMAN	3	4	1.54653e-16	280796	224835	223864	280242	280441	258400	1.12281	0.213181	0.223604
TCPA_HUMAN	14	21	3.32585e-19	976454	842264	831378	967111	1.02511e+06	983315	1.1228	0.0946791	0.154952
TARA_HUMAN	3	3	6.7482e-13	19617.3	18641.9	17559	22843.9	19816	20011.3	1.12277	0.116729	0.167446
NCOAT_HUMAN	1	1	5.28322e-15	21257.8	20452	16910.4	21776	23244.5	20791.3	1.12268	0.18841	0.210363
NAA11_HUMAN	3	3	3.35119e-13	97464.1	91014	84340.6	95645.6	101507	109066	1.12243	0.109465	0.162853
MP2K4_HUMAN	1	1	1.76979e-14	10161.4	8801.19	8580.35	10451.7	10810.2	9650.75	1.12235	0.135244	0.179997
SKP1_HUMAN	3	4	3.88493e-13	97422.4	90831.1	87640	102393	111284	95942.7	1.12224	0.101147	0.158476
TATD1_HUMAN	2	2	1.74976e-12	81329.7	77922.3	75637.5	92374.5	86283.7	84939.4	1.12222	0.0275265	0.0936874
F203B_HUMAN	2	2	2.01438e-11	68109.5	62029.7	63358.8	71584.8	73993.4	71551.2	1.12213	0.0173984	0.0838879
RPAP3_HUMAN	5	5	1.52952e-15	56059.9	52570.9	51596.4	61868.7	60245.6	57640	1.12187	0.0236971	0.0905761
SYTC_HUMAN	10	12	4.54316e-17	579811	549053	496983	622784	632179	569007	1.12186	0.101488	0.158476
DC1I2_HUMAN	6	7	2.31375e-16	274555	248310	236819	276771	300371	274967	1.12166	0.0900888	0.151032
PSMD4_HUMAN	4	4	2.8541e-16	27729.1	27255	29036.1	29375.2	31393.2	33470	1.12162	0.0583677	0.124163
COASY_HUMAN	1	1	5.42128e-12	24578.5	22059.6	21836.4	25678.2	27825.2	23297.1	1.12159	0.153	0.189665
AIDA_HUMAN	1	2	2.53212e-13	7600.35	6567.51	7596.31	8138.46	8673.93	7592.62	1.12134	0.130806	0.176861
PP2AA_HUMAN	7	11	1.12374e-22	63817.6	59649.7	56600.2	67243.6	72629.2	62041.1	1.12132	0.120711	0.170022
LSM12_HUMAN	2	2	3.6043e-17	19911.8	17680.7	18275.4	20739.3	19833.6	22072.2	1.12131	0.0723457	0.136142
TCPD_HUMAN	13	21	4.77649e-18	205029	199234	159267	219611	216028	196249	1.12131	0.230285	0.233203
Contaminant_ALBU_BOVIN	41	82	2.54048e-21	3.43179e+06	2.95986e+06	3.19544e+06	3.51073e+06	3.71402e+06	3.52285e+06	1.12105	0.062864	0.129552
BRAT1_HUMAN	2	2	4.18216e-18	15203.4	14093	14662.4	15856.6	17261.4	16160.5	1.12101	0.0293156	0.0941711
ACOD_HUMAN	3	3	2.53155e-15	37983.2	29760.6	30880.1	35598.9	39784	35169.2	1.12095	0.251097	0.244098
PLCG1_HUMAN	5	5	6.18301e-17	77961.5	65081.3	61610.3	77281.8	79828	72279.2	1.12087	0.204563	0.21787
YBOX2_HUMAN	1	3	4.04431e-18	36813.1	38334.6	34294.8	41495	46048.2	35126.6	1.12086	0.261977	0.248476
STMN1_HUMAN	9	13	4.65086e-14	348976	299344	306258	334313	361888	373585	1.12069	0.118891	0.169461
AIF1L_HUMAN	1	1	5.44868e-12	46180.4	41404.7	28440.8	46281.7	47790	35951.6	1.12064	0.511037	0.358911
K2C7_HUMAN	10	12	3.63826e-13	2.80305e+06	2.06339e+06	2.87401e+06	2.4454e+06	2.63169e+06	3.59554e+06	1.12043	0.519645	0.362537
PLBL1_HUMAN	1	1	4.2102e-15	7723.45	6913.69	7119.48	9298.22	7864.73	7213.02	1.12039	0.257692	0.246554
DCNL1_HUMAN	1	2	1.60965e-17	5991.81	4805.51	4040.61	4540.08	6532.76	5549.58	1.12027	0.502541	0.354713
KIF11_HUMAN	3	3	2.72929e-15	18541.1	16582.6	15651.7	20004.3	17882.5	18993.6	1.12023	0.124403	0.17264
PKN2_HUMAN	1	1	9.22387e-13	14820.9	13321.5	13076.9	14406.6	15623.9	16141.7	1.12016	0.0923467	0.152813
H4_HUMAN	18	51	2.44187e-19	7.94549e+06	1.13214e+07	8.98674e+06	1.13505e+07	9.29243e+06	1.10008e+07	1.11999	0.393705	0.308076
FNBP2_HUMAN	3	3	2.23486e-16	70485	59852.3	65928	70677.2	77160.9	71970.9	1.11996	0.0987445	0.158275
F264_HUMAN	1	1	5.53167e-11	18436.5	19648.2	21410.9	23222.4	21938.8	21471.1	1.11995	0.0780278	0.141871
IF2G_HUMAN	6	6	1.06323e-15	71481.6	60309.9	57005.4	69070	74535.3	67835.3	1.11994	0.193856	0.213266
RABL3_HUMAN	1	1	9.93836e-15	19192.3	16502.4	18468.5	21703.9	19663.6	19291.2	1.11993	0.120196	0.170018
ADDB_HUMAN	4	4	4.32965e-15	99534.6	89555.8	87512.5	107597	106347	95806.2	1.11984	0.104068	0.159792
BPHL_HUMAN	1	1	6.16378e-16	20119.8	14389.1	17176.4	19833.8	19459.7	18584.8	1.11982	0.290289	0.262695
RLA1_HUMAN	1	2	2.47583e-17	28624.3	24030.7	27347.6	30028.3	29753.4	29798.7	1.11972	0.0804629	0.143749
GOSR2_HUMAN	1	1	3.1284e-12	14551	12200.2	12553.5	15659.6	13598.3	14744.2	1.11952	0.172517	0.200283
FABP7_HUMAN	5	5	1.7941e-17	75972.3	60241.4	79553.9	70893.7	82744.3	87913	1.1195	0.331382	0.277778
PCCB_HUMAN	5	7	2.6152e-22	70766.7	60716	67820.1	80011	71597.6	71475.6	1.11932	0.125887	0.173871
PSA2_HUMAN	6	8	1.24461e-18	128168	116362	125429	144394	138157	131446	1.11904	0.0468348	0.113741
IMPCT_HUMAN	1	1	1.20421e-12	24163.6	23801.2	21517.2	26565	28500.2	22686.5	1.11902	0.220322	0.227361
VDAC3_HUMAN	4	6	1.23942e-18	275930	236949	257426	273719	286697	301542	1.11898	0.0917677	0.152265
CRK_HUMAN	2	3	2.52683e-15	9311.44	7685.4	9435.09	11061.8	9002.52	9512.45	1.11898	0.278831	0.257765
PCNP_HUMAN	2	3	5.47598e-18	79449.8	77717	75409.7	82975.5	93684.2	83573	1.11891	0.0657329	0.130627
MET7A_HUMAN	1	1	2.04818e-11	1459.97	1106.66	1187.43	1311.89	1678.31	1210.05	1.11886	0.450117	0.333006
PSMD2_HUMAN	13	15	6.87735e-15	359282	316687	321502	367731	391969	356248	1.11878	0.0820135	0.14488
SLTM_HUMAN	3	5	3.93974e-12	21277	18730.2	21267.1	23799.3	21245.6	23504.8	1.11874	0.106862	0.161004
ARHGI_HUMAN	1	1	9.0981e-11	2035.01	1540.05	1546.31	2225.84	1567.09	1936.46	1.11872	0.465405	0.339388
THIC_HUMAN	6	10	2.80938e-17	754283	620787	619845	726860	768292	735579	1.11821	0.165522	0.195696
VIP2_HUMAN	1	1	8.06761e-14	13629.7	13093.4	12766.1	14981.7	14373.1	14798	1.1181	0.00737827	0.0671072
RFA2_HUMAN	6	8	1.0014e-18	34945.3	30078.9	31265.6	34610.8	40637.6	32411.5	1.11808	0.256043	0.24626
GSTCD_HUMAN	1	1	1.10994e-09	29215.8	27301.5	30406.4	35219	33616	28343.8	1.11798	0.205776	0.218415
TCPB_HUMAN	24	35	6.27654e-25	779938	729030	726669	823523	903908	771908	1.11795	0.105395	0.160316
ZN574_HUMAN	1	1	1.26645e-09	23667.6	22980.6	19984.8	27695.8	24376.4	22413	1.11784	0.242822	0.240199
PHB_HUMAN	14	22	2.87178e-19	2.02827e+06	1.9133e+06	2.08802e+06	2.31622e+06	2.07412e+06	2.34939e+06	1.11778	0.0786047	0.141958
PDK3_HUMAN	1	1	5.26276e-11	21967.1	18002.3	18165	23116.7	21303	20550.5	1.11758	0.204011	0.21787
ASUN_HUMAN	1	1	1.01495e-10	3412.34	2817.29	3765.51	3340.45	4082.13	3747.36	1.11754	0.325918	0.27692
MARK2_HUMAN	2	2	1.1246e-11	23912.4	22001.7	21306.5	22336.8	26843.1	25936.4	1.11746	0.171373	0.19984
SMYD5_HUMAN	1	1	7.41088e-11	50598.9	45648.5	43506.1	47264.1	57422	51480.7	1.11744	0.205061	0.218163
VPS18_HUMAN	1	1	3.29704e-13	1551.93	1294.54	1971.42	2194.23	1609.77	1579.32	1.11736	0.539089	0.369049
RU2B_HUMAN	1	1	1.11428e-10	54061.7	44145.4	50356.7	51483.3	50314.6	64188.3	1.11727	0.334851	0.279141
ODPA_HUMAN	7	9	6.04594e-13	270840	218016	252900	279032	269251	280442	1.11725	0.142385	0.184698
TMOD3_HUMAN	6	8	1.17914e-13	95653.8	65793.7	74314.5	87286.4	92329.9	83768.7	1.11717	0.374552	0.296723
CRTAP_HUMAN	2	2	6.45233e-12	177074	153244	152937	174824	177899	187124	1.11711	0.0988909	0.158314
MYH14_HUMAN	13	16	5.90326e-20	1.04688e+06	977874	859238	1.04389e+06	1.1377e+06	1.03958e+06	1.11691	0.151254	0.189121
ACTN1_HUMAN	26	37	1.14917e-18	1.13186e+06	896804	927334	1.06572e+06	1.12835e+06	1.10742e+06	1.11688	0.20454	0.21787
ATOX1_HUMAN	1	1	3.04092e-10	42882.7	49768.7	35844	50497.2	48864.3	44151.7	1.11687	0.323285	0.276167
GRHPR_HUMAN	2	3	2.71949e-14	133961	125096	120495	136842	143818	143239	1.11684	0.0311974	0.0972233
PARVA_HUMAN	2	2	4.97012e-12	15872.8	13391.2	12819.2	14219.5	16874.8	15899.8	1.11669	0.249621	0.243735
ASPP2_HUMAN	1	1	8.95949e-11	3191.56	1938.6	2531.54	2899.76	2680.09	2975.58	1.11665	0.468719	0.340694
NLE1_HUMAN	1	1	1.00541e-12	22395.7	20039.7	20217.1	24393.7	23978.6	21576.6	1.11646	0.103966	0.159772
MBD3_HUMAN	1	1	4.06705e-10	382.599	356.494	433.538	498.654	425.27	385.139	1.11635	0.3212	0.275148
CA055_HUMAN	1	1	2.70559e-10	11128	10484.7	9251.7	11141.4	11217.3	12089.3	1.1161	0.130337	0.176493
UBL4A_HUMAN	2	2	2.65393e-13	64510.2	64151.8	65444.8	69763.4	72672.2	74147.7	1.11579	0.0050807	0.0601881
CK067_HUMAN	1	1	2.12449e-14	2004.13	2777.14	1781.32	2936.65	2323.67	2062.14	1.11579	0.558875	0.375157
EXOC8_HUMAN	2	2	1.80082e-11	45501.3	41956.2	46346.7	48946.8	48249.3	52087.6	1.11569	0.0448602	0.111397
DCTP1_HUMAN	2	2	1.55981e-11	1672.06	1195.49	586.717	1103.74	1605.16	1144.53	1.11555	0.725264	0.430921
K2C8_HUMAN	26	34	2.81806e-15	3.87832e+06	2.96635e+06	3.85192e+06	3.62212e+06	3.74571e+06	4.56323e+06	1.11541	0.383413	0.302138
ASCC3_HUMAN	2	2	3.78315e-12	52395	48763.4	46215.5	52821.3	58156.3	53371.1	1.11518	0.083507	0.145239
PDIA6_HUMAN	15	22	6.29834e-19	737131	563307	664420	720047	728555	742442	1.11512	0.212094	0.223025
PANX1_HUMAN	1	1	5.27248e-10	3830.9	1758.05	1809.76	2402.04	2804.91	3042.59	1.115	0.709064	0.42563
PCM1_HUMAN	4	4	2.75826e-14	81704.8	78607	68208.8	84077.9	84371.3	86297	1.11476	0.102336	0.158493
FAS_HUMAN	62	104	8.8172e-25	3.87074e+06	3.44411e+06	3.33231e+06	3.96722e+06	4.17349e+06	3.72556e+06	1.1145	0.123711	0.172214
TBA3E_HUMAN	28	72	1.84897e-27	6.18007e+06	5.54634e+06	5.14375e+06	6.33083e+06	6.34098e+06	6.12855e+06	1.11442	0.10613	0.160478
TBA1B_HUMAN	49	122	1.84897e-27	9.92152e+06	9.17555e+06	8.65545e+06	1.03516e+07	1.04683e+07	1.01074e+07	1.11439	0.050501	0.118087
MCM7_HUMAN	15	19	7.05923e-18	329615	293651	310388	358869	356694	324738	1.11422	0.0788846	0.14201
MTCH1_HUMAN	2	2	1.76003e-13	54582.5	48574.4	48308.8	55274.8	55201.2	58285	1.11419	0.0652607	0.130575
TCPQ_HUMAN	22	30	9.52148e-20	1.63452e+06	1.48959e+06	1.40865e+06	1.67058e+06	1.78821e+06	1.59112e+06	1.11409	0.119918	0.170018
TCPH_HUMAN	18	22	7.69334e-17	599658	550325	538769	634116	661972	585035	1.11391	0.0932996	0.153493
UBP48_HUMAN	3	4	6.61961e-15	51284.2	51461.5	48669.5	58510.6	57381.8	52755.8	1.11381	0.0439645	0.111358
PSMD1_HUMAN	9	11	2.86276e-15	407753	357947	384978	413832	459784	407996	1.11379	0.115893	0.167001
PRS8_HUMAN	10	10	6.83614e-18	154041	132179	125298	153240	166654	138398	1.11366	0.260386	0.247887
IF4E_HUMAN	2	2	2.52866e-13	49735.9	39100.2	34294.1	42009.5	46398.5	48707.8	1.11358	0.401113	0.311421
DPOLA_HUMAN	4	4	8.76069e-14	85229.3	73872.4	80436.9	89476.6	93290.8	83965.1	1.11353	0.100553	0.158476
GRSF1_HUMAN	7	7	2.10835e-20	342415	268885	304090	323862	353666	341751	1.11349	0.205515	0.218415
RS6_HUMAN	7	9	7.38845e-19	292138	307426	291199	320704	355394	315738	1.11347	0.0675711	0.131722
RS7_HUMAN	8	11	6.59245e-15	275315	276290	245738	300850	314840	272085	1.11342	0.134299	0.179279
GLCNE_HUMAN	1	1	3.54987e-13	453.989	636.476	515.688	767.613	419.231	601.372	1.11335	0.622647	0.397642
DCNL5_HUMAN	4	4	2.29602e-13	146523	131435	119075	146841	152248	142945	1.11334	0.148041	0.18808
CHM1A_HUMAN	2	2	4.76896e-12	93516.6	80585.3	94915.8	94821.8	97344.9	107337	1.11332	0.162873	0.19357
MYH11_HUMAN	18	24	5.90326e-20	1.09027e+06	1.01535e+06	889419	1.0831e+06	1.1834e+06	1.06681e+06	1.11294	0.177631	0.203835
CUL5_HUMAN	3	3	4.83194e-16	56728.1	57281.3	47946.7	58270.1	63069.6	58898.5	1.11288	0.145543	0.186665
EIF2D_HUMAN	1	1	5.03151e-14	10964.9	10103.6	10071.2	11982	12062.2	10610.2	1.11287	0.102236	0.158476
SNX4_HUMAN	1	1	3.62535e-10	29115.1	30950.7	27196	31452.1	31398.2	34251.4	1.11276	0.0844406	0.14594
EXOC1_HUMAN	3	3	1.92491e-12	63137.1	58627	59735.9	65585.9	67312	69045.6	1.11264	0.015543	0.0812965
GRB2_HUMAN	3	3	1.85613e-13	114629	100228	104630	124193	116943	114276	1.11245	0.0822567	0.144967
MAGI1_HUMAN	2	2	1.16693e-14	13155.4	12177.4	13053.9	14222.7	13238.4	15233.1	1.11222	0.0931877	0.153493
LUC7L_HUMAN	7	8	1.48926e-19	224478	198402	203542	230487	239814	226408	1.1122	0.0581615	0.124163
PODXL_HUMAN	4	4	6.11353e-17	131375	95676.1	90738.5	120025	123444	109897	1.11195	0.427198	0.32394
CC115_HUMAN	1	1	3.1579e-15	4523.19	3845.55	4777.37	4625.33	4432.02	5559.35	1.11187	0.332969	0.278623
KTNA1_HUMAN	1	1	9.4971e-11	15395.7	12181.1	13000.4	15516.9	14908.7	14683.8	1.11169	0.203913	0.21787
MILK1_HUMAN	2	2	8.36588e-12	3576.87	2647.09	3401.05	3254.44	3831.66	3613.42	1.11164	0.340246	0.280941
FA96A_HUMAN	1	1	7.04424e-12	13139.8	12070.5	11884.8	14591.5	14106.2	12537.5	1.11161	0.132817	0.1785
PPIL1_HUMAN	3	3	6.83637e-13	23981.8	19521.4	22555.3	24153.1	24229.1	25038	1.11144	0.142208	0.184602
MPP6_HUMAN	6	6	1.47018e-13	195569	165992	181298	202526	192584	208003	1.11099	0.106102	0.160478
TBA1C_HUMAN	47	119	1.84897e-27	9.90227e+06	9.15871e+06	8.66524e+06	1.03017e+07	1.04146e+07	1.00834e+07	1.11085	0.0513351	0.118642
YTHD2_HUMAN	7	8	3.00542e-14	270257	232897	224117	277798	282867	246948	1.11047	0.212202	0.223025
PPIB_HUMAN	12	15	6.9785e-18	1.10969e+06	888499	937274	1.06194e+06	1.08021e+06	1.11753e+06	1.11044	0.192674	0.212766
TBA1A_HUMAN	49	122	1.84897e-27	9.93463e+06	9.18794e+06	8.68812e+06	1.03274e+07	1.04464e+07	1.01084e+07	1.11044	0.0526155	0.119916
RANG_HUMAN	2	3	2.23397e-14	98091.8	94197.7	81800.3	100706	111892	91747.1	1.11039	0.256302	0.24626
PWP1_HUMAN	1	2	1.21958e-11	11880.4	10631.4	10161.1	12382.4	11471.4	12424.1	1.11034	0.115673	0.167001
RAF1_HUMAN	1	1	2.36596e-12	49762.4	48239.6	50576.4	58005.6	54292.1	52631.5	1.11005	0.0344988	0.101955
IF4G2_HUMAN	9	9	7.38628e-15	195009	172069	174682	194851	204793	201679	1.10994	0.0641082	0.12969
RS11_HUMAN	9	14	2.19144e-13	968186	996538	944671	1.07539e+06	1.16129e+06	991950	1.10973	0.105896	0.160478
VATB2_HUMAN	3	3	1.10899e-19	59616.1	55956.7	59670.9	63036.1	65623.9	65764.3	1.10945	0.0134945	0.0792333
ECI1_HUMAN	1	1	1.06067e-17	17727.6	15946.6	17068.2	18922.4	16848.3	20518.6	1.10932	0.19307	0.212994
ETFA_HUMAN	7	11	1.00357e-22	148802	125696	136245	155760	153749	146018	1.10903	0.110635	0.163422
JAG1_HUMAN	1	1	1.83885e-11		813.844	1028.24	851.156	814.069	1398.8	1.1089
NUFP2_HUMAN	1	1	1.79137e-15	8221.38	8712.32	9557.04	9165.29	10020.8	10186.5	1.10879	0.128361	0.175143
K319L_HUMAN	1	1	5.911e-10	16203.2	14392.3	14833.7	17248	17832.2	15288.6	1.10873	0.155664	0.191308
PUR4_HUMAN	4	4	7.00028e-18	107389	94390.8	88002.5	105016	115405	100861	1.1087	0.216316	0.225591
UBP7_HUMAN	12	13	1.55138e-14	121488	104161	105113	123856	125563	117221	1.10847	0.12474	0.172973
MED29_HUMAN	1	1	1.64003e-13	3382.24		2009.92	2910.23	2515.3	3539.76	1.10844
FRIH_HUMAN	1	1	4.58563e-13	1732.85	1362.78	1755.93	2763.37	1226.72	1387.52	1.10843	0.745431	0.436812
SPD2B_HUMAN	5	7	3.09875e-22	217444	214599	210183	234557	240217	237008	1.1083	0.000972863	0.0465513
CAPR1_HUMAN	8	12	2.35608e-16	496129	477767	471762	555059	521587	525390	1.10817	0.0154786	0.0811969
CAPZB_HUMAN	8	9	1.42213e-15	265013	224455	211720	251831	291604	233513	1.10805	0.343027	0.28245
SYHC_HUMAN	3	3	3.60794e-12	99982.5	87320.5	81134.9	99075.6	100053	98284.5	1.10794	0.157961	0.192121
NED4L_HUMAN	1	1	8.96769e-14	16902.6	15818.1	17696.1	17602	18364.6	19875.8	1.10761	0.103817	0.159681
PO2F1_HUMAN	2	2	8.33572e-16	20931	22152.6	21398.6	23543.6	24853.1	23020.6	1.10755	0.0237636	0.0906106
CCD51_HUMAN	1	1	3.00444e-12	1101.22	559.219	1050.73	1195.98	600.724	1206.01	1.10753	0.731865	0.432496
MCFD2_HUMAN	1	1	8.02501e-15	7478.34	9050.34	5773.96	8296.75	9874.19	6528.89	1.10749	0.586356	0.384047
IF4B_HUMAN	14	17	9.86368e-19	283184	249075	279271	300844	299869	298024	1.10746	0.0546909	0.121492
TBB8_HUMAN	16	39	9.67537e-19	1.57966e+06	1.41042e+06	1.41332e+06	1.56036e+06	1.688e+06	1.62808e+06	1.10743	0.0781999	0.141871
DP13A_HUMAN	1	1	1.00497e-13	2281.64	1165.52	1674.28	2376.29	1599.64	1695.64	1.10742	0.67401	0.413468
TXLNA_HUMAN	1	1	5.09784e-11	3035.88		2326.56	3637.6	2575.22	2694.78	1.1074
ELMD2_HUMAN	1	1	4.22695e-11	55538.8	52917.8	49329.3	56734	63249.8	54748.7	1.1074	0.145975	0.186916
CSK22_HUMAN	2	2	2.41565e-14	6710.28	6546.72	7471.33	7749.57	7263.57	7940.15	1.10734	0.100693	0.158476
BEND3_HUMAN	4	4	1.24071e-15	56036.7	51270.7	55855.2	63234.6	57609.1	59809.1	1.1072	0.0613923	0.127832
ELL2_HUMAN	1	1	4.8121e-10	1586.39	1334.81	1679.58	2098.57	1632.04	1362.9	1.1071	0.528568	0.36585
ARF5_HUMAN	7	10	4.35027e-14	144261	115782	119962	143976	146855	129809	1.10693	0.259744	0.247566
A16A1_HUMAN	5	5	3.68355e-15	98550.7	94485.8	88260.9	101215	108366	101769	1.10684	0.0566346	0.123396
GDE1_HUMAN	1	1	4.98762e-11	8733.96	4854.11	5699.02	6667.42	7648.97	7024.63	1.10649	0.602443	0.390313
GUAA_HUMAN	15	17	7.62304e-21	454785	391879	398372	465902	470753	440958	1.10649	0.115009	0.166583
PPAC_HUMAN	4	8	7.99251e-16	59051.2	55632.9	56133.5	64697.5	63049.1	61244	1.10639	0.0142604	0.0792333
FBLI1_HUMAN	2	2	2.0234e-14	6767.53	5127.66	4706.32	6748.59	4976.83	6642.08	1.10638	0.527209	0.36525
STK4_HUMAN	4	4	5.66732e-15	52660.3	48575.7	46977.2	50844.6	58246.7	54857.4	1.10617	0.126836	0.174531
MYH10_HUMAN	57	76	1.99148e-24	1.87805e+06	1.70776e+06	1.61211e+06	1.86925e+06	2.00094e+06	1.87853e+06	1.10596	0.106954	0.161004
PSF1_HUMAN	1	2	3.92038e-14	4489.52	3924.92	3876.1	4466.3	4951.39	4174.04	1.10587	0.222059	0.228419
F164A_HUMAN	2	2	7.25256e-14	18917.9	17213.9	19349.7	19755.4	20762.9	20820.3	1.10557	0.057259	0.123852
STIP1_HUMAN	26	32	8.08129e-19	1.97153e+06	1.79201e+06	1.66038e+06	1.99263e+06	2.21808e+06	1.78545e+06	1.1055	0.283408	0.260074
CX4NB_HUMAN	1	1	6.84455e-19	3168.7	2479.44	2390.17	3696.98	2502.26	2687.07	1.1055	0.560127	0.375157
ZPR1_HUMAN	2	2	3.30436e-12	23104.7	20401.8	20123.8	23971.7	23389.6	22973.5	1.10537	0.0877594	0.149199
K6PL_HUMAN	7	7	2.78615e-15	89156.5	92576.4	89491.8	108965	104545	86268.9	1.10528	0.247294	0.242402
VINC_HUMAN	36	48	1.08706e-17	2.10172e+06	1.72036e+06	1.63918e+06	1.93766e+06	2.16963e+06	1.92856e+06	1.10521	0.305043	0.269997
CSN8_HUMAN	1	1	2.81316e-14	5247.35	5537.39	6272.19	6793.87	5713.36	6343.87	1.10519	0.24322	0.240199
RPC3_HUMAN	2	2	2.20204e-13	66250	58942.3	60926.8	66882.3	70034.1	68768.6	1.10513	0.051037	0.118105
CLP1_HUMAN	1	1	1.13779e-11	20340	19280.8	16991	20439.5	21588	20534.9	1.10511	0.133153	0.178683
DD19A_HUMAN	8	9	4.91766e-18	251096	233894	228245	267861	274499	245663	1.10486	0.088074	0.149476
PP4R1_HUMAN	2	2	4.69731e-12	33682.9	31127.5	32624.7	35034.7	34367.7	38245.1	1.10481	0.0729255	0.13674
INT1_HUMAN	1	1	6.00744e-13	6380.86	5271.14	6717.76	6451.5	6153.15	7690.13	1.10479	0.374244	0.296703
ENOPH_HUMAN	1	1	1.33465e-16	12002.2	12748.7	10851.3	12736	15214.4	11381.5	1.10476	0.376432	0.297949
E2AK2_HUMAN	3	4	4.79943e-17	112575	102665	95283.5	120736	116437	105863	1.1047	0.180059	0.205153
COPR5_HUMAN	1	1	2.01967e-15	7327.51	6614.82	6327.67	7069.06	7246.56	8075.43	1.10464	0.175126	0.202369
PGM1_HUMAN	10	11	1.02661e-18	244722	198790	225341	253545	253999	231263	1.10459	0.201753	0.217277
NU214_HUMAN	2	2	1.02668e-12	11147.9	6612.8	10340.3	9206.5	9642.47	12186.9	1.10444	0.591084	0.384765
HMGB1_HUMAN	9	21	2.40071e-19	565602	574059	582534	654262	628560	619157	1.10439	0.0066169	0.0657575
TCPG_HUMAN	12	15	6.79512e-19	373559	336053	323545	366992	409771	364246	1.10439	0.162826	0.19357
PRDX4_HUMAN	5	9	9.46338e-15	339317	263869	278972	312866	322803	338578	1.10439	0.274005	0.2558
DHRS4_HUMAN	1	1	4.41985e-11	17363.6	16354.3	18709.5	20554.8	18408.3	18935.8	1.10436	0.124166	0.172574
THOP1_HUMAN	5	5	1.97613e-18	64717.5	54428.1	57410.2	67826.4	63893.1	63261	1.10436	0.142808	0.184925
DNJA2_HUMAN	3	3	6.99114e-18	78582.8	70933.4	69016.6	81282.1	83720	76297.3	1.10418	0.106012	0.160478
THUM1_HUMAN	1	1	2.02541e-11	7550.4	7959.79	8637.72	8003.49	9693.52	8965.56	1.10414	0.223973	0.229202
GNL1_HUMAN	3	3	1.85952e-13	55191.9	51590.2	50172.3	57396.5	58831.1	57056.2	1.10404	0.0266965	0.0927279
HEBP2_HUMAN	4	4	4.25765e-17	151921	148830	131346	160647	165033	151306	1.10389	0.119522	0.169883
SND1_HUMAN	17	19	2.59836e-21	846290	751923	747590	869450	889412	830565	1.10385	0.0903955	0.151102
CAF1B_HUMAN	6	6	4.26953e-14	107921	109481	113643	117745	126363	121315	1.10385	0.0193517	0.0850913
TBA3C_HUMAN	36	89	1.84897e-27	7.30432e+06	6.52656e+06	6.09241e+06	7.36462e+06	7.42861e+06	7.19722e+06	1.10376	0.129053	0.175954
EIF3H_HUMAN	5	5	4.36881e-15	90217.9	92547.8	80859.4	93662.1	100023	97282.6	1.10372	0.0859254	0.147226
PO210_HUMAN	7	8	2.41578e-19	218993	210480	205385	221644	236209	242798	1.10363	0.0414628	0.108593
SPCS3_HUMAN	1	1	4.28352e-16	31307.9	30257.4	25116.3	31920.5	33861.8	29881.1	1.10362	0.250832	0.244057
NCLN_HUMAN	1	1	2.85595e-15	23703	21973.7	21016	23365.3	22620.6	27614.5	1.10357	0.256972	0.246364
SLD5_HUMAN	1	1	1.11514e-15	10743.8	10183.9	10140.8	11770.8	11341.8	11172.2	1.10352	0.0152496	0.0809451
AAMP_HUMAN	2	2	4.62563e-16	7184.88	6651.51	7116.45	7242.11	8398.78	7480.11	1.10348	0.137816	0.181536
RS23_HUMAN	5	15	1.75792e-15	510518	465109	472368	520644	541734	535352	1.10341	0.0316779	0.0980375
UBP10_HUMAN	4	4	3.06726e-16	71810	55683.6	60568.1	64714.1	71092.2	71700.3	1.1034	0.286222	0.26064
DPH2_HUMAN	1	1	1.71327e-13	9296.75	9099.68	10198.4	11326.8	9703.39	10521.1	1.10339	0.163366	0.193786
LIMD1_HUMAN	2	2	1.78284e-16	29718.9	28353.7	29147.8	31774.4	34905	29529.1	1.10305	0.135966	0.180427
CLCC1_HUMAN	3	3	1.06441e-17	5090.64	5069.95	2860.95	3471.76	5303.12	5586.44	1.10289	0.676262	0.414075
MAGD2_HUMAN	6	6	7.8444e-13	186748	165134	168373	189061	195600	189123	1.10289	0.0651292	0.130575
DEOC_HUMAN	3	4	1.91901e-14	43165.6	39272.3	39789.6	44763.4	44019.3	45984.1	1.10259	0.036228	0.103081
K0889_HUMAN	1	1	4.15373e-13	9003.58	9976.96	7757.11	9428.89	10307.7	9741.71	1.1025	0.257257	0.246364
ACTN4_HUMAN	31	39	9.52758e-18	1.3611e+06	1.14052e+06	1.18603e+06	1.30406e+06	1.40486e+06	1.35576e+06	1.10224	0.161413	0.19357
RL26_HUMAN	7	9	6.29972e-13	464050	497702	461573	523400	537825	507589	1.10222	0.0290883	0.0941711
CALD1_HUMAN	11	11	5.81018e-15	155058	124140	130141	140647	164633	145857	1.10211	0.308217	0.270929
UBF1_HUMAN	4	4	1.00976e-13	23940.1	21095.4	23304.8	25990	23763.5	25563.6	1.10209	0.10188	0.158476
SMC4_HUMAN	11	11	5.50835e-15	120573	108607	115140	123318	130433	125702	1.10204	0.0442369	0.111397
RL26L_HUMAN	7	10	2.44024e-13	465131	494351	462537	523497	537044	506556	1.10202	0.0230351	0.0900429
IDE_HUMAN	5	5	1.18499e-13	133080	120239	115757	131612	144875	130232	1.10199	0.146694	0.187433
C10_HUMAN	1	1	1.46563e-12	438.773	1009.55	647.857	595.237	1022.71	691.982	1.10197	0.75264	0.4384
SC23A_HUMAN	5	9	3.84975e-16	131127	115788	112806	127150	154137	115112	1.10196	0.395532	0.308529
PSD12_HUMAN	4	5	8.36903e-17	65565.9	69431.1	61848.4	72377.2	77787.3	66747.4	1.10194	0.158693	0.192551
COG8_HUMAN	1	1	1.51088e-13	17724.4	16531.5	17151.2	18104	19383.7	19155.7	1.10186	0.0289729	0.0941711
HIP1_HUMAN	3	3	1.0169e-20	132984	118852	124767	141107	132922	140882	1.10172	0.0597661	0.126073
DSN1_HUMAN	1	1	4.19141e-10	14973	13363.6	14274.2	15357.6	15420.1	16159	1.10152	0.0535882	0.120618
IGBP1_HUMAN	2	2	1.23936e-13	60358.8	53859.5	53145.8	59493	63345.9	61515.1	1.10151	0.0905389	0.151102
SRP09_HUMAN	1	1	3.60651e-11	4463.12	1999.81	3963.68	4318.07	3875.85	3290.62	1.10146	0.685245	0.417802
RTC1_HUMAN	2	2	2.44352e-14	31175.6	28393.2	27346	30068.1	34054.3	31601.7	1.10136	0.145783	0.186804
MAZ_HUMAN	2	2	8.11027e-11	13088.6	14959	11275	15187.2	14049.3	14071.1	1.10134	0.304209	0.26988
SYDC_HUMAN	8	9	4.3231e-15	336816	314228	315885	365519	365901	333265	1.1011	0.0667243	0.131306
EED_HUMAN	1	1	1.81048e-13	12458.5	13771.4	13051.3	16630.7	13604.6	13014.2	1.10102	0.326024	0.27692
IF2A_HUMAN	3	3	1.03702e-10	242049	198019	205616	228889	228922	253099	1.10102	0.240858	0.239387
RBM15_HUMAN	2	3	8.66989e-19	10176	8495.88	11991.3	10285.7	9843.47	13627.9	1.1009	0.545643	0.370839
TM165_HUMAN	1	1	2.95297e-10	2278.81		2145.39	2413.89	1743.2	3148.72	1.10089
MBOA7_HUMAN	3	4	1.95546e-14	52991.6	49509.5	52306	53736.2	55311.3	61368.5	1.10083	0.111768	0.164543
ERF3A_HUMAN	4	4	1.57077e-13	140768	116309	116957	136418	144926	130257	1.10044	0.240907	0.239387
GSTM1_HUMAN	5	5	2.32584e-13	31183.3	28491.7	31866.2	33542.1	33497.9	33685.1	1.10033	0.0412468	0.10854
Contaminant_TRYP_PIG	6	17	1.49249e-17	8.09787e+06	8.28083e+06	7.38354e+06	7.86953e+06	8.42108e+06	9.85094e+06	1.10013	0.289923	0.26259
GALM_HUMAN	1	1	3.29322e-15	520.724	581.707	632.332	653.886	687.941	566.525	1.10007	0.298435	0.267214
BZW2_HUMAN	3	3	2.73126e-13	144932	138491	130328	154234	158845	142034	1.09997	0.103368	0.159402
UBE2K_HUMAN	5	6	1.98546e-15	237326	216660	188821	233356	257446	216205	1.09988	0.310698	0.271689
UTP11_HUMAN	3	3	7.81863e-14	46866.1	42704	45137	50407.8	50117	47590.6	1.09954	0.040958	0.108381
DPY30_HUMAN	2	3	2.12255e-12	82131.7	71300.7	75444.4	84793.9	87481.4	79367.7	1.09947	0.127521	0.174797
PSD13_HUMAN	4	4	3.24823e-13	418700	375344	340116	416726	458600	371558	1.09939	0.329647	0.277704
ERP44_HUMAN	1	1	4.36186e-11	6782.82	9603.99	6820.45	8745.63	10192.3	6573.86	1.0993	0.614003	0.3948
P4HA1_HUMAN	5	5	1.18015e-18	51942	49441.1	45755.8	55588.8	56073	50072.8	1.0992	0.138318	0.181915
KPYR_HUMAN	1	1	3.47726e-12	81549.8	73558.6	76865.6	82201.7	90431.3	82309	1.09901	0.0991229	0.158314
ZCCHV_HUMAN	8	10	9.55698e-16	93531.8	80303.4	83912.9	95916.9	96572.4	90777.2	1.099	0.122342	0.171046
SNUT1_HUMAN	8	9	1.0969e-21	134355	121094	126544	138027	139288	142464	1.09892	0.0363616	0.103081
ATG12_HUMAN	1	1	1.75426e-12	13824.9	13036.1	12535.7	13841.5	14997.9	14440.1	1.09856	0.0615356	0.127832
RBGPR_HUMAN	3	3	4.97678e-17	39926.3	39585.5	34582.6	44784.7	40774.4	39753.7	1.09832	0.180953	0.205779
SYSM_HUMAN	7	8	8.47903e-18	81451.8	61935	67208.8	76812.4	74960.7	79450.8	1.09795	0.313766	0.273228
AR7EP_HUMAN	2	2	2.07007e-12	7989.6	6469.25	7479.32	7654.46	8525.66	7905.94	1.09791	0.237813	0.237389
RFC1_HUMAN	3	3	1.90288e-16	56192.2	52233	54247.6	62145.8	57738.1	58705.9	1.09785	0.0393257	0.106424
SH3G1_HUMAN	4	4	1.46179e-12	81421.1	75914.1	68207.4	81068.8	88660.7	77867.8	1.09778	0.214881	0.224655
MAP1S_HUMAN	2	2	4.86148e-12	36301.1	39209	38133.8	47013.7	39070.2	38670.7	1.09777	0.263097	0.249142
ORC4_HUMAN	2	2	4.52685e-11	51768	45397.2	45723.7	51761.5	50061.4	55034.6	1.09776	0.139984	0.182911
G3BP1_HUMAN	8	9	2.12173e-21	237176	210726	204083	244573	249989	221154	1.09775	0.188941	0.210363
SOAT1_HUMAN	2	2	2.10652e-10	16058.6	13616.2	14285.2	15569.5	14359.5	18311	1.09736	0.358831	0.289395
U2AFM_HUMAN	1	1	1.92768e-12	26778	25505.6	27520.1	29736	30343	27492.8	1.09734	0.0688104	0.132496
COG5_HUMAN	1	1	7.36004e-12	12418.9	11142.5	11916.4	12777.4	13433.6	12714.4	1.09718	0.0580854	0.124163
RT09_HUMAN	2	2	8.30807e-17	30556.6	23697.2	24954.2	29914.7	28946.3	27998	1.0966	0.306954	0.270392
CND3_HUMAN	2	2	3.81366e-17	54303.4	53095.6	50831.8	56539.5	60531.8	56419.1	1.09644	0.0396662	0.106698
MBD1_HUMAN	1	1	6.72841e-12	6341.23	5810.26	6370.02	7009.74	6074.94	7222.85	1.09643	0.207842	0.219474
UTP18_HUMAN	4	4	6.46936e-15	40687.5	36749.7	36217	40951.2	43274.5	40370.1	1.09627	0.0937424	0.153983
TTC6_HUMAN	1	2	1.8294e-10	39230.6	39372.7	33551.9	39553.6	50608.3	32785	1.09622	0.551327	0.372861
KS6A1_HUMAN	4	4	5.00009e-17	49891.7	46508.7	46837.2	51782.5	53706.3	51524	1.09617	0.0229187	0.0900429
RS30_HUMAN	1	2	8.61793e-12	31882.5	38561.6	31870.7	39478.2	36194.7	36469.9	1.09606	0.25443	0.246014
HGB1A_HUMAN	5	9	4.4894e-14	259999	278173	249939	288646	292765	282360	1.096	0.0456274	0.112249
ACSL4_HUMAN	5	8	4.05931e-18	77802.9	69564.8	71876	80790.9	80956.7	78536.3	1.09597	0.0527589	0.12007
WDFY1_HUMAN	2	2	1.02311e-11	29251.4	27451.3	26209.3	29142.4	36769.2	24956.6	1.09596	0.498686	0.353071
CHD1L_HUMAN	1	1	3.26787e-10	15282.7	14132.2	13246.7	14949	15915.8	15887.5	1.09589	0.11138	0.164117
MCTS1_HUMAN	2	2	3.325e-12	9610.58	8916.26	10613	10754.3	9586.36	11590	1.09577	0.289031	0.262048
SEM5B_HUMAN	1	1	7.26748e-13	3474.96	3473.78	3503.54	3435.26	3605.24	4412.15	1.09571	0.330739	0.277778
FADS2_HUMAN	3	3	5.77392e-19	41943.6	35449.4	42199.9	45110.7	39783.3	46080.8	1.09517	0.267997	0.25206
TXND9_HUMAN	2	2	9.18174e-11	75150.1	67674.1	62260.7	75417	72668	76514.8	1.09515	0.171335	0.19984
CAP1_HUMAN	12	13	1.47009e-16	441351	407700	369576	451576	453887	428776	1.09487	0.157988	0.192121
MMSA_HUMAN	4	4	5.45442e-14	378964	346398	373062	416626	374135	411816	1.09482	0.107018	0.161004
TERA_HUMAN	31	47	2.04755e-21	1.40206e+06	1.30148e+06	1.25175e+06	1.41721e+06	1.52131e+06	1.39178e+06	1.09481	0.103021	0.15914
RS4X_HUMAN	19	30	1.14355e-19	1.80833e+06	1.70357e+06	1.61892e+06	1.89869e+06	1.9605e+06	1.75791e+06	1.09478	0.116637	0.167446
CYR61_HUMAN	1	1	1.30684e-13	3340.25	2512.71	2068.75	2103.35	2358.45	4210.37	1.09474	0.758955	0.439787
DNMT1_HUMAN	9	11	2.14265e-17	236514	232405	236882	262858	264156	245616	1.09468	0.0222583	0.0890944
PSDE_HUMAN	2	3	5.52513e-17	45540	46116.5	44528	50884.9	48189.2	50001.1	1.09466	0.00948884	0.0731625
MOD5_HUMAN	1	1	4.25849e-14	3313.33	3223.51	3055.83	3888.96	3600.24	3010.66	1.09457	0.324233	0.276449
AR6P4_HUMAN	1	1	1.04406e-13	3264.2	2673.06	3175.42	2584.76	4366.86	3022.04	1.09448	0.639321	0.403612
DHTK1_HUMAN	1	1	2.33831e-20	2874.22	2639.31	2653.07	3106.31	2787.85	3043.57	1.09443	0.106083	0.160478
SYQ_HUMAN	6	7	2.01471e-17	131054	121644	126273	139951	133453	141286	1.09425	0.0307059	0.0963629
TOE1_HUMAN	1	1	9.35739e-12	9700.29	10271.1	10616.5	10788.4	9243.96	13438	1.09424	0.486077	0.348183
RL38_HUMAN	4	5	7.31139e-14	180696	176767	162216	179650	190651	198345	1.09423	0.104886	0.160284
CLAP1_HUMAN	4	4	2.49143e-18	34239.6	33159.3	34380.6	36520.8	36540	38303.6	1.09417	0.010606	0.0758885
PPT2_HUMAN	1	1	1.0301e-13	2620.49	2572.67	2304.64	4271.96	1503.7	2426.27	1.09391	0.788845	0.448963
AN32B_HUMAN	9	11	1.63799e-19	280824	256706	234717	272157	314867	257730	1.09389	0.328084	0.277704
SPSY_HUMAN	1	1	1.5392e-12	43630.6	45838.1	40939.3	46471.7	51181	44991.5	1.09383	0.156659	0.191713
CATL3_HUMAN	4	4	5.50928e-11	235780	217937	231340	277656	221876	249789	1.09381	0.27546	0.256491
PRDX5_HUMAN	7	7	1.67097e-14	261143	221574	206999	257624	262567	234196	1.09377	0.306175	0.270244
PDIA1_HUMAN	16	22	3.22675e-21	681465	522351	554041	626424	657530	638729	1.09377	0.328898	0.277704
ACACA_HUMAN	6	6	2.16141e-16	104846	92752.3	95716.1	102039	114110	104661	1.09374	0.150658	0.189121
ABCF3_HUMAN	2	2	7.44531e-12	12127.2	11071	13627.3	13826.1	13479.9	12970.8	1.09372	0.21526	0.224655
QRIC1_HUMAN	1	1	1.27029e-12	28449.9	31376.6	38210	42913.1	33357.7	30943.5	1.09362	0.547377	0.371076
BCLF1_HUMAN	6	8	5.90508e-19	302818	278472	315320	324620	296457	359415	1.09355	0.257257	0.246364
PSA1_HUMAN	9	14	9.02686e-22	246009	215016	222602	243892	261246	242375	1.09345	0.12799	0.174922
PDS5A_HUMAN	8	11	2.00381e-15	62507.3	59418.2	60363.8	67842	62854.1	68588	1.09323	0.0484943	0.115817
RL18A_HUMAN	8	12	2.7527e-18	342574	295350	288257	322465	360931	329124	1.09322	0.238144	0.237587
AP3B1_HUMAN	1	1	5.36422e-12	26963.7	25977.4	26504.5	29864.8	28690.6	28291.5	1.09316	0.0110443	0.0774749
WRIP1_HUMAN	3	3	1.30802e-15	58853.3	59267.8	63199.8	65511.1	67789	64895.5	1.09307	0.026584	0.0925169
TF2B_HUMAN	4	4	1.15908e-14	34127.9	26536	29727	27577.5	34450.1	36757.1	1.09286	0.472097	0.341535
SNP29_HUMAN	1	1	2.22771e-11	33812.8	29654.3	27119.8	32042.6	37183.4	29764.2	1.09276	0.394105	0.30812
UB2Q1_HUMAN	1	1	6.6152e-10	11172.9	8990.64	10584.7	11314.3	10440.8	11842.1	1.09265	0.284635	0.260438
DCXR_HUMAN	2	2	1.43202e-14	109408	90532.6	94297.5	111741	104425	105318	1.0926	0.217501	0.226201
KI67_HUMAN	11	11	2.26475e-17	115621	114225	107637	127267	123011	118451	1.09259	0.0423371	0.109917
ADA10_HUMAN	3	3	4.50713e-23	14279.1	13207.8	13849.7	16063.1	15221.8	13877.1	1.09254	0.146334	0.187108
PLIN3_HUMAN	6	7	4.43422e-20	139199	127576	115855	136101	145817	136059	1.09238	0.19032	0.211411
K6PF_HUMAN	6	6	2.86893e-14	301348	294480	290115	326944	337726	303075	1.09233	0.0641781	0.12969
CALR_HUMAN	12	22	1.27975e-17	1.24095e+06	936378	1.04416e+06	1.19889e+06	1.11055e+06	1.20924e+06	1.09225	0.353692	0.287395
RCN2_HUMAN	6	7	8.38155e-22	109856	87850.1	88484.7	102213	101932	108439	1.09222	0.307967	0.270842
NAA38_HUMAN	2	3	6.66972e-18	407693	381938	378946	447795	404113	424375	1.09217	0.0824585	0.14504
AATC_HUMAN	2	2	4.49019e-12	145135	129846	128461	143193	152168	145263	1.09216	0.107409	0.161457
MA1A1_HUMAN	1	1	1.09416e-09	53101.3	51569.7	51034.7	60681.6	55364.8	53989.8	1.09204	0.088604	0.149758
DLRB1_HUMAN	4	4	2.23663e-18	44248.1	33817	38072.4	43340.7	42895.2	40574.8	1.0919	0.321476	0.275148
MTOR_HUMAN	1	1	3.00161e-13	16634.9	15856.4	15116.5	16166.9	18801.4	17011.6	1.09184	0.177566	0.203835
GLRX1_HUMAN	1	1	1.3876e-10	4986.5	4126.74	4331.86	4586.57	5085.41	5005.04	1.09163	0.245333	0.241312
ARP3_HUMAN	11	12	3.98185e-17	201234	183017	178067	196612	216355	200796	1.09149	0.137599	0.181384
ANM5_HUMAN	8	9	1.44091e-19	445962	407528	404491	459174	465970	447864	1.09144	0.0557281	0.122742
SCOT1_HUMAN	5	5	8.82581e-21	111898	100760	100117	116182	116633	108550	1.09141	0.109053	0.162697
RL27_HUMAN	7	13	3.95276e-16	512776	528179	515286	590202	575697	532593	1.09141	0.0574476	0.12396
TOM34_HUMAN	3	3	1.05227e-14	61782.7	54094.6	50865.9	54263.2	60813.3	66876.4	1.09122	0.356923	0.288975
RL5_HUMAN	15	24	1.88146e-18	1.40814e+06	1.2748e+06	1.16516e+06	1.38119e+06	1.41718e+06	1.40065e+06	1.09119	0.17489	0.20225
TOP2A_HUMAN	19	20	1.94946e-19	709873	723978	769533	829626	808022	766446	1.09109	0.0607527	0.127105
OSBL9_HUMAN	2	2	4.03153e-11	98784.4	76528.1	85908.5	95972.4	97934.6	91077	1.09097	0.30669	0.270384
TBCD5_HUMAN	2	2	8.86077e-15	89780.4	90707.6	88437.3	102393	96027.7	94926.3	1.09081	0.0281518	0.0938673
TRIP6_HUMAN	5	5	4.80743e-16	49682.6	48199.2	44233.8	49757.4	53944.7	51309.8	1.09075	0.10214	0.158476
KSR1_HUMAN	1	1	2.20483e-12	7481.28	6431.41	7110.07	7176.48	8107.87	7645.05	1.09069	0.194623	0.213584
BABA1_HUMAN	1	2	1.12703e-14	24971.5	16518.4	17212.7	19142.4	21987.7	22892.9	1.09063	0.578345	0.380469
RS24_HUMAN	4	6	8.20836e-20	64024.4	64566.2	59705.1	68614.5	70498.7	66241.8	1.0906	0.0447436	0.111397
ERLN2_HUMAN	6	7	2.76503e-16	215110	183957	178469	201910	204250	223450	1.09017	0.261688	0.24841
WDR74_HUMAN	1	1	8.42172e-14	3876.06	4331.06	4036.14	3573.26	4315.3	5458.48	1.09015	0.549947	0.372484
KPRB_HUMAN	3	4	2.28491e-14	30369.4	27263.5	27046.9	30614.5	31762.1	29929.2	1.09006	0.101341	0.158476
CLN6_HUMAN	1	1	2.93303e-18	3276.55	2279.38	2306.21	2782.9	3298.74	2486.61	1.08981	0.592163	0.385187
EF1A3_HUMAN	22	63	9.80665e-16	4.39149e+06	3.95502e+06	3.96283e+06	4.43904e+06	4.75768e+06	4.21751e+06	1.08976	0.158866	0.192551
RAB21_HUMAN	3	3	1.04054e-14	22841.7	20979.9	19783	22300.8	24010.9	22994.5	1.08964	0.135628	0.180247
EF1A1_HUMAN	23	65	9.80665e-16	4.39441e+06	3.95502e+06	3.96357e+06	4.43968e+06	4.75862e+06	4.21831e+06	1.08963	0.16017	0.192938
GDE_HUMAN	2	2	1.336e-11	9391.29	9966.15	7517.3	11142	9210.17	8928.13	1.08951	0.47381	0.342446
CO4A6_HUMAN	1	1	2.80011e-13	22164.7	17144	19006.8	19485	22351.3	21697.9	1.08949	0.364723	0.292696
PSA_HUMAN	13	15	8.74303e-20	332968	304591	282942	332725	345905	324146	1.08938	0.157747	0.192121
RM50_HUMAN	3	3	4.84087e-11	9188.42	7970.77	7328.41	8247.93	9391.74	9034.19	1.08928	0.31945	0.275148
DCA13_HUMAN	1	1	2.01916e-13	59722.5	57280.3	63677.4	67543.7	66690.7	62572.2	1.08925	0.0899743	0.150982
GSHB_HUMAN	2	2	1.73567e-10	11632.9	11294.7	13617.1	12248	14328.5	13222.8	1.08906	0.313256	0.272945
PACS1_HUMAN	1	1	4.19162e-12	22193.4	21473.8	20507.8	23209.9	23388	23286.5	1.08897	0.0179028	0.0842468
RL35_HUMAN	5	7	1.49376e-14	211421	228419	193885	230658	237776	221656	1.08894	0.163012	0.19357
HDHD1_HUMAN	1	1	8.38297e-13	18638.9	16729.3	18011.1	18827.5	19925.3	19372	1.0889	0.0702931	0.134195
EIF3A_HUMAN	25	30	1.37887e-15	426154	374600	361598	413074	434326	418268	1.08889	0.171896	0.200188
CND1_HUMAN	5	5	5.90924e-15	106764	93457.5	91788.7	105414	111882	100664	1.08887	0.206678	0.219073
ARF3_HUMAN	12	19	6.93344e-20	251015	203855	192517	243892	241105	219890	1.08882	0.380184	0.30031
TPP2_HUMAN	9	10	2.34058e-19	235604	215187	223038	240040	249024	244577	1.08876	0.03717	0.10438
UBE2C_HUMAN	1	1	1.52218e-16	18960.1	19773.1	13857.4	19887.4	21251.1	16115	1.08867	0.553391	0.373828
SMCA1_HUMAN	15	16	6.9816e-15	325314	318246	329741	351924	358844	348812	1.08865	0.00300484	0.0586791
PSA3_HUMAN	5	7	1.02038e-14	190157	169268	161904	189826	183609	194105	1.08864	0.161926	0.19357
BRPF3_HUMAN	1	1	6.09657e-11	424.534	312.287	532.239	395.871	418.68	566.792	1.08848	0.675699	0.414075
F175B_HUMAN	1	1	2.69922e-10	5171.86	6056.69	5874.95	6491.9	6012.84	6112.01	1.08848	0.175462	0.202626
NDK7_HUMAN	2	2	1.11227e-16	49540.2	45864.9	44058.4	50327.2	51151.4	50317.3	1.08843	0.0659037	0.130627
SSBP_HUMAN	8	8	6.97176e-17	237644	177557	209806	240402	223076	216711	1.08829	0.382115	0.301446
SRP14_HUMAN	7	10	2.41681e-17	417544	398471	423475	434401	455835	458578	1.0882	0.0274384	0.093668
NAV1_HUMAN	1	1	3.15939e-13	36082.6	34404.2	35529	38635.9	39895.8	36794.1	1.08782	0.0391091	0.106424
RS27_HUMAN	2	2	2.43567e-18	53538.5	50984.8	48689.4	56615.1	61007.4	49042.5	1.0878	0.299452	0.26743
KC1E_HUMAN	2	2	3.8591e-18	13561.3	13151.7	12432.9	14515.1	14168.4	13894.6	1.08768	0.0381471	0.105631
PLK1_HUMAN	1	1	3.86626e-12	43743.6	45550.3	42600.2	47485.1	49980.6	45988.6	1.08765	0.0561891	0.122795
SCRIB_HUMAN	4	4	2.74349e-12	87634.8	74860.2	80995.7	88168	84316.4	92335.8	1.0876	0.177916	0.203911
BTF3_HUMAN	1	2	4.04001e-17	6429.62	10945	9344.99	11081.1	10120.5	7856.67	1.08752	0.657663	0.409051
HTSF1_HUMAN	3	3	3.56866e-11	39713.8	38699.5	33281.3	41449.8	40509.9	39481.2	1.08726	0.192661	0.212766
RSSA_HUMAN	10	14	6.04058e-21	153839	153964	123264	149075	174342	145247	1.08722	0.41198	0.316696
PCYXL_HUMAN	1	1	1.42616e-11	74959.8	69093.8	65494.3	75437.7	78574.9	73810.2	1.08721	0.120203	0.170018
1433Z_HUMAN	17	35	7.46263e-23	1.79734e+06	1.57183e+06	1.50929e+06	1.70661e+06	1.87138e+06	1.72563e+06	1.08715	0.236242	0.236443
CSN6_HUMAN	1	1	3.47263e-10	22167.2	16491.7	17117.5	19286.5	17969.8	23380.8	1.08714	0.540683	0.369454
SSF1_HUMAN	2	2	1.02934e-15	11688	12908.8	11035.8	12979.9	12707.7	13043.4	1.08696	0.138094	0.181769
GTPB6_HUMAN	2	2	1.74913e-12	14558	11535.6	14680.4	12828.7	16607.8	14881.8	1.08693	0.475038	0.343195
PIR_HUMAN	4	5	6.02293e-18	75089.2	71285.8	65294.4	76410.8	82036.8	71597	1.08681	0.214069	0.224254
GDIB_HUMAN	13	17	9.86382e-19	570996	498757	446569	559062	569639	519244	1.0868	0.325716	0.27692
EF1A2_HUMAN	11	28	9.80665e-16	3.63714e+06	3.30071e+06	3.33737e+06	3.66106e+06	3.9936e+06	3.51083e+06	1.08664	0.170901	0.19958
ATPG_HUMAN	5	5	3.53804e-15	187952	158396	158170	188579	179732	179878	1.08656	0.230937	0.233522
LMAN1_HUMAN	3	4	2.18981e-20	100725	86050	86171.7	93943.5	103156	99465.7	1.08653	0.22964	0.233134
NOMO2_HUMAN	6	6	2.98342e-15	57349.4	56033.8	52731.5	55301.1	64842.9	60330.6	1.08645	0.195035	0.213696
RL12_HUMAN	4	6	2.59114e-19	145968	130544	117246	126451	177386	123943	1.08641	0.588142	0.384248
RUXG_HUMAN	3	4	1.27022e-10	91812.7	76814.5	91551.1	95002.3	86751.1	100874	1.08629	0.309197	0.271077
ANO6_HUMAN	2	2	1.26689e-11	5380.46	4295.52	5053.27	5170.48	5322.12	5504.81	1.0861	0.276221	0.256506
BORG4_HUMAN	4	4	8.63042e-19	28307	24912.3	26430.8	27144.6	30484.5	28876.2	1.08607	0.172166	0.200265
IMA1_HUMAN	2	2	1.17222e-14	37950.4	34407.8	38079.7	39347	41652.5	38943	1.08606	0.0973265	0.157073
M4K4_HUMAN	5	5	2.28253e-19	64763.2	60826.7	57979.2	64783.8	66336	68245.9	1.08605	0.0755042	0.139938
TCPE_HUMAN	13	16	1.33286e-17	618018	558250	521989	626576	642010	575710	1.08599	0.230225	0.233203
RHOB_HUMAN	1	3	9.6467e-22	18635	15362.8	17315.3	18901.4	18788.7	18033.6	1.08595	0.211245	0.22228
SCO1_HUMAN	1	1	2.67657e-10	14146.1	12357.9	13887.1	13805.2	13188.6	16868.4	1.08594	0.412898	0.317129
WDFY3_HUMAN	1	1	4.2966e-11	8986.68	8696.35	9266.47	8662.11	10279.1	10321.9	1.08585	0.247842	0.242472
HMCS1_HUMAN	11	15	1.7796e-20	497750	391500	405353	439070	484399	482261	1.08584	0.36723	0.293391
PABP1_HUMAN	24	39	4.74078e-21	1.92008e+06	1.6902e+06	1.6406e+06	1.89144e+06	1.98764e+06	1.82109e+06	1.08556	0.203784	0.21787
BAP31_HUMAN	3	3	6.09472e-13	144819	130125	129051	152513	156082	129964	1.08556	0.297583	0.266866
ISCU_HUMAN	1	1	1.36755e-13	5172.37	4278.18	4661.32	4843.78	5720.74	4752.02	1.08537	0.375445	0.297299
DDX55_HUMAN	1	1	2.12906e-11	3852.82	3436.28	3004.01	3480.29	4181.42	3509.13	1.08527	0.432307	0.326293
DHX30_HUMAN	5	5	3.0558e-15	129233	115992	122271	129887	132022	136912	1.08524	0.0744433	0.138281
TONSL_HUMAN	1	1	1.77395e-14	4964.95	5059.74	4486.15	5030.18	4775.64	5941.58	1.08522	0.356666	0.288975
FNBP4_HUMAN	2	2	4.87853e-13	11796.8	9391.62	9392.06	10474	12749.7	9959.55	1.08511	0.500812	0.353814
VPS4A_HUMAN	5	5	7.22013e-15	112138	102312	103521	111784	116106	117137	1.08509	0.0616003	0.127832
CAND1_HUMAN	19	23	1.3239e-18	773128	731185	686235	769703	843052	764161	1.08508	0.156976	0.191803
L2GL1_HUMAN	5	5	6.18912e-14	55127.3	52911.4	51839.4	54614.9	56339.8	62511.4	1.08499	0.154636	0.190888
SC16A_HUMAN	2	2	3.96693e-11	41410	36914.7	36860.5	40814.3	43296.8	40857.4	1.08494	0.130231	0.176483
COPG2_HUMAN	7	7	6.30447e-15	175846	161297	155537	174674	182394	177405	1.08483	0.0969704	0.156837
RL23A_HUMAN	5	8	5.47787e-16	396014	380862	366882	423112	413423	404173	1.08476	0.032248	0.0989458
HMGN5_HUMAN	1	1	2.03099e-10	1726.16	547.558	1253.56	1068.89	1399.62	1357.7	1.08475	0.794484	0.450595
TFG_HUMAN	1	1	1.14686e-20	2554.14	2010.2	1686.15	2388.98	1960.43	2430.7	1.08473	0.58113	0.381619
RL21_HUMAN	5	9	2.11523e-14	200810	232090	211320	228942	238371	231484	1.08472	0.131351	0.17706
SSXT_HUMAN	2	2	1.84428e-11	75796.8	65417.3	70229	78938.8	72527	77885.1	1.08469	0.172298	0.200265
ACBP_HUMAN	3	5	1.09857e-16	148451	131831	117649	137707	147932	145988	1.08468	0.29975	0.267562
TBL3_HUMAN	5	6	2.84658e-20	52567.4	48036.5	46639.2	55342	52419.2	51922.2	1.08449	0.117366	0.168091
TSSC1_HUMAN	1	1	7.18941e-11	9703.93	7508.23	6879.44	8433.55	10084.7	7606.3	1.08439	0.579144	0.380594
XPP1_HUMAN	3	3	1.50531e-14	15575.9	12792.7	15090.9	15320	17239	14564.7	1.08431	0.355705	0.288566
TCPZ_HUMAN	15	22	1.32511e-16	535856	501399	476438	560139	581844	499187	1.08422	0.231483	0.233811
SYNC_HUMAN	8	14	6.94634e-16	168822	154262	159726	175573	176636	171201	1.08409	0.0412447	0.10854
GDIA_HUMAN	8	12	1.95531e-19	85020.1	77437.4	78215.6	92713.8	84849.2	83345.4	1.08408	0.14837	0.188345
LRP1_HUMAN	9	9	1.59191e-13	148265	140027	137377	153954	149631	157846	1.08401	0.0421487	0.109702
HAUS7_HUMAN	1	1	1.14542e-16	6585.93	6189.4	6987.83	6620.36	7656.16	7145.45	1.08394	0.216891	0.225826
TAF4_HUMAN	1	1	1.28033e-11	639.202		741.062	935.234		560.695	1.0838
SPON1_HUMAN	1	1	6.34253e-10	958.045	880.034	1228.82	865.457	1334.9	1123.33	1.08373	0.644887	0.405475
KLHL4_HUMAN	2	2	5.18079e-16	32026.6	27730.6	25512.5	32538.8	32026.5	27842.6	1.08371	0.381601	0.30124
TBB8B_HUMAN	18	46	9.67537e-19	1.84746e+06	1.65611e+06	1.63674e+06	1.78551e+06	1.9421e+06	1.8427e+06	1.08365	0.152797	0.189589
HMGCL_HUMAN	2	2	2.2358e-13	109043	87830.4	100804	107210	105438	109870	1.08345	0.259488	0.247559
SP130_HUMAN	2	5	7.55857e-15	30251	28519	24508.7	30279.4	34321.7	25618.6	1.08335	0.488417	0.349054
RL13_HUMAN	7	11	4.99695e-17	583795	556600	550724	616965	622187	592636	1.08318	0.0264915	0.0924402
TSN_HUMAN	3	4	1.06131e-14	84479	74503.1	68582.2	84989.5	82248.4	79245.6	1.08314	0.269679	0.252832
DCTD_HUMAN	1	1	1.00715e-15	2392.45	2171.7	1846.43	1903.8	2877.54	2161.4	1.08301	0.621106	0.397083
TP53B_HUMAN	11	11	1.96909e-18	228141	195940	211206	235973	232101	219937	1.08299	0.168848	0.198447
GCSH_HUMAN	1	2	3.20765e-15	3048.43	1260.9	1666.07		2930.57	1383.3	1.08291
RS25_HUMAN	4	8	6.5436e-13	630580	594760	584186	650938	707914	600401	1.08274	0.216924	0.225826
RPR1A_HUMAN	2	2	4.34871e-16	23311.9	20612.4	21677.9	23242.8	24515.6	23265.3	1.08264	0.112314	0.164853
ATD3A_HUMAN	5	5	1.34898e-17	66905.3	60251.5	57800.1	63051.4	62268.7	74901.2	1.08253	0.358531	0.289395
GEMI4_HUMAN	1	1	2.08252e-14	18931.4	15923	18938.2	20617.5	19294.6	18316.8	1.08247	0.28708	0.2608
C27C1_HUMAN	1	1	3.25301e-10	13248	11386.9	12888.3	10648.5	13585.2	16382	1.08242	0.587615	0.384184
STML2_HUMAN	7	10	3.75807e-18	262737	256105	227548	280689	263491	263679	1.08235	0.168593	0.198278
PTN12_HUMAN	3	3	1.15051e-14	14883	16710.1	16043.4	18420.2	17834.2	15302.3	1.08229	0.298885	0.267324
GLMN_HUMAN	2	2	1.21497e-12	43789.9	43063.3	40534.5	45266	47353.7	45239.6	1.0822	0.0447861	0.111397
FLOT2_HUMAN	6	6	7.53287e-16	122667	115394	110093	132284	124205	120274	1.08217	0.133567	0.178971
RO60_HUMAN	4	4	1.40783e-13	137390	135329	125842	141990	147395	141899	1.0821	0.0523597	0.119771
MYH9_HUMAN	59	73	2.57782e-21	1.90757e+06	1.67086e+06	1.61771e+06	1.84539e+06	1.96729e+06	1.8099e+06	1.08207	0.232215	0.234195
PTPRF_HUMAN	5	5	5.0831e-19	74484.1	64695.2	68940.2	79508.3	75565.4	70086.9	1.08188	0.222477	0.228536
MMS19_HUMAN	2	2	4.83577e-11	59394.3	54032.4	52023.2	60757.8	61112.6	57112.2	1.08179	0.150944	0.189121
MAP4_HUMAN	12	14	1.40715e-15	182926	159873	151058	169558	183659	180919	1.08156	0.267645	0.25206
ZC4H2_HUMAN	1	1	6.3421e-16		432.828	399.628	607.423		292.823	1.08143
ACTS_HUMAN	35	123	1.48276e-20	1.71006e+07	1.5072e+07	1.54495e+07	1.72514e+07	1.72331e+07	1.70155e+07	1.08143	0.108457	0.162078
PSD11_HUMAN	8	9	2.11108e-15	516085	476971	475410	536650	550963	500164	1.08125	0.119568	0.169883
SNF5_HUMAN	2	3	6.4882e-19	6763.77	6547.37	7909.51	9049.78	6194.62	7700	1.08123	0.568776	0.377245
STXB3_HUMAN	1	1	3.17043e-13	48384.6	44331.9	42312.7	48003.1	50758.7	47227.5	1.08117	0.15418	0.1906
DFFA_HUMAN	2	2	3.84928e-16	7864.4	8530.39	6288.26	7027.36	8737.73	8753.48	1.08092	0.524044	0.364185
MCM3_HUMAN	28	37	2.15486e-20	1.04325e+06	951286	963587	1.074e+06	1.11526e+06	1.00818e+06	1.0809	0.133495	0.178971
ODBB_HUMAN	1	1	3.15314e-10	16265.6	18104.4	16167.6	19940.9	16736	17948.1	1.08088	0.293176	0.264599
RL10_HUMAN	8	14	9.78194e-15	302957	271941	251468	299943	304350	288902	1.08087	0.227863	0.232252
LIS1_HUMAN	6	11	9.15027e-20	259116	252839	236468	267229	281989	259582	1.08067	0.0995959	0.158414
ABT1_HUMAN	1	1	3.12338e-14	17358.3	16971.3	17950.7	18747.8	19120.1	18627.9	1.08063	0.0119033	0.0782905
TCPW_HUMAN	5	7	1.10256e-14	306164	299235	263354	329444	327132	282151	1.08055	0.315031	0.273824
PYC_HUMAN	6	6	1.12227e-16	61924.6	55252.9	54602.3	61520.6	61877.5	62213.7	1.08052	0.121096	0.170296
UCHL1_HUMAN	12	20	1.97958e-18	777944	600027	617154	729738	752390	673608	1.0805	0.431866	0.326248
SCRB1_HUMAN	1	1	4.52185e-12	2529.95	2191.22	2144.33	2346.91	2978.35	2092.63	1.08046	0.559937	0.375157
F118B_HUMAN	1	1	1.57066e-12	3371.87	2193.09	2234.38	3046.13	2471.53	2908.24	1.08033	0.647586	0.405746
NADAP_HUMAN	1	1	1.15764e-11	5883.88	5691.29	6227.56	6924.21	6884.04	5423.81	1.08029	0.40965	0.315719
PUM1_HUMAN	3	3	3.08506e-22	76637.4	71769.1	77716.8	85557.3	83121.5	75595.4	1.08027	0.160066	0.192938
PFD1_HUMAN	2	2	5.22888e-11	111787	84862.7	93990.7	97391.4	103140	113402	1.08015	0.445667	0.331068
FKB10_HUMAN	8	9	1.45711e-14	231975	194869	194980	227222	222481	221945	1.08013	0.253525	0.245404
MPZL1_HUMAN	1	1	3.28759e-12	11914.7	8977.91	11830.8	11436.6	10250.5	13657.6	1.0801	0.563405	0.375781
PDCD6_HUMAN	2	2	1.44511e-13	43643.6	43560.8	41807.7	47232.5	46584.4	45524.5	1.08007	0.0114899	0.077853
ECH1_HUMAN	7	8	1.53769e-20	172493	132261	146720	160613	169260	157698	1.07996	0.382199	0.301446
CTRO_HUMAN	1	1	4.83806e-13	7028.99	5919.55	6152.02	6465.67	7602.39	6557.58	1.07984	0.364202	0.29257
RL7A_HUMAN	9	22	3.64977e-20	1.08798e+06	1.12333e+06	1.11503e+06	1.18604e+06	1.22515e+06	1.17929e+06	1.07941	0.00784482	0.0691778
BRK1_HUMAN	3	3	8.34124e-15	22911.8	20262.6	21368.7	21764.8	24495.4	23397.5	1.07924	0.197494	0.214412
SF01_HUMAN	7	8	1.35438e-16	110446	102804	102440	107233	117020	116415	1.07912	0.112341	0.164853
METH_HUMAN	2	2	5.69779e-16	21194.8	19589.5	19672.8	21578.9	21895.3	21759.2	1.079	0.0397346	0.106698
ANXA5_HUMAN	12	17	4.23154e-19	905413	895066	782449	961163	970560	855236	1.07899	0.276465	0.256506
TRXR1_HUMAN	8	8	3.14192e-20	179647	154885	154931	166978	181391	179740	1.07896	0.243279	0.240199
BROX_HUMAN	1	1	4.22052e-13	9451.67	9053.93	10542.7	10455.4	10091.7	10791.9	1.07886	0.193303	0.212994
OCAD2_HUMAN	3	3	6.52043e-14	90264.6	82772.8	82141.2	90955.6	94338	89993.3	1.0788	0.0835481	0.145239
VPP2_HUMAN	1	1	3.15512e-14	20175.5	17653	17102.2	18577.7	21577	19104.4	1.0788	0.336709	0.279234
DDA1_HUMAN	1	1	1.03424e-15	10454.6	8784.85	9771.83	10716.6	10968.8	9608.81	1.07869	0.300082	0.267725
NR2F6_HUMAN	1	1	3.21236e-12	8934	7372.53	10036.7	8470.69	7471.96	12469.7	1.07854	0.707551	0.42496
BRE_HUMAN	2	2	4.2621e-13	35598.7	30151.3	31827.6	36321.1	35923.4	32989.6	1.07847	0.255149	0.24626
RPAB1_HUMAN	4	4	1.23339e-17	50049	48616.9	51683.1	48684.2	55777.7	57658.7	1.0783	0.243696	0.240355
GOGA5_HUMAN	1	1	8.52521e-12	5379.3	5906.34	5611.57	6302.94	6410.37	5502.98	1.07806	0.24669	0.242329
EIF3B_HUMAN	8	8	1.3145e-17	342382	312298	323533	353748	356937	343878	1.07805	0.0571941	0.123852
DHB4_HUMAN	15	20	1.2043e-20	594864	510400	513875	590039	590421	564987	1.07801	0.218214	0.226355
T2FB_HUMAN	2	2	1.1129e-13	65037.7	65368.4	49351.4	68273.4	69363.9	56129.2	1.07793	0.528645	0.36585
TBB3_HUMAN	33	71	1.7564e-18	4.33836e+06	4.09103e+06	4.22242e+06	4.36197e+06	4.86869e+06	4.40592e+06	1.07784	0.137481	0.181384
PCY1B_HUMAN	1	1	1.77734e-10	15608.6	14377.7	16316.7	16548.7	16886.4	16467.3	1.07774	0.107748	0.161467
RFC3_HUMAN	3	3	1.12497e-16	125849	116500	117015	127238	136454	123578	1.07765	0.129702	0.1763
CBL_HUMAN	1	1	6.29483e-10	12774.9	11817.4	11920.3	12891.6	13795.2	12658.7	1.07759	0.109701	0.162853
JAGN1_HUMAN	1	2	2.28813e-15	5243.71	5252.04	6157.28	6628.66	4757.99	6558.22	1.07757	0.562669	0.375781
TBA4A_HUMAN	42	115	1.84897e-27	4.95998e+06	4.65698e+06	4.43874e+06	5.06907e+06	5.22384e+06	4.85158e+06	1.07746	0.122394	0.171046
GSK3A_HUMAN	2	3	6.36656e-15	39690.9	42597.6	38176.7	41922.2	48276.3	39591.1	1.0774	0.344388	0.282978
XPO2_HUMAN	13	16	4.17338e-17	694129	669064	592773	709546	726311	671406	1.07735	0.21802	0.226347
PRDX3_HUMAN	5	9	4.3691e-15	1.61588e+06	1.34533e+06	1.21194e+06	1.58271e+06	1.53325e+06	1.3795e+06	1.07723	0.466545	0.339666
SNX27_HUMAN	1	1	2.13697e-11	70396.4	64580	62479.6	73821.8	69022.5	69860.3	1.07722	0.142826	0.184925
PYR1_HUMAN	24	29	2.99375e-21	613487	523194	515616	602279	620859	556702	1.07719	0.311868	0.272398
TRI18_HUMAN	3	3	7.17558e-13	31683.8	31032.9	31515.8	31885.5	36154.1	33465.6	1.07718	0.126955	0.174557
AMPM1_HUMAN	2	2	7.48542e-17	102132	91183.8	91723.7	102253	111936	92814.6	1.07706	0.327569	0.277704
ZN668_HUMAN	1	1	3.06919e-12	471.399	591.612	490.679	517.282	534.146	621.903	1.077	0.464839	0.339114
HCD2_HUMAN	7	10	5.76617e-20	56124.8	42500.5	53504.9	57443.4	47762.9	58574	1.07658	0.512047	0.359198
RT27_HUMAN	2	2	8.41571e-13	91383.4	74418.6	77104.4	91146.7	86266.2	84067.5	1.07647	0.335844	0.279234
GYS1_HUMAN	1	1	4.48465e-10	114382	102839	112971	118480	123775	113180	1.07645	0.151223	0.189121
SSRD_HUMAN	2	4	1.61684e-14	73472.7	75759.5	75774.6	76433.5	79434.9	86337.6	1.07644	0.131448	0.17706
ACOT9_HUMAN	2	3	1.60211e-12	71276.9	67277.4	60949.3	71933.1	75252	67500.1	1.0761	0.248766	0.24307
SYLC_HUMAN	16	20	1.14376e-17	976024	912681	871187	975679	1.05893e+06	935052	1.07601	0.215164	0.224655
STAT1_HUMAN	4	4	3.10386e-16	75113.8	68611.5	66947.2	74272.9	81259.8	71082.4	1.07568	0.245063	0.241312
UBA6_HUMAN	3	3	1.02915e-13	78642.9	64339.5	70910.3	73847.1	80351.8	75833.3	1.07546	0.303429	0.269671
IF5_HUMAN	5	6	9.66866e-18	63229.6	57887.1	57704.6	64461.8	61394.6	66444.2	1.07538	0.126363	0.174278
RS3A_HUMAN	14	23	4.61202e-18	1.64639e+06	1.60357e+06	1.44912e+06	1.6795e+06	1.77171e+06	1.60182e+06	1.07533	0.202393	0.217443
RLA2_HUMAN	3	9	2.15934e-16	431795	378683	387875	437849	438102	412570	1.07524	0.178578	0.204115
SMAD4_HUMAN	2	2	3.49777e-11	105877	98598.2	96176.7	105139	112178	105864	1.07494	0.110365	0.163293
CAZA1_HUMAN	12	17	3.38645e-19	355111	308467	314758	365987	361385	324227	1.07489	0.282972	0.260069
NTHL1_HUMAN	1	1	4.38713e-10	9453.69	10688.7	9407.27	10990.4	10364.3	10405.1	1.0748	0.188888	0.210363
AKTS1_HUMAN	1	1	1.44261e-11	29006.8	27357.8	25159.6	30104.1	30217.5	27298.4	1.07477	0.238361	0.237671
CA123_HUMAN	3	3	8.69059e-13	111099	106850	96054.5	121086	112158	104233	1.07476	0.302324	0.269054
BAG4_HUMAN	1	1	1.91404e-12	14961.1	13875	12845.9	14946.9	15600.2	14250.6	1.07475	0.224947	0.230066
PP6R3_HUMAN	2	2	2.7368e-15	26521.3	24532.8	23685.3	26072.3	29103.4	25147.1	1.0747	0.27164	0.254191
AP2A1_HUMAN	8	9	4.36084e-16	136515	113928	138146	136436	130173	151004	1.07469	0.38629	0.303335
NU188_HUMAN	2	2	4.39392e-21	7093.54	6331.3	6931.92	6057.02	8653.74	7164.55	1.0746	0.555236	0.374231
DCTN1_HUMAN	7	8	1.31253e-19	160435	151204	159997	168186	160643	177924	1.07446	0.115353	0.166946
TOM1_HUMAN	1	1	1.17449e-15	3175.39	3356.93	3105.37	3253.37	4068.24	3031.29	1.07421	0.50268	0.354713
PDC6I_HUMAN	11	12	3.41386e-15	260420	237713	232637	261842	274827	248301	1.07417	0.190397	0.211411
NUP43_HUMAN	2	2	1.3047e-16	22569.4	18599.5	20519.3	21283.9	21078.6	23898.9	1.07413	0.356008	0.288681
RL24_HUMAN	7	10	1.37659e-16	397719	397610	384290	415448	443740	407176	1.07354	0.0725331	0.13629
NUD11_HUMAN	2	2	4.7845e-12	69569.4	69187.4	61514.5	70708.8	78311.3	65945.6	1.07337	0.333319	0.278623
DTD1_HUMAN	1	1	9.85651e-15	7608.63	7942.3	7237.65	8621.19	8304.27	7533.05	1.07328	0.218664	0.226621
RNH2A_HUMAN	1	1	1.58383e-16	1081.08	1023.04	1463.73	1434.84	856.876	1537.26	1.07319	0.748068	0.437349
ELYS_HUMAN	2	2	4.82594e-16	26622.5	29025.8	29071.9	31752.6	27564.8	31602.1	1.07317	0.264147	0.249608
LASP1_HUMAN	4	4	7.50768e-16	634129	536171	567076	629480	639828	595015	1.07307	0.255699	0.24626
INT6_HUMAN	1	1	4.59006e-11	17752.8	15048.4	17376.2	16370.1	16916.8	20549.4	1.07292	0.478156	0.344335
KATL2_HUMAN	1	2	2.02603e-15	193603	169468	162950	202005	180075	182186	1.07271	0.335272	0.279234
RL10A_HUMAN	5	7	2.09491e-17	241886	236253	228125	249187	266209	242138	1.0726	0.105074	0.160284
ZN451_HUMAN	1	1	2.88305e-10	27233.5	28799.5	28902	28778.9	32294.7	30026	1.07258	0.151754	0.189301
DDX47_HUMAN	4	5	3.72169e-22	25899.7	24099.1	21798	27377.6	26007.2	23619.1	1.07253	0.343548	0.282678
HDAC6_HUMAN	2	2	2.03709e-12	5123.16	4082.35	4087.09	4638.39	5154.85	4462.73	1.07247	0.470875	0.341391
ARC1A_HUMAN	2	2	2.60064e-14	105650	91966.4	98176	108230	100919	108062	1.07241	0.198061	0.214539
UBCP1_HUMAN	2	2	2.84968e-13	29904.7	31187.4	30687.7	32051.9	35069.1	31302.4	1.07239	0.141243	0.183884
IRF3_HUMAN	1	1	3.32446e-13	1824.57		1317.02		1822.6	1546.4	1.07239
DPP3_HUMAN	7	8	2.91942e-17	227032	208311	193392	217346	239609	217282	1.07237	0.283192	0.260069
RL11_HUMAN	4	7	2.78422e-18	640358	720702	583530	683490	710657	691150	1.07236	0.312354	0.272423
VPS28_HUMAN	1	1	1.68492e-12	14657.3	13848.9	13104.9	14823.6	14869.3	14918.8	1.07211	0.0898957	0.150982
UB2V2_HUMAN	2	2	2.7527e-16	56524.5	52765.7	50966.4	59935.7	60077.9	51785.9	1.07203	0.294543	0.26508
CD2_HUMAN	1	1	3.1297e-10	50666.3	45797.7	53290.9	57537	49291.9	53694.3	1.07191	0.329952	0.27775
PUR6_HUMAN	15	19	4.61267e-23	326027	292483	297996	334082	351480	296577	1.07161	0.319054	0.275148
PAPOA_HUMAN	1	1	2.23777e-13	2602.27	1937.07	1859.27	2325.43	2636.6	1893.72	1.07144	0.658147	0.40921
RM22_HUMAN	3	4	9.55807e-14	52517.4	50987.6	55625.1	55108.8	55512.4	59847.7	1.07125	0.137576	0.181384
PPIL3_HUMAN	2	2	4.56772e-15	15079.6	15633.3	14033.9	15934.4	17968.4	14023.1	1.07105	0.438154	0.328125
SPE39_HUMAN	1	1	3.60764e-18	10043	9735.7	9440.35	10779.9	11311.9	9202.78	1.07103	0.35157	0.286902
MP2K1_HUMAN	4	4	2.60516e-14	108532	89362.5	95077.4	99055.9	114888	99810	1.07094	0.41766	0.31944
STK3_HUMAN	1	1	2.29933e-11	2200.55	1681.29	1280.84	2367.08	1812.84	1348.21	1.07079	0.774271	0.444772
AMPB_HUMAN	3	3	9.37746e-16	13879.3	12021.8	13117.7	14652.5	13638.9	13487.5	1.07074	0.230714	0.233429
CE022_HUMAN	1	1	6.68524e-14	4375.26	4033.25	4959.42	4099.32	5073.69	5140.29	1.07072	0.505801	0.356341
ATX10_HUMAN	4	4	2.00522e-15	60248.6	53964.6	51580.2	55268.1	63480.5	58757	1.07064	0.328825	0.277704
NXT2_HUMAN	1	1	7.05403e-11	1801.8	1756.18	1792.52	2157.9	1809.58	1760.98	1.07064	0.373149	0.296531
BRE1A_HUMAN	2	2	1.20428e-17	26520.6	21554	25439.9	27442.3	26521.5	24742.4	1.07062	0.367145	0.293391
DNJB1_HUMAN	4	4	2.2746e-12	155621	140456	134841	158029	154725	148587	1.0706	0.209863	0.221347
DNJA1_HUMAN	6	6	6.07299e-17	93136.7	82788.9	95177.1	94463	97262.6	98460.9	1.07039	0.188164	0.210363
CLCB_HUMAN	1	1	4.77645e-11	29271.6	23328.9	21427.8	25701.7	28479.5	25056.8	1.07037	0.538561	0.369049
FLOT1_HUMAN	4	4	3.46751e-17	92322.6	82701.9	78929.8	93705.6	91071.9	87010	1.07022	0.251411	0.244151
KAP3_HUMAN	4	4	2.16027e-15	56458.1	48267.5	65436.1	55794.7	63041.5	63266.4	1.07017	0.511618	0.359037
PYGB_HUMAN	8	9	6.61292e-18	60309.6	52822.6	49781.4	56058.6	60823.9	57450.6	1.0701	0.329729	0.277704
COPB2_HUMAN	7	8	4.59115e-16	164868	141364	152217	161750	174143	154636	1.06998	0.294244	0.265028
XRCC1_HUMAN	1	1	1.05414e-11	28467.6	30546	30363.8	32986.8	29145.5	33496.3	1.06994	0.24374	0.240355
PKHO2_HUMAN	1	1	1.50479e-13	11219.7	8470.17	9134	10400.5	9503.74	10934.4	1.0699	0.509113	0.357981
ASF1A_HUMAN	1	1	1.86399e-10	37395.5	33482.1	30806.7	36087.6	38529.2	34167.4	1.06982	0.360149	0.290053
OGT1_HUMAN	7	7	9.84706e-16	173154	149376	156904	170883	170209	171745	1.06967	0.188439	0.210363
PUR8_HUMAN	4	5	1.76668e-12	113911	108437	104857	115147	126889	107959	1.06965	0.281848	0.259615
NBAS_HUMAN	1	1	5.61207e-12	13087.9	10104.8	12360	11839.5	12883.9	13304.8	1.06963	0.454838	0.334207
BRD1_HUMAN	2	2	8.67044e-12	13356.6	11795.2	13698	13491.1	12993.1	15070.6	1.06963	0.352337	0.287135
MMAB_HUMAN	1	1	1.22317e-12	5199.19	4219.74	4342.5	4694.9	4951.06	5072.88	1.06957	0.385117	0.302852
AP1M1_HUMAN	1	1	1.27155e-15	1987.09	1707.99	2130.08	2691.16	1483.71	2055.21	1.06951	0.733806	0.433071
HBXIP_HUMAN	1	1	2.7191e-14	3905.32	3800.75	3328.59	4590.92	4038.38	3172.27	1.0695	0.599842	0.38905
MYL6_HUMAN	7	11	3.7832e-17	443434	407170	391796	443176	470095	415392	1.06943	0.261159	0.248226
AN32D_HUMAN	5	5	3.20481e-12	125664	123964	97862.2	121955	128514	121130	1.06938	0.436063	0.327469
RTF1_HUMAN	7	7	7.88932e-15	140225	122005	121701	135880	137433	137183	1.06919	0.22292	0.228647
RS8_HUMAN	8	15	9.67667e-20	606171	580662	551847	632638	655632	570712	1.06919	0.249907	0.243749
RFC4_HUMAN	5	6	1.25631e-12	127262	119752	122737	130193	132250	132850	1.06908	0.0215905	0.0882546
PPM1A_HUMAN	2	2	8.18281e-15	25740	25152.9	23693	24885.6	28364.1	26485.8	1.06904	0.217884	0.226337
AP3M1_HUMAN	1	1	6.80734e-12	70985.5	68225.7	62228	71375.4	74476.4	69452.2	1.06883	0.194743	0.213585
PDIA4_HUMAN	22	32	1.59331e-22	1.93366e+06	1.49784e+06	1.66569e+06	1.75906e+06	1.8362e+06	1.8526e+06	1.0688	0.419886	0.31975
CARF_HUMAN	1	2	5.38482e-14	35564.5	35556.1	35415.9	36838.3	38451.3	38567.7	1.06872	0.0120968	0.0782905
OSBL8_HUMAN	3	3	2.48014e-16	18490.7	15036.8	16822.3	17821.5	17318.6	18664.1	1.06861	0.343114	0.28245
UBP2L_HUMAN	5	6	1.13781e-18	159216	139172	137296	152642	163787	149110	1.06852	0.296341	0.266246
CNPY2_HUMAN	4	5	2.1288e-18	73767.8	61664.7	60947.5	68439.4	72350.4	68990.1	1.06823	0.361054	0.290533
NT5D2_HUMAN	5	7	3.89279e-17	35337.8	29520.3	30521.7	32149.4	34421	35315.5	1.06821	0.345127	0.283325
ANR16_HUMAN	1	1	1.17218e-12	16122	12071	13121.9	14949.3	14458.5	14724.5	1.06819	0.485036	0.34775
UGGG1_HUMAN	14	15	2.65039e-17	437441	377750	370120	412176	430161	423766	1.06816	0.286652	0.260655
CUL1_HUMAN	2	2	5.62254e-13	94008.5	100401	90356.1	102159	107579	94414.4	1.06808	0.250905	0.244057
HEM6_HUMAN	4	6	1.03608e-11	63514.1	57397	58073.4	67887.3	61449.5	61817.5	1.06799	0.227326	0.232051
DDAH2_HUMAN	5	6	1.28024e-13	481673	449701	488275	479644	505032	531461	1.06797	0.167868	0.197685
F210A_HUMAN	1	1	4.03217e-11	24122.7	24526.3	21019	25463.5	24319.4	24617.4	1.06793	0.245386	0.241312
RRP7A_HUMAN	1	1	1.48641e-14	7808.46	8210.24	8630.48	8092.92	8981.13	9246.15	1.06779	0.257164	0.246364
EIF3M_HUMAN	1	1	1.16811e-13	1099.59	1025.36	1252.81	1140.16	1232.94	1233.11	1.06763	0.360295	0.290053
MRT4_HUMAN	4	5	2.73824e-21	68037.4	59424.7	61569.3	68712.9	67596.7	65495.6	1.06758	0.197114	0.214382
FIBP_HUMAN	1	1	6.30826e-11	40675.1	37040.9	42012.2	46041.1	42211.3	39555.6	1.06749	0.324195	0.276449
TBAL3_HUMAN	7	13	2.20808e-14	437520	352354	357858	377107	428508	419533	1.06745	0.462038	0.337759
MACD1_HUMAN	2	2	9.52803e-17	28020.6	19897.7	22653	25355.5	26317.2	23653.5	1.06738	0.561858	0.375781
S10A4_HUMAN	2	2	2.47966e-11	85423.9	71338.7	74364.4	87080.2	80061.5	79525.2	1.06724	0.352187	0.287135
CSK_HUMAN	1	1	5.04461e-15	16859	15385	15902.9	17003.7	17065.4	17307.3	1.06708	0.0713626	0.135405
OPLA_HUMAN	1	1	4.36746e-13	15626	11101.7	10628.8	11860.4	14609.7	13369.1	1.06646	0.66619	0.411226
VIME_HUMAN	47	77	1.04704e-21	5.39239e+06	4.32202e+06	5.51289e+06	4.73827e+06	5.04576e+06	6.45387e+06	1.06637	0.631499	0.399953
TM9S2_HUMAN	1	1	1.62189e-11	6443.13	5310.26	5219.36	6037.05	5540.32	6520.63	1.0663	0.482312	0.346352
GLU2B_HUMAN	8	14	2.02288e-15	431890	377531	364325	421687	424876	404984	1.06628	0.295662	0.26577
PDLI4_HUMAN	2	2	3.71442e-11	36137.5	33701.8	29693.8	34177.4	36118.3	35821.1	1.06615	0.328376	0.277704
F192A_HUMAN	2	2	1.14611e-19	49300.9	43614	44741.1	48358.6	50859.2	47542.4	1.06614	0.204593	0.21787
RBNS5_HUMAN	1	1	1.15224e-10	6410.28	7079.22	7060.07	7087.41	7545.15	7275.84	1.06612	0.152621	0.189589
THTR_HUMAN	2	2	1.11017e-17	18730.3	15021.8	18356.6	19217.1	16285.7	20040.3	1.06591	0.52347	0.363928
GSK3B_HUMAN	2	2	1.45269e-11	76206.8	72478.2	74734.4	79093.4	83956.9	75078.4	1.06584	0.153293	0.189897
UFL1_HUMAN	4	4	5.30332e-13	54758.6	48537.8	60490.9	59290	52700.4	62569.6	1.06577	0.47043	0.341244
LEO1_HUMAN	2	2	9.46689e-16	11005.6	11100.1	10785.8	10827.4	12857.6	11368.5	1.06573	0.30569	0.270168
UBR4_HUMAN	10	12	6.37448e-15	185466	183385	163112	186949	201650	178310	1.06569	0.302943	0.269471
CHIP_HUMAN	2	2	1.79793e-12	83613.4	72604.2	74628.9	80943.9	86970.6	78054.8	1.06551	0.304459	0.26988
PRS6A_HUMAN	18	21	2.43352e-20	461532	396917	420466	453851	473819	434706	1.06526	0.274679	0.256043
FOXK1_HUMAN	2	2	2.50552e-10	31783.9	30876.4	27406.3	28794.1	34362.2	32786	1.06524	0.409311	0.315594
RFC5_HUMAN	1	1	2.1298e-17	14936.4	16109.8	15488.9	16559.8	15798.8	17208.9	1.06516	0.129173	0.175962
UBR5_HUMAN	3	3	3.84503e-13	22219	20265.5	19545.2	23513	21064.7	21491.8	1.06513	0.287721	0.260993
T194A_HUMAN	1	1	6.69322e-11	18244.9	17106	18597.3	19704	19552.8	18201.1	1.06506	0.149237	0.188345
HD_HUMAN	1	1	2.70433e-10	48577.3	42751.9	46488.3	50296.3	49719.6	46762.7	1.06502	0.214249	0.224254
MCA3_HUMAN	2	2	2.04065e-26	11478.6	7577.1	11212.3	11390.3	11436.6	9404.37	1.06486	0.670038	0.412162
ZN207_HUMAN	3	4	2.45108e-16	61477	58727.5	49238.7	64731.9	59672.5	56018.5	1.0648	0.460385	0.336964
UB2V1_HUMAN	1	1	1.52146e-12	51120.5	47568.2	44860.5	53788.5	53795.7	45249.5	1.06468	0.411102	0.31643
G3BP2_HUMAN	5	6	2.78107e-16	49837.1	45421.3	49771	51717.3	51513.4	51171.6	1.06463	0.100678	0.158476
PTPA_HUMAN	2	2	1.04234e-12	39694.7	39002.9	31487.5	40595.3	38948.8	37743.6	1.06446	0.438586	0.328125
PABP4_HUMAN	11	18	4.74078e-21	763180	661088	644547	728252	775047	698497	1.06428	0.363568	0.292293
CTBP2_HUMAN	3	4	6.87961e-12	207751	190775	222444	227325	215481	218071	1.06427	0.24743	0.242402
UBP27_HUMAN	1	1	2.28881e-10	14794.5	15261.9	12375.9	14514.1	15663.2	14976	1.06413	0.395836	0.308529
GIT1_HUMAN	3	3	1.19404e-20	11067.8	12365.6	11376.3	11743.5	11964.3	13332.9	1.06409	0.305043	0.269997
LRC41_HUMAN	3	3	3.12093e-14	7659.91	6292.72	6754.12	8187.2	6396.14	7448.09	1.06397	0.538195	0.369049
G6PD_HUMAN	4	6	4.94905e-18	84262.3	67096.4	72705.1	77074.3	82459	78854.9	1.06393	0.418254	0.319485
NPC1_HUMAN	1	1	2.68568e-10	13670	12196.8	12831.9	13773.3	12593.8	14797.4	1.06371	0.34391	0.282845
RS29_HUMAN	2	5	1.00005e-14	99188.6	99745.2	103112	107166	116339	97784.1	1.06371	0.307907	0.270842
CAF1A_HUMAN	5	5	7.07861e-14	40427.8	31261.1	38070.2	40929.7	38730	37086.3	1.06366	0.476106	0.343689
ARI2_HUMAN	1	1	5.98548e-19	2521.32	1966.65	2487.5	2580.08	2623.72	2215.22	1.06359	0.540744	0.369454
I2BP1_HUMAN	1	1	6.2729e-12	31055.8	27412.5	28206.9	29472.7	31450	31262.2	1.06357	0.222561	0.228536
PSD7_HUMAN	5	6	1.8056e-15	141178	114915	114037	133077	132485	128087	1.06354	0.434864	0.327256
HS105_HUMAN	12	14	1.72726e-17	344206	316584	296461	336973	353402	327565	1.0634	0.268715	0.25206
TBB2B_HUMAN	55	148	5.59553e-19	5.44681e+06	5.03894e+06	5.12513e+06	5.35858e+06	5.94238e+06	5.29833e+06	1.06332	0.241699	0.239729
IDHP_HUMAN	15	20	3.79358e-18	620170	536115	579237	616831	599348	629192	1.06329	0.228321	0.232489
DDX52_HUMAN	1	1	1.44685e-10	17809.3	22732.6	20869.3	20833.9	25113.2	19346.3	1.06322	0.595475	0.38706
DRG2_HUMAN	1	1	1.68564e-10	25842.1	24968.6	23080.9	26744.4	28090.2	23727.3	1.0632	0.365249	0.292855
MPPB_HUMAN	7	7	8.18006e-18	167422	142972	149148	163490	166414	158677	1.06319	0.27601	0.256506
RWDD4_HUMAN	1	1	4.28272e-13	27865.9	26043.2	22194.4	27486.9	29602.1	23818.8	1.06313	0.537359	0.368994
P3H1_HUMAN	6	6	2.59778e-16	249956	194738	187687	223170	228388	220731	1.06311	0.538795	0.369049
ECI2_HUMAN	3	3	4.20824e-19	90312.4	80958.6	81819.3	93806.4	93113.2	82136.4	1.06308	0.331156	0.277778
TBB2A_HUMAN	54	144	5.59553e-19	5.38902e+06	4.97994e+06	5.05206e+06	5.28824e+06	5.87345e+06	5.23065e+06	1.06299	0.250196	0.243898
SYCM_HUMAN	3	3	4.14994e-15	67647.5	64844.3	58582.7	66828.7	69849.1	66426.7	1.06296	0.23744	0.237149
MOCS3_HUMAN	1	1	1.33294e-10	30493.4	29780.8	26193.1	32763.4	29357.1	29787.5	1.06292	0.348216	0.285122
TTI1_HUMAN	1	1	3.04712e-16	8021.32	8246.14	7006.59	10056.8	7162.7	7517.55	1.06286	0.647433	0.405746
SETD3_HUMAN	1	1	1.94787e-12	13153.6	11158	14189.2	12059.1	12762.7	16092.9	1.0627	0.626619	0.399039
UCHL5_HUMAN	3	3	1.24794e-13	62431.7	53107.2	58194.9	62831.3	62196.3	59591.9	1.06266	0.275043	0.256249
S39AE_HUMAN	2	2	1.58642e-13	17414	14358.8	16010.3	17002.5	17483	16285.9	1.06254	0.353111	0.287395
SRC8_HUMAN	8	10	1.74444e-18	592192	518256	481262	578173	583231	529693	1.06244	0.418941	0.319576
SFRP1_HUMAN	1	1	3.51226e-12	12114.4	10694.4	9548.49	11763.4	11771.7	10839.1	1.06233	0.450138	0.333006
AKAP2_HUMAN	2	2	1.90539e-14	34873.2	22070.6	29895.1	27479.6	32574.7	32180.8	1.06214	0.681352	0.415767
SPC24_HUMAN	1	1	3.01515e-13	2505.98	2612.99	2016.88	2440.79	2724.46	2413.78	1.06211	0.518036	0.362047
TAF8_HUMAN	1	1	9.92034e-13	2834.74	2271.54	2752.75	2955.82	2649.6	2739.77	1.06186	0.458585	0.336197
PEX3_HUMAN	1	1	3.75348e-11	27587	24394.6	25975	29089.3	26300.4	27367.3	1.06158	0.262692	0.249022
MECR_HUMAN	1	1	1.4975e-12	7543.48	5970.98	7269.33	7331.64	6892.52	7839.03	1.06156	0.486396	0.348183
SCML2_HUMAN	1	1	8.74232e-16	2589.87	2110.22	2026.77	1918.36	2935.28	2287.29	1.06155	0.709665	0.425807
SEP15_HUMAN	1	1	3.17206e-10	7408.6	5811.92	7338.15	6389.46	7536.08	7898.03	1.06153	0.574937	0.379222
TF3C4_HUMAN	2	2	4.88995e-15	18487.9	12847.2	18665.2	16422.2	17327.3	19325.5	1.06149	0.650176	0.406515
RM23_HUMAN	1	1	1.18248e-17	8724.64	7792.94	8965.88	8559.24	9517.48	8963.41	1.06109	0.315717	0.273989
GIPC1_HUMAN	1	1	9.32431e-11	2727.26	3209.63	3772.03	3016.77	4242.36	3041.71	1.06097	0.715768	0.427931
PSMD6_HUMAN	4	4	9.42695e-14	82523.1	81943	79015.9	84895	91791.2	81639.7	1.06097	0.195083	0.213696
TRUA_HUMAN	1	1	1.50474e-14	29183.3	27664.3	26228.9	30073	29895.2	28167	1.06089	0.182713	0.207116
NOSIP_HUMAN	1	1	1.27184e-15	13024.7	12743.4	12687.7	14484.6	14000.3	12311.4	1.06086	0.307001	0.270392
SYYM_HUMAN	2	2	3.15775e-17	16663.1	15471.2	16039.6	18058.3	15995.2	17049	1.06079	0.228858	0.232736
VPS29_HUMAN	4	4	4.48915e-15	231008	198856	196309	226803	213601	223786	1.06071	0.345444	0.283403
DNM1L_HUMAN	4	4	3.75301e-12	21396.7	18445.5	19451.2	20535.3	22565.5	19788.7	1.06065	0.374175	0.296703
NAA15_HUMAN	6	6	5.568e-17	103048	86677.6	91968.4	103069	108904	86749	1.06045	0.526841	0.365136
R113A_HUMAN	1	1	3.44376e-11	1435.04	1598.82	1448.53	1506.25	1827.11	1418.14	1.06003	0.542473	0.370091
K1C18_HUMAN	12	19	1.34126e-17	729628	534766	629798	686945	688185	632733	1.06001	0.556676	0.374807
IF2B1_HUMAN	22	35	5.03748e-22	1.41053e+06	1.34043e+06	1.39426e+06	1.40512e+06	1.4922e+06	1.49664e+06	1.06001	0.0859019	0.147226
PRS7_HUMAN	6	8	6.79925e-17	239045	225230	212007	255354	245291	216157	1.05992	0.392622	0.307497
E41L5_HUMAN	3	3	5.5948e-14	14951.1	15345	16806.6	15872.3	16000.5	18049.6	1.05986	0.356904	0.288975
ASPH_HUMAN	3	3	5.78252e-14	66891.1	63211.2	59846.6	63619	67360.3	70264.4	1.05946	0.24988	0.243749
ACPM_HUMAN	2	3	1.97312e-13	45231.1	41806.5	40894.1	45254.6	45124.8	45154.5	1.05942	0.12746	0.174797
CNIH4_HUMAN	1	1	3.4619e-17	1548.04	1481.56		1089.28	2055.13	1669.97	1.05941
NU133_HUMAN	5	5	6.95881e-15	70451	61027.1	66461.4	71113.3	69459.3	69107.7	1.05932	0.234762	0.235658
RRAS2_HUMAN	2	2	2.6937e-14	68630.7	57225.9	60087.7	69842.9	64530.5	62557.3	1.05908	0.41787	0.31944
PML_HUMAN	2	2	3.15502e-13	15429.6	13290.4	12417	14414.6	15773.7	13373.8	1.05895	0.514954	0.360717
CA131_HUMAN	1	1	1.76555e-10	41542.2	38694.4	35518.2	40239.8	41978.2	40334.5	1.05873	0.283131	0.260069
SYFM_HUMAN	1	1	5.35766e-15	2271.35	1608.28	1629.35	2380.34	1825.26	1626.82	1.05871	0.748134	0.437349
SRGP3_HUMAN	1	1	4.76174e-14	11327.8	12534.7	12114.3	11428.7	11664	14996.1	1.0587	0.590433	0.384622
BCL10_HUMAN	1	1	1.14332e-10	5818.45	5777.84	5068.4	5649.53	7178.19	4813.83	1.05862	0.680185	0.415546
GMPR2_HUMAN	2	2	7.88385e-18	2896.38	1397.89	2826.03	3734.15	2868.76	934.093	1.05852	0.89206	0.474584
SYK_HUMAN	8	8	1.22148e-16	200449	197799	184082	211529	215352	189523	1.05852	0.298464	0.267214
CT2NL_HUMAN	2	2	2.17229e-13	34275	30385.1	30270.4	32848.8	34861.4	32757.5	1.05833	0.281636	0.259615
SMCA5_HUMAN	17	20	6.78989e-17	449599	447875	463899	487469	474218	478996	1.05826	0.0143912	0.0794541
ARI3A_HUMAN	3	3	5.37874e-16	27538.5	22328.1	22350.8	24915.4	23401.7	28106.7	1.05825	0.561875	0.375781
PTH2_HUMAN	4	4	5.9664e-14	28437.4	26521.2	27768.1	31301.8	28989.3	27253.7	1.05824	0.284289	0.260365
ARFG3_HUMAN	1	1	2.11234e-12	28795.3	25116.7	24610	26902.4	28032.3	28157	1.0582	0.330943	0.277778
PIN4_HUMAN	1	1	4.26816e-14	19544.3	14325.4	17684.1	14497.8	17916.2	22134.5	1.05809	0.728916	0.431895
BAD_HUMAN	1	1	4.92487e-18	4906.62	4747.97	6056.08	5227.88	5547.37	5847.67	1.05807	0.535676	0.368263
BYST_HUMAN	1	1	6.31114e-17	18273.8	16212.9	17757.1	19875.9	19513.1	15882.5	1.05795	0.515772	0.360961
ASPC1_HUMAN	1	1	3.34324e-10	29565.8	25753.6	26149.3	26514.2	32101.3	27574	1.05795	0.49485	0.351825
ERF3B_HUMAN	3	3	1.72129e-12	96158.4	76188.9	78071.6	88287.5	91898.6	84740.5	1.05793	0.509946	0.358426
DDR2_HUMAN	1	1	2.41672e-10	38719.9	42472.9	43351.1	46339.9	37390.9	48006.2	1.05776	0.540657	0.369454
WDR46_HUMAN	1	1	2.79711e-11	1949.99	1694.69	1755.92	2073.24	1674.36	1963.81	1.05755	0.505219	0.356184
TS101_HUMAN	3	3	1.36146e-13	47358.6	44284.3	43926.7	46438.1	48448.1	48468.3	1.05742	0.112683	0.165048
RL31_HUMAN	4	6	3.82706e-19	171541	196835	182621	201458	194152	186988	1.05735	0.27951	0.258188
ACTZ_HUMAN	3	4	1.00562e-18	21654.4	18040.5	19362.2	20984	20382	21075.6	1.05731	0.354358	0.287734
VAPA_HUMAN	6	8	1.19295e-15	192118	154879	166758	175837	165301	202054	1.0573	0.560879	0.375488
EMD_HUMAN	3	3	1.19235e-16	23857.9	20517.7	23518.9	25828.3	22400.8	23553	1.05726	0.425817	0.323441
CD11B_HUMAN	4	4	3.48431e-14	96307.4	94484.9	93317.1	98772.1	105198	96388.1	1.05719	0.122315	0.171046
RB3GP_HUMAN	1	1	2.55559e-16	12097.2	13495.8	9903.57	11496.9	15803.2	10224.1	1.05712	0.750692	0.438121
RRP5_HUMAN	9	10	9.89756e-15	150066	138991	145062	154818	159287	144781	1.05705	0.197843	0.214487
TCF7_HUMAN	3	3	1.55928e-11	53742.1	49134.6	53769.9	51803.1	56117.4	57656.9	1.05701	0.270996	0.253934
LETM1_HUMAN	3	4	2.09808e-16	46052.1	42996.4	39863.3	45392.9	42852.3	47998	1.05687	0.352239	0.287135
RAD50_HUMAN	5	5	4.42481e-12	73734	66892.4	65367.4	71501.7	72914.2	73260.6	1.05671	0.212554	0.223186
Contaminant_ALBU_HUMAN	9	13	6.2073e-19	570034	427965	543341	547804	566868	513875	1.05658	0.5639	0.375781
FPPS_HUMAN	8	9	1.17062e-14	319372	280065	292329	275367	319078	347753	1.05655	0.522841	0.363928
ZN192_HUMAN	1	1	3.61123e-12	2006.18	2035.94	2073.51	2016.99	2079.76	2364.67	1.05654	0.34891	0.285122
FBP1L_HUMAN	5	5	6.70497e-19	69662.3	70034.4	67345.6	70217.7	79457.9	69050.8	1.05643	0.315577	0.273989
ACTC_HUMAN	48	147	1.48276e-20	1.80613e+07	1.59864e+07	1.60261e+07	1.76972e+07	1.78773e+07	1.73094e+07	1.05612	0.254864	0.24626
ISOC1_HUMAN	1	1	4.22683e-14	13998.8	11536.1	12151.8	13212.2	12982.2	13605.3	1.05607	0.407635	0.314518
ACTH_HUMAN	47	145	1.48276e-20	1.80379e+07	1.59597e+07	1.59999e+07	1.76632e+07	1.78502e+07	1.72862e+07	1.05605	0.256337	0.24626
KIF5C_HUMAN	10	10	3.14511e-17	144406	135198	120537	140646	144951	136946	1.05599	0.365636	0.293034
C19L1_HUMAN	1	1	4.42272e-14	5022.09	3269.6	3029.58	4579.66	4235.16	3139.3	1.0559	0.796013	0.450841
STMN2_HUMAN	3	3	4.65086e-14	188474	158326	160005	167958	187062	180062	1.0558	0.449667	0.333006
SYNE2_HUMAN	7	7	1.05737e-15	191101	194272	195482	212216	201253	199692	1.05562	0.0604269	0.126628
RM39_HUMAN	3	3	6.50687e-15	48957.7	38701	39358.1	45716.9	46226.3	42127.5	1.05554	0.544709	0.370839
CBX3_HUMAN	5	9	7.44449e-17	252960	153767	283064	235707	284488	207902	1.05553	0.790774	0.449412
MK_HUMAN	5	7	1.21995e-14	164594	172395	193492	195087	177197	187611	1.05545	0.38539	0.302895
AMPH_HUMAN	3	3	7.13567e-20	12633.8	11302	10478.9	11462	11928.6	12931.1	1.05541	0.451562	0.333233
KDEL2_HUMAN	3	3	1.63702e-15	33337.7	29398.1	26677.4	30278.6	32397.9	31655.5	1.05501	0.464682	0.339114
6PGD_HUMAN	15	22	1.55056e-22	1.08695e+06	1.02362e+06	954309	1.03984e+06	1.18674e+06	1.00675e+06	1.05496	0.450923	0.333089
BOD1_HUMAN	1	1	3.17973e-10	50447.8	48633.5	41023.6	50529.8	51696	45577.2	1.05495	0.497476	0.35299
RAVR1_HUMAN	1	2	3.37867e-13	35389.4	29405.8	35775.2	35060	35284.5	35745.7	1.05488	0.424655	0.322833
PPCE_HUMAN	4	4	4.41827e-20	71030.6	79905.7	70085.6	78201.6	82894.1	72055.8	1.05488	0.413099	0.317148
SP16H_HUMAN	17	21	1.63257e-21	660241	619712	617998	668169	684717	648778	1.05464	0.115952	0.167001
IQGA1_HUMAN	8	8	7.95648e-17	175452	152047	148990	174072	173951	154488	1.05461	0.45886	0.33621
IMP4_HUMAN	3	3	6.87964e-18	45938.8	43888.4	47485.3	46708.8	47559.1	50522.8	1.05446	0.184439	0.208287
HNRL1_HUMAN	4	5	1.1018e-18	240380	224012	223711	235975	261533	228035	1.05441	0.339182	0.280504
FLNA_HUMAN	76	106	8.53094e-23	4.29991e+06	3.56992e+06	3.39694e+06	3.92692e+06	4.26766e+06	3.68349e+06	1.05426	0.564048	0.375781
DYHC1_HUMAN	71	86	2.80152e-21	2.17343e+06	2.08287e+06	1.97197e+06	2.15527e+06	2.26423e+06	2.14643e+06	1.05421	0.180606	0.205606
LIN41_HUMAN	4	4	1.81456e-17	27428.8	26068	26796	30725.5	27472	26433.9	1.05403	0.344768	0.28316
CX056_HUMAN	1	1	1.41048e-12	26936.7	25940.5	24337.4	28191.9	29096.6	24092.5	1.05396	0.463641	0.338516
TTC1_HUMAN	2	2	4.13215e-16	165493	146553	148396	157307	170617	157334	1.05389	0.331018	0.277778
MCM2_HUMAN	15	19	1.71046e-21	300720	283651	270419	310631	308129	281985	1.05376	0.293628	0.264684
DOCK1_HUMAN	3	3	1.32082e-12	77283.1	70980.9	81263.1	81337.3	82107.6	78414.2	1.05373	0.267995	0.25206
CCNK_HUMAN	1	1	8.27441e-18	759.567	1119.25	685.587	960.585	979.423	762.06	1.05368	0.776223	0.445322
RGAP1_HUMAN	1	1	1.36421e-12	4661.81	3669.29	5277.88	4585.45	4190.58	5563.16	1.05366	0.715202	0.427879
LMBD2_HUMAN	1	1	5.54679e-14	7789.87	7584.47	8263.38	8880.42	8087.26	7938.23	1.05365	0.299374	0.26743
PSB4_HUMAN	8	8	1.376e-22	251296	218106	227674	244299	253124	236998	1.05357	0.317525	0.27479
ARFP1_HUMAN	2	2	6.76807e-15	27512.3	23005.9	24179.8	26638.2	24745.6	27315.6	1.05357	0.438962	0.328247
SYUA_HUMAN	1	1	1.42821e-10	36889.8	22568.7	26774	32738.6	29894.1	28210.7	1.05347	0.747239	0.437349
AP2A2_HUMAN	6	6	1.60324e-15	88859.1	74074.7	76959	86052.2	84158.6	82443.2	1.0532	0.411435	0.316539
HDGF_HUMAN	7	11	1.38601e-14	304477	285613	263292	288007	333963	276697	1.05306	0.515284	0.360761
S30BP_HUMAN	1	1	1.48778e-18	21930.1	17547.9	18644.1	20990.7	20663.4	19547.6	1.05299	0.500376	0.353814
CUL2_HUMAN	2	2	1.57205e-14	38140.5	34196.1	33245.6	37766.3	40278.9	33117.9	1.05286	0.510449	0.358639
ADA_HUMAN	3	3	2.15037e-16	28759.1	29079.3	26792.2	29202.5	30674.4	29225.6	1.05284	0.159947	0.192938
PPT1_HUMAN	5	8	8.90976e-17	292797	279998	326570	313828	301262	331748	1.05279	0.391009	0.306368
CPSF1_HUMAN	6	7	3.63485e-14	52105.5	49708.4	47962.5	51899.4	51227.9	54554.6	1.05278	0.169153	0.19864
MARCS_HUMAN	6	10	1.19464e-20	68767.4	62378.9	65140.7	65549.8	66864.1	74227.4	1.05275	0.351146	0.286688
TFAM_HUMAN	3	3	1.78466e-14	99061.1	94866.4	98742.9	98219.3	107295	102571	1.05267	0.156212	0.191713
DOCK6_HUMAN	3	3	3.84122e-12	83222.6	75741.9	72219.5	81257.6	80019.8	82063.5	1.05259	0.286536	0.260655
DOCK7_HUMAN	5	5	3.36911e-14	99963.7	87409.4	86642.3	96759.9	94160.5	97490.5	1.05253	0.340136	0.280941
TBB4B_HUMAN	53	138	5.59553e-19	5.59399e+06	5.20101e+06	5.30021e+06	5.44597e+06	6.08917e+06	5.40497e+06	1.05249	0.324659	0.276673
TRI33_HUMAN	4	4	1.18384e-15	83975.6	80263.5	75826.6	84852.3	84915.8	82889.9	1.05245	0.161505	0.19357
CCD50_HUMAN	2	2	7.16766e-16	45517.8	49276.1	42835.4	44705.6	51145.9	48977.9	1.05232	0.417721	0.31944
EYA3_HUMAN	1	1	1.55201e-14	1621.81	1743.63	1231.64	1388.35	1483.25	1965.83	1.05228	0.751577	0.438178
UBE3A_HUMAN	2	2	2.18569e-15	12289.5	10104.5	9702.22	12628.2	9795.34	11349.5	1.05225	0.651696	0.406679
RENT1_HUMAN	8	8	3.5257e-18	108450	98611.2	98716.3	110153	109558	102037	1.05223	0.271697	0.254191
RN157_HUMAN	1	1	5.46318e-14	8682.92	6857.23	8582.33	8824.33	8502.38	8054.56	1.05218	0.543759	0.370545
DPCD_HUMAN	1	1	2.73686e-14	16730.2	14720.9	13406.8	15585.4	16010.4	15595.6	1.05202	0.470288	0.341244
EP15R_HUMAN	3	3	6.32341e-13	79769.2	69162.3	72557.9	73557.8	77581.5	81869.7	1.05201	0.385166	0.302852
ENAH_HUMAN	3	3	5.92958e-13	57915.8	46764.4	41455.2	57340.3	53320.8	43050.3	1.05184	0.715463	0.427892
STT3B_HUMAN	3	3	9.91881e-15	48254.2	49583.5	44369.1	49492.8	50118.2	49957.4	1.05177	0.194362	0.213481
PPOX_HUMAN	1	1	1.45137e-11	16645.9	13548.7	15668.3	14929.6	16219.9	17084.6	1.0517	0.51502	0.360717
RT31_HUMAN	1	1	6.45681e-11	8818.95	8372.02	7886.13	8381.74	9571.54	8417.82	1.0516	0.41482	0.317787
DDX4_HUMAN	2	2	9.75917e-17	32371.7	24904.5	25186.2	26792.2	33535.8	26387.6	1.05158	0.695453	0.421321
CDK1_HUMAN	7	8	3.07777e-15	301515	295075	283676	285067	335990	304610	1.05157	0.390294	0.305942
P5CS_HUMAN	5	7	6.03116e-20	199988	152085	175999	178432	186264	190562	1.05148	0.560096	0.375157
STXB1_HUMAN	2	2	2.06944e-15	104184	97234.9	102392	102203	115379	101866	1.05147	0.348522	0.285122
HOOK3_HUMAN	1	1	2.9808e-12	6600.78	6647.95	6215.77	6400.25	7356.43	6709.54	1.05146	0.346437	0.284009
PROF2_HUMAN	2	3	1.40609e-18	66952.1	60750.4	58331	66664.6	62499.8	66439	1.05144	0.333325	0.278623
MNF1_HUMAN	1	1	2.92738e-16	28165.1	23177.9	26333	27370.3	26737.8	27562.7	1.05143	0.418465	0.319485
MKL2_HUMAN	1	1	3.54671e-13	13867.8	13594.5	14337.3	13647.3	15271.3	15029.6	1.0514	0.263071	0.249142
YES_HUMAN	7	7	1.12492e-13	485977	419750	396558	474568	453126	441496	1.05138	0.477466	0.344254
CKAP4_HUMAN	22	28	6.48404e-18	485929	463673	457958	454667	483836	541251	1.05129	0.420421	0.320022
LC7L3_HUMAN	8	10	5.32667e-17	97029.8	98196.2	99085.6	96809	107069	105528	1.05129	0.196433	0.214126
TANK_HUMAN	1	1	7.74103e-12	29320	26833.6	28949.1	28103.7	30988.2	30375	1.05128	0.281706	0.259615
KCRB_HUMAN	12	14	9.91301e-21	225637	221110	221262	223665	240047	238498	1.0512	0.103645	0.159681
TBB6_HUMAN	25	51	9.67537e-19	2.09484e+06	1.88346e+06	1.83539e+06	1.96939e+06	2.16362e+06	1.97825e+06	1.05119	0.384964	0.302852
KIF22_HUMAN	3	3	4.84478e-13	58732	51812.7	54249	59410.5	59193.2	54619.9	1.05115	0.333737	0.278837
XRN2_HUMAN	6	7	1.29603e-16	91913	73050.1	87353.8	91733.6	84731.9	88709.4	1.05096	0.516675	0.361452
AN32C_HUMAN	3	3	1.298e-13	174523	175965	138092	178078	180938	154440	1.05091	0.609107	0.392498
TXND5_HUMAN	9	12	1.11017e-18	313438	241393	263154	291150	281231	287220	1.05088	0.55442	0.373998
F169A_HUMAN	1	1	3.95299e-13	1631.95		1709.09	1590.65	1724	1951.41	1.05078
SAR1A_HUMAN	4	4	6.37162e-15	187524	165606	179146	180878	190095	188305	1.05073	0.266817	0.251732
CHID1_HUMAN	2	2	4.31275e-14	13387.8	12505.6	10939.2	12592.7	13677.4	12427.5	1.05064	0.488717	0.34908
CPSF2_HUMAN	6	6	2.55779e-17	117247	103900	102236	120148	113439	106090	1.05039	0.433772	0.326952
DDX46_HUMAN	9	10	4.37581e-17	335483	306872	267265	286635	342376	326420	1.05036	0.585819	0.383993
DICER_HUMAN	2	2	3.12139e-13	6156.75	6787.3	6574.53	6437.39	6742.31	7321.29	1.05033	0.362085	0.291232
EXOC5_HUMAN	1	1	1.33619e-12	32660.9	30667	27229.4	32703.7	34316.6	28093.1	1.05031	0.568624	0.377245
CHD7_HUMAN	4	4	1.77577e-12	174240	165298	160232	183175	171354	170362	1.05027	0.222684	0.228536
SCAFB_HUMAN	3	3	1.54994e-16	32539.4	35762	30865.5	34524.6	32478.8	37131.3	1.0501	0.447685	0.332214
K1C19_HUMAN	1	2	4.30481e-13	4180.9	4635.39	1908.27	5059.23	2732.02	3470.45	1.05009	0.877226	0.470945
TAOK1_HUMAN	2	2	4.16062e-16	10023.4	10390.4	10772.4	10574.5	11108.4	11063.6	1.05003	0.132239	0.177857
RUVB2_HUMAN	12	12	1.56676e-17	268714	254367	236570	266978	270905	259725	1.04997	0.268582	0.25206
PHF6_HUMAN	3	6	4.91875e-17	175570	177137	166372	184700	187497	172817	1.04996	0.198493	0.214671
IMB1_HUMAN	14	20	1.08172e-16	395098	397546	365138	394885	426029	394616	1.04988	0.261606	0.24841
LSM3_HUMAN	2	2	1.95919e-13	92171.4	98598.3	87717	105185	95133.2	92055	1.04986	0.412797	0.317129
ZN579_HUMAN	2	2	1.54639e-13	20413.3	20226.8	19863.2	19644.7	21856.4	22014.4	1.04979	0.268358	0.25206
ELOB_HUMAN	1	1	5.14259e-12	37266.4	29788.9	31133.5	36020.8	32683.5	34371.2	1.04977	0.549451	0.372296
EPIPL_HUMAN	2	2	5.25199e-23	25361.8	22092.5	21707	24464	24386	23739.1	1.04956	0.388417	0.304738
SRSF4_HUMAN	7	11	1.29956e-16	2.06105e+06	2.01086e+06	2.06577e+06	2.20343e+06	2.10148e+06	2.13691e+06	1.04955	0.0430546	0.110558
DNLI3_HUMAN	9	9	3.46492e-16	131464	129298	125603	133692	139001	132819	1.04955	0.0687234	0.132496
AMPD2_HUMAN	1	1	4.231e-13	61106.8	59350.1	58791.7	54286.9	69978.5	63852.9	1.04948	0.556934	0.374811
DPOD1_HUMAN	11	11	3.09163e-17	300243	276768	282346	309479	300293	292058	1.04942	0.178469	0.204115
PCID2_HUMAN	2	3	3.89826e-13	137585	168601	146085	141917	171374	161255	1.04925	0.589059	0.384275
IF4G3_HUMAN	4	4	1.11922e-16	47711.6	45027.3	45349.8	48140.6	49336.9	47409.9	1.04924	0.0894671	0.150696
PCCA_HUMAN	6	6	1.00184e-16	56522.8	52723.8	51981.1	59885.1	55790	53473.3	1.04913	0.322919	0.275987
WNK1_HUMAN	3	3	2.92644e-11	122085	112089	98594.5	120644	120106	108218	1.04868	0.532935	0.367651
RM47_HUMAN	1	1	3.69775e-10	4886.15	3974.68	4056.14	5128.02	4317.04	4099.63	1.0486	0.650114	0.406515
KS6B2_HUMAN	1	1	6.23299e-11	7465.76	7886.41	7364.5	8068.79	8151.93	7595.05	1.04838	0.195251	0.213749
PDIA3_HUMAN	32	43	1.55263e-18	2.69501e+06	2.02541e+06	2.28057e+06	2.36738e+06	2.53547e+06	2.43678e+06	1.04837	0.604574	0.39141
ACTG_HUMAN	61	184	1.25253e-22	1.85814e+07	1.64541e+07	1.67253e+07	1.83548e+07	1.83254e+07	1.75781e+07	1.04825	0.30911	0.271077
ECM29_HUMAN	4	4	1.11534e-24	73150.2	71141.1	63086.6	72045.8	79419.4	65915.4	1.04823	0.538995	0.369049
EIF3E_HUMAN	9	12	1.14702e-19	228586	199318	192398	215379	227366	207403	1.04811	0.471205	0.341391
OLA1_HUMAN	4	7	1.77005e-17	135111	126751	123453	129177	136831	137722	1.04779	0.23581	0.236181
CAZA2_HUMAN	6	9	7.85844e-21	288136	247968	254733	289289	282409	256864	1.0477	0.472168	0.341535
EIF3J_HUMAN	3	3	4.91173e-12	109512	116185	89187.5	108638	120285	100949	1.0476	0.639519	0.403612
ESF1_HUMAN	2	2	3.57513e-12	28643.9	26606.9	25445.9	28141	27123.4	29266.5	1.04751	0.317878	0.274829
ATX2L_HUMAN	7	7	8.73897e-14	309871	279907	261172	288847	312235	290134	1.04732	0.450995	0.333089
CHKB_HUMAN	1	1	2.9661e-10	11855	12775.2	13190.6	11315	13057.4	15235.2	1.04724	0.645882	0.405531
PRC2C_HUMAN	9	10	9.39079e-17	144091	136197	127482	137618	140456	148953	1.04722	0.336538	0.279234
GNAQ_HUMAN	1	1	2.33538e-16	8206.06	7584.01	6936.95	7394.47	8022.94	8381.85	1.04718	0.486183	0.348183
1433E_HUMAN	22	39	3.0108e-22	2.00688e+06	1.86384e+06	1.75357e+06	1.94721e+06	2.00712e+06	1.9345e+06	1.04704	0.31417	0.273228
BAG6_HUMAN	5	5	2.84623e-15	144213	116373	133192	134067	144977	133204	1.04691	0.528766	0.36585
PSB5_HUMAN	8	13	7.02533e-18	936444	825853	807340	961397	941918	786809	1.04689	0.588525	0.384275
BOP1_HUMAN	1	1	1.14113e-10	4329.66	2499.23	3235.3	3696.18	3647.68	3191.68	1.04683	0.791339	0.449524
FA98B_HUMAN	5	5	7.75947e-15	113279	97324.1	99020.2	106160	109609	108346	1.0468	0.402101	0.312052
PTCD3_HUMAN	3	3	1.30592e-11	73677.4	61807.9	66204.6	71578.4	70538.5	68972.8	1.0466	0.426867	0.323826
PP12C_HUMAN	1	1	1.66303e-14	5797.21	2987.41	4293.11	3814.86	4381.06	5490.39	1.04653	0.841238	0.462501
RISC_HUMAN	6	6	1.25535e-14	77732.6	70577.7	77668.6	84452.2	72136.3	79789.6	1.04602	0.465766	0.339513
CGBP1_HUMAN	1	1	2.77059e-12	34226.1	35033.4	32002	33766.6	33444.2	38708.8	1.046	0.466152	0.339656
VANG2_HUMAN	1	1	1.13746e-11	2320.52	1451.43	1369.4	1766.48	1679.4	1931.8	1.04597	0.813776	0.455329
ZN512_HUMAN	6	6	3.81742e-16	77002.6	88542.1	82921.5	92962.7	85727.6	81174.3	1.04588	0.471468	0.341443
DLG1_HUMAN	5	5	2.48661e-22	68109.9	60695.4	62198.4	68304.1	66460.3	64932	1.04551	0.304832	0.269997
DAAM1_HUMAN	1	1	2.91086e-14	1632.57	1320.38	1429.18	1297.5	1596.49	1687.49	1.04549	0.67899	0.414958
MRRP1_HUMAN	4	5	1.05401e-13	153107	133621	144554	150601	153544	146635	1.04521	0.338499	0.280199
SERA_HUMAN	14	17	8.02318e-20	1.2316e+06	1.0927e+06	1.01463e+06	1.14056e+06	1.21695e+06	1.13227e+06	1.04518	0.506182	0.356341
CD2B2_HUMAN	2	2	3.33524e-15	35956.2	37066.2	35302.3	38308.9	38541.4	36353.4	1.04504	0.13292	0.178505
LGUL_HUMAN	6	9	3.67124e-18	1.10767e+06	1.04835e+06	999335	1.11039e+06	1.14989e+06	1.03713e+06	1.04502	0.357017	0.288975
IF6_HUMAN	3	3	4.55296e-15	104667	101770	87604.6	104926	109435	92879.6	1.04489	0.57545	0.379421
RUVB1_HUMAN	10	12	4.63723e-16	273466	247162	247909	278776	268628	255254	1.0444	0.35983	0.29003
RLA0_HUMAN	10	13	1.05636e-20	255490	220511	192462	233987	262709	201365	1.04428	0.717743	0.428682
BT3L4_HUMAN	2	2	4.7061e-11	69324.6	65923.5	61153.9	70387.9	67988.8	66715.2	1.04425	0.328131	0.277704
IPO5_HUMAN	15	20	1.18193e-25	240348	226372	215050	233009	248111	230752	1.04415	0.33312	0.278623
F136A_HUMAN	3	3	4.16258e-14	141850	129198	138942	142233	137337	148507	1.04412	0.295065	0.265367
RAM_HUMAN	1	1	6.30857e-11	11219.4	8060.28	8362.64	9843.55	10681.4	8336.56	1.04411	0.755388	0.438707
ARMC6_HUMAN	2	2	6.32323e-13	23710.2	21138	19540.1	21718.1	25490	20017.6	1.04406	0.664393	0.410809
KAT7_HUMAN	2	2	5.64955e-13	7578.4	6966.67	8361.48	8059.29	8118.52	7736.46	1.04399	0.469383	0.340899
DC1L2_HUMAN	3	4	2.48095e-20	84483	73949.7	74388.9	81024.9	83768.9	78245.9	1.04389	0.419821	0.31975
TPD54_HUMAN	4	5	1.37858e-17	76264.5	72894.8	72002.8	78695.3	80464.3	71704.8	1.04387	0.337752	0.279791
AL1B1_HUMAN	7	8	4.98341e-15	429374	346356	359679	392616	387608	404661	1.04358	0.563681	0.375781
PPP6_HUMAN	1	1	2.29314e-13	17073.2	12226.2	13706.6	15577.4	14375.9	14920.9	1.04344	0.69469	0.421321
PEBB_HUMAN	1	1	8.78578e-20	11768.4	8490.19	9160.24	9405.31	10298.4	10991.2	1.04338	0.718738	0.428847
AMRP_HUMAN	3	3	1.32514e-19	5848.39	5851.07	5023.54	5716.76	5276.12	6455.34	1.04337	0.612482	0.393963
SC24C_HUMAN	3	3	1.3306e-18	34331.6	34644.1	32317.3	34834.9	38472.1	32378.5	1.04336	0.487002	0.348183
HEXB_HUMAN	3	4	3.28916e-19	44765.2	37918.2	42262.5	47849.2	41300.7	41201.6	1.04326	0.577177	0.380279
BIN1_HUMAN	1	2	1.54648e-15	8100.41	5005.58	5176.65	6459.03	6198.45	6415.26	1.04322	0.806694	0.453828
RM19_HUMAN	1	1	1.12883e-12	3467.31	2901.6	3791.12	3352.06	3898.19	3348.17	1.04315	0.669446	0.412081
RRP1_HUMAN	3	3	8.05962e-13	9046.81	7353.68	8237.53	7334.41	7781.67	10580.3	1.04296	0.769942	0.443567
PHF23_HUMAN	2	2	3.15324e-13	25235.2	23179	23046.3	25568.7	24664.3	24292.4	1.04289	0.272475	0.25452
KC1G2_HUMAN	1	1	1.63937e-12	8249.19	6952.4	8850.85	7662.92	7867.04	9549.18	1.04269	0.697539	0.421901
RAP2B_HUMAN	3	3	1.85107e-14	99874.5	92208.1	92036.2	101587	103504	91148.7	1.04266	0.431952	0.326248
SMN_HUMAN	2	2	7.81999e-14	8888.31	8598.65	7308.17	8610.47	10457.8	6780.44	1.04249	0.778534	0.446115
PSB2_HUMAN	7	7	4.98507e-14	542502	525171	484485	512182	618179	487496	1.04233	0.641987	0.404221
DHB12_HUMAN	6	7	4.46178e-20	119007	116721	113105	117657	120503	125426	1.04229	0.159096	0.192551
BPTF_HUMAN	5	5	1.24102e-14	27354.1	23733.6	24984.7	26797	26033.1	26450.1	1.04217	0.379932	0.30031
RS9_HUMAN	6	8	4.21606e-11	428397	441076	407380	437602	461784	431226	1.0421	0.256078	0.24626
SC61B_HUMAN	2	2	4.6452e-14	32341.1	29924.5	30749.5	32353.3	32645.2	31919.5	1.04196	0.153503	0.190026
NSE1_HUMAN	1	1	8.24657e-12	36915.7	34001.2	34083.7	37555	34440.5	37404	1.04189	0.352513	0.287148
MTP_HUMAN	2	3	1.35164e-14	27841.7	29173.3	34782.1	31103.8	29974.1	34562.5	1.04187	0.639893	0.403612
ERG1_HUMAN	1	1	1.36664e-10	11060.6	13557.7	13208.2	11045.8	14065.6	14292.6	1.04171	0.707709	0.42496
PSPC1_HUMAN	11	15	1.46643e-18	939526	781059	849814	899490	901047	876779	1.0416	0.486544	0.348183
STRN4_HUMAN	2	2	5.23902e-17	56295.5	52777.8	50123.4	54702.3	55608	55497.9	1.04153	0.290332	0.262695
SMC2_HUMAN	9	10	1.31685e-15	242833	215397	218251	233043	241364	230117	1.04145	0.373439	0.29657
DIAP1_HUMAN	4	4	5.96892e-18	57281.2	54246	52945.6	57376.7	57064.7	56820.5	1.04128	0.155363	0.191269
SV2A_HUMAN	2	2	5.85166e-13	11588.9	8778.18	10919.9	11233.8	11124.7	10210.4	1.04097	0.662353	0.410809
TBB4A_HUMAN	37	93	3.08861e-19	4.83594e+06	4.55385e+06	4.57983e+06	4.6431e+06	5.27536e+06	4.61877e+06	1.04063	0.462362	0.337858
WDR70_HUMAN	2	2	1.17006e-14	41970.5	39931.4	42721.2	45244.6	44198	40198.3	1.04026	0.393061	0.307707
GRN_HUMAN	1	2	9.47316e-13	11053.8	10590.9	13304.3	12578.6	9729.21	14038.3	1.03998	0.774257	0.444772
ELP3_HUMAN	2	2	7.02276e-13	6293.8	6814.2	6156.51	6664.11	7044.56	6324.62	1.03991	0.424926	0.322901
KC1A_HUMAN	2	2	8.00417e-13	56783.6	51730.8	46058.6	53631.7	55808.5	51287.8	1.03982	0.574612	0.379148
STPAP_HUMAN	1	1	3.68448e-17	1773.59	1795.99	1934.46	1770.53	1874.92	2076.8	1.03965	0.519073	0.362279
COPA_HUMAN	16	16	3.6953e-18	429397	387241	384145	411961	437262	399072	1.03957	0.438097	0.328125
NUDC2_HUMAN	4	5	3.47903e-17	173264	161224	163935	186910	179016	152187	1.03951	0.586871	0.384051
RS16_HUMAN	4	7	3.67033e-16	290126	281295	259099	290576	291325	281394	1.03946	0.325918	0.27692
2A5G_HUMAN	1	1	1.7779e-13	7550.97	7095.44	6922.21	7062.01	7667.35	7686.64	1.03929	0.366871	0.293391
RRP44_HUMAN	5	5	1.15746e-14	97540.5	92973.2	87310.4	93461.3	101099	94149.9	1.03918	0.397578	0.309482
SYAP1_HUMAN	2	3	5.85674e-16	18089.5	17245.1	14905.4	16763.5	18369.6	17061.3	1.0389	0.576375	0.37989
RENT2_HUMAN	1	1	6.24506e-13	25746.5	21495.5	22584.4	23051.5	24538.5	24950.7	1.03887	0.553119	0.373791
TIM9_HUMAN	2	2	9.32661e-12	25328	23481.1	25164.9	21724.2	26779.4	28333.1	1.0387	0.670307	0.412186
GCDH_HUMAN	1	1	1.98483e-10	604.17	698.319	532.389	751.556	620.781	533.524	1.03869	0.780845	0.446453
SRSF6_HUMAN	9	14	1.29956e-16	2.21987e+06	2.14083e+06	2207776	2.34063e+06	2.22823e+06	2.25364e+06	1.03867	0.11389	0.166158
MSMO1_HUMAN	1	1	2.66793e-14	4143.75	3672.29	2988.15	3863.57	3676.11	3682.17	1.03866	0.704034	0.423891
LRWD1_HUMAN	2	2	8.78382e-16	49408	45913.7	43335.6	47369.2	50287.7	46358.1	1.03864	0.446502	0.331551
GRPE1_HUMAN	1	1	3.07304e-13	16060	12963.7	13862.5	15027.5	15041.3	14473.6	1.03862	0.587962	0.384248
EXOS2_HUMAN	2	2	1.96357e-13	38473.3	40027	36922.6	38059.8	42393.1	39423.4	1.03858	0.395723	0.308529
IMA3_HUMAN	2	3	9.97703e-18	30378.7	27050.3	28172.6	27936.6	31187.9	29773.4	1.03851	0.463549	0.338516
INCE_HUMAN	1	1	8.92962e-11	322.872	536.162	648.939	383.675	455.693	726.315	1.03827	0.898422	0.476143
COPB_HUMAN	6	6	3.36518e-15	60054.2	49591.8	50001.6	55366.5	55883	54501.7	1.03823	0.586546	0.384047
STAU1_HUMAN	3	3	2.85189e-17	119664	118467	110673	119522	129023	113581	1.03819	0.449834	0.333006
LIN7C_HUMAN	3	3	1.21279e-18	101316	92213.4	79733	100616	98479.5	84513.5	1.03786	0.690037	0.419444
LYAR_HUMAN	3	3	6.52237e-15	100218	82060.5	95099.8	103230	90430.7	94206.7	1.03782	0.624613	0.398226
KLF7_HUMAN	1	1	3.11588e-10	61673.5	54059	59194.5	58854.6	62433.9	60205.2	1.03754	0.426132	0.323543
ML12B_HUMAN	7	9	8.36972e-18	234151	200694	191316	214909	219661	215097	1.03754	0.581792	0.381913
TSNAX_HUMAN	3	3	1.46362e-18	33947.5	32890.3	35269.9	36882.1	35352.9	33700.9	1.03749	0.328573	0.277704
TMTC3_HUMAN	2	2	4.12235e-11	16616.8	14884	17640.3	15302.2	16074.3	19606.4	1.03748	0.712264	0.42648
CAAP_HUMAN	1	1	5.4067e-11	2841.1	3052.29	1628.22	2413.58	2603.85	2785.97	1.03746	0.847036	0.464008
NPM_HUMAN	17	32	1.1761e-19	1.08196e+06	871667	921552	958615	946449	1.07656e+06	1.03702	0.66412	0.410809
LSM6_HUMAN	2	2	3.81882e-15	198297	193749	185562	212617	202558	183812	1.03701	0.482998	0.346567
GCN1L_HUMAN	14	14	8.56807e-17	294537	278240	247207	288236	298375	263646	1.03692	0.59084	0.384747
CSK21_HUMAN	4	4	9.30891e-15	34577.7	34835.1	35678.7	35079.7	36975.9	36912.1	1.03688	0.140814	0.183592
PCBP1_HUMAN	8	14	5.29798e-19	761314	631508	659016	693491	742315	691378	1.03672	0.589293	0.384275
K0528_HUMAN	1	1	3.34542e-13	34498.9	35005.3	31862.8	35920.8	34929.6	34235.8	1.03669	0.318883	0.275148
RAB14_HUMAN	6	12	5.32873e-15	454623	428020	398170	424791	452772	449919	1.03644	0.449348	0.332973
CD027_HUMAN	1	1	1.03707e-12	26468.7	21706.6	23104.7	25222.5	25951.1	22692	1.03627	0.643398	0.404711
CREB1_HUMAN	2	2	1.02853e-12	72014.6	64972.9	70865.4	66942.9	68179.9	80253.3	1.03619	0.627096	0.3992
TF2H2_HUMAN	1	1	8.81866e-12	19549.9	18051.6	17791.1	19260	20598.5	17536.3	1.03615	0.556719	0.374807
PLPL6_HUMAN	1	2	3.29437e-20	2240.35	2912.69	774.859	3208.37	1842.11	1091.63	1.03614	0.939531	0.48815
DNJC9_HUMAN	3	3	4.27688e-12	37633.5	39054.3	34661.3	39574.6	38883	36894.1	1.03595	0.430566	0.325528
RMI1_HUMAN	1	1	5.61901e-11	10202.3	8944.58	8208.8	9624.38	8803.61	9906.41	1.03578	0.651532	0.406679
GATB_HUMAN	2	2	6.7734e-12	50949.4	50104.9	45074.5	50027.7	50637.7	50678.3	1.03569	0.399659	0.310562
BCAT1_HUMAN	10	12	3.80168e-15	303675	269614	241215	263887	296533	283128	1.03566	0.659677	0.409667
SUMO2_HUMAN	3	5	1.37771e-16	314534	271088	279488	299452	310113	286369	1.03563	0.53027	0.366377
RT12_HUMAN	1	1	3.61609e-12	47351.2	42341	43581.1	43898.1	50948.3	43169.2	1.03558	0.614913	0.395047
SMRCD_HUMAN	1	1	1.81412e-10	6534.06	5846.64	7065.61	7349.13	6728.44	6059.8	1.03554	0.67662	0.414075
RL13A_HUMAN	8	9	5.01626e-15	439301	424043	402379	450802	455594	404254	1.0355	0.486702	0.348183
VAT1_HUMAN	4	5	1.86752e-19	87683.5	74397.5	74459	82565.3	85250.4	77114.6	1.03547	0.607491	0.392022
SEPT9_HUMAN	14	18	1.75723e-21	765479	707565	711156	744851	750754	766006	1.03544	0.261769	0.24841
RM24_HUMAN	1	1	6.92585e-11	22670.3	19422.8	18958.1	20000.4	20165.2	23036.5	1.03523	0.663379	0.410809
SYYC_HUMAN	11	11	5.93998e-14	428358	383763	364366	395519	412954	409388	1.03517	0.522003	0.363756
AL4A1_HUMAN	5	5	6.44115e-16	96356.2	84040.5	88481.7	96836.2	90051.9	91420.3	1.03507	0.491374	0.350607
DYN1_HUMAN	3	3	4.57263e-13	41657.7	39494.1	37830	41427.8	41272.8	40454	1.03507	0.292542	0.26416
NC2B_HUMAN	2	2	2.93814e-13	81118.4	71756.2	76450.4	79480.2	76947.2	80932.4	1.03504	0.41425	0.317616
SDOS_HUMAN	1	1	3.62842e-10	2740.11	2008.94	2529.37	2864.71	2304.92	2363.14	1.03494	0.777676	0.446012
ABCB6_HUMAN	1	1	6.53674e-21	3379.25	1737.77	2643.89	3351.94	1440.88	3238.79	1.03488	0.913487	0.481188
PPP5_HUMAN	4	4	8.76004e-16	74916.8	70872.6	65261	69767.8	77664.7	70967	1.03482	0.546676	0.371076
API5_HUMAN	12	14	1.15222e-16	467664	433297	439809	455556	469993	461900	1.03481	0.241861	0.239729
PPIG_HUMAN	4	4	7.49418e-17	32398.2	24771.3	30982.9	29754.3	31119.8	30346.4	1.0348	0.688995	0.41921
GLGB_HUMAN	1	1	6.95372e-13	11860.2	8184.82	11155.8	11156.7	12048.4	9078.01	1.03469	0.813154	0.455266
SNX1_HUMAN	1	2	6.51006e-17	32312.3	31001.8	31288	31933.2	33713.1	32229.3	1.0346	0.183477	0.207453
TOP1_HUMAN	12	14	3.366e-17	660769	689895	664583	694590	713982	676354	1.03458	0.177176	0.203835
PDLI7_HUMAN	5	7	5.66516e-17	90246	73013.7	69819.5	79773.8	81724.7	79627.9	1.03453	0.695762	0.421321
IF140_HUMAN	1	1	1.03371e-11	2073.13	1674.54	2213.33	1943.23	2034.8	2188.72	1.03452	0.717473	0.428664
RPA2_HUMAN	1	1	2.9173e-11	4441	3369.48	4954.71	3915.84	4452.66	4837.28	1.03452	0.798384	0.451594
SC22B_HUMAN	7	8	5.77915e-13	317143	306684	352728	333841	337641	338746	1.03448	0.468065	0.340356
PYGL_HUMAN	2	2	3.55843e-17	22965.7	22641.7	19587	21318.7	23856.2	22266.8	1.03447	0.597058	0.387526
PYGM_HUMAN	2	2	3.55843e-17	22965.7	22641.7	19587	21318.7	23856.2	22266.8	1.03447	0.597058	0.387526
CYTSB_HUMAN	1	1	3.2989e-12	3303.04	4024.21	3733.49	2870.28	3602.99	4968.11	1.03441	0.854618	0.465313
CRNL1_HUMAN	1	1	2.14836e-14	1125.46	1009.24	990.25	935.137	1364.37	932.968	1.03441	0.822345	0.45627
FBX7_HUMAN	1	1	1.37774e-10	2953.51	3041.93	3082.66	3469.32	2574.86	3345.79	1.03435	0.731462	0.432437
ETUD1_HUMAN	2	2	2.27393e-12	40628.6	39071.7	37814.1	40454.1	43562.9	37508.4	1.03413	0.526227	0.364943
ZNF24_HUMAN	4	5	4.42965e-17	58357.5	53058	51650.6	56652.2	55423.4	56547.5	1.03408	0.423379	0.321999
DC1L1_HUMAN	3	3	2.76005e-15	54506	49957.5	48798.7	54172.2	52462	51849.9	1.03407	0.40584	0.313841
TBB5_HUMAN	56	153	1.64815e-21	6.14877e+06	5.68663e+06	5.80462e+06	5.85773e+06	6.52945e+06	5.8493e+06	1.03381	0.494136	0.351596
ORC2_HUMAN	1	1	3.72377e-13	37885.4	30319.3	32987.3	37072.4	31971.9	35569.1	1.03381	0.69265	0.420576
RS13_HUMAN	9	12	1.0787e-17	455721	481535	407121	460631	480501	448514	1.03367	0.559305	0.375157
AASS_HUMAN	3	4	4.25754e-18	33426	23736.2	30357	30203.3	30249.6	30009.2	1.03363	0.748868	0.437485
WIPF2_HUMAN	2	2	1.39863e-12	35080.5	33238.8	35335.6	35455.4	35784.4	35895.5	1.03358	0.160132	0.192938
TPM4_HUMAN	15	21	6.15941e-17	638172	501585	528932	587309	597279	540029	1.03352	0.701821	0.423257
3MG_HUMAN	2	2	4.04633e-17	45812.8	43414	44143.9	48208.6	44420.3	45204.6	1.03346	0.334003	0.278876
VIR_HUMAN	2	2	4.49823e-14	1962.12	2285.97	1921.14	2216.26	2224.54	1934.63	1.03342	0.669865	0.412162
RM28_HUMAN	1	1	3.81436e-10	1097.46	876.32	997.185	1139.87	815.293	1114.21	1.03312	0.801703	0.452824
CK084_HUMAN	1	1	2.55944e-10	13700.9	13570.4	12541.4	12125	14965.8	14040.4	1.03312	0.655529	0.40815
PRAF3_HUMAN	2	2	1.75485e-16	25941.7	25893.5	22774.1	26357.5	23973.9	26747.4	1.0331	0.57767	0.380464
CEP41_HUMAN	1	2	9.48239e-22	4398.7	1342.05	4936.16	4446.81	3684.49	2898.93	1.03309	0.92685	0.485141
DECR_HUMAN	3	4	3.60718e-17	103171	83416	97406.4	93263.1	97559.9	102549	1.03302	0.653249	0.407276
ARVC_HUMAN	3	3	2.01083e-15	7371.93	8027.24	8557.76	7997.25	8156.66	8590.9	1.03289	0.533715	0.367904
SNP23_HUMAN	1	1	3.4118e-17	1410.62	1122.94	1134.26	987.741	1386.01	1414.09	1.03272	0.82217	0.45627
SGTA_HUMAN	4	5	9.16284e-17	96742.4	83798.2	76821.9	86823.9	97894.3	81054.5	1.03268	0.73247	0.432711
ZN347_HUMAN	1	1	2.02657e-10	2571.94	1998.96	2782.33	2477.74	2224.19	2891.47	1.03266	0.805495	0.453687
KLC1_HUMAN	7	7	5.10346e-17	399637	370660	375342	398222	401484	383304	1.03262	0.304376	0.26988
K0020_HUMAN	1	1	2.89292e-10	70568.6	71003.3	67581	77821.5	72324.8	65827.3	1.03261	0.565009	0.376002
TRAP1_HUMAN	10	19	4.65266e-19	836951	726618	664086	772004	823224	704932	1.03255	0.712387	0.42648
TCRG1_HUMAN	12	17	8.63112e-20	297993	255474	268252	282358	307374	258530	1.0323	0.664176	0.410809
ZC3HD_HUMAN	3	3	4.00439e-16	81761.5	69063.4	72511.5	72436.9	81820.3	76255.4	1.03213	0.635373	0.401895
[truncated: 1,620 more rows]
