# Supplementary material for: Defective insulin receptor signaling in hPSCs skews pluripotency and negatively perturbs neural differentiation
Source: J Biol Chem. 2021 Mar 3;296:100495. doi: 10.1016/j.jbc.2021.100495 (PMC8050001; doi:10.1016/j.jbc.2021.100495)
Supplement: Supplemental Table S4 [file mmc4.xlsx]

## Sheet: Table_S4_
Protein	Peptide	ChargeState	m/z	mass error (ppm)	PSM count	PeptideScore (MSGF spectrum probability)	H9_shScra	H9_shScrb	H9_shScrc	H9_shIRa	H9_shIRb	H9_shIRc	Ratio (shIR/shScr)	p_value	q_value
NU214_HUMAN	R.SAQGSS*SPVPSMVQK.S	3	676.683	5.41188	1	4.31095e-13	1844.92	1634.84	1884.62	1783.2276	2042.4404	1538.5614	0.99997112437	0.99976503849	0.46995678544
NCOR1_HUMAN	R.S*PGSISYLPSFFTK.L	3	690.366	3.97846	1	3.54804e-12	2919.01	2026.49	2213.94	3005.6796	2059.7838	2095.5422	1.0002190675	0.99904793501	0.46978372335
RIF1_HUMAN	K.SNES*VDIQDQEEK.V	3	686.995	0.935915	4	9.70119e-16	23594.9	21207.4	19480.4	25088.4018	20628.444	18585.3118	1.0003029696	0.99784594774	0.46938246489
CHCH3_HUMAN	K.SQRY*SGAYGASVSDEELK.R	4	622.057	3.03038	1	1.20456e-14	3681.36	3293.68	4527.61	3289.9482	4289.941	3931.2254	1.0007353432	0.99547386169	0.46908435225
ARI1A_HUMAN	R.GPSPS*PVGSPASVAQSR.S	2	945.471	1.93666	1	1.26541e-12	7181.41	4713.75	4689.45	5888.1438	5668.2312	5040.284	1.0007269454	0.99651473761	0.46908435225
CDK13_HUMAN	R.ILELT*PEPDRPR.I	3	582.314	3.98298	1	6.10891e-13	3384.48	3231.78	2722.96	3063.8916	2938.176	3334.04	0.99966680299	0.99664062262	0.46908435225
PP1RA_HUMAN	K.VLS*PTAAKPSPFEGK.T	3	766.105	3.82415	1	7.13255e-16	7182.47	8375.08	7944.02	7527.7818	6999.5922	8965.6258	0.99963535627	0.99686378241	0.46908435225
BUD13_HUMAN	R.HDT*PDPS*PLRGAR.H	3	603.277	3.43989	1	8.76581e-10	1971.1	708.767	3179.3	1037.1438	2234.238	2575.0556	0.99782754072	0.9962657094	0.46908435225
HMGA2_HUMAN	K.QQQEPTGEPS*PKRPR.G	3	758.398	0.26824	1	4.71258e-12	2379.31	2955.09	3822.88	2933.8848	2257.7026	3980.2554	1.0015900241	0.99443018436	0.46875840425
LN28B_HUMAN	R.S*GRSPQEASSTK.S	3	591.64	5.57082	1	6.02481e-12	2199.06	1348.05	1477.21	1116.7002	1442.5628	2477.9762	1.0025707344	0.99338835478	0.46843135357
SRRM2_HUMAN	R.SCFESS*PDPELK.S	3	645.306	3.442	4	4.5452e-11	52914.3	37074.5	41477.7	39181.527	57546.4214	34981.9244	1.0018516787	0.99274098873	0.46839928627
VINC_HUMAN	K.SFLDSGY*R.I	2	627.294	3.50278	1	1.38973e-10	5356.64	5178.68	4450.46	4870.404	5667.211	4462.7106	1.0009713482	0.99190229177	0.46839928627
PIGO_HUMAN	K.ALT*TGS*LPT.F	2	624.791	7.85603	1	1.42626e-10	3253	3142.08	2873.51	3606.2334	2918.7922	2751.5636	1.0008636054	0.99297249317	0.46839928627
CECR2_HUMAN	R.QSS*PQERETVGPELK.S	3	741.722	3.703	1	7.07055e-14	2929.61	2154.1	4249.1	2839.7754	2876.964	3596.8408	0.99793951667	0.99270832539	0.46839928627
SRRM2_HUMAN	R.SSGHSSSELS*PDAVEK.A	3	719.019	4.41413	1	1.95988e-10	486.678	838.898	378.242	844.074	442.7668	410.8714	0.99641692762	0.99224835634	0.46839928627
KI21A_HUMAN	R.KLSSS*DAPAQDTGSSAAAVETDASR.T	3	987.807	-1.87485	3	2.19462e-27	2717.55	1296.25	2452.93	1988.91	2320.955	2173.9902	1.0026491932	0.99041563272	0.46838608384
SRRM1_HUMAN	R.RY*SPPIQR.R	2	663.352	3.22438	14	2.23152e-11	182430	158529	166057	171905.8572	165770.2576	169057.4012	0.99944395382	0.99031180143	0.46838608384
TRA2B_HUMAN	R.RRS*PS*PYYSR.G	3	553.256	1.84712	7	3.16483e-12	693491	612471	836045	671582.142	713725.7988	754213.781	0.9988394864	0.9910671711	0.46838608384
KAP2_HUMAN	R.RVS*VCAETYNPDEEEEDTDPR.V	3	940.738	1.42737	1	1.41555e-12	1190.72	795.942	980.418	1009.008	1088.5534	864.8892	0.99844085594	0.99120491743	0.46838608384
NU188_HUMAN	R.GAPSSPAT*GVLPSPQGK.S	3	697.045	4.72841	1	5.3871e-12	2242.53	1876.15	1966.48	1600.83	2580.0858	1892.558	0.9980788194	0.99058741331	0.46838608384
FIP1_HUMAN	R.ERDHS*PTPSVFNSDEERYR.Y	5	526.845	1.83073	2	6.91323e-10	3352.67	2210.95	4884.21	3070.683	3118.7514	4227.3666	0.99703005327	0.99099761248	0.46838608384
PVRL1_HUMAN	K.KAGPLGGSS*YEEEEEEEEGGGGGER.K	3	1026.13	3.54721	1	1.53724e-16	543.934	339.855	349.074	568.5372	363.1912	305.9472	1.0039040853	0.98841291666	0.46806100011
LS14A_HUMAN	R.S*PVSTRPLPSASQK.A	3	665.034	2.26884	7	1.41193e-14	431566	398782	392452	450699.6186	399502.1584	373786.0886	1.000970774	0.98843097687	0.46806100011
SRSF2_HUMAN	K.VDNLTY*RTSPDTLR.R	2	980.49	2.14646	2	2.53184e-10	6545.23	8099.66	6123.38	6694.38	7238.319	6805.364	0.99854568989	0.98788845539	0.46806100011
CALX_HUMAN	K.QKS*DAEEDGGTVS*QEEEDRKPK.A	3	1179.91	5.04791	2	1.81988e-10	14086.1	19663.6	18428.5	18250.4322	15292.798	18743.1884	1.0020757383	0.98649847507	0.46774303913
E41L2_HUMAN	K.EIS*PGSGPGEIR.K	2	754.373	3.15544	2	9.00128e-11	14209.1	12762.9	11437.6	14108.6484	12796.3686	11562.2546	1.0015033796	0.98671716452	0.46774303913
PTN13_HUMAN	R.AIST*GSLASSTLNK.L	2	944.514	1.22779	1	3.04049e-17	4123.51	3595.64	3556.6	3647.952	4120.5878	3491.9166	0.99864410734	0.98546504974	0.46747869253
MSH6_HUMAN	R.AAAAPGASPS*PGGDAAWSEAGPGPRPLAR.S	3	984.485	1.79792	1	8.88744e-13	2420.66	2245.06	1326.67	1640.6082	1716.9966	2607.4154	0.99543162679	0.98511481285	0.46747729182
MYCB2_HUMAN	R.RVNS*GDTEVGSSLLR.H	3	633.658	3.75657	1	2.39147e-15	695.557	538.208	591.826	455.0238	905.9376	475.591	1.0060041369	0.98221743107	0.46679130197
PWP1_HUMAN	K.EKLQEEGGGS*DEEETGSPSEDGMQSAR.T	3	1126.5	-1.45356	2	3.26992e-16	1275.54	986.715	1589.18	921.69	1469.088	1477.7642	1.0044414079	0.98311001062	0.46679130197
RBM15_HUMAN	R.GGS*REYDTGGGSSSSR.L	2	934.904	2.10468	1	8.26384e-18	1566.06	1169.91	1251.4	1028.412	1191.5936	1784.692	1.0043459991	0.98331266642	0.46679130197
PHF12_HUMAN	R.TTS*PSSDTDLLDR.S	2	858.903	3.60048	2	3.71348e-15	12607	11725.6	12880.9	11925.6984	12935.1158	12383.0168	1.0008149622	0.98332250118	0.46679130197
MAP1B_HUMAN	K.DYNASASTIS*PPSSMEEDKFSR.S	3	986.462	2.72241	1	1.25652e-11	666.929	645.597	768.715	718.9182	742.7056	615.8168	0.99817378224	0.98253530264	0.46679130197
AR6P6_HUMAN	R.SVLPPDGNGS*PVLPDKR.N	3	762.75	3.84097	2	2.01333e-15	2645.45	2749.16	2912.09	2439.0828	2802.4894	3080.0646	1.0017990795	0.98142945766	0.46677485108
MCM3_HUMAN	K.DGDSYDPYDFSDT*EEEMPQVHTPK.T	3	1114.15	1.53389	1	2.63609e-10	16973.3	13110.3	16720.7	11312.532	19334.8304	15962.2068	0.99583908263	0.9815543294	0.46677485108
MAP1B_HUMAN	R.DVMSDETNNEETES*PSQEFVNITK.Y	3	1094.5	1.4499	2	1.25698e-19	7635.22	22906.7	25981.1	13650.714	28909.4074	13361.6556	0.98936326048	0.98035955429	0.46653628349
ITPR1_HUMAN	K.LRIYYT*T*ERDEQGSK.I	3	827.056	-16.1237	1	2.28166e-10	1621.2	894.487	1144.13	953.7066	1309.9368	1375.7818	0.9944272947	0.97962981462	0.46635386348
FNBP4_HUMAN	R.AT*SPESTSR.S	2	622.793	5.88017	1	2.18557e-11	3098.2	1927.95	1942.96	1973.3868	1768.0066	3179.1052	0.99302565961	0.97928464413	0.46635386348
NU214_HUMAN	R.ITPPAAKPGS*PQAK.S	3	710.749	1.11637	1	3.31474e-11	2296.61	1842.04	2551.72	2167.4268	2394.4094	2147.514	1.002837273	0.97864067554	0.46621268988
SYMPK_HUMAN	K.LKPGGVGAPSS*SSPSPSPSAR.P	3	821.103	2.1185	2	2.80611e-11	27421.5	23573.8	24412.6	24806.0736	23433.994	27031.2196	0.99818900288	0.97825008631	0.46619158983
KI67_HUMAN	K.TPVQYS*QQQNSPQKHK.N	3	889.143	2.67716	1	9.39449e-11	3009.13	2782.01	3603.65	3281.2164	2618.8534	3461.518	0.99646640138	0.97659009695	0.46556532383
CGNL1_HUMAN	R.RSS*SSSTTPTSANSLYR.F	2	1056	2.81649	1	8.56993e-17	1726.17	2342.34	2340.02	2198.4732	2074.0666	2115.1542	0.9967486617	0.9749917388	0.46496799588
SLTM_HUMAN	R.IS*SKS*PGHMVILDQTK.G	3	863.457	3.80424	1	7.4055e-11	937.305	601.378	853.396	920.7198	789.6348	694.2648	1.0052420908	0.97397089005	0.46464574337
TOM70_HUMAN	R.AS*PAPGSGHPEGPGAHLDMNSLDR.A	4	670.562	2.7139	3	1.59509e-19	2500.19	2432.05	2368.25	2697.156	2726.9946	1905.3058	1.0039694252	0.97334712744	0.46451276541
HAP28_HUMAN	K.SLDSDES*EDEEDDYQQKR.K	3	909.063	1.92323	1	1.63807e-15	1938.23	1516.08	2049.28	1862.784	1810.855	1812.1488	0.99676560127	0.97275871038	0.46451276541
SGTA_HUMAN	R.S*PART*PPSEEDSAEAER.L	3	739.98	1.15475	1	7.09887e-18	607.552	942.496	998.295	688.842	1003.8768	839.3936	0.99363084219	0.97334611416	0.46451276541
SMRC1_HUMAN	K.RKHS*PS*PPPPTPTESR.K	3	797.067	2.52631	9	1.14232e-13	16828	13864.6	18741.8	18610.3764	13390.125	17676.2956	1.0049042205	0.97173666954	0.46444275975
DYR1A_HUMAN	R.IYQY*IQSR.F	3	460.57	3.44555	1	5.59905e-11	1042.27	1078.94	976.654	942.0642	1122.22	1026.6882	0.99777256825	0.9712702632	0.46444275975
MAP1B_HUMAN	K.TTKT*PEDGDYSYEIIEK.T	3	919.473	3.91648	1	2.92777e-15	3962.34	3847.05	4327.2	3394.7298	4254.234	4448.0016	0.99673484978	0.97206526995	0.46444275975
SAMD1_HUMAN	R.RGAT*PPAPPRAPR.G	3	551.639	5.08961	1	7.52313e-11	1869.31	1639.89	1853.57	2060.7048	1713.936	1569.9406	0.99660740947	0.97216546535	0.46444275975
LEMD2_HUMAN	R.WTKPS*SFSDSER.-	3	655.658	4.09597	1	8.53253e-12	5799.84	3452.87	1725.61	2931.9444	3414.6094	4786.3086	1.0140767027	0.97039955854	0.46425810456
LCK_HUMAN	R.LIEDNEY*TAR.E	2	766.865	1.75099	1	1.15616e-13	24764.4	25695	28876.2	32662.7532	20565.1916	25636.8064	0.99406488765	0.96838265657	0.4634578526
PARD3_HUMAN	K.AGS*PSRDVGPSLGLK.K	3	660.366	4.99104	1	7.69846e-17	3448.1	3460.45	3256.45	3706.164	3251.3774	3184.0082	0.99769272082	0.96684557199	0.4628867805
ZF106_HUMAN	R.NRENS*PSSQSAGLSSINK.E	3	805.408	0.909381	1	1.19544e-13	2844.78	2880.55	2402.12	2708.7984	3086.105	2372.0714	1.0048625556	0.96162301302	0.46055021882
FUBP1_HUMAN	K.IGGDAGTS*LNSNDYGYGGQK.R	3	838.065	1.74789	1	2.16769e-11	2689.98	2476.26	2352.25	2760.219	2279.1268	2452.4806	0.99645292048	0.96121555567	0.46051889658
RGPA1_HUMAN	R.QKT*VDIDDAQILPR.S	3	717.394	2.12698	1	9.71955e-17	2273.28	2025.23	2083.15	2157.7248	2023.0566	2216.156	1.0023930115	0.95951396227	0.46034675837
MSI1H_HUMAN	K.EVMS*PTGSAR.G	2	672.317	3.17742	1	6.19254e-10	11308.1	11001.7	11287	9726.255	11001.8368	12730.1492	0.99587514273	0.96047395468	0.46034675837
CENPU_HUMAN	K.LRPISDDS*ESIEESDTR.R	3	753.354	4.13193	1	1.64128e-11	1052.88	1037.25	1100.85	766.458	1250.7652	1150.2438	0.99263070184	0.96051430702	0.46034675837
CTND1_HUMAN	R.HYEDGYPGGSDNY*GSLSR.V	3	761.66	3.9266	1	1.84268e-12	755.994	885.643	1218.47	869.2992	840.6448	1123.7676	0.99077263936	0.95992016792	0.46034675837
HMGA2_HUMAN	R.KQQQEPTGEPS*PKRPR.G	3	877.485	2.83722	3	5.51711e-13	2043.2	2541.96	3370.3	2187.801	1961.8446	3692.9396	0.98581132182	0.95772355795	0.45966380835
RB15B_HUMAN	R.DRT*PPHLLYSDR.D	3	593.635	6.88871	1	1.31998e-14	1289.32	1095.37	1050.99	1271.9322	974.291	1210.0604	1.0059975646	0.95582276583	0.45905688405
CC165_HUMAN	K.REGPVGGES*DSEEMFEK.T	3	807.708	2.34255	1	2.22135e-13	2284.95	2587.44	2056.81	2410.947	2366.864	2120.0572	0.99547871138	0.95611804724	0.45905688405
PHRF1_HUMAN	R.SEVYDPSDPTGSDSSAPGS*SPER.S	3	878.378	3.02266	1	1.74957e-11	1137.7	1171.17	1314.44	817.8786	1440.5224	1402.258	1.0103076992	0.95528078079	0.45898225904
I2BPL_HUMAN	R.RNS*SS*PVSPASVPGQR.R	3	672.319	5.17466	2	5.02179e-11	2898.86	2572.28	2568.66	2609.838	2483.1668	2981.024	1.0042574693	0.95383095741	0.4584492743
SSRP1_HUMAN	K.EGMNPSYDEYADS*DEDQHDAYLER.M	3	1053.42	2.67023	5	1.45996e-23	3950.68	5258.27	4609.47	4278.582	3991.0224	5438.4076	0.9920102502	0.95257753134	0.4580103457
ARI1B_HUMAN	R.APS*PASFQR.S	2	635.315	3.62668	3	6.03579e-12	27672.8	25441.1	28185.6	26463.1752	26286.4732	28344.243	0.99747151444	0.95197886229	0.45788604021
NMT1_HUMAN	N.GNGHEHCS*DCENEEDNSYNR.G	3	911.34	4.55418	1	3.90203e-19	675.411	651.914	364.128	545.2524	543.7666	623.6616	1.0125494412	0.94877511263	0.45650818944
TCP4_HUMAN	K.ELVSSSSSGSDS*DSEVDKK.L	3	904.117	2.70033	2	5.91933e-16	5131.85	5886.18	5951.19	5469.9876	6059.988	5506.069	1.0039376872	0.94864434004	0.45650818944
ZMYM4_HUMAN	R.RVTQHES*DNENEIQIQNK.L	3	907.454	-0.224215	4	2.63076e-12	31545	30100.5	42005.5	36103.0824	27700.4704	38800.3808	0.98989786883	0.94794744253	0.45650818944
MSD2_HUMAN	R.GAS*PLGPGSAAGSGAAASGGLGLGLGGR.S	3	844.766	4.50365	1	7.42217e-26	587.406	442.19	295.443	525.8484	375.4336	404.0072	0.98509507797	0.94865977764	0.45650818944
BCLF1_HUMAN	K.ETQS*PEQVKSEK.L	4	540.043	-2.08916	1	5.75245e-10	4840.27	2205.9	2914.91	2345.9436	2833.0954	5023.6138	1.0242522742	0.94703477621	0.45632314682
ARVC_HUMAN	R.LVRRS*PSVDSAR.K	3	551.304	8.19265	1	2.07953e-12	2148.17	1677.8	2492.44	2143.1718	1882.269	2352.4594	1.0094158384	0.94547456503	0.45602533221
TRA2A_HUMAN	R.AHT*PTPGIYMGR.P	3	537.267	6.36181	1	4.74107e-17	776.14	720.138	691.562	718.9182	641.7058	814.8786	0.99436133123	0.94489902258	0.45602533221
RBM15_HUMAN	R.HCAPS*PDRS*PELSSSR.D	3	724.645	1.81284	2	2.66959e-15	3384.48	1898.89	3341.14	2688.4242	3391.1448	2422.082	0.98575538903	0.94591867924	0.45602533221
NGDN_HUMAN	K.LSS*EDEEEDEAEDDQSEASGKK.S	3	1065.48	1.22179	2	1.29846e-20	3515.95	1680.32	3239.52	2697.156	2874.9236	2739.7964	0.9853102769	0.94607794285	0.45602533221
DOCK7_HUMAN	R.LPNTYPNSS*SPGPGGLGGSVHYATMAR.S	3	999.476	1.13884	1	1.56583e-25	513.185	433.346	831.756	667.4976	540.706	542.2718	0.98436045475	0.94605273008	0.45602533221
ZC3H4_HUMAN	R.AAKPGPAEAPSPTASPSGDAS*PPATAPYDPR.V	3	1157.24	-0.576589	4	8.32747e-12	883.23	651.914	1436.75	1242.8262	321.363	1318.907	0.97011930353	0.94403427839	0.45585632324
M4K4_HUMAN	R.RDS*PLQGSGQQNSQAGQR.N	3	741.689	0.448352	1	8.39313e-21	1106.95	852.795	1856.4	966.3192	1221.1794	1713.1082	1.022133049	0.94338655472	0.45574912429
ZF106_HUMAN	K.EPHS*PADQPEQQAESTLTSAETR.G	3	940.094	-1.49326	1	5.05397e-23	535.452	636.754	748.015	698.544	694.7562	506.9702	0.98961046455	0.94347375631	0.45574912429
LSR_HUMAN	R.SVDALDDLTPPSTAESGSRS*PTSNGGR.S	3	995.134	1.61512	1	1.2187e-11	1268.12	779.518	853.396	1399.0284	810.0388	754.0814	1.0214115807	0.93948739767	0.45462945104
MY18A_HUMAN	K.SS*SPTSYWK.S	2	790.894	2.31518	1	3.54313e-11	6346.96	5268.38	4737.43	5373.9378	5747.8068	5108.926	0.99253369704	0.94005101919	0.45462945104
SRRM1_HUMAN	K.RHS*PS*PRPR.A	3	493.575	4.81038	1	9.55473e-10	651.024	420.712	765.893	513.2358	599.8776	697.2066	0.98513900249	0.94048047066	0.45462945104
MAP1B_HUMAN	K.HS*PTEDEESAKAEADAYIR.E	4	665.071	3.86649	1	5.29711e-12	7003.28	3668.91	9552.02	5397.2226	6738.421	7652.6024	0.97844336767	0.94035494328	0.45462945104
KAT6A_HUMAN	R.RLS*SQDVLR.C	3	461.585	4.56193	1	9.61254e-11	1186.48	864.166	1028.4	1228.2732	927.3618	956.085	1.0106120567	0.93894332647	0.45462584496
CHAP1_HUMAN	R.KPGPPLS*PEIR.S	3	577.001	4.37226	3	7.8918e-11	6761.53	5872.28	6240.99	6396.5286	6070.19	6340.5596	0.99642233144	0.93912225962	0.45462584496
RPB1_HUMAN	K.Y*SPTSPKY*SPTSPK.Y	3	796.403	2.3758	1	1.07683e-12	1979.58	2389.09	2274.16	2229.5196	2132.218	2314.216	1.0049871555	0.93772387505	0.45427560806
PKP4_HUMAN	R.AASPYS*QRPASPTAIR.R	3	661.342	3.50702	1	1.04648e-10	2896.74	3125.65	2487.74	2865.0006	2901.4488	2692.7276	0.99401257146	0.93555819988	0.45349600911
MRP_HUMAN	R.GDVTAEEAAGAS*PAKANGQENGHVK.S	3	1059.54	-1.46515	22	3.25359e-21	51367.3	37875.5	64753.7	56905.1406	41369.11	53387.7864	0.98484118022	0.93577778339	0.45349600911
SFR19_HUMAN	R.QRS*PS*PAPAPAPAAAAGPPTR.K	3	786.386	0.745532	3	1.97315e-20	3640.01	4855.25	6177.95	4565.7612	5280.5552	4625.4902	0.98627437611	0.93452697992	0.4532161355
NFM_HUMAN	K.GKS*PVS*KSPVEEK.A	3	816.785	1.43211	2	2.0134e-13	12123.5	6648.01	8447.4	6277.194	6762.9058	13407.7438	0.97167269315	0.93148237467	0.45190241933
ACINU_HUMAN	K.T*RSQEQEVLER.G	2	842.417	2.36678	2	1.67774e-14	11901.9	9465.39	10141	10067.7654	10992.655	10668.928	1.0070161842	0.92883431911	0.4508446753
NIPA_HUMAN	R.SMGTGDTPGLEVPS*SPLRK.A	4	617.575	4.11044	2	3.05133e-13	4929.33	4357.47	5636.93	4883.0166	5599.8778	4290.125	0.98990106577	0.92896729708	0.4508446753
STMN1_HUMAN	K.RAS*GQAFELILSPR.S	3	618.668	1.38691	1	1.83742e-13	11742.8	21722.9	13500	13801.095	17284.2284	16823.1736	1.0200729594	0.92793464661	0.45066845417
SFR19_HUMAN	R.QRS*PSPAPAPAPAAAAGPPTR.K	3	759.729	2.04862	1	3.56864e-21	1533.19	860.375	1187.42	800.415	1417.0578	1284.586	0.9779596396	0.92704278231	0.45039778948
Z280C_HUMAN	K.SEPHS*PGIPEIFR.T	3	592.299	4.1477	1	1.06465e-16	9197.04	18679.4	12091.5	14657.7816	10919.2006	15329.7198	1.0234884619	0.92500954866	0.44957220554
GBF1_HUMAN	R.GYTS*DSEVYTDHGRPGK.I	3	803.051	2.50814	1	2.47741e-15	15157	12554.4	12791.5	15411.627	12337.2786	12356.5406	0.99018630005	0.92469394207	0.44957220554
EHMT2_HUMAN	R.KAKKKWRKDS*PWVKP.S	4	892.327	17.3055	1	3.63661e-10	2914.76	2711.26	4073.16	2880.5238	3259.539	3709.6098	1.0155163059	0.92293745279	0.44910380244
ZN768_HUMAN	R.YEPQS*PGYEPR.S	3	544.585	2.26708	3	5.65098e-14	2981.56	1771.29	2405.88	2334.3012	2370.9448	2563.2884	1.0153382896	0.92320162058	0.44910380244
ZC3H6_HUMAN	R.QPGQGSPT*PDNDPGRETDDK.S	3	883.747	3.24602	1	3.17015e-13	2801.31	2535.64	3074.86	2836.8648	2311.7732	3368.361	1.0125040039	0.92337864637	0.44910380244
MAP2_HUMAN	K.DGS*PEAPAS*PEREEVALSEYK.T	3	960.448	3.07665	1	2.0913e-12	833.396	812.366	1062.28	948.8556	866.1498	866.8504	0.99033163529	0.92280620337	0.44910380244
XXX_SRRM1_HUMAN	R.RPSPS*RS*KR.R	3	563.966	1.4451	3	9.80149e-10	6102.03	5734.57	5210.7	5459.3154	5474.3932	6226.81	1.006641244	0.92199790478	0.44908121228
HMGA1_HUMAN	K.QPPVS*PGTALVGSQKEPSEVPTPK.R	3	1066.59	3.89075	2	2.12687e-10	1099.53	771.937	1091.44	1270.962	881.4528	750.159	0.97963534191	0.92078322172	0.44865188003
CTND2_HUMAN	R.ALQS*PEHHIDPIYEDR.V	3	743.694	5.66288	1	9.86757e-14	576.803	373.966	622.876	482.1894	384.6154	670.7304	0.97705315314	0.92069405317	0.44865188003
CHAP1_HUMAN	K.LAPVPS*PEPQKPAPVS*PESVK.A	3	1001.21	3.26093	3	2.01266e-17	4405.55	3622.17	4726.14	4440.6054	3337.0742	5178.5486	1.0158676102	0.91957229376	0.44838643074
MAP2_HUMAN	R.RPS*PHDEEEFEVEEAAEAQAEPK.D	3	1054.83	4.08847	3	2.3077e-14	1855.53	1780.13	1508.26	1390.2966	1369.1084	2514.2584	1.0252230095	0.91760188341	0.44837129116
MATR3_HUMAN	R.SY*SPDGKES*PSDKK.S	3	867.439	1.99243	1	6.41898e-11	4682.28	3551.42	3874.63	3522.7962	3202.4078	5659.0426	1.0227874725	0.91820150614	0.44837129116
RHG39_HUMAN	R.KPS*SETDIENWASK.H	3	787.08	4.18752	1	4.82713e-14	2997.47	2523.01	2526.32	3159.9414	2705.5704	2280.8756	1.0123767298	0.91687619686	0.44837129116
VRK2_HUMAN	K.Y*QESQEPLNEVNSFPQK.I	3	859.089	1.70512	1	1.9093e-13	482.437	487.672	390.474	520.0272	384.6154	472.6492	1.0122810643	0.91780805588	0.44837129116
KLC2_HUMAN	K.RASS*LNFLNK.S	3	563.318	5.95925	1	1.03991e-10	2131.2	1864.78	1967.42	2054.8836	2161.8038	1694.4768	0.99124005247	0.91920816898	0.44837129116
SP130_HUMAN	K.VVPQQITHTS*PR.I	3	557.966	4.26617	1	4.61352e-10	1065.6	795.942	900.441	922.6602	986.5334	822.7234	0.98911369824	0.91835212708	0.44837129116
ZN295_HUMAN	R.IKTEPSS*PLSDPSDIIR.V	3	798.431	2.06399	1	4.07918e-11	1249.03	1156.01	896.678	1018.71	1122.22	1124.7482	0.98908330292	0.91906267405	0.44837129116
RBM5_HUMAN	R.GLVAAYSGDS*DNEEELVER.L	3	788.028	2.4785	1	1.33754e-17	661.627	840.161	672.744	788.7726	736.5844	623.6616	0.98826731291	0.91580688953	0.44837129116
ZN423_HUMAN	K.LAGS*SAAS*SPNGQGLQK.L	3	731.025	1.83684	1	9.22097e-10	1023.19	1287.4	1224.11	975.051	1140.5836	1372.84	0.98692100189	0.91776531935	0.44837129116
UBP8_HUMAN	R.SY*SSPDITQAIQEEEKR.K	3	840.422	3.26811	1	2.71244e-10	15085.9	16495	18813.3	11881.0692	20437.6666	17193.8404	0.98250556215	0.91917902231	0.44837129116
SRRM2_HUMAN	K.AGMSSNQSISS*PVLDAVPRT*PSR.E	4	687.329	2.00408	3	1.78318e-10	6030.99	9544.99	8655.34	9880.5168	6144.6646	7707.516	0.97942269532	0.91776126623	0.44837129116
SNIP1_HUMAN	R.RPDHS*GGSPSPPTSEPAR.S	3	714.338	2.81962	3	7.49186e-13	2258.44	3207.77	3086.15	3145.3884	181.5956	4773.5608	0.94717030038	0.91816467047	0.44837129116
MINT_HUMAN	R.SQS*PVHLR.R	3	411.552	2.92903	1	7.60955e-11	684.954	658.231	817.642	622.8684	531.5242	1065.9122	1.0275253372	0.91390287876	0.44786867499
CHAP1_HUMAN	R.KTSPAS*LDFPESQK.S	3	768.084	3.97225	2	1.12664e-14	2600.92	1869.83	1992.83	2256.6852	2083.2484	2203.4082	1.0123411133	0.9141857028	0.44786867499
BCLF1_HUMAN	K.NTPSQHS*HSIQHSPER.S	3	717.671	4.17942	4	1.03557e-14	2240.41	2950.04	2235.58	2996.9478	1628.2392	2633.8916	0.97751791054	0.91204941273	0.4471475184
MAP1B_HUMAN	R.ESS*PLYS*PTFSDSTSAVKEK.T	3	1003.16	2.57569	2	2.77252e-23	2243.59	1853.41	2897.97	2122.7976	2161.8038	2847.6624	1.0196268332	0.91112703085	0.44685804844
CAP1_HUMAN	R.SGPKPFSAPKPQT*SPSPK.R	3	945.54	3.62082	3	3.71236e-11	7514.35	6608.85	6411.29	6419.8134	7239.3392	7025.999	1.0073372917	0.91037356853	0.44685804844
TNIK_HUMAN	R.T*TSISPALAR.K	2	663.358	3.86441	1	8.6624e-10	9294.59	8274.01	8275.22	8284.5378	8644.1546	9060.744	1.0056347918	0.91087949276	0.44685804844
XXX_HNRL2_HUMAN	R.Y*YDRYR.N	2	622.791	6.76223	1	7.49442e-10	381.708	419.449	346.251	319.1958	377.474	436.367	0.98747507425	0.91018855572	0.44685804844
LRIG1_HUMAN	K.ACDAS*PESTPLTGQLPGK.Q	3	789.729	2.70502	1	1.28409e-11	1722.99	870.483	827.992	1026.4716	1163.028	1126.7094	0.96923739123	0.91087043285	0.44685804844
ZRAB2_HUMAN	K.YNLDAS*EEEDSNKKK.S	3	922.82	2.3035	2	3.58421e-13	19725.8	21645.8	16121.4	20158.8156	20822.282	17226.2002	1.0124234842	0.90918791294	0.44672068954
NUMA1_HUMAN	K.LPRT*QPDGTSVPGEPASPISQR.L	3	867.109	1.26701	1	7.38199e-14	1259.64	1531.24	1384.06	1625.085	1209.9572	1393.4326	1.012822624	0.90702360868	0.44582000375
PHF6_HUMAN	K.TAHNSEADLEES*FNEHELEPSSPK.S	4	809.63	3.14777	1	7.48257e-10	684.954	951.34	1223.17	1101.177	779.4328	1048.2614	1.0242728008	0.90628904104	0.44562163949
MAP1B_HUMAN	R.DVMSDETNNEET*ESPSQEFVNITK.Y	3	1094.5	2.34215	1	1.22489e-18	66469.1	55398.8	45540.5	56594.6766	50808.0004	57552.3946	0.98534481237	0.90451151133	0.44491010904
E41L2_HUMAN	K.QKS*YTLVVAK.D	3	635.38	2.64168	1	4.69753e-12	4934.64	4359.99	3720.32	4395.9762	5483.575	3403.6626	1.0206121143	0.90390485525	0.44477424026
IWS1_HUMAN	R.VS*DSESEGPQKGPASDSETEDASR.H	3	1001.79	3.53372	1	3.36782e-19	776.14	825	908.909	705.3354	1004.897	836.4518	1.0145953314	0.90389561653	0.44477424026
AFAD_HUMAN	R.SKSQDADS*PGSSGAPENLTFK.E	3	964.154	1.51931	1	8.1342e-13	1234.19	1181.28	1285.27	1347.6078	1167.1088	1210.0604	1.0064958402	0.90366148949	0.44477424026
FXR1_HUMAN	K.AINGPTSAS*GDDISK.L	3	657.67	6.12518	1	1.16089e-13	1093.17	1073.89	1427.35	1412.6112	1302.7954	792.3248	0.97588663224	0.90313065052	0.44477424026
PKCB1_HUMAN	K.TPPSTTVGS*HSPPETPVLTR.S	3	790.735	1.11922	1	7.21104e-14	1630.74	1747.28	1719.97	1899.6516	1877.168	1234.5754	0.9830141251	0.90232956409	0.44464915991
NFM_HUMAN	K.AKS*PVPKS*PVEEK.G	3	824.796	2.24751	5	5.54729e-15	40251.1	32250.8	41038.3	31440.3012	31286.4734	53987.9136	1.0279590223	0.90173256397	0.44451767206
KI67_HUMAN	K.TPVQYSQQQNS*PQK.H	3	724.371	-0.636306	1	1.58088e-11	1918.08	2020.18	1610.82	2448.7848	1263.0076	1981.7926	1.0260412352	0.90168946981	0.44451767206
SRRM1_HUMAN	K.EKT*PELPEPSVK.V	3	707.731	2.81719	4	6.26085e-13	13061.8	9922.74	10298.2	11109.7602	11558.866	11015.0798	1.0120475755	0.90050828457	0.44438067079
SOX2_HUMAN	K.SEASS*SPPVVTSSSHSR.A	3	670.984	2.49157	1	2.65456e-16	925.642	691.08	826.11	584.0604	991.6344	812.9174	0.97780457182	0.90079444647	0.44438067079
XXX_FPRP_HUMAN	R.LS*LSPPPR.A	2	587.827	8.61098	5	5.93535e-10	24082.6	13614.4	12876.2	9533.1852	13325.8524	25328.898	0.9528352411	0.90064567327	0.44438067079
ACINU_HUMAN	K.LSEGS*QPAEEEEDQETPSR.N	3	809.687	1.56738	4	3.21838e-19	12838.1	10430.6	17916.6	13447.9422	14442.9714	14200.0686	1.02198892	0.89870679379	0.44383871555
ZO1_HUMAN	K.QAS*RDLEQPTYR.Y	3	591.627	7.84059	1	6.17307e-14	1817.35	1370.79	1938.25	1660.9824	1954.7032	1594.4556	1.0163358391	0.89827108383	0.44383871555
TMX1_HUMAN	K.KVEEEQEADEEDVS*EEEAESK.E	3	1069.17	3.44364	2	6.44608e-15	3392.96	3258.31	2438.81	3093.9678	3387.064	2751.5636	1.0156779674	0.89864116907	0.44383871555
LARP1_HUMAN	R.AVT*PVPTKTEEVSNLK.T	3	827.474	3.24549	1	3.31725e-16	2833.12	2674.62	2280.74	2557.4472	2694.3482	2464.2478	0.99069936744	0.89824587107	0.44383871555
RB15B_HUMAN	R.T*THSPYEER.S	2	714.823	1.7077	1	1.29044e-11	7636.28	3932.96	5359.37	4723.9038	5025.5052	7784.0028	1.0357265338	0.89634948969	0.44332501292
ARMX3_HUMAN	W.S*DDDDDSNESK.S	2	882.867	2.90359	1	3.32194e-11	1790.85	2496.48	4626.41	2885.3748	3372.7812	3021.2286	1.0410214561	0.8947019577	0.4426727891
NUP53_HUMAN	K.T*LGTPTQPGSTPR.I	2	811.411	0.639379	1	5.81669e-12	6331.05	6687.18	6387.77	6571.1646	6030.4022	6704.3622	0.99484341892	0.89345699549	0.44221937656
SASH1_HUMAN	R.S*LPVSICR.S	2	620.822	3.34267	1	7.85851e-11	7609.77	6169.18	6348.25	5610.6666	8186.0848	6706.3234	1.0186745826	0.89283597469	0.44207450747
GUAA_HUMAN	K.TLNMTT*SPEEK.R	3	596.97	5.72556	1	8.20393e-11	1531.07	1233.08	1075.45	1242.8262	1155.8866	1376.7624	0.98329901683	0.89231824875	0.44198071957
MYEF2_HUMAN	N.KAEVPGAT*GGDSPHLQPAEPPGEPR.R	4	758.889	1.49453	1	1.62722e-11	2401.58	1440.28	1738.78	2040.3306	1593.5524	1811.1682	0.97570394586	0.89182239771	0.4418976903
PPIG_HUMAN	R.RS*ET*PPHWR.Q	3	518.901	4.11685	1	2.79143e-12	901.255	718.875	1005.82	828.5508	788.6146	1061.0092	1.0198872279	0.89108490944	0.44169482589
ZBED4_HUMAN	R.GTELSGASS*FDDTNEK.F	3	732.678	3.99862	1	1.69636e-13	424.12	486.409	614.408	461.8152	531.5242	505.009	0.98256432546	0.88895022869	0.44079899788
AKA12_HUMAN	K.GLAEVQQDGEAEEGATS*DGEKKR.E	4	793.652	3.22998	1	1.69402e-11	1559.7	1217.92	2598.77	2172.2778	1402.775	1586.6108	0.9600621771	0.88766950369	0.44032612443
NFM_HUMAN	K.GKS*PVPKS*PVEEK.G	3	820.124	2.33531	2	4.70043e-11	6695.79	5567.8	5925.79	3853.6344	5980.4124	9059.7634	1.038727183	0.88673859835	0.44002649188
DIDO1_HUMAN	R.SSS*PAGETEGDREPQAR.P	3	694.984	4.12767	1	1.32347e-13	1573.49	2257.7	1555.31	1975.3272	1406.8558	2152.417	1.0274968181	0.88574498892	0.43969550729
ZMYM4_HUMAN	R.VTQHES*DNENEIQIQNK.L	3	855.421	1.34649	2	1.64112e-12	19148	15287.1	27336.9	16940.6622	22069.9866	24712.1006	1.0315797271	0.88505536318	0.43954908848
K0947_HUMAN	K.SIS*PEVSASR.R	2	671.338	4.90947	1	9.06705e-10	5044.91	5531.17	5684.92	5313.7854	5546.8274	5304.0654	0.99407710123	0.88512355089	0.43954908848
ZFP91_HUMAN	R.RSS*PSARPPDVPGQQPQAAK.S	3	871.463	2.50221	2	7.33208e-19	6599.31	7174.85	7848.05	6631.317	7708.6312	7510.4154	1.010552158	0.88410162926	0.43936571479
SRRM1_HUMAN	K.RES*PSPAPKPR.K	4	440.747	2.24605	3	6.34055e-12	12166.9	5931.66	5758.31	6415.9326	7986.1256	10600.286	1.0480125269	0.88303112984	0.43934082985
CHD7_HUMAN	R.NIPS*PGQLDPDTRIPVINLEDGTR.L	3	976.167	-0.562728	1	2.70829e-13	16273.5	21787.3	26491	22138.0236	21235.463	22575.3732	1.0216415602	0.88335078955	0.43934082985
PGAM1_HUMAN	R.S*YDVPPPPMEPDHPFYSNISK.D	3	985.808	1.42402	1	1.70272e-18	49448.2	40396	34521.6	43410.6288	37226.0778	46109.7732	1.0191431878	0.88332796097	0.43934082985
BIN1_HUMAN	K.GNKS*PSPPDGS*PAATPEIR.V	3	832.739	3.44485	1	1.09749e-14	1426.1	1566.62	1398.18	1269.0216	1430.3204	1765.08	1.0167448933	0.88210576773	0.43934082985
IL1AP_HUMAN	R.RSS*SDEQGLSYSSLK.N	3	728.374	5.73842	2	3.38871e-14	3548.82	3188.82	3588.59	3395.7	3626.811	3374.2446	1.0068289437	0.88358843327	0.43934082985
ZN768_HUMAN	R.S*PGLVPPS*PEFAPR.S	3	613.962	1.94437	2	2.26313e-17	1837.5	2497.74	2349.43	2030.6286	2388.2882	2160.2618	0.98421905408	0.88372522593	0.43934082985
UBE2O_HUMAN	R.LIHGEDS*DSEGEEEGR.G	3	689.965	5.3077	1	5.57681e-17	798.406	607.695	798.824	651.9744	815.1398	776.6352	1.0176078519	0.88002359867	0.43847212195
RBM10_HUMAN	K.LAS*DDRPSPPR.G	3	507.256	5.21407	3	1.65233e-10	33367.6	25266.7	30981	26837.6724	30635.5858	30823.1998	0.98528228386	0.87993979454	0.43847212195
EXOS5_HUMAN	R.AENGTGS*SPRGPGCSLR.H	3	671.316	5.54607	1	3.1891e-10	1081.51	870.483	1003.94	869.2992	1176.2906	963.9298	1.0181299016	0.87855112553	0.43806266785
THOC6_HUMAN	R.ERS*PEVLSGGEDGAVR.L	3	656.323	5.76576	1	6.63321e-13	892.773	701.187	775.302	813.9978	823.3014	760.9456	1.0122331805	0.87799334526	0.43794676661
NIPA_HUMAN	R.SWDSSS*PVDRPEPEAAS*PTTR.T	3	887.723	3.78153	1	1.99696e-10	1616.96	1929.21	2495.27	2084.9598	1688.431	2435.8104	1.0277690763	0.87577283382	0.43766501546
SIX5_HUMAN	K.SESDGNPTTEDESSRS*PEDLER.G	3	916.058	2.06547	1	7.31067e-12	535.452	400.498	525.963	590.8518	429.5042	473.6298	1.0219393447	0.87710338831	0.43766501546
CAMP2_HUMAN	R.RFS*PSQVPIQTR.S	3	575.643	4.94807	2	4.54957e-14	2054.86	2107.35	2028.58	1835.6184	2100.5918	2325.9832	1.0115333205	0.87639260292	0.43766501546
TRA2B_HUMAN	R.RRS*PSPYYSR.G	3	526.6	4.72311	4	1.06805e-13	16739	14615	17238.2	16108.2306	15873.2918	17048.7116	1.0090145709	0.87637037039	0.43766501546
ARHGI_HUMAN	R.S*LSPILPGR.H	2	624.853	4.98167	3	3.50974e-11	9040.12	8260.11	8111.5	8840.4624	8220.7716	8518.4722	1.006610346	0.87683671713	0.43766501546
ABCF1_HUMAN	K.QQPPEPEWIGDGES*TSPSDKVVK.K	3	1093.23	1.33993	1	7.29654e-14	1083.63	1139.59	1526.14	1396.1178	1270.149	992.3672	0.97580404001	0.87692970037	0.43766501546
MAP2_HUMAN	K.ETSPESS*LIQDEIAVK.L	3	762.065	2.20253	1	7.99702e-13	14669.3	8701.04	10806.2	9690.3576	13129.974	12380.075	1.0299586885	0.87499725819	0.4375872314
SEPT7_HUMAN	K.S*PLAQMEEERR.E	3	552.268	4.53123	1	1.00862e-13	2482.16	2582.39	1830.05	2345.9436	2235.2582	2435.8104	1.0177544393	0.87473863363	0.4375872314
PRP4B_HUMAN	R.S*RS*PLLNDR.R	2	723.841	5.22547	2	4.44192e-11	5552.79	4847.67	5898.5	5729.031	4701.0816	5637.4694	0.98580418541	0.87254595757	0.43668574095
TOPRS_HUMAN	R.GDRVYSPY*NHR.H	3	558.267	3.71723	1	5.36149e-10	1366.73	1377.11	1780.18	1388.3562	1345.6438	1699.3798	0.9799656522	0.87200021744	0.43657490611
TJAP1_HUMAN	R.GS*PEEELPLPAFEK.L	3	694.361	2.81285	1	9.23117e-13	16408.1	19926.3	14140.8	17627.5638	15321.3636	18536.2818	1.0200085256	0.87040513754	0.43593844771
XXX_NSD1_HUMAN	S.S*S*PSTVPSPKDS*LQPR.P	3	794.37	0.153669	1	2.97381e-11	222.663	427.029	270.979	260.0136	291.7772	408.9102	1.0434787048	0.87001317739	0.43590429425
PDS5B_HUMAN	R.AES*PESSAIESTQSTPQK.G	3	805.729	0.861674	2	4.00202e-17	2749.36	3421.29	4095.74	3334.5774	2747.3986	3914.5552	0.97371502648	0.8696745038	0.43589684367
TOIP1_HUMAN	R.DSHS*SEEDEASSQTDLSQTISK.K	3	973.781	5.67243	2	9.8166e-15	956.391	819.947	1193.06	1100.2068	1011.0182	921.764	1.0214153143	0.86897295713	0.43570744991
SMCA4_HUMAN	K.KIPDPDSDDVS*EVDAR.H	3	766.045	3.30655	1	4.44699e-13	2011.39	1869.83	2057.75	2126.6784	1607.8352	2109.2706	0.98397277481	0.86811465025	0.43543922901
PDLI5_HUMAN	K.ANNS*QEPSPQLASSVASTR.S	3	751.698	3.85684	2	1.44823e-15	892.773	603.905	531.609	1106.028	664.1502	385.3758	1.062746418	0.86666470766	0.43487399817
BAG6_HUMAN	R.LQEDPNYS*PQRFPNAQR.A	3	790.382	3.0889	1	1.22884e-12	1176.93	883.117	1232.58	1110.879	1128.3412	990.406	0.98086562207	0.86600458622	0.43487399817
ZC3HD_HUMAN	R.SLS*PSHLTEDR.Q	3	517.586	3.57699	2	5.09012e-14	1531.07	1367	1588.24	1746.36	1205.8764	1442.4626	0.97957961543	0.86609607935	0.43487399817
AFF4_HUMAN	R.S*KSPRDPDANWDSPSR.V	3	785.05	1.01071	1	1.49769e-11	6004.48	3975.92	4892.68	4214.5488	5490.7164	4794.1534	0.97487674828	0.8660775423	0.43487399817
NU188_HUMAN	R.RGAPS*SPATGVLPSPQGK.S	3	749.077	2.48516	1	1.63678e-10	1135.58	912.175	1263.63	1009.008	867.17	1341.4608	0.97168978972	0.8662597537	0.43487399817
TOIP1_HUMAN	R.LQQQHSEQPPLQPS*PVMTRR.G	4	667.345	4.39081	2	3.53608e-10	1472.76	907.121	1576.01	967.2894	1490.5122	1358.131	0.96462162428	0.86660903692	0.43487399817
PDS5A_HUMAN	K.RAAVGQES*PGGLEAGNAK.A	3	750.729	3.82117	1	1.33609e-14	2468.38	2178.1	2066.22	2287.7316	2185.2684	2308.3324	1.0102248033	0.86446690559	0.43474340439
BPTF_HUMAN	K.SNGELSES*PGAGKGASGSTR.I	4	597.547	1.35382	1	1.96745e-10	3109.86	3115.54	4152.19	2958.1398	3008.5698	4128.326	0.97277207554	0.86396211386	0.43465188146
UT14A_HUMAN	K.RSELS*QDAEPAGSQETK.D	3	791.059	3.16342	1	4.77653e-14	1581.97	1473.12	1456.51	1677.4758	1402.775	1481.6866	1.0111561623	0.8621583581	0.43390658498
I2BP1_HUMAN	K.NVAEALGHS*PKDPGGGGGPVR.A	4	628.33	3.3351	1	5.82851e-12	671.17	809.839	831.756	613.1664	633.5442	1171.817	1.0457299832	0.86161142588	0.43379348516
LSR_HUMAN	R.SSS*AGGQGSYVPLLR.D	2	894.448	1.77418	1	1.68462e-13	2229.81	1356.89	1736.9	1912.2642	1823.0974	1733.7008	1.0273233138	0.86002361774	0.43329632282
ACINU_HUMAN	K.S*KSPS*PPRLTEDR.K	4	522.765	3.10376	4	2.25251e-11	57717.4	43463.5	59964.5	54120.6666	52407.674	57652.4158	1.0188360382	0.86030203104	0.43329632282
MY18A_HUMAN	R.YSHSYLS*DSDTEAK.L	3	714.335	3.3323	1	9.82958e-14	2578.65	2071.98	2517.85	2160.6354	2612.7322	2515.239	1.0167584621	0.85850143433	0.43271318078
RL1D1_HUMAN	K.ATNES*EDEIPQLVPIGK.K	3	793.417	2.09788	1	8.12609e-10	207459	215405	240598	244602.9432	224837.7972	202966.5492	1.0134820057	0.85802423954	0.43263462186
MAP1S_HUMAN	R.KAVPMAPAPAS*PGSSNDSSAR.S	3	846.094	1.7313	1	2.77261e-19	1517.29	1831.93	1782.06	1738.5984	1413.9972	1881.7714	0.98111254378	0.85800778866	0.43263462186
AHNK2_HUMAN	R.DAHDVS*PTSTDTEAQLTVER.Q	3	827.718	1.696	1	4.03614e-19	951.089	1202.76	1064.16	1067.22	743.7258	1548.3674	1.0439121296	0.8568072319	0.43234485388
SOX3_HUMAN	K.SEPSS*PPPAIASHSQR.A	3	652.986	1.56352	4	1.68796e-16	2776.93	2922.24	3828.52	3262.7826	2659.6614	3889.0596	1.0297880746	0.85454308987	0.43224710226
RBMX_HUMAN	K.DSYS*SRDYPSSR.D	3	576.921	6.1825	2	7.04934e-13	5691.69	5795.22	6378.36	6279.1344	5192.818	6680.8278	1.0160934004	0.85538816452	0.43224710226
CCNY_HUMAN	R.S*ASADNLTLPR.W	2	727.369	4.0605	2	1.19514e-12	34102.4	33429.6	29417.2	29939.4018	33703.3272	34492.605	1.0122342651	0.85492485762	0.43224710226
TLE3_HUMAN	K.DAPTS*PASVASSSSTPSSK.T	2	1151.57	2.01407	1	2.13379e-19	3364.33	3200.19	3137.9	3158.001	3249.337	3251.6696	0.99552503654	0.85494208336	0.43224710226
LS14A_HUMAN	R.SPVS*TRPLPSASQK.A	2	997.049	1.59161	1	1.72247e-12	12023.8	11644.8	11032.1	12659.1696	11267.0888	10350.233	0.98777771135	0.85602575541	0.43224710226
SVIL_HUMAN	R.DSSFT*EVPRSPK.H	2	944.485	0.840095	1	8.91967e-11	5670.48	4179.33	4826.82	4602.6288	4692.92	5114.8096	0.98185753641	0.85629242659	0.43224710226
RBM5_HUMAN	R.SEDGYHS*DGDYGEHDYRHDISDER.E	3	1055.76	-0.307196	1	1.47448e-10	320.211	267.841	357.542	251.2818	385.6356	280.4516	0.97015165292	0.8553186655	0.43224710226
MATR3_HUMAN	R.SYS*PDGKESPSDK.K	3	722.033	2.49371	1	5.48301e-14	5039.61	3303.79	4272.63	3646.9818	3309.5288	5211.889	0.9645193916	0.85612165928	0.43224710226
ABCF1_HUMAN	K.AEQGS*EEEGEGEEEEEEGGESK.A	3	965.062	0.179437	2	9.15251e-15	223.723	1263.4	195.707	253.2222	1516.0172	238.2858	1.1929455759	0.85364508629	0.43220719695
SFR19_HUMAN	R.EVLYDS*EGLSGEER.G	2	946.432	2.64409	1	2.47732e-10	2395.22	2169.26	1723.73	2107.2744	2185.2684	2114.1736	1.0188467318	0.85220468044	0.43164026737
TP53B_HUMAN	R.QSQQPMKPIS*PVKDPVS*PASQK.M	3	1151.95	2.26582	3	2.32694e-10	6544.17	1734.65	6404.71	6438.2472	4036.9314	5256.9966	1.0714167083	0.84937638044	0.43036961555
SF01_HUMAN	R.SPS*PEPIYNSEGKR.L	3	700.36	4.31386	2	2.27935e-12	9725.07	7898.78	8450.22	9686.4768	8956.3358	7889.9076	1.0175902296	0.84870296717	0.43019032478
CLAP1_HUMAN	R.SSS*PGKLLGSGYGGLTGGSSR.G	3	821.762	2.7667	2	1.6991e-14	5828.47	5529.9	5809.12	4938.318	5609.0596	6997.5616	1.0219864264	0.84764271975	0.42981475592
INT12_HUMAN	R.LEKPETQS*SPITVQSSK.D	3	876.151	2.78652	1	1.9874e-11	1815.23	1922.89	1929.79	1916.145	1720.0572	2104.3676	1.0128187365	0.84610253572	0.42919540405
NUCKS_HUMAN	K.VVDYSQFQES*DDADEDYGRDSGPPTK.K	4	865.39	1.72129	2	1.00671e-16	2096.21	2793.38	2680.62	2658.348	2522.9546	2233.8068	0.97951112245	0.846090734	0.42919540405
THOC3_HUMAN	K.DGKY*DSS*REAGT*VKLFGLPND.S	4	799.883	4.73094	1	4.34342e-10	487.738	337.328	512.79	594.7326	297.8984	510.8926	1.0490839711	0.8435292244	0.4291588366
SNUT2_HUMAN	R.EVDEDS*EPEREVR.A	3	633.286	0.854708	4	2.07532e-11	57442.8	57991.3	75706.7	73873.9386	52696.3906	70119.7642	1.0290323179	0.84487074614	0.4291588366
PDS5B_HUMAN	D.SSEMDHS*ENEDYTMSSPLPGK.K	3	960.074	-13.7488	1	1.88332e-10	327.633	429.556	433.755	429.7986	327.4842	467.7462	1.0286204989	0.84473794699	0.4291588366
NCOR1_HUMAN	K.AQLS*PGIYDDTSARR.T	3	653.659	5.229	1	2.31621e-10	854.602	660.758	997.354	878.031	818.2004	878.6176	1.0247282421	0.84539288282	0.4291588366
RSF1_HUMAN	Y.RIES*DEEEDFENVGK.V	3	778.704	2.74332	1	6.38002e-12	3160.75	2564.7	2808.59	3037.6962	2790.247	2825.1086	1.0139452078	0.8444173336	0.4291588366
NFRKB_HUMAN	R.S*PSPAVPLR.V	2	616.837	5.34325	1	3.32797e-11	8208.84	7522.28	7914.85	8071.0938	7863.7016	7552.5812	0.99329271106	0.84255516529	0.4291588366
ANLN_HUMAN	R.QPLSEASNQQPLS*GGEEK.S	3	813.075	3.30296	1	2.36166e-12	952.149	919.755	792.238	943.0344	856.968	826.6458	0.98592635289	0.84511756897	0.4291588366
RGAP1_HUMAN	R.S*IGSAVDQGNESIVAK.T	3	705.039	3.98223	1	1.21923e-13	2344.32	2064.4	2381.42	1983.0888	2368.9044	2336.7698	0.98507043334	0.84211623669	0.4291588366
ZN462_HUMAN	R.NNS*RVSPVPLSGAAAGTEQK.T	3	841.441	0.241238	1	1.21755e-13	2412.18	2349.92	2595.94	2101.4532	2742.2976	2388.7416	0.98293607589	0.84408450127	0.4291588366
K0195_HUMAN	K.VEPPHSS*HEDLTDGLSTR.S	3	762.693	1.76057	1	1.85496e-17	1845.98	2347.4	1477.21	1875.3966	1795.552	1839.6056	0.97177749944	0.84344482422	0.4291588366
MPP7_HUMAN	T.ADVPTYEEVTPY*R.R	3	616.965	9.39826	1	2.47306e-11	444.266	348.698	380.124	469.5768	295.858	371.6474	0.96930706886	0.84515881538	0.4291588366
SEPT2_HUMAN	K.IYHLPDAES*DEDEDFKEQTR.L	3	992.467	3.67833	17	2.08521e-15	143588	68612.7	131332	103303.0152	114211.39	111112.7666	0.95661176847	0.84253686666	0.4291588366
M3K2_HUMAN	R.DRS*SPPPGYIPDELHQVAR.N	4	611.555	1.87202	1	2.67799e-13	1873.55	2040.39	2328.73	1203.048	1779.2288	2931.994	0.94739464466	0.84512799978	0.4291588366
SRRM1_HUMAN	K.TRHS*PTPQQSNR.T	3	573.285	3.7618	1	7.21284e-10	11887	4505.28	5426.17	5684.4018	6027.3416	8533.1812	0.92787978153	0.84345042706	0.4291588366
SRRM2_HUMAN	R.S*RS*RTPLLPR.K	3	524.606	0.698069	1	1.13256e-11	1144.06	855.322	1293.74	1195.2864	1081.412	917.8416	0.97006397878	0.8391905427	0.42827111483
BASP1_HUMAN	K.AEGAATEEEGT*PKESEPQAAAEPAEAK.E	3	1155.9	2.37614	1	3.44554e-15	777.2	587.481	709.439	632.5704	633.5442	761.9262	0.9777839705	0.83749109507	0.42756587267
NCK2_HUMAN	R.DAS*PTPSTDAEYPANGSGADR.I	3	796.682	4.74995	2	6.29273e-17	675.411	267.841	728.257	1020.6504	654.9684	182.3916	1.1115769977	0.8368267417	0.42738878727
RPB1_HUMAN	K.Y*SPTSPTYSPTSPK.G	3	684.344	2.40808	1	2.03903e-14	1027.43	722.665	959.718	977.9616	888.5942	907.055	1.0235430593	0.83608347178	0.42717126012
BRE1A_HUMAN	R.KALVVPEPEPDSDS*NQER.K	3	850.096	1.79495	1	3.12611e-18	3030.34	3289.89	3985.65	3820.6476	2240.3592	4770.619	1.0510138122	0.83554089069	0.42705607414
PSIP1_HUMAN	K.ETSVSKEDT*DHEEKASNEDVTK.A	5	695.753	1.87749	2	1.29381e-10	1830.08	1185.07	2136.78	2802.9078	1746.5824	999.2314	1.0770178614	0.8346067071	0.42675045133
3BP5L_HUMAN	R.GLSDHVS*LDGQELGTR.S	3	664.995	3.73252	2	1.06968e-15	1725.11	2472.47	1722.79	2388.6324	2069.9858	1677.8066	1.0364934974	0.83462589979	0.42675045133
ARI1A_HUMAN	R.GPS*PSPVGSPASVAQSR.S	2	945.472	2.56236	10	8.1636e-21	31238.6	23083.6	24971.5	28155.204	26645.5836	26196.729	1.0214883678	0.83368951082	0.42659568787
PLEC_HUMAN	K.GYYSPYS*VSGSGSTAGSR.T	2	1046.47	3.84946	1	4.36765e-13	2431.27	2123.78	2197	2177.1288	2348.5004	2151.4364	0.98889533434	0.83357709646	0.42659568787
MLL1_HUMAN	D.GVDDGT*ESDTSVTATTR.K	2	1010.95	2.11309	1	5.73952e-16	3145.91	3000.57	3513.32	3421.8954	2801.4692	3273.2428	0.98310542623	0.83272773027	0.42642772198
TSC2_HUMAN	R.GQPEGPLPSSS*PRSPS*GLRPR.G	3	850.083	3.37457	1	8.94601e-11	1329.62	1228.02	1291.86	1195.2864	1171.1896	1573.863	1.0235984876	0.83195585012	0.42619457841
KIF14_HUMAN	K.AHEEQDEES*QDNLFSSDR.A	3	815.675	3.2176	1	2.29782e-15	696.617	798.469	906.087	858.627	963.0688	654.0602	1.0310612407	0.83085006475	0.42579013109
FLNA_HUMAN	K.AFGPGLQGGS*AGSPAR.F	2	869.928	1.05242	1	1.35104e-11	10298.7	10208.3	8199.94	9849.4704	9666.395	8651.8338	0.98121671015	0.82900291681	0.42500528693
ACINU_HUMAN	K.SSSISEEKGDS*DDEKPR.K	4	659.077	1.38566	2	7.9616e-11	5565.51	4114.89	6473.39	4625.9136	5451.9488	6718.0906	1.03975241	0.8269893527	0.42413449287
MAP1B_HUMAN	R.TT*KSPSDSGYSYETIGK.T	3	863.444	2.54478	1	2.97246e-14	2681.5	2788.32	2712.61	2323.629	3035.095	2677.038	0.98207438732	0.82555967569	0.42365545034
DKC1_HUMAN	R.ESES*ESDETPPAAPQLIKK.E	3	941.827	0.777662	1	2.64355e-14	1352.94	1077.68	1502.62	1413.5814	1134.4624	1280.6636	0.97342321037	0.82574057579	0.42365545034
ELYS_HUMAN	R.STPLASPSPS*PGRSPQR.L	4	508.513	2.95157	1	6.09674e-12	5851.8	3187.56	5452.52	4643.3772	5313.2016	5144.2276	1.0420192167	0.82372832298	0.42294541001
SRRM2_HUMAN	K.GQSQT*SPDHRSDTSSPEVR.Q	3	794.359	-0.601686	1	2.34146e-12	887.471	507.887	1236.34	887.733	764.1298	1151.2244	1.0651239379	0.82306391001	0.42276549339
HAP28_HUMAN	K.SLDS*DESEDEEDDYQQKR.K	3	909.399	3.75851	1	8.67727e-16	1835.38	1761.18	1514.85	1518.363	2114.8746	1626.8154	1.0290810483	0.82297223806	0.42276549339
EHBP1_HUMAN	K.DLST*SPKPSPIPS*PVLGR.K	3	822.768	4.00588	1	9.41746e-14	1155.73	1058.73	809.174	1126.4022	1104.8766	885.4818	1.0308008565	0.82133543491	0.42274400592
BCLF1_HUMAN	R.YS*PSQNS*PIHHIPSRR.S	3	755.691	4.30684	2	1.9314e-14	1782.36	1288.67	1633.4	1621.2042	1509.896	1684.6708	1.0236662441	0.82239407301	0.42274400592
TCOF_HUMAN	K.TSQVGAASAPAKES*PR.K	4	524.532	3.57938	2	5.24096e-10	9461.06	8721.25	8715.56	8622.1674	8114.6708	10776.794	1.0228928366	0.82162666321	0.42274400592
ZEB2_HUMAN	R.DGHAVS*IEEYLQR.S	3	609.297	4.80833	1	7.19341e-14	886.411	816.156	696.266	907.137	664.1502	762.9068	0.9730538997	0.82211881876	0.42274400592
MAP1B_HUMAN	R.ESS*PLYSPTFSDSTSAVKEK.T	3	976.504	3.63743	2	1.18366e-18	16150.5	12865.2	22238.2	16339.1382	14134.871	18592.176	0.95731681557	0.82177656889	0.42274400592
CALX_HUMAN	K.QKS*DAEEDGGTVS*QEEEDR.K	3	909.722	-0.00347007	1	5.09261e-11	1691.18	1100.42	1806.53	1732.7772	1506.8354	1525.8136	1.0363840032	0.82061648369	0.42271491885
ZN639_HUMAN	F.DNKDDDS*DT*ETSNDLPK.F	3	919.746	1.48336	1	9.26221e-10	1007.28	1267.19	907.968	1189.4652	915.1194	979.6194	0.96913073435	0.82076752186	0.42271491885
SYEP_HUMAN	K.TGKEYIPGQPPLS*QSSDSSPTR.N	3	957.486	2.46482	2	1.07097e-11	4604.88	2655.67	2677.8	2886.345	2830.0348	3709.6098	0.94844602542	0.82071143389	0.42271491885
IF2B1_HUMAN	R.QGS*PVAAGAPAKQQQVDIPLR.L	3	890.489	-4.77151	1	2.4131e-13	1784.48	1044.83	3184.01	1500.8994	1684.3502	2335.7892	0.91813452274	0.82026392221	0.42271491885
SRRM1_HUMAN	K.T*PELPEPSVK.V	3	545.633	4.02701	1	3.75639e-12	556.658	507.887	489.268	489.951	595.7968	497.1642	1.0187279377	0.81862401962	0.42225709558
RB15B_HUMAN	R.S*LSPVAAPPLREPR.A	3	600.334	4.21927	1	2.51385e-10	2861.75	5805.32	4217.11	4736.5164	3973.679	4831.4162	1.0510257361	0.81820261478	0.42220148444
DKC1_HUMAN	K.AKAGLESGAEPGDGDS*DTTK.K	3	891.783	0.889745	1	2.59205e-10	6426.48	7264.55	7067.1	6970.887	6640.4818	7395.6852	1.0119917267	0.81620043516	0.42132982612
SF3B1_HUMAN	R.GGDSIGET*PTPGASK.R	3	637.99	4.87909	1	2.03356e-10	1433.53	1404.9	1175.18	1310.7402	1033.4626	1543.4644	0.96862094615	0.81559109688	0.42117679119
RAI1_HUMAN	K.AAS*SPSNPAALPVASDSSPMGSK.T	3	889.778	3.49841	1	3.82333e-11	500.462	571.057	668.039	616.077	535.605	630.5258	1.0245179607	0.81483393908	0.4209472537
LARP1_HUMAN	R.S*LPTT*VPESPNYR.N	2	925.421	1.05526	1	7.51529e-12	3980.37	2953.83	2990.18	3290.9184	3219.7512	3158.5126	0.97428620094	0.81394064426	0.42064717412
PHF14_HUMAN	R.NSADDEELTNDS*LTLSQSK.S	3	869.084	3.65194	1	2.39555e-11	1528.95	1329.1	2235.58	1413.5814	1522.1384	1918.0536	0.95291088996	0.81204652786	0.4198294878
AZI1_HUMAN	R.QPAQELS*PTPGGTAHQALK.A	3	823.77	1.85232	1	1.81403e-21	1276.6	1585.57	1644.69	1722.105	1345.6438	1561.1152	1.0270704131	0.80940419436	0.41862413287
SPF45_HUMAN	A.RRPDPDS*DEDEDYER.E	3	734.98	5.3148	1	1.21785e-15	471.834	280.475	337.783	427.8582	453.989	270.6456	1.0572441907	0.80904763937	0.41860055923
CBX5_HUMAN	K.RTADSSS*SEDEEEYVVEK.V	3	866.736	4.15477	2	6.91291e-14	9099.49	8701.04	10720.6	9195.5556	10898.7966	9088.2008	1.0231900928	0.80851447582	0.41848552227
YAP1_HUMAN	R.QAS*TDAGTAGALTPQHVR.A	2	1045.52	1.06292	4	2.66071e-20	10093	9038.36	9158.72	9519.6024	9893.8996	9181.3578	1.0107733842	0.8081587553	0.41846227646
DCP1A_HUMAN	R.KASS*PS*PLTIGTPESQR.K	3	792.067	1.38705	1	2.03692e-15	1866.13	1831.93	1581.65	1710.4626	1761.8854	1888.6356	1.0153933997	0.80758732557	0.41832730174
SRRM2_HUMAN	K.AGMSSNQSIS*SPVLDAVPR.T	2	1113.04	1.04189	2	4.7838e-15	7573.72	6596.21	6516.67	7402.626	7106.7132	6513.1452	1.016236432	0.80692631006	0.41814577579
MYEF2_HUMAN	K.AEVPGAT*GGDSPHLQPAEPPGEPR.R	3	892.427	1.84659	1	6.80565e-15	2636.97	2073.24	2321.2	2007.3438	2344.4196	2505.433	0.97522410099	0.80435621738	0.41697445512
RB12B_HUMAN	R.CPS*DEDFR.Q	2	667.771	4.66149	1	1.64029e-10	4526.42	4118.68	3826.64	3778.929	4830.647	4155.7828	1.0235423191	0.80370002985	0.41679480672
HNRH1_HUMAN	K.HTGPNS*PDTANDGFVR.L	3	665.304	0.643977	10	6.13626e-22	132273	90619.9	149561	102098.0268	121942.4656	169651.6448	1.0570217874	0.8033260107	0.41676136851
ZN219_HUMAN	R.STAT*QEENGLLVGGTRPEGGR.G	3	813.403	2.92644	1	3.55803e-14	711.461	674.656	1542.14	847.9548	824.3216	1553.2704	1.1015263714	0.8024250865	0.4164544642
CHAP1_HUMAN	K.AVPPVS*PELR.K	2	687.375	3.03875	8	9.50823e-11	55628.6	50525.9	50392.7	53220.321	50435.6274	51359.9056	0.99021764703	0.80229967833	0.4164544642
RBMX_HUMAN	R.DGYGGS*RDSYSSSR.S	2	901.883	2.80738	1	2.82493e-10	862.024	1162.33	1064.16	1058.4882	837.5842	1096.3108	0.96887605796	0.80215418339	0.4164544642
ACINU_HUMAN	K.GVPAGNS*DTEGGQPGR.K	2	904.416	-0.527379	5	5.97535e-18	12642	10371.3	12748.3	11655.0126	11234.4424	13761.7404	1.0248796822	0.80096995831	0.41618058085
MCM3_HUMAN	R.SEDES*ETEDEEEKSQEDQEQKR.K	5	691.117	1.44862	1	2.23626e-11	2332.66	1253.29	1546.84	1669.7142	2378.0862	1432.6566	1.0677340077	0.80064815283	0.41617399454
CCD86_HUMAN	G.GLRPES*PESLTSVSR.T	3	641.999	5.2289	1	5.67951e-13	2407.94	1713.17	1960.84	2684.5434	2205.6724	1513.0658	1.0528341145	0.80026185513	0.41617399454
ZN768_HUMAN	R.S*PGYEPRS*PGYESESSR.Y	3	758.651	3.53991	1	1.91794e-14	924.582	917.228	764.011	948.8556	772.2914	824.6846	0.97697876999	0.80044043064	0.41617399454
CND1_HUMAN	R.YQPLAS*TASDNDFVTPEPR.R	3	806.382	3.55745	1	3.51222e-11	169.648	323.43	173.126	220.2354	175.4744	325.5592	1.0826548625	0.79897367954	0.41584691405
MYH10_HUMAN	R.QLHLEGASLELS*DDDTESK.T	3	875.764	3.06653	1	7.79554e-13	3212.71	2344.87	1909.09	3445.1802	2062.8444	2419.1402	1.061674023	0.79909229279	0.41584691405
SC61B_HUMAN	-.PGPTPSGTNVGSSGRS*PSKAVAAR.A	4	694.87	1.03776	1	2.59652e-15	659.507	457.351	907.968	615.1068	626.4028	917.8416	1.0664379589	0.79770690203	0.4154471457
PPIG_HUMAN	R.RSET*PPHWR.Q	3	492.247	7.9976	1	1.64003e-10	341.417	344.908	357.542	333.7488	253.0096	417.7356	0.96228177771	0.79727530479	0.41538307071
PDIP3_HUMAN	K.RSS*PAAFINPPIGTVTPALK.L	3	859.153	1.34978	1	3.88434e-10	8028.59	7936.68	12599.6	10276.3584	9183.8404	10417.8944	1.0459736471	0.7964450717	0.41511115432
BRPF3_HUMAN	R.RS*PS*PYSLK.C	3	551.615	4.97919	1	8.32154e-11	851.421	1034.72	851.514	1005.1272	816.16	846.2578	0.97438871153	0.79618066549	0.41511115432
AKAP8_HUMAN	R.S*GDEEFKGEDELCDSGR.Q	3	823.363	2.5204	1	2.33572e-11	1869.31	1241.92	1753.84	1576.575	2341.359	1258.1098	1.0639199812	0.79582083225	0.41510722041
PKCB1_HUMAN	K.ELSESVQQQSTPVPLIS*PKR.Q	3	921.17	1.78898	1	6.89683e-13	945.788	493.989	801.647	707.2758	729.443	693.2842	0.95029016824	0.79487496614	0.41477453709
TRIPC_HUMAN	K.Y*SPPRDDDKVDNQAK.S	3	839.102	4.5933	2	6.1553e-11	2266.92	2069.45	1978.71	2107.2744	2104.6726	2176.932	1.0116856257	0.79439663887	0.41468566656
HNRPU_HUMAN	N.GS*LDLGGDSAGR.S	2	707.332	2.12847	3	3.03195e-13	48358.2	34212.9	30280	38579.0328	39682.7194	39192.6208	1.0407908801	0.79403114319	0.41465568542
LAP2B_HUMAN	S.NDS*DRY*S*DNEEDSKIELK.L	4	772.347	10.4646	1	1.23318e-10	260.834	299.426	339.665	168.8148	338.7064	467.7462	1.0837213566	0.79293632507	0.41424462199
HERC1_HUMAN	K.SRSES*DLSQPESDEEGYALSGR.R	3	903.403	1.7566	1	1.0606e-13	1605.29	1982.27	2343.78	1590.1578	2726.9946	1949.4328	1.0565190826	0.79256612062	0.41424462199
P66A_HUMAN	R.RPPS*PDVIVLSDNEQPSSPR.V	3	833.756	1.97654	2	1.57492e-21	2571.23	2347.4	2008.82	2718.5004	1994.491	2439.7328	1.0325196318	0.79231208563	0.41424462199
STK10_HUMAN	K.ASQSRPNS*SALETLGGEK.L	3	790.742	2.62437	1	1.12629e-14	1906.42	1897.63	2022.93	1979.208	2041.4202	1862.1594	1.0095772404	0.79287147522	0.41424462199
KRI1_HUMAN	R.AFVEDS*EDEDGAGEGGSSLLQKR.A	3	978.8	3.11787	1	1.45422e-10	1027.43	871.746	1951.43	1034.2332	1110.9978	1405.1998	0.92204533248	0.79227405787	0.41424462199
CXAR_HUMAN	Q.YNQVPS*EDFERTPQSPTLPPAK.V	3	1014.16	-16.8656	4	5.93732e-12	3731.2	2589.97	5066.75	4078.7208	4457.2538	3503.6838	1.0572314037	0.79118269682	0.41413202882
NBN_HUMAN	K.TTTPGPSLS*QGVSVDEK.L	3	747.721	3.18351	1	8.4954e-12	2345.38	2203.37	2878.21	2305.1952	2038.3596	2821.1862	0.96469281138	0.79078269005	0.41408362985
BUD13_HUMAN	R.HDT*PDPS*PLR.G	3	508.555	2.9142	2	1.07802e-10	722.064	662.022	1230.7	613.1664	781.4732	1031.5912	0.92788988884	0.78698170185	0.41225364804
EDC3_HUMAN	K.SQDVAVS*PQQQQCSK.S	3	743.031	2.36235	1	8.70174e-16	693.436	547.052	590.885	503.5338	790.655	435.3864	0.94441418179	0.78653037548	0.41217759252
NUCKS_HUMAN	R.LKATVT*PS*PVKGK.G	5	481.287	2.8631	2	6.06949e-11	9724.01	9442.65	7391.71	9092.7144	7886.146	10497.323	1.0345582197	0.78591561317	0.41201582551
SRRM2_HUMAN	K.ELSNS*PLRENSFGSPLEFR.N	3	830.076	1.43656	2	5.78672e-20	277501	275709	281499	331124.409	296104.8884	232659.1172	1.030165113	0.78569853306	0.41201582551
ABCF1_HUMAN	K.KLSVPT*SDEEDEVPAPKPR.G	4	716.14	3.20341	3	4.43351e-18	4351.47	3744.72	3687.39	3930.2802	4315.446	3195.7754	0.97097024682	0.78515207767	0.41193634272
MTA1_HUMAN	K.AGVVNGTGAPGQS*PGAGR.A	2	931.463	3.42783	1	8.05269e-13	403.974	520.521	413.996	509.355	466.2314	404.9878	1.0314407021	0.78478682041	0.41190525889
SGTA_HUMAN	R.S*PARTPPSEEDSAEAER.L	3	713.325	1.62572	1	2.14046e-16	789.923	663.285	710.38	696.6036	710.0592	800.1696	1.0199873543	0.78419554234	0.41189885139
PTN13_HUMAN	R.AIS*TGSLASSTLNK.L	3	630.014	3.16473	2	2.20201e-14	3067.45	2367.61	2406.82	2411.9172	2636.1968	2585.8422	0.97348525418	0.78446865082	0.41189885139
PHIP_HUMAN	R.TAFYNEDDS*EEEQR.Q	3	681.281	4.09804	4	8.45566e-14	14894	14242.3	14682.7	16502.1318	14464.3956	13625.437	1.0176379212	0.7831813097	0.41161608696
MAP1B_HUMAN	K.SRT*PVQDHR.S	3	468.905	0.101741	1	1.41198e-10	1308.41	717.611	1090.5	648.0936	928.382	1312.0428	0.92683962536	0.78331869841	0.41161608696
GPTC8_HUMAN	R.SWGHES*PEER.H	2	761.833	4.64676	1	2.21966e-11	2240.41	2420.67	2235.58	2862.09	2057.7434	2204.3888	1.0329949974	0.78068840504	0.41055446863
ZEB2_HUMAN	R.AYLQSITPQGY*SDSEER.E	3	751.684	3.97871	1	9.86063e-11	359.442	328.484	339.665	285.2388	267.2924	428.5222	0.95471231442	0.77955102921	0.4101164937
CSTF3_HUMAN	K.RPNEDS*DEDEEKGAVVPPVHDIYR.A	3	1102.21	3.35862	3	3.61115e-15	2430.21	2053.03	2807.65	2485.6524	2467.8638	2534.851	1.0270871347	0.77846699953	0.40970632434
CXA1_HUMAN	K.LAAGHELQPLAIVDQRPSS*R.A	3	823.112	1.24439	1	1.33891e-13	75982.2	64520.6	57495.6	68890.9914	67879.007	66146.373	1.0248389101	0.77843219042	0.40970632434
SPF45_HUMAN	P.DPDS*DEDEDYERER.R	3	693.608	3.43188	1	3.83099e-14	1446.25	1344.26	2057.75	1558.1412	1901.6528	1612.1064	1.046129029	0.77783292532	0.40969291329
EP400_HUMAN	K.ALS*PVTSR.T	2	570.307	3.13931	2	1.36732e-10	20547.6	20060.3	22806.5	19902.6828	19767.3952	22603.8106	0.98201658762	0.77665406466	0.40923210979
GTF2I_HUMAN	K.RPRS*PGSNSK.V	3	541.969	10.924	1	2.41789e-10	2220.27	1457.96	1451.81	1528.065	1153.8462	3017.3062	1.1109497868	0.77614873648	0.40912598372
FIP1_HUMAN	R.DHS*PTPSVFNS*DEERYR.Y	3	809.01	2.9612	2	2.7332e-14	2594.55	1706.85	4080.68	2347.884	3405.4276	3335.0206	1.0842559949	0.77563750744	0.40901663899
ZO1_HUMAN	K.S*REDLSAQPVQTKFPAYER.V	4	690.861	2.88599	1	3.24721e-14	644.662	728.982	1167.66	889.6734	936.5436	864.8892	1.05894819	0.77524775267	0.40897130966
TFPT_HUMAN	R.RTPAPPEPGS*PAPGEGPSGR.K	3	741.698	2.09843	1	1.64874e-16	1056.06	1129.48	1254.22	1406.79	1128.3412	1022.7658	1.0343451186	0.77423679829	0.40860819817
PPIG_HUMAN	R.SET*PPHWR.Q	3	440.212	6.37791	1	2.583e-12	1124.98	1269.72	1312.56	1409.7006	1228.3208	1156.1274	1.0234400111	0.77425593138	0.40860819817
CE170_HUMAN	K.QKS*EEPSVSIPFLQTALLR.S	3	894.496	1.91056	1	4.72602e-21	37297.1	30173.8	32689.7	30437.1144	35644.7678	36715.6252	1.0263269602	0.77299952507	0.40826520324
TOPRS_HUMAN	K.LQQTVPADAS*PDSKCPICLDR.F	3	970.484	2.89301	1	3.94826e-13	1379.45	1288.67	1423.58	1508.661	1366.0478	1287.5278	1.0172389471	0.77230226994	0.40817278624
CDK13_HUMAN	R.GGDVS*PSPYSSSSWR.R	2	939.421	3.42994	5	4.12894e-17	14814.5	13307.4	14299.8	15415.5078	13853.2958	13794.1002	1.0151149475	0.77252131701	0.40817278624
SRS10_HUMAN	R.S*RS*FDYNYR.R	3	532.888	3.94845	8	1.18675e-13	35080	27447.4	31864.5	33384.582	33804.327	29615.1006	1.0255540936	0.77109003067	0.40773659945
PDS5B_HUMAN	D.S*SEMDHSENEDYTMSSPLPGKK.S	4	809.622	-12.379	1	4.78135e-11	237.507	439.663	500.559	366.7356	384.6154	351.0548	0.93604353191	0.76957577467	0.40709576011
SRC8_HUMAN	Q.T*PPVSPAPQPTEERLPSSPVYEDAASFK.A	3	1179.92	-12.1703	2	1.90713e-18	14561.1	13259.4	19825.7	18574.479	19694.961	12265.3448	1.0606260059	0.76890748739	0.40690216422
NOVA1_HUMAN	K.QTLPS*SPTTTK.S	2	849.959	1.65162	1	3.28275e-13	6697.92	7394.68	8518.91	6825.357	7109.7738	9666.7548	1.043799904	0.76844030619	0.40681481361
FIP1_HUMAN	R.DHSPTPS*VFNSDEERYR.Y	3	782.354	3.74472	1	1.19523e-13	1889.45	1158.54	2624.17	1536.7968	2062.8444	2566.2302	1.0870406833	0.76618987322	0.40578299761
GLCI1_HUMAN	R.GPSPSSPT*PPAAAAPAEQAPR.A	3	756.043	2.98701	1	1.35243e-18	822.793	1169.91	1094.27	1170.0612	795.756	1297.3338	1.0570731882	0.76527029276	0.40565404296
NEST_HUMAN	R.S*LGEQDQMTLRPPEK.V	4	567.547	4.84014	1	6.95661e-11	16608.5	16884.1	13080.4	16807.7448	16422.1594	14673.6984	1.0285700675	0.76554447412	0.40565404296
BAZ1A_HUMAN	K.RQS*PEPSPVTLGR.R	3	578.303	2.95517	2	6.84586e-13	2823.58	2587.44	2747.43	2453.6358	2981.0244	2555.4436	0.97936540667	0.76564508677	0.40565404296
FA40A_HUMAN	R.AAS*PPASASDLIEQQQK.R	4	570.549	3.54038	4	1.12203e-13	7958.61	8426.88	9057.1	8286.4782	8248.317	8584.1724	0.98728016451	0.76390147209	0.40520867705
SDS3_HUMAN	K.RPAS*PS*SPEHLPATPAESPAQR.F	3	891.42	1.7608	7	2.36888e-12	15444.3	17144.3	16170.3	19765.8846	12335.2382	14474.6366	0.95522432965	0.76384061575	0.40520867705
SRC8_HUMAN	K.TQT*PPVS*PAPQPTEER.L	3	708.661	3.87575	1	8.72567e-16	713.582	726.455	475.154	612.1962	626.4028	769.771	1.0486523697	0.76240390539	0.40483400226
RRP1B_HUMAN	K.TPTSS*PASSPLVAK.K	3	627.679	1.95559	1	1.53284e-12	11051.5	9061.1	11368	10376.289	9926.546	10459.0796	0.97717160132	0.76259374619	0.40483400226
MYH9_HUMAN	K.GAGDGS*DEEVDGKADGAEAKPAE.-	3	981.454	-8.30012	2	9.30639e-15	1910.66	2272.86	2100.09	1805.5422	1950.6224	2341.6728	0.97043598851	0.76231718063	0.40483400226
PSMD1_HUMAN	R.TVGT*PIASVPGSTNTGTVPGSEK.D	3	899.14	3.46198	1	9.46669e-13	947.908	1252.03	630.403	879.0012	1146.7048	995.309	1.0673680051	0.76137298346	0.40466463566
EDC4_HUMAN	R.DSQDASAEQS*DHDDEVASLASASGGFGTK.V	3	1140.84	0.410475	1	1.64366e-21	624.517	669.602	834.578	673.3188	748.8268	775.6546	1.0324626755	0.76128017902	0.40466463566
TCF20_HUMAN	K.GSQEDDPAATQRPPS*NGGAK.E	3	841.078	5.07977	1	9.50024e-10	1885.21	1585.57	1584.48	1947.1914	1361.967	1551.3092	0.96146814326	0.76096767187	0.40466463566
TFPT_HUMAN	R.TPAPPEPGS*PAPGEGPSGR.K	3	689.665	2.832	1	1.70767e-16	537.572	960.184	764.952	781.011	842.6852	761.9262	1.0543219058	0.75864124298	0.40398150682
SCML2_HUMAN	R.SVPGTTSSPLVGDIS*PK.S	3	727.394	3.27247	1	2.00902e-11	1043.34	1015.77	905.146	934.3026	923.281	1207.1186	1.033886293	0.75914055109	0.40398150682
PKP4_HUMAN	R.VGS*PLTLTDAQTR.V	2	834.432	3.03431	3	1.52068e-16	5057.63	4656.89	4903.97	5002.3512	4853.0914	4886.3298	1.00843303	0.75918740034	0.40398150682
POP1_HUMAN	R.VQAYEEPSVAS*SPNGKESDLRR.S	4	740.126	-0.0617557	2	5.22403e-10	1217.22	1014.51	1282.45	1460.151	754.948	1563.0764	1.0751225044	0.75779360533	0.40371856093
WIZ_HUMAN	K.NPEDKSPQLS*LSPRPAS*PK.A	4	724.633	3.32776	1	8.92841e-10	1664.67	1413.74	1892.15	1725.0156	1648.6432	1736.6426	1.0281126765	0.75753462315	0.40371856093
HNRPC_HUMAN	K.QAVEMKNDKS*EEEQSSSSVK.K	3	1079.88	-1.92154	3	2.44001e-14	6899.37	8407.93	10921	9927.0864	8987.962	8549.8514	1.047146525	0.75651592016	0.40335708857
RL23A_HUMAN	K.IRTS*PTFR.R	3	429.568	4.83092	1	2.48115e-10	1147.24	1292.46	1021.82	969.2298	1229.341	1153.1856	0.96829029049	0.7558901906	0.40318313241
XXX_WEE2_HUMAN	K.KQGEIETEECYS*FNLK.Q	3	915.134	6.49486	1	9.45612e-10	786.743	869.219	701.911	761.607	1118.1392	631.5064	1.0650498933	0.75545459986	0.40311047435
ZN532_HUMAN	K.EPVANS*RES*SPLPKEVNDSPR.A	3	976.142	1.80227	1	5.6242e-10	501.522	765.62	928.668	725.7096	766.1702	832.5294	1.0585654336	0.75505691767	0.40305802226
KAT7_HUMAN	R.SSGS*ETEQVVDFSDR.E	2	976.43	2.68787	1	4.23195e-12	2292.37	2253.91	2592.18	2458.4868	2318.9146	2479.9374	1.016654181	0.75435531139	0.40284323692
CLN3_HUMAN	R.RRFS*DSEGEETVPEPR.L	3	734.013	-0.374187	2	1.32366e-13	3027.16	2802.22	2770.01	2685.5136	2512.7526	3181.0664	0.97441042108	0.75124818087	0.40134319663
TR150_HUMAN	R.ERS*PALKSPLQ.S	3	588.667	2.32252	2	1.90703e-12	4982.35	3672.7	4911.5	5437.0008	4093.0424	3257.5532	0.94258267475	0.7510881424	0.40134319663
MLL1_HUMAN	R.TPSY*SPTQR.S	2	673.326	7.34248	1	1.0041e-10	6408.45	5054.86	6207.12	5653.3554	6078.3516	6426.8524	1.0276238548	0.75034022331	0.40117648244
PGRC1_HUMAN	K.LLKEGEEPTVYS*DEEEPKDESAR.K	4	855.183	2.80837	7	8.71914e-18	5462.67	7797.7	11181.7	10408.3056	9060.3962	1734.6814	0.8674969579	0.75020980835	0.40117648244
ASXL2_HUMAN	K.QSDGQTGS*PQNSNSSFSSSVK.V	3	889.747	-1.23477	1	1.18074e-14	827.034	1476.91	1051.93	1705.6116	1117.119	858.025	1.0968095711	0.74827194214	0.40041786432
FA21A_HUMAN	R.RT*PSDDEEDNLFAPPK.L	3	790.389	4.01554	1	1.76069e-10	2153.47	2752.95	1638.11	2280.9402	2489.288	2123.9796	1.0534313813	0.74832642078	0.40041786432
RBM33_HUMAN	K.DIKEES*DEEEEDDEESGR.L	3	893.382	1.87878	1	4.35084e-19	4337.69	3915.28	3878.39	4455.1584	4565.395	3495.839	1.0317391372	0.74630498886	0.39965388179
SRRM2_HUMAN	R.S*GAGSSPETK.E	2	729.869	3.93038	1	8.45725e-12	8188.7	5642.34	5629.4	5490.3618	5125.4848	7639.8546	0.93809264186	0.74608635902	0.39965388179
SETD2_HUMAN	R.AHT*PLNTPDPSTK.L	3	639.67	3.33959	1	5.78815e-16	2960.36	1593.15	2960.07	1993.761	2673.9442	2327.9444	0.93106787335	0.74542987347	0.39950311184
SEM3A_HUMAN	K.NDFGGHRS*LVNK.W	3	627.995	-1.06909	1	9.18512e-10	1360.36	962.711	1219.41	1095.3558	1116.0988	1204.1768	0.9641915763	0.74454891682	0.39918985963
MAP1B_HUMAN	R.ADS*RESLKPAAKPLPSK.S	3	931.216	3.18921	2	3.30392e-10	6019.32	7056.09	5365.95	7047.5328	5652.9282	6408.221	1.0361858901	0.7441920042	0.3991574645
ASPP2_HUMAN	K.RSS*ITEPEGPNGPNIQK.L	3	788.078	1.66514	1	2.09402e-13	1643.46	1325.31	1660.69	1720.1646	1373.1892	1701.341	1.0356920022	0.74307847023	0.39871907234
TIAM1_HUMAN	R.ANS*LGDLYAQK.N	2	859.453	3.25677	2	1.30057e-11	3743.92	3887.48	2961.95	3731.3892	3270.7612	3962.6046	1.0350597827	0.74295282364	0.39871907234
NEST_HUMAN	R.DGESDGFADEEES*GEEGEEDQEEGREPGAGR.W	4	902.605	2.525	5	2.39956e-17	3412.05	595.061	3360.89	3060.0108	373.3932	2615.2602	0.82093687385	0.74230700731	0.39862287045
PKCB1_HUMAN	K.STS*PASEKADPGAVK.D	3	738.068	2.02605	1	1.33932e-14	4773.47	3737.14	4414.7	4309.6284	4084.8808	4954.9718	1.0328170373	0.74182355404	0.398522228
MAP2_HUMAN	R.SANGFPYREDEEGAFGEHGS*QGTYSNTK.E	4	894.159	5.25604	1	9.17804e-11	345.658	444.717	424.346	330.8382	408.08	552.0778	1.0627926342	0.7401664257	0.39779073
3BP1_HUMAN	K.VTRS*PPETAAPVEDMAR.R	3	713.019	1.65672	1	1.11496e-18	1372.03	1025.88	943.723	1197.2268	1099.7756	1188.4872	1.0430501961	0.74015140533	0.39779073
ZN687_HUMAN	K.QS*PGHQS*PLASPK.V	3	651.322	3.98267	1	2.95947e-11	1669.97	1143.38	1356.78	1367.982	1376.2498	1610.1452	1.0441832315	0.73950535059	0.39775300026
IF4G2_HUMAN	R.T*QTPPLGQTPQLGLK.T	3	706.399	2.4193	1	7.82513e-14	569.381	590.008	456.337	625.779	489.696	561.8838	1.0381459622	0.73760837317	0.39689123631
MAP4_HUMAN	K.DMES*PTKLDVTLAK.D	3	772.424	1.10625	1	9.8705e-13	175043	115158	140768	145786.1328	145021.43	119202.7166	0.95136947943	0.73727524281	0.3968706429
PPHLN_HUMAN	R.DNT*FFRESPVGR.K	2	867.418	3.34231	1	9.87484e-10	6960.87	5349.24	7094.39	6543.999	6065.089	6168.9546	0.96771631388	0.73674935102	0.3967461884
MATR3_HUMAN	R.S*YSPDGKESPSDKK.S	4	631.091	2.41007	1	2.39711e-10	9050.72	5085.19	8783.3	7847.9478	6164.0484	10972.914	1.0901297708	0.73580813408	0.39646059275
ARMX3_HUMAN	K.RAS*PNSDDTVLSPQELQK.V	3	841.768	1.61917	1	4.12358e-12	1385.81	1205.28	1361.48	1183.644	1167.1088	1855.2952	1.0641277667	0.73592454195	0.39646059275
MORC2_HUMAN	R.S*PPLPAVIR.N	2	629.863	5.03894	1	3.43273e-11	2720.73	3253.26	2646.75	2789.325	3118.7514	2406.3924	0.96447313985	0.73460423946	0.39606630802
NOP2_HUMAN	K.QNDTPKGPQPPT*VSPIR.S	3	790.761	1.31748	2	2.09093e-11	10819.3	11130.6	12324.8	11020.5018	11673.1284	12214.3536	1.0184765854	0.73176056147	0.39473468065
MAP1B_HUMAN	R.GAES*PFEEK.S	2	766.378	3.97513	6	2.05766e-12	67266.5	62228.8	70233.5	60347.4102	64505.2056	70681.648	0.97899913651	0.73184120655	0.39473468065
RRP1B_HUMAN	K.TPTS*SPASSPLVAK.K	3	627.678	2.52824	1	4.35732e-10	1910.66	1226.76	1532.73	1368.9522	1454.8052	1614.0676	0.95025359046	0.73149937391	0.39473468065
MATR3_HUMAN	R.SY*SPDGKESPSDKK.S	3	841.118	1.40862	1	6.43784e-12	29716	10488.7	25427.8	17685.7758	22432.1576	33905.2256	1.1278424128	0.73013460636	0.39428809285
FBP1L_HUMAN	R.TIS*DGTISASK.Q	3	539.958	5.87795	1	3.48785e-10	2715.43	2468.68	2282.62	2619.54	2722.9138	1754.2934	0.9504484778	0.72888863087	0.39377316833
RD23A_HUMAN	R.EDKS*PSEESAPTTSPESVSGSVPSSGSSGR.E	3	1154.21	-1.3749	1	2.21007e-19	376.406	457.351	717.907	550.1034	502.9586	619.7392	1.0780692212	0.72857648134	0.3937625289
SRSF9_HUMAN	R.GRDS*PYQSR.G	3	458.886	4.63398	2	7.05677e-10	28707.6	13838	14332.7	17486.8848	17139.36	29306.2116	1.1240204968	0.7281678915	0.39369976521
BCLF1_HUMAN	R.QKS*PEIHR.R	2	766.921	2.6377	1	7.27273e-10	11667.5	5347.97	6958.9	6275.2536	5782.4936	9432.3914	0.89637821241	0.72737234831	0.39342767
ITSN1_HUMAN	R.SAFTPATATGSSPS*PVLGQGEK.V	3	876.785	2.78451	2	1.57607e-16	9142.97	6898.16	8201.83	7467.6294	7883.0854	10059.9754	1.0481679705	0.72577863932	0.39272341132
GPTC8_HUMAN	R.GPKPEPPGS*GSPAPPR.R	3	689.368	2.65614	3	1.80512e-13	26571.1	25729.1	23462.3	25245.5742	25755.9692	25829.9846	1.0141096983	0.72564095259	0.39272341132
XXX_ZN445_HUMAN	K.KAHT*ERHLR.Y	3	563.31	-16.0884	1	5.23986e-10	573.622	362.596	621.935	455.994	524.3828	700.1484	1.0785367034	0.7244451046	0.39254114032
ADA17_HUMAN	K.S*FEDLTDHPVTR.S	3	575.944	5.01678	1	6.19973e-15	3410.99	2456.05	2961.01	2955.2292	3455.4174	2803.5354	1.0437395723	0.72341316938	0.39254114032
SRS10_HUMAN	R.SRS*FDYNYRR.S	3	558.266	2.1866	1	7.11562e-11	2882.96	2119.99	2961.01	2686.4838	2767.8026	2817.2638	1.0386236574	0.72437232733	0.39254114032
ADDA_HUMAN	K.SRS*PGSPVGEGTGSPPK.W	3	712.371	3.68421	1	6.00669e-16	1912.78	1749.81	1706.79	1872.486	1653.7442	1741.5456	0.98107659599	0.72376352549	0.39254114032
CLASR_HUMAN	R.RDS*PTYDPYK.R	3	593.964	2.7745	1	4.1148e-10	3116.22	2909.61	2985.48	3101.7294	3091.206	2628.9886	0.97898378255	0.72482705116	0.39254114032
MINT_HUMAN	R.S*QSPVHLR.R	2	616.824	4.35385	1	1.1547e-10	11545.6	9422.44	12529	10675.1106	10191.798	11504.3992	0.96639226783	0.72485864162	0.39254114032
PLCD3_HUMAN	R.ALS*DREEEEEDDEEEEEEVEAAAQR.R	3	1082.45	3.6651	1	7.76535e-15	532.271	476.302	653.926	604.4346	613.1402	514.815	1.0420402937	0.72248727083	0.39220353961
MATR3_HUMAN	R.SYS*PDGKES*PSDKK.S	3	867.773	1.17671	2	8.63447e-11	12816.9	5188.78	10019.6	7444.3446	9341.9714	14851.187	1.1288894063	0.7213999629	0.39177125692
BOREA_HUMAN	R.IYNISGNGS*PLADSK.E	3	692.027	2.46954	1	4.87838e-11	1872.49	2116.2	1817.82	1980.1782	1879.2084	2070.0466	1.0211710193	0.72124320269	0.39177125692
SC61B_HUMAN	-.PGPTPSGTNVGSSGRS*PSK.A	4	577.8	0.386631	1	2.06879e-16	1187.54	1439.01	653.926	1068.1902	923.281	1017.8628	0.91734728221	0.7204759717	0.39158540964
NFM_HUMAN	K.AKS*PVPKS*PVEEAK.S	3	848.474	2.056	7	2.21872e-16	248183	217058	294788	205467.9858	201227.3086	305985.4434	0.93770137666	0.71995711327	0.39146143198
NCOR1_HUMAN	K.AQLS*PGIYDDTSAR.R	2	901.931	2.42421	3	6.07825e-18	40454.7	39457.2	39277.9	41102.523	38842.0746	38122.7862	0.99058293344	0.71920275688	0.39120924473
HUWE1_HUMAN	R.AGSST*PGDAPPAVAEVQGR.S	3	692.671	2.67899	4	1.86005e-16	6686.25	6716.23	6676.63	6560.4924	7079.1678	6628.856	1.0094328671	0.71845984459	0.39096310735
CXAR_HUMAN	Q.YNQVPSEDFERT*PQSPTLPPAK.V	3	1014.16	-15.853	1	2.07793e-11	762.356	1011.98	1116.85	909.0774	730.4632	1081.6018	0.94118506466	0.71771007776	0.39071303606
STX7_HUMAN	K.EFGSLPT*TPSEQR.Q	2	879.422	3.50377	2	5.10874e-13	5652.46	5791.43	5134.49	5195.421	5653.9484	5448.2136	0.98306268379	0.7162707448	0.39020690322
SRBS1_HUMAN	K.RES*DGAPGDLTSLENER.Q	3	719.003	4.07467	1	9.79797e-17	442.145	178.139	296.384	251.2818	286.6762	288.2964	0.90136712528	0.71649050713	0.39020690322
RCC1_HUMAN	R.S*PPADAIPK.S	2	717.396	3.6584	2	8.96812e-11	17825.8	15573.9	19268.7	17545.0968	18382.9838	18033.234	1.0245484661	0.71571701765	0.39010128379
HNRL2_HUMAN	R.S*GDETPGSEVPGDK.A	2	956.951	-0.382408	1	6.10635e-11	8788.83	7841.92	7646.69	8949.1248	7620.894	8319.4104	1.0252079412	0.7154108882	0.39009234309
ANS1A_HUMAN	R.S*LSKSDSDLLTCSPTEDATMGSR.S	3	999.139	2.1163	2	6.51882e-12	5768.03	4597.51	5778.07	4896.5994	5737.6048	4947.127	0.9651701046	0.7145152688	0.38976189494
GPTC8_HUMAN	K.SSAPADSERGPKPEPPGS*GSPAPPR.R	3	989.5	2.37479	1	9.73456e-10	671.17	324.694	814.819	670.4082	682.5138	630.5258	1.0954141009	0.71396136284	0.3896175921
CCD86_HUMAN	R.ALVEFESNPEETREPGS*PPSVQR.A	4	716.848	1.02802	2	3.09253e-13	4679.1	5129.4	3810.64	4187.3832	3688.023	5079.508	0.95122760535	0.71352148056	0.38953542709
BCLF1_HUMAN	K.FNDS*EGDDTEETEDYRQFR.K	3	888.033	3.32199	2	7.24136e-21	7421.04	6315.74	13610.1	9962.0136	10012.2428	10063.8978	1.0984118826	0.71286678314	0.38933590055
LIMA1_HUMAN	K.SEVQQPVHPKPLS*PDSR.A	3	813.765	3.36609	2	4.70287e-14	5906.93	3860.95	4763.78	5411.7756	4574.5768	5320.7356	1.0533613975	0.71063637733	0.38827526569
AIFM1_HUMAN	R.SLS*AIDRAGAEVK.S	3	619.011	4.73287	1	2.44781e-13	2124.84	1532.5	2851.87	1953.0126	2032.2384	3186.95	1.1018537371	0.70929932594	0.38779872656
DOT1L_HUMAN	R.ARST*PS*PVLQPR.D	3	566.619	4.6319	1	1.21594e-12	1469.58	910.911	1440.52	1130.283	1227.3006	1241.4396	0.94190484069	0.70947617292	0.38779872656
K2C8_HUMAN	R.S*YTSGPGSR.I	2	610.781	3.74737	1	6.76067e-11	5974.79	3191.35	3541.55	4130.1414	3578.8616	6513.1452	1.1191768226	0.70822900534	0.38756123185
SC31A_HUMAN	R.AQGEPVAGHES*PKIPYEK.Q	4	676.866	1.10953	2	4.21121e-14	31463.3	32389.8	35202.8	32147.577	35359.1118	28932.603	0.97358393393	0.70818626881	0.38756123185
HSF1_HUMAN	R.GHTDTEGRPPS*PPPTSTPEK.C	4	657.33	2.7693	3	7.05373e-12	5519.92	5819.22	6193	6600.2706	4680.6776	5542.3512	0.95956874874	0.7084659338	0.38756123185
NEST_HUMAN	W.IPGEGHPES*PEPK.E	3	637.995	3.8267	1	1.755e-11	2333.72	2898.24	4130.55	3144.4182	2775.9642	2784.904	0.92980253833	0.70786058903	0.38756123185
SRRM2_HUMAN	R.S*RT*SPVTR.R	2	646.806	6.03933	1	7.5265e-11	3670.76	2055.55	2530.08	2300.3442	2418.8942	4622.5484	1.1314613571	0.70651942492	0.38712567091
ZN687_HUMAN	R.SDPDGGDS*PLPASGGPLTCK.V	3	822.726	0.22256	1	2.35294e-12	1273.42	890.697	1083.92	1045.8756	1097.7352	1260.071	1.0479205868	0.70585131645	0.38711172342
XXX_PHF6_HUMAN	R.T*DSPSSRHPSR.D	2	768.352	-11.922	2	2.7688e-12	11497.9	10536.8	12333.3	10249.1928	11061.0084	12140.8086	0.9733194397	0.70620644093	0.38711172342
AMOT_HUMAN	R.DTTVISHS*PNTSYDTALEAR.I	3	829.728	4.26652	1	2.99108e-21	2535.18	2116.2	3691.15	2919.3318	2443.379	2370.1102	0.92691635372	0.7059943676	0.38711172342
ZN532_HUMAN	K.EPVANSRES*S*PLPKEVNDSPR.A	3	976.143	1.25054	1	1.56341e-10	1152.55	1076.42	1147.9	1329.174	1020.2	1141.4184	1.0337388786	0.70450741053	0.38665264845
UBP47_HUMAN	K.STETS*DFENIESPLNER.D	2	1139.01	3.108	1	4.52177e-12	1501.38	1505.97	1525.2	1454.3298	1500.7142	1544.445	0.99270444836	0.70422029495	0.38665264845
P5I11_HUMAN	K.KHS*QTDLVSR.L	2	854.96	1.15427	5	8.7078e-12	171355	83738.2	192891	98368.578	123510.513	176337.3756	0.88890715069	0.70322835445	0.38626563549
CUL4B_HUMAN	K.MAEESSSSSSSS*SPTAATSQQQQLK.N	3	1028.48	0.970297	1	4.86857e-12	550.296	615.276	481.741	577.269	460.1102	710.935	1.0613131463	0.70268476009	0.3861245811
PALLD_HUMAN	R.SRDS*GDENEPIQER.F	3	647.626	4.28814	1	7.78704e-14	1345.52	1396.06	1286.21	1095.3558	1392.573	1791.5562	1.0624901311	0.70219093561	0.38601079583
SEM4B_HUMAN	R.GYQSLSDS*PPGSR.V	3	553.927	4.40747	1	7.45473e-11	765.537	312.06	556.072	753.8454	601.918	469.7074	1.1174060242	0.70046043396	0.38525992632
NU107_HUMAN	R.KQS*AQKR.V	3	538.647	-17.5349	1	7.67352e-10	1631.8	1716.96	1597.65	1368.9522	1458.886	2620.1632	1.101405029	0.70053887367	0.38525992632
P121C_HUMAN	R.SSS*MSSLTGAYTSGIPSSSR.N	2	1136.53	3.1148	1	2.54441e-10	857.783	502.833	634.167	773.2494	826.362	558.942	1.0820996274	0.70034837723	0.38525992632
H2AY_HUMAN	K.AASADS*TTEGTPADGFTVLSTK.S	3	889.108	2.437	1	3.75352e-11	3999.45	3484.46	5517.44	4711.2912	4354.2136	4709.8218	1.0595307729	0.69943368435	0.38512408733
SRRM1_HUMAN	K.T*RHSPTPQQSNR.T	2	859.424	4.82929	1	3.28512e-13	2097.27	1078.94	1363.36	1225.3626	1557.8454	2305.3906	1.1209401237	0.69911587238	0.38510659337
IF2B1_HUMAN	R.QGS*PVAAGAPAK.Q	2	796.437	1.20882	2	6.45373e-16	38549.3	21029.3	21729.1	22527.0738	28688.024	39584.8608	1.1167440027	0.698317945	0.38506680727
CCD86_HUMAN	R.LGGLRPES*PESLTSVSR.T	3	698.702	3.56115	5	3.62425e-17	19925.2	21591.5	16303.9	19218.6918	20006.122	20613.1926	1.0348911692	0.69799661636	0.38506680727
CCD86_HUMAN	R.QQDLHLES*PQRQPEY*SPESPR.C	3	970.777	2.85023	1	7.79474e-10	1005.16	835.107	1127.2	989.604	900.8366	965.891	0.96254775954	0.69782620668	0.38506680727
RBMX_HUMAN	R.DSYSS*SRSDLYSSGR.D	2	988.435	1.29674	2	3.56401e-14	14187.9	14064.2	21304.8	15048.7722	14723.5264	16701.5792	0.93778933669	0.69875758886	0.38506680727
MCM3_HUMAN	S.Y*DPY*DFS*DTEEEMPQVHTPK.T	3	1043.09	3.41002	2	7.41007e-10	652.085	907.121	557.013	648.0936	710.0592	623.6616	0.93648855258	0.69861859083	0.38506680727
AAK1_HUMAN	K.VGSLT*PPSS*PK.T	3	563.29	4.44257	1	3.73887e-10	553.477	635.49	526.904	706.3056	447.8678	446.173	0.93267301944	0.6982563138	0.38506680727
STIM1_HUMAN	R.SHSPS*SPDPDTPSPVGDSR.A	3	744.335	4.592	1	3.68173e-12	658.446	509.15	352.837	851.8356	392.777	484.4164	1.13719438	0.69632697105	0.38494929671
SRRM1_HUMAN	K.VPKPEPIPEPKEPS*PEK.N	4	724.42	4.46547	1	2.44823e-15	653.145	493.989	491.15	569.5074	676.3926	488.3388	1.0585703089	0.69682878256	0.38494929671
XRCC1_HUMAN	K.TKPTQAAGPSS*PQKPPT*PEETK.A	4	839.194	-0.145461	1	4.7335e-12	543.934	483.882	339.665	453.0834	512.1404	481.4746	1.0579294338	0.69649118185	0.38494929671
AKTS1_HUMAN	R.SSDEENGPPS*SPDLDR.I	3	670.957	4.27548	1	1.84709e-12	294.763	683.499	515.613	312.4044	431.5446	578.554	0.88528298199	0.69680029154	0.38494929671
P66A_HUMAN	R.RPPS*PDVIVLSDNEQPSS*PR.V	3	860.413	4.96562	1	2.29684e-11	588.466	517.994	442.223	498.6828	549.8878	431.464	0.95567273752	0.69560730457	0.38490629196
RBM15_HUMAN	R.HLDRS*PESDRPR.K	4	444.223	5.73638	2	1.92346e-10	1826.9	1710.64	2112.32	1998.612	1224.24	2056.3182	0.93438939471	0.69549161196	0.38490629196
ARVC_HUMAN	R.S*LAADDEGGPELEPDYGTATR.R	3	825.039	3.18152	1	1.78135e-15	322.331	807.313	666.157	441.441	634.5644	524.621	0.89131613135	0.69532722235	0.38490629196
RSF1_HUMAN	R.IET*DEEESCDNAHGDANQPAR.D	3	889.699	0.77749	1	4.55486e-22	1524.71	749.196	1421.7	1228.2732	2024.0768	953.1432	1.1379707396	0.69473844767	0.38490012288
K0947_HUMAN	R.RAS*PPDPSPSPSAASASER.V	3	726.013	3.78311	2	2.37657e-17	327.633	1023.35	762.129	989.604	1178.331	353.016	1.1930018787	0.69434320927	0.38483953476
PROX1_HUMAN	K.DRAS*PESLDLTR.D	3	556.945	3.0695	2	3.91928e-12	3324.04	3193.88	3188.71	3402.4914	3694.1442	2908.4596	1.0307490374	0.6920222044	0.38371109962
TB182_HUMAN	R.TEAQDLCRAS*PEPPGPESSSR.W	3	860.726	2.41099	2	5.08508e-12	4017.48	3374.54	2499.97	2914.4808	4830.647	3109.4826	1.0973131856	0.69120049477	0.38350850344
LARP7_HUMAN	R.S*RPTSEGSDIESTEPQK.Q	3	796.393	2.55661	1	7.091e-10	436.844	597.588	570.185	523.908	538.6656	473.6298	0.95736441065	0.69137203693	0.38350850344
PNISR_HUMAN	R.QRS*PIALPVK.Q	3	549.665	4.99684	1	2.14218e-10	1586.21	1517.34	1501.68	1705.6116	1696.5926	1355.1892	1.0330417474	0.68998873234	0.38305684924
NIPA_HUMAN	R.SQDATFSPGSEQAEKS*PGPIVSR.T	4	729.119	4.97119	2	1.70498e-17	7245.03	8848.85	13691	10772.1306	9601.1022	12076.089	1.089454746	0.68930953741	0.38283768296
NHRF1_HUMAN	R.S*ASSDTSEELNSQDSPPK.Q	3	806.379	3.93592	1	7.74032e-12	573.622	615.276	413.996	516.1464	630.4836	547.1748	1.0567165978	0.68822789192	0.38239470124
CDK13_HUMAN	R.HS*SIS*PSTLTLK.S	3	630.327	4.55107	1	5.63974e-11	764.476	636.754	952.191	814.968	628.4432	770.7516	0.94082745172	0.6881633997	0.38239470124
NFM_HUMAN	R.VS*GSPSSGFR.S	2	645.311	3.8779	1	9.47496e-13	6226.08	5503.37	8302.5	4602.6288	5618.2414	8080.144	0.9135910838	0.68685758114	0.38194859028
BPTF_HUMAN	R.VLDDVSIRS*PETK.C	3	666.365	3.52639	1	1.10835e-11	2818.28	2845.18	2926.2	2767.0104	2999.388	2696.65	0.98526077863	0.68610668182	0.38168865442
RBM12_HUMAN	R.S*RS*RSPHEAGFCVYLK.G	3	838.073	2.47616	1	1.23075e-13	1830.08	1484.49	1703.97	1856.9628	2294.4298	1274.78	1.0812247547	0.68577647209	0.3816626966
MAML1_HUMAN	R.YEAVS*PERLELER.Q	3	633.988	3.4658	1	2.04721e-10	1966.86	1964.59	1588.24	1991.8206	1623.1382	1681.729	0.95960005092	0.68459129333	0.38116064668
LMNB1_HUMAN	R.AGGPT*TPLSPTR.L	2	732.38	5.50034	1	2.50094e-11	6873.92	5613.29	6354.84	6270.4026	6274.23	6838.7044	1.028727623	0.68379420042	0.38087439537
DDX51_HUMAN	R.VNDAEPGS*PEAPQGK.R	3	678.672	1.91109	1	2.9478e-11	1209.8	1070.1	1141.31	998.3358	1224.24	1341.4608	1.0417462364	0.68340206146	0.38081350923
CWC22_HUMAN	K.HSGSRS*DEDRYQNGAER.R	3	758.339	4.8282	3	3.92663e-11	814.31	929.862	1790.53	1520.3034	1020.2	1451.288	1.1293137151	0.68194967508	0.38030600548
SAFB1_HUMAN	R.S*VVS*FDKVKEPR.K	3	746.737	2.75178	3	3.51928e-10	12101.2	8978.98	11017.9	10826.4618	10559.07	12070.2054	1.0422956303	0.68220883608	0.38030600548
AAK1_HUMAN	K.VQT*TPPPAVQGQK.V	3	630.349	3.06621	2	8.70764e-17	2825.7	2974.04	3120.97	3138.597	2973.883	2550.5406	0.97111352726	0.68201357126	0.38030600548
NIPA_HUMAN	R.SQDATFSPGS*EQAEKSPGPIVSR.T	4	729.117	1.26588	1	4.22252e-13	9939.25	6569.68	8286.51	7752.8682	8611.5082	6999.5228	0.94226602203	0.68103295565	0.3801227212
RBM5_HUMAN	R.DYDS*PERER.E	3	492.554	5.46412	2	4.8037e-11	6634.3	4577.3	5894.74	5919.1902	4908.1822	7594.747	1.0769180361	0.67997598648	0.37969017029
DEK_HUMAN	R.EES*EEEEDEDDEEEEEEEKEK.S	3	1137.48	3.1523	3	6.00833e-19	3365.39	2976.57	5083.68	3982.671	4312.3854	4006.7316	1.0766821197	0.67921561003	0.37942296267
ZO1_HUMAN	K.AIPVS*PSAVEEDEDEDGHTVVATAR.G	3	968.46	3.93895	2	3.19944e-29	478.195	1190.12	1573.18	1586.277	407.0598	2023.9584	1.2393310523	0.67861902714	0.37925180793
DCX_HUMAN	K.QSPISTPT*SPGSLR.K	3	579.633	3.7908	1	4.34169e-11	1205.56	1404.9	1332.31	1593.0684	1077.3312	1498.3568	1.0573149686	0.678627491	0.37925180793
MAP1B_HUMAN	K.VSAEAEVAPVS*PEVTQEVVEEH.C	3	882.093	2.49097	1	3.32223e-12	806.888	1020.83	863.746	926.541	897.776	956.085	1.0330453523	0.677254498	0.37879896164
SRRM2_HUMAN	R.SRTS*PAPWK.R	3	523.287	4.43226	1	1.04339e-11	4110.78	4367.57	3041.93	4049.6148	4328.7086	3737.0666	1.0516569961	0.67574638128	0.37822309136
SENP7_HUMAN	R.RPS*SSEIITEGK.R	3	614.666	3.77334	1	5.20029e-12	2527.76	2933.61	2026.7	2569.0896	2782.0854	2508.3748	1.0496097485	0.67594391108	0.37822309136
PSIP1_HUMAN	K.TGVTST*SDSEEEGDDQEGEKKR.K	3	1051.16	-2.78708	1	2.06978e-10	2106.82	2257.7	2789.77	1852.1118	2461.7426	2449.5388	0.94536317028	0.67522108555	0.37813296914
PTBP1_HUMAN	K.ELKT*DSSPNQAR.A	2	942.488	2.78467	1	3.78188e-10	7626.74	4239.97	5643.52	5067.3546	5428.4842	9271.573	1.1289066878	0.67491400242	0.3781182766
T2FA_HUMAN	R.GNS*RPGT*PSAEGGSTSSTLR.A	3	770.014	5.07298	1	1.57667e-11	1214.04	1135.8	1058.51	1346.6376	1136.5028	1058.0674	1.0389793004	0.67213654518	0.37671896815
MAP1B_HUMAN	R.T*PEEGGYSYDISEK.T	3	704.999	2.26059	2	2.63095e-14	10296.6	8716.2	8992.18	9789.318	10961.0288	8450.8108	1.0427141041	0.67180740833	0.3766913414
MTA1_HUMAN	K.VAPVINNGS*PTILGK.R	2	1009.58	0.846387	1	7.45875e-11	81662.2	68665.8	70536.5	83787.4422	75722.3046	69371.5664	1.0362977762	0.66988551617	0.37577021122
NU214_HUMAN	R.SAQGSSSPVPSMVQKS*PR.I	3	790.076	1.93131	1	2.43076e-10	2429.15	2217.27	2283.56	2045.1816	2732.0956	2441.694	1.0417018027	0.66834878922	0.37542024255
MAP1B_HUMAN	K.AAEAGGAEEQY*GFLTTPTK.Q	2	1240.12	3.64209	1	7.88272e-10	988.2	837.634	1009.59	1005.1272	861.0488	1087.4854	1.0417017306	0.66867548227	0.37542024255
PSN1_HUMAN	R.S*LGHPEPLSNGRPQGNSR.Q	3	738.035	4.05229	1	9.46452e-10	3591.24	3177.45	3455.93	3338.4582	3142.216	3518.3928	0.97794089572	0.66898274422	0.37542024255
SRRM5_HUMAN	R.S*HSHS*RSSSKER.D	2	1002.47	-3.07518	1	3.07409e-10	959.572	1321.52	708.498	993.4848	827.3822	913.9192	0.91477099702	0.66881638765	0.37542024255
TLE3_HUMAN	K.KDAPT*SPASVASSSSTPSSK.T	3	887.133	3.19923	1	3.49729e-18	1983.82	907.121	1496.97	1758.0024	1425.2194	1658.1946	1.1033525175	0.66746687889	0.37519514561
CAPON_HUMAN	K.VSHPQEPMLTAS*PR.M	3	620.312	6.29728	1	3.41841e-10	1756.92	1269.72	1382.18	1512.5418	1236.4824	1425.7924	0.9469246189	0.6671807766	0.37519097328
NOP56_HUMAN	K.EEPVS*SGPEEAVGK.S	3	651.661	1.87356	1	1.46223e-15	10678.3	12299.2	11282.3	11225.214	11894.5118	10180.5892	0.97199350672	0.66589212418	0.37462279201
TMF1_HUMAN	R.SVSEINS*DDELSGK.G	2	1009.49	0.120923	1	5.61969e-16	6245.17	5384.61	5654.81	5777.541	5821.2612	5242.2876	0.97434147515	0.66325765848	0.37329664826
RBM14_HUMAN	R.S*PPRASYVAPLTAQPATYR.A	3	785.743	3.50292	4	3.54799e-19	7252.45	5609.5	8443.64	6286.896	7099.5718	9817.7672	1.0891151515	0.662969172	0.37329033017
KSR1_HUMAN	R.RTES*VPSDINNPVDR.A	3	669.997	2.09525	1	1.0911e-14	1299.93	1192.65	1038.75	1000.2762	1208.937	1180.6424	0.95993708888	0.66203260422	0.37291896343
ZEB2_HUMAN	K.TGSS*PNSVSSSPTNSAITQLR.N	3	800.728	3.50634	1	3.52334e-19	926.702	1445.33	1202.47	1327.2336	1089.5736	1410.1028	1.0706134729	0.66102230549	0.37256106734
TAF12_HUMAN	K.IPGTPGAGGRLS*PENNQVLTK.K	3	882.148	3.64312	2	1.55669e-14	2624.24	2365.08	2828.35	2447.8146	2840.2368	2787.8458	1.0330308661	0.66079473495	0.37256106734
BCLF1_HUMAN	N.TPSQHS*HSIQHSPER.S	3	679.659	5.5678	1	3.26345e-10	463.351	346.172	573.949	334.719	352.9892	557.9614	0.9003939871	0.66112047434	0.37256106734
CI078_HUMAN	R.RRGDSES*EEDEQDSEEVR.L	3	821.018	2.97364	1	4.1254e-16	421.999	684.763	308.615	381.2886	427.4638	446.173	0.88663659601	0.66082620621	0.37256106734
SRRM2_HUMAN	R.SGSS*QELDVKPSASPQER.S	3	814.079	3.67376	1	3.52822e-14	5977.97	4520.45	5383.83	5930.8326	5380.5348	5246.21	1.042521126	0.65838873386	0.37164390087
NU214_HUMAN	K.SPGS*TPTT*PTSSQAPQK.L	3	764.032	1.23823	1	3.24408e-13	740.089	818.683	515.613	880.9416	671.2916	684.4588	1.0782430154	0.6579772234	0.37156739831
ZN652_HUMAN	R.AASVAAAT*TSPTPR.T	2	805.413	2.19766	1	5.13162e-13	3260.42	3801.57	4744.02	3945.8034	3914.5074	4658.8306	1.0604040184	0.65738809109	0.37139049172
DNJB6_HUMAN	R.HAPHCLS*EEEGEQDRPR.A	4	589.766	-1.53931	2	2.68165e-18	4393.88	1086.52	1370.89	1973.3868	2452.5608	4260.707	1.2678844164	0.65439671278	0.37020981312
SMRC1_HUMAN	R.KHS*PS*PPPPTPTESR.K	3	745.034	2.51892	11	6.77327e-15	93430.5	64110	86384	82624.1724	77426.0386	100057.4822	1.0663452936	0.65457487106	0.37020981312
LMNB2_HUMAN	R.ATS*SSSGSLSATGR.L	2	789.372	2.42788	2	1.60957e-14	10786.4	8267.69	8759.78	9005.3964	9271.5776	10961.1468	1.0512053425	0.65483176708	0.37020981312
DBNL_HUMAN	K.QLT*QPETHFGR.E	3	541.604	4.50776	1	1.86867e-14	616.034	629.173	604.999	694.6632	720.2612	524.621	1.0482860775	0.6550232172	0.37020981312
CHAP1_HUMAN	R.KPSGS*PDLWKLS*PDQR.K	3	886.795	2.15657	3	1.8159e-11	9959.4	7599.35	8396.59	9021.8898	7396.45	8314.5074	0.95290012474	0.65212035179	0.36918911338
RERE_HUMAN	K.TQEISRPNS*PSEGEGESSDSR.S	3	853.38	2.96815	1	3.27271e-12	1106.95	595.061	917.378	1079.8326	894.7154	882.54	1.0907446808	0.65132600069	0.36896163225
ZC3HD_HUMAN	R.ST*SPAGQHHS*PISSR.H	3	646.623	4.62516	1	7.87884e-12	2006.09	1073.89	1796.18	1854.0522	1787.3904	1656.2334	1.0864452093	0.65144443512	0.36896163225
SIN3A_HUMAN	R.RLDDQES*PVYAAQQR.R	3	695.673	3.6849	1	2.69207e-13	1837.5	1422.59	1780.18	1394.1774	2053.6626	1946.491	1.0702462016	0.6513876915	0.36896163225
TRIPC_HUMAN	K.KRS*ESPPAELPSLR.R	3	702.392	4.69241	1	2.15521e-10	936.245	787.098	683.093	792.6534	803.9176	937.4536	1.0530195166	0.65034765005	0.36880591512
NUCKS_HUMAN	K.TPSPKEEDEEPES*PPEK.K	3	898.115	3.2916	4	1.65486e-11	8074.18	7111.68	7405.82	8021.6136	6871.047	8534.1618	1.0369664913	0.64986056089	0.36868497729
SRRM2_HUMAN	R.S*RTSPITR.R	2	613.829	3.57962	1	4.40034e-10	14543.1	7106.62	9731.73	8948.1546	10356.0502	16925.156	1.1544841179	0.64843678474	0.36803233624
RSF1_HUMAN	R.RLSSS*ESEESYLSK.N	3	714.027	3.76114	1	2.30971e-11	2002.91	1999.96	2131.14	2087.8704	2076.107	2037.6868	1.0110297878	0.64838051796	0.36803233624
CDK7_HUMAN	K.SFGS*PNRAY*THQVVTR.W	3	737.01	1.65629	1	2.45356e-11	1022.13	823.737	1256.1	1234.0944	975.3112	1109.0586	1.0697933489	0.6461186409	0.36702609062
K0528_HUMAN	R.QSSSS*DTDLSLTPK.T	3	668.672	3.65114	1	5.14422e-10	1034.85	924.809	1098.97	1205.9586	1116.0988	894.3072	1.0515693809	0.64486765862	0.36647006869
TRIPC_HUMAN	K.RS*ESPPAELPSLR.R	3	583.306	4.60404	2	2.77757e-13	1875.67	1365.74	1715.26	1791.9594	1686.3906	1709.1858	1.0465774702	0.64334702492	0.36576032639
RBMX2_HUMAN	R.EVQAEQPS*SSSPR.R	2	855.899	1.97294	1	5.50462e-10	7296.98	4756.7	5498.62	5434.0902	5867.1702	7839.897	1.0905209989	0.6426025629	0.36561146379
SRRM1_HUMAN	R.KVELS*ESEEDKGGK.M	3	844.466	2.97848	3	1.8603e-12	32248	23318.6	30544.4	27539.127	27748.4198	26682.126	0.95190738562	0.64281362295	0.36561146379
CHAP1_HUMAN	K.TAPTLS*PEHWK.A	3	602.321	5.01602	2	3.20266e-14	2675.14	2176.84	2899.85	2222.7282	2747.3986	2383.8386	0.94867488626	0.64187043905	0.36541435122
RMD3_HUMAN	R.S*QSLPNSLDYTQTSDPGR.H	3	759.022	0.750754	1	8.36945e-17	588.466	1038.51	892.914	882.882	622.322	784.48	0.90864247778	0.64192420244	0.36541435122
RB12B_HUMAN	R.RPPEEDFRHS*PEEDFRQS*PQEHFR.R	6	574.258	2.2496	1	4.50187e-14	661.627	654.441	998.295	838.2528	568.2514	700.1484	0.91025147175	0.64137792587	0.36541238427
ROA1_HUMAN	K.SES*PKEPEQLRK.L	4	549.558	3.40972	3	3.49727e-12	120155	118681	99641.3	118401.2676	105087.7414	102523.6912	0.9631727928	0.6404954195	0.36506408453
SRRM1_HUMAN	K.RRT*AS*PPPPPK.R	3	607.99	-5.13712	2	2.20403e-11	4573.07	2702.41	3204.71	3540.2598	3482.9628	4435.2538	1.0933460484	0.63637506962	0.3628692627
SRRM2_HUMAN	R.QSHSES*PSLQSK.S	3	618.314	0.362173	2	4.61755e-11	5045.97	2851.49	3077.68	3206.511	3975.7194	5181.4904	1.1265200004	0.63536196947	0.36244505644
KAT7_HUMAN	R.SSGS*ETEQVVDFSDRETK.N	3	847.074	4.53943	1	1.23915e-13	1074.08	1283.61	1639.99	1194.3162	1195.6744	1342.4414	0.93364788189	0.63495951891	0.36236903071
APC_HUMAN	R.S*GRSPTGNTPPVIDSVSEK.A	3	822.762	3.18989	1	8.50732e-14	1899	1794.03	1663.51	1947.1914	1607.8352	2024.939	1.0417114865	0.63468444347	0.36236566305
ZRAB2_HUMAN	R.ENVEY*IEREESDGEYDEFGR.K	3	925.395	1.84676	1	5.59787e-11	9687.96	11940.4	12184.7	12928.8852	11382.3714	11022.9246	1.0449877643	0.63437366486	0.3623483479
ADNP_HUMAN	K.VIPEDAS*ESEEKLDQK.E	3	862.12	3.46905	1	8.79422e-13	2178.92	1792.76	2108.56	2237.2812	2250.5612	1861.1788	1.0442060327	0.63438498974	0.3623483479
SPT5H_HUMAN	R.TPHYGS*QTPLHDGSR.T	3	654.644	4.75497	1	7.56431e-16	1395.35	1212.86	1102.73	1781.2872	1057.9474	1233.5948	1.097515582	0.63330507278	0.36208334565
ROA3_HUMAN	R.SSGS*PYGGGYGSGGGSGGYGSR.R	2	1110.47	2.07613	6	7.06844e-21	23324.5	20133.5	28258	22743.4284	19271.578	25184.7498	0.93702506	0.63338309526	0.36208334565
BCLF1_HUMAN	R.S*PAKTIAPQNAPR.D	3	630.349	-0.580961	1	1.3243e-13	5673.67	4757.96	6848.81	4941.2286	4699.0412	6394.4926	0.92791396849	0.63279044628	0.36208334565
WAP53_HUMAN	R.GDPPRLS*PDPVAGSAVSQELR.E	3	819.754	5.13745	1	1.42846e-10	1182.23	1792.76	1267.39	1539.7074	877.372	1396.3744	0.89889249728	0.63337308168	0.36208334565
DDX20_HUMAN	K.SYLEGS*SDNQLKDSESTPVDDR.I	3	994.136	3.19256	2	1.33556e-10	3525.5	3456.66	3701.5	3669.2964	3778.8208	3431.1194	1.0183060946	0.63189351559	0.36184638739
ZN687_HUMAN	R.KAVVLPGGT*ATSPK.M	3	698.418	3.32085	1	2.55644e-10	4929.33	3666.39	4362.95	4526.9532	4224.6482	3451.712	0.94170998102	0.63152378798	0.36178857088
ZO1_HUMAN	K.ADGATS*DDLDLHDDR.L	3	642.276	2.41843	2	5.88377e-14	3290.11	2885.61	2960.07	3618.846	2833.0954	3093.793	1.0448725939	0.62999862432	0.36106848717
PELP1_HUMAN	K.LRS*PRGS*PDGSLQTGKPSAPK.K	5	597.522	2.79947	1	1.19396e-10	659.507	476.302	650.162	550.1034	716.1804	639.3512	1.067002626	0.62959575653	0.36099126935
SRRM2_HUMAN	R.T*SPPLLDR.A	2	604.321	5.04992	3	1.1001e-10	15094.4	14260	12471.6	15018.696	15701.8982	12900.7736	1.0429232844	0.62864357233	0.36066260934
XRN2_HUMAN	H.ALGSRNS*PGSQVASNPR.Q	3	669.671	2.27855	1	2.80148e-12	3233.91	3155.97	3473.8	3815.7966	3340.1348	3078.1034	1.0375461681	0.62875467539	0.36066260934
TR150_HUMAN	K.S*SSPPPR.K	2	518.759	8.29482	2	9.24212e-10	4018.54	3063.74	3236.7	2940.6762	2206.6926	4162.647	0.90222266197	0.62786859274	0.36046153307
KDM2B_HUMAN	K.TPTGS*PATEVSAK.W	2	892.467	0.410143	1	9.58801e-17	9522.55	8840.01	9041.11	9041.2938	9152.2142	8864.624	0.98739073371	0.62693983316	0.36008188128
NEST_HUMAN	R.GS*PFQEEEGSALK.T	2	958.976	3.84915	2	2.53256e-15	3603.96	2779.48	3434.28	3584.889	3629.8716	3085.9482	1.0491951154	0.62649232149	0.35997840762
SRRM2_HUMAN	R.GEGDAPFSEPGT*TSTQRPSSPETATK.Q	3	1058.51	2.76776	1	3.17375e-13	4858.29	3042.27	3614	4155.3666	3715.5684	4587.2468	1.0819504355	0.623452425	0.35838466883
GCFC2_HUMAN	R.ESEDDPES*EPDDHEK.R	3	765.991	3.34662	1	5.46271e-14	1905.36	1457.96	1563.78	1399.9986	1733.3198	2239.6904	1.0905016005	0.62236827612	0.35805156827
NEXN_HUMAN	K.EMLAS*DDEEDVSSKVEK.A	3	893.442	1.43461	1	9.50144e-14	3559.43	3398.55	3558.48	3167.703	4014.487	3741.9696	1.0387680665	0.62260705233	0.35805156827
ZRAB2_HUMAN	K.EVEDKES*EGEEEDEDEDLSK.Y	3	1036.47	3.12104	1	3.26828e-15	4632.45	3807.89	3918.85	4389.1848	6030.4022	3285.01	1.1088591201	0.62104868889	0.35746079683
HAP28_HUMAN	K.SLDSDES*EDEEDDYQQK.R	3	857.362	1.70855	1	1.71148e-17	880.049	763.094	891.032	931.392	1071.21	711.9156	1.0711642673	0.62079936266	0.35746079683
CBX3_HUMAN	K.SLS*DSESDDSKSK.K	2	1076.54	2.67058	1	2.03058e-12	4436.3	2194.53	2923.38	2762.1594	3120.7918	5351.1342	1.1758272356	0.62042862177	0.35743862391
RBM4_HUMAN	K.LHVGNIS*PTCTNK.E	3	660.346	3.05017	1	5.62469e-16	1878.85	1565.35	1517.67	1590.1578	2191.3896	1558.1734	1.076149607	0.62047916651	0.35743862391
RBMX_HUMAN	K.DSY*SSRDYPSSR.D	3	576.923	6.55929	1	3.7244e-12	2398.4	2180.63	2547.96	2357.586	2205.6724	2986.9076	1.0593774012	0.6186696291	0.35670149326
YTDC1_HUMAN	R.GIS*PIVFDR.S	2	656.848	2.72569	1	1.56784e-11	41629.5	50846.8	44733.2	46565.7192	42292.391	43508.2414	0.9647025026	0.61804318428	0.35649296641
SOX1_HUMAN	K.SEPSGS*PPAPAHSR.A	3	562.601	4.86838	2	1.22118e-14	1872.49	1415.01	1564.72	1031.3226	1615.9968	1777.8278	0.91198507403	0.61796462536	0.35649296641
DLGP4_HUMAN	R.QNSATES*ADSIEIYVPEAQTR.L	2	1309.62	3.54202	1	1.01771e-13	4842.39	5474.31	5497.68	4282.4628	6337.4824	3927.303	0.9198746508	0.61747020483	0.35646790266
KLC2_HUMAN	R.ASS*LNFLNK.S	3	511.283	2.5772	1	8.21715e-10	485400	453189	425975	471262.0374	461401.7732	460352.476	1.0208509781	0.61707365513	0.35639181733
RB12B_HUMAN	R.FPPEDFRHS*PEDFR.R	3	695.654	3.18781	6	2.27712e-11	7868.49	7417.42	7464.16	8090.4978	7188.3292	6809.2864	0.97090320708	0.61573940516	0.35577383637
CCD86_HUMAN	R.QQDLHLES*PQRQPEYSPESPR.C	4	708.34	0.890725	2	2.08482e-15	1929.75	1210.34	2160.31	1983.0888	2259.743	1615.0482	1.1051791363	0.61537224054	0.35571435094
MAF1_HUMAN	R.LSKS*QGGEEEGPLSDK.C	3	810.093	2.411	1	9.95134e-11	2480.04	2419.41	1697.38	2292.5826	2200.5714	2547.5988	1.0672923322	0.61530476809	0.35571435094
IF4G3_HUMAN	R.RS*PVPAQIAITVPK.T	3	672.4	2.85933	2	1.47572e-10	3784.21	3667.65	3193.41	4148.5752	3420.7306	3546.8302	1.0442318754	0.61499267817	0.35571435094
RB12B_HUMAN	R.HSPEEDFRQS*PQEHFR.R	3	779.025	5.80982	2	6.50473e-14	1380.51	1113.06	2305.2	1185.5844	1649.6634	1331.6548	0.86832703623	0.61454319954	0.3556933105
SRRM1_HUMAN	K.KAAS*PSPQSVR.R	2	833.46	3.00093	1	1.47277e-11	5536.89	2812.33	3105.91	3900.204	4088.9616	4990.2734	1.1330682101	0.612624228	0.3550234437
SYNRG_HUMAN	R.SLS*LGDKEISR.S	2	871.979	4.04074	2	4.15729e-13	11555.1	9782.51	10617.1	10610.1072	10260.1514	10218.8326	0.97290920988	0.61301124096	0.3550234437
INP5E_HUMAN	R.FRGS*QEDLEAR.N	3	539.266	15.3444	1	2.38158e-11	906.557	832.581	657.689	698.544	854.9276	694.2648	0.93779699171	0.6131221056	0.3550234437
ARI3A_HUMAN	R.AAAAGLGHPAS*PGGSEDGPPGS*EEEDAAR.E	3	1017.1	1.59024	2	2.52432e-11	541.813	409.342	856.219	944.0046	1197.7148	203.9648	1.2978411385	0.61156672239	0.35458031297
MAP1B_HUMAN	K.S*DISPLTPR.E	2	647.836	3.48593	1	1.49045e-10	41643.3	42723.1	45921.6	40240.0152	41864.9272	45007.5788	0.97562736759	0.60706913471	0.35212430358
SRRM1_HUMAN	K.AAS*PSPQSVR.R	2	654.831	2.43894	3	7.40804e-13	32277.7	17859.4	23160.3	22100.1858	23986.9424	38341.46	1.1518644667	0.60585963726	0.35157421231
CLK3_HUMAN	R.S*RS*HDRLPYQR.R	3	601.951	8.01031	1	6.40763e-10	3552.01	1250.77	3608.35	3690.6408	2759.641	3344.8266	1.1645423545	0.60493141413	0.35118696094
ZN219_HUMAN	R.VPSGETPPS*PSQEGEEGSGLSRPGEAGLGGQER.-	4	886.919	1.46336	5	5.88335e-16	2858.57	466.195	2311.79	2865.9708	1822.0772	2269.1084	1.2342923595	0.60460466146	0.35114866495
RD23B_HUMAN	K.QEKPAEKPAETPVAT*SPTATDSTSGDSSR.S	3	1238.29	0.79231	5	2.79192e-13	1854.46	909.648	5367.83	6571.1646	1668.027	3235.98	1.4111222463	0.60401189327	0.35111659765
IWS1_HUMAN	R.DSGS*DGEDDVNEQHSGSDTGSVER.H	3	930.043	4.52823	1	2.2895e-19	401.854	387.864	255.925	577.269	376.4538	264.762	1.1652979226	0.60428857803	0.35111659765
CWC22_HUMAN	R.RNS*FSENEKHTHR.I	3	727.364	2.29315	1	3.75538e-12	1538.5	909.648	1751.01	1432.0152	1213.0178	2224.9814	1.1597596871	0.60408592224	0.35111659765
BORG4_HUMAN	K.AGEPDGES*LDEQPSSSSSKR.S	3	867.743	1.26204	3	6.98308e-14	6546.29	6075.69	8231.93	9181.0026	6533.3608	6918.133	1.0852875509	0.60376489162	0.35111659765
PIAS1_HUMAN	K.GILSLPHQAS*PVSR.T	3	590.989	4.44089	1	8.90997e-10	279.919	274.158	293.561	267.7752	262.1914	387.337	1.0821881705	0.60326713324	0.35111659765
ZO2_HUMAN	R.GSYGS*DAEEEEYRQQLSEHSK.R	4	742.592	2.6647	2	1.93013e-16	1738.89	1340.47	1889.33	1862.784	1790.451	1617.99	1.0608890084	0.60349172354	0.35111659765
DPOD3_HUMAN	K.RVALS*DDETKETENMR.K	3	811.404	2.9958	2	3.3245e-13	3015.49	2776.95	3074.86	3124.044	2776.9844	3249.7084	1.0319633888	0.60418438911	0.35111659765
NOP58_HUMAN	K.HIKEEPLS*EEEPCTSTAIASPEK.K	4	838.177	1.7663	1	5.37249e-16	726.306	504.097	1072.63	749.9646	987.5536	869.7922	1.132122704	0.60139024258	0.35054841638
BAG6_HUMAN	R.LQEDPNY*SPQRFPNAQR.A	3	790.716	3.30371	2	4.13644e-12	2490.64	2058.08	2541.37	2157.7248	2715.7724	2606.4348	1.0549834444	0.6014880538	0.35054841638
DAPLE_HUMAN	R.SES*FSSEDLIPSR.D	2	881.912	4.49852	1	8.22993e-10	1244.79	1090.31	1199.65	1432.9854	1146.7048	1137.496	1.0516110329	0.60115796328	0.35054841638
TOP2B_HUMAN	K.SEDDSAKFDS*NEEDSASVFSPSFGLK.Q	4	891.427	3.84897	1	2.78653e-13	5496.6	5114.24	5738.55	4823.8344	3562.5384	6489.6108	0.90988017747	0.60131084919	0.35054841638
CHD7_HUMAN	R.NIPS*PGQLDPDTR.I	3	573.62	6.19085	3	3.69581e-17	5678.97	5332.81	4473.98	5751.3456	5514.181	4952.03	1.047256254	0.60043996572	0.35054457188
4ET_HUMAN	K.ASEENLLSSSSVPSADRDSS*PTTNSK.L	3	1068.85	1.5418	1	2.81153e-16	1599.99	1281.09	1257.98	1631.8764	1430.3204	1320.8682	1.05895087	0.60014277697	0.3505231142
PKCB1_HUMAN	N.GHS*PQDTSTSPIK.K	3	631.656	1.35278	1	2.61646e-12	1358.24	1490.81	1259.87	1444.6278	1191.5936	1303.2174	0.95875253296	0.59941703081	0.35025119781
MCM2_HUMAN	R.GLLYDS*DEEDEERPARK.R	4	640.816	3.61079	4	1.16887e-14	9815.2	8100.92	7781.24	8491.1904	8498.266	10142.3458	1.0558205687	0.59834569693	0.34977698326
COIL_HUMAN	R.AFQLEEGEET*EPDCK.Y	3	774.022	3.07534	1	6.84207e-12	1088.93	836.371	1130.02	1060.4286	1002.8566	1170.8364	1.058521468	0.59793305397	0.3496876061
ABI2_HUMAN	R.NMAPSQQS*PVRTASVNQR.N	3	760.711	3.45009	1	7.18026e-11	1922.32	1507.24	2938.43	2114.0658	2513.7728	2504.4524	1.1200221897	0.59766322374	0.34968170524
SRRM2_HUMAN	K.GQSQT*SPDHRS*DTSSPEVR.Q	3	820.686	2.8261	1	1.14625e-11	387.01	440.927	667.098	543.312	468.2718	658.9632	1.1173971806	0.5975369215	0.34968170524
MUS81_HUMAN	R.TSGGDHAPDS*PSGENSPAPQGR.L	3	810.689	2.05787	1	9.35059e-22	500.462	456.087	469.509	438.5304	457.0496	648.1766	1.0825341548	0.59636622667	0.34922638535
DDB2_HUMAN	R.SRS*PLELEPEAK.K	3	632.009	2.29362	2	1.70105e-12	15918.3	12980.2	15328.2	14751.891	17613.753	14250.0792	1.0540186833	0.59466546774	0.34838199615
TMX1_HUMAN	K.VEEEQEADEEDVS*EEEAESK.E	4	712.813	1.71049	3	5.28998e-12	477.135	1043.57	1433.93	702.4248	1404.8154	1497.3762	1.2199870373	0.5937795639	0.34801444411
ROA3_HUMAN	R.SSGSPYGGGY*GSGGGSGGYGSR.R	2	1110.47	3.29782	1	2.83638e-11	2499.13	1890.05	3027.82	2658.348	2612.7322	2720.1844	1.0774269513	0.59317529202	0.347946316
RGS12_HUMAN	R.ALPDSQQVPSS*PASK.H	3	684.028	3.0338	1	4.35526e-11	2156.65	1891.31	1639.05	1939.4298	1794.5318	1657.214	0.9479810455	0.59340488911	0.347946316
ZO2_HUMAN	R.GSYGS*DAEEEEYR.Q	2	900.865	2.47295	1	3.86865e-13	11273.1	10778.1	9647.05	10919.601	10480.5146	8967.587	0.95802540374	0.59192442894	0.34738081694
BCKD_HUMAN	R.S*TSATDTHHVEMAR.E	2	926.419	4.14918	2	2.86609e-18	8378.49	6894.37	11407.5	12665.961	10056.1114	7467.269	1.1315202852	0.59076440334	0.34685125947
IF4B_HUMAN	R.ARPAT*DSFDDYPPR.R	3	639.631	2.19472	1	8.0029e-10	1251.15	1289.93	1319.14	1450.449	1005.9172	1815.0906	1.1065298954	0.5906816721	0.34685125947
RBMX_HUMAN	R.DDGYS*TKDSYSSR.D	3	673.641	2.15186	2	3.39117e-14	12502	11835.5	16220.2	13689.522	12965.7218	17235.0256	1.0821685032	0.58971190453	0.34685125947
RU17_HUMAN	R.Y*DERPGPSPLPHR.D	3	610.638	5.99722	1	3.17061e-10	3843.59	3629.75	3856.75	4096.1844	4919.4044	3198.7172	1.0780418872	0.5888633132	0.34685125947
MARCS_HUMAN	K.AEDGATPS*PSNETPKK.K	3	799.418	2.26482	2	6.07146e-13	15848.3	15640.9	18714.5	17483.004	14966.334	21537.8984	1.0753637584	0.58997237682	0.34685125947
SIN3A_HUMAN	R.DKS*DSPAIQLR.L	3	589.987	3.776	1	3.9905e-11	4988.71	3476.88	4885.15	4537.6254	4796.9804	4894.1746	1.0657670831	0.58907878399	0.34685125947
ROA1_HUMAN	R.SS*GPYGGGGQYFAKPR.N	3	723.031	2.1526	1	1.067e-19	3163.94	2449.73	2650.52	3040.6068	2989.186	2661.3484	1.0516636787	0.59039545059	0.34685125947
TDIF2_HUMAN	R.QILIACS*PVSSVR.K	2	869.963	4.734	1	2.86266e-10	1445.19	1287.4	1411.35	1323.3528	1449.7042	1231.6336	0.9663960428	0.58997315168	0.34685125947
POGZ_HUMAN	K.SLDSEPSVPSAAKPPS*PEK.T	4	673.364	2.45927	1	5.96907e-12	2944.45	2913.4	2325.9	2421.6192	2829.0146	2520.142	0.94953632734	0.59050446749	0.34685125947
SRRM1_HUMAN	K.KET*ES*EAEDNLDDLEK.H	3	904.758	3.39551	2	2.96218e-13	2634.85	2007.54	2910.2	2398.3344	2834.1156	2860.4102	1.0715341719	0.58810168505	0.34675171971
DREB_HUMAN	R.LSS*PVLHR.L	3	406.56	3.58159	4	4.92256e-10	4611.24	4291.77	4410.94	4933.467	4349.1126	3019.2674	0.92398150671	0.58827680349	0.34675171971
MACF1_HUMAN	R.QGS*FSEDVISHK.G	3	624.649	1.70995	1	4.54705e-11	1691.18	1089.05	1175.18	1139.985	1141.6038	1324.7906	0.91175789615	0.58793056011	0.34675171971
EMSY_HUMAN	R.RRT*NS*SSSSPVVLK.E	3	712.707	4.71014	1	7.96257e-10	2769.5	2533.12	3029.7	3058.0704	3174.8624	2531.9092	1.0519091289	0.58677518368	0.34632149339
RCOR2_HUMAN	R.VGTNYQAVIPECKPES*PAR.Y	3	885.454	2.41259	1	2.97341e-11	3715.29	2788.32	3367.48	2930.004	3744.134	2321.0802	0.9112684254	0.58554190397	0.34574517608
ENAH_HUMAN	K.S*TPLSQPSANGVQTEGLDYDR.L	3	848.734	-0.598865	1	1.34301e-24	880.049	798.469	814.819	802.3554	967.1496	825.6652	1.040842049	0.58482956886	0.34547609091
RBBP6_HUMAN	R.SRS*PQAFR.G	3	419.883	4.07016	1	1.37681e-10	1140.88	897.014	728.257	1030.3524	779.4328	1298.3144	1.1236179454	0.58432096243	0.3453271687
SRRM2_HUMAN	R.RGEGDAPFSEPGTTSTQRPSS*PETATK.Q	4	833.159	3.00357	1	7.01835e-21	466.532	533.155	286.034	555.9246	441.7466	437.3476	1.1161204256	0.58283400536	0.34467953444
SRSF9_HUMAN	R.S*T*SYGYSRSR.S	2	776.826	2.82853	1	1.58459e-12	3775.73	3315.16	4244.4	3641.1606	3747.1946	4732.3756	1.0692916559	0.58296906948	0.34467953444
RABE1_HUMAN	R.RAQST*DSLGTSGSLQSK.A	3	754.39	1.45632	1	1.94174e-16	2429.15	2702.41	2493.39	2738.8746	2653.5402	2447.5776	1.0282031546	0.58093321323	0.34377777576
MAP1B_HUMAN	R.ES*SPLYSPTFSDSTSAVK.E	3	814.069	2.86582	1	6.69504e-19	1198.14	1626	1860.16	2038.3902	1424.1992	1695.4574	1.1011364124	0.58050346375	0.34367454052
SMAP_HUMAN	R.SAS*PDDDLGSSNWEAADLGNEERK.Q	3	1034.48	0.897902	4	3.23244e-15	7240.79	5897.55	7901.68	7646.1462	6973.067	7548.6588	1.0536051773	0.58044177294	0.34367454052
TP53B_HUMAN	R.STPFIVPSS*PTEQEGR.Q	3	680.671	6.23595	2	4.14436e-15	990.32	371.44	392.355	434.6496	506.0192	1571.9018	1.4323863924	0.57968389988	0.34349143505
BRE1A_HUMAN	K.ALVVPEPEPDSDS*NQER.K	3	731.013	4.80093	1	6.31988e-16	385.949	471.248	495.854	647.1234	430.5244	421.658	1.1080920263	0.57923555374	0.34337690473
SRRM2_HUMAN	R.S*RT*PPSAPSQSR.M	2	830.379	2.67687	1	9.37352e-13	567.26	338.591	471.391	313.3746	586.615	729.5664	1.1832018556	0.57759827375	0.34255713224
SAFB1_HUMAN	K.SEPVKEESSELEQPFAQDT*SSVGPDRK.L	4	936.474	4.73971	1	1.78939e-11	264.015	331.011	423.405	355.0932	330.5448	434.4058	1.0997744078	0.57682561874	0.34225523472
DOCK7_HUMAN	R.SAVRPAS*LNLNR.S	3	536.295	4.04023	1	9.14299e-12	2267.98	2149.04	1846.99	2051.0028	2527.0354	2053.3764	1.0586529546	0.57683503628	0.34225523472
SRSF1_HUMAN	R.VKVDGPRS*PSYGR.S	3	652.69	2.24064	4	8.8189e-11	74166.9	69301.3	74902.2	79389.5256	68206.4912	77940.0492	1.0328141258	0.57581275702	0.34195008874
AEBP2_HUMAN	R.RGS*LEMSSDGEPLSR.M	3	643.973	5.30766	1	1.6648e-14	1475.94	1301.3	894.796	1201.1076	1674.1482	1219.8664	1.1152185756	0.57516586781	0.34171667695
BCLF1_HUMAN	Q.KFNDS*EGDDTEETEDYR.Q	3	863.376	2.68636	1	4.16571e-17	2660.29	2185.68	2314.61	2639.9142	2561.7222	2284.798	1.0455054345	0.57468682528	0.34158283472
CTRO_HUMAN	R.ERS*PGRLFEDSSR.G	3	615.635	4.26311	1	1.7292e-10	3592.3	2859.07	4146.55	3317.1138	3660.4776	4602.9364	1.0927173622	0.57383346558	0.34131586552
SRRM1_HUMAN	R.APQTS*S*SPPPVRR.G	3	590.286	5.06659	2	1.57962e-10	2399.46	2271.59	2668.39	2370.1986	2307.6924	3275.204	1.0836099381	0.5730984211	0.34131586552
TOP2A_HUMAN	K.EAQQKVPDEEENEES*DNEK.E	3	1005.48	2.73163	1	7.16857e-10	2518.21	2344.87	2464.22	3028.9644	2514.793	2225.962	1.0603795941	0.57266873121	0.34131586552
MDN1_HUMAN	K.AEENTDQAS*PQEDYAGFER.L	3	822.684	2.29161	2	1.49681e-19	3541.4	2944.99	3200.94	3915.7272	3182.0038	3148.7066	1.0577154331	0.57313960791	0.34131586552
ZF106_HUMAN	R.AAHVPENS*DTEQDVLTVKPVR.K	4	711.627	3.93127	1	7.42483e-19	1023.19	1312.67	817.642	846.9846	1098.7554	909.9968	0.90557570845	0.57386189699	0.34131586552
MARCS_HUMAN	K.AEDGATPSPSNET*PKKK.K	4	688.879	2.70847	1	6.29156e-12	1423.98	873.009	893.855	967.2894	735.5642	1103.175	0.87939921161	0.57398414612	0.34131586552
VIP2_HUMAN	R.S*GEQITSSPVSPK.S	3	618.996	6.90229	1	1.4618e-13	1990.18	1284.88	1192.12	1417.4622	972.2506	1520.9106	0.87541185927	0.57348901033	0.34131586552
NPM_HUMAN	S.GQHLVAVEEDAES*EDEEEEDVK.L	3	1008.8	3.14617	1	1.18715e-16	284.16	288.055	513.731	580.1796	231.5854	516.7762	1.2233941435	0.57141518593	0.34106430411
NRBP_HUMAN	K.TPT*PEPAEVETR.K	2	818.397	4.2302	1	4.1174e-15	300.065	189.51	419.641	384.1992	332.5852	320.6562	1.1410272781	0.57051157951	0.34106430411
TB182_HUMAN	R.DS*LGAYASQDANEQGQDLGKR.D	3	921.114	3.24686	1	1.65788e-15	1874.61	1644.95	1624.93	2260.566	1752.7036	1549.348	1.0812764682	0.57104414701	0.34106430411
NELFA_HUMAN	R.EASRPPEEPSAPS*PTLPAQFK.Q	3	925.479	2.17635	1	1.11161e-13	4281.49	3488.25	4278.27	4557.0294	3553.3566	4791.2116	1.0708487478	0.57158368826	0.34106430411
WAPL_HUMAN	K.RPES*PSEISPIKGSVR.T	3	759.753	3.21343	1	5.68321e-15	2573.35	2408.04	3008.06	3015.3816	2573.9646	2806.4772	1.050864304	0.57089263201	0.34106430411
DOS_HUMAN	R.HAS*LDGASPYFK.V	3	610.98	3.04687	1	4.56509e-13	1129.22	859.112	1381.24	963.4086	1203.836	868.8116	0.90102112947	0.57178777456	0.34106430411
MDC1_HUMAN	R.S*QTTTERDSDTDVEEEELPVENR.E	3	996.781	4.16381	1	1.2508e-15	814.31	457.351	527.845	662.6466	448.888	447.1536	0.86617555784	0.57177352905	0.34106430411
CALX_HUMAN	K.SDAEEDGGTVS*QEEEDRKPK.A	3	991.818	2.70739	2	1.24941e-12	3856.31	4300.61	2117.97	5242.9608	2682.1058	4201.871	1.1802498024	0.5697439909	0.34090253711
CEP89_HUMAN	R.TPPPRS*PNPS*PERPR.S	4	519.253	3.19691	1	3.47e-11	565.14	313.323	477.977	584.0604	415.2214	524.621	1.1234573317	0.56396108866	0.33780071139
CLGN_HUMAN	K.SGS*EDEMKEADESTGSGDGPIK.S	3	998.473	4.34014	1	1.13849e-19	1681.64	1449.12	1729.37	1498.959	1742.5016	1887.655	1.0553453943	0.56378793716	0.33780071139
SRRM2_HUMAN	R.SRS*GSSQELDVKPSASPQER.S	3	895.122	1.84104	1	2.42525e-10	1448.37	1397.32	1436.75	1432.0152	1716.9966	1346.3638	1.0497218586	0.56430906057	0.33780071139
MAP2_HUMAN	R.GVS*GDRDENSFSLNSSISSSAR.R	3	861.065	2.57544	3	5.86114e-16	3127.89	3787.67	3385.36	3385.0278	3190.1654	3346.7878	0.96321342827	0.56388372183	0.33780071139
MAP1B_HUMAN	K.TT*RTPEEGGYSYDISEK.T	3	824.397	1.86941	3	2.39499e-17	18452.4	17116.5	21039.5	14817.8646	19422.5676	18877.5306	0.93834049991	0.56426954269	0.33780071139
ZF106_HUMAN	R.RATGDGSS*PELPSLER.K	3	660.994	4.15525	1	5.80737e-10	942.607	898.277	796.001	859.5972	940.6244	657.002	0.93186586979	0.56210637093	0.33723190427
VP13B_HUMAN	R.GNLNLSPTSPETMAGPVPT*SPVR.S	3	877.776	2.8509	1	3.67959e-15	961.692	928.599	877.86	1209.8394	689.6552	1197.3126	1.1187277803	0.5611217618	0.33679124713
HUWE1_HUMAN	R.AGSS*TPGDAPPAVAEVQGR.S	2	1038.5	2.46844	1	6.97342e-16	1403.84	1404.9	1528.96	1021.6206	1506.8354	1495.415	0.92765072185	0.56092441082	0.33679124713
NUP98_HUMAN	N.GKPAPPPQS*QSPEVEQLGR.V	3	847.449	2.01663	1	2.33488e-12	1954.13	1526.19	2213	2009.2842	1536.4212	1683.6902	0.91851475894	0.56092303991	0.33679124713
NUP53_HUMAN	K.TLGT*PTQPGSTPR.I	3	541.28	5.97636	1	5.11681e-12	1272.36	970.291	1089.56	1061.3988	1333.4014	1162.9916	1.0676962646	0.55981618166	0.33645763993
KIF23_HUMAN	R.S*STVAPAQPDGAESEWTDVETR.C	3	881.401	3.00075	1	5.74947e-21	348.839	234.992	463.864	348.3018	319.3226	583.457	1.1941277173	0.55929732323	0.33629596233
RBM10_HUMAN	R.HRHS*PTGPPGFPR.D	3	584.629	3.17203	6	1.91656e-13	14456.1	13312.4	17101.8	13448.9124	14886.7584	14239.2926	0.94884350686	0.55736362934	0.33557149768
H2B1B_HUMAN	R.STIT*SREIQTAVR.L	3	590.984	2.47866	1	4.20367e-12	1572.42	1182.54	1393.47	1245.7368	1250.7652	1412.064	0.94217725496	0.55784320831	0.33557149768
XXX_REN3B_HUMAN	K.TLT*PPLRR.I	3	421.58	4.85006	1	2.17328e-10	803.707	569.793	645.457	548.163	755.9682	520.6986	0.90384724161	0.55776631832	0.33557149768
KKCC2_HUMAN	R.S*FGNPFEGSR.R	2	703.822	4.24928	1	1.5925e-13	1668.91	1394.79	1461.22	1630.9062	1853.7034	1358.131	1.0702370106	0.55665755272	0.33530771732
ABCF1_HUMAN	K.KLSVPTS*DEEDEVPAPKPR.G	4	716.139	3.96312	1	5.10187e-15	345.658	375.23	599.353	590.8518	398.8982	518.7374	1.1425849631	0.55572992563	0.33489879966
RBM14_HUMAN	R.DRS*PLRRS*PPRASYVAPLTAQPATYR.A	4	829.676	2.95684	4	6.75422e-11	390.19	2066.92	4553.02	2664.1692	2834.1156	3978.2942	1.3518410984	0.55496495962	0.33484810591
SPF45_HUMAN	R.RPDPDS*DEDEDYERER.R	3	777.993	2.80828	7	3.9012e-18	2931.73	6032.73	6980.54	5067.3546	8296.2664	5624.7216	1.1908648915	0.55513685942	0.33484810591
LAP2A_HUMAN	R.S*STPLPTISSSAENTR.Q	3	652.989	2.47697	1	1.19101e-17	1254.33	912.175	918.318	1031.3226	993.6748	1383.6266	1.1049640011	0.5553970933	0.33484810591
AN13D_HUMAN	R.GPGS*PPRT*PPAPGPPSFEEQLR.L	3	887.423	2.2009	1	2.27426e-11	790.984	879.326	975.713	790.713	952.8668	1106.1168	1.0769732771	0.55505335331	0.33484810591
CLK1_HUMAN	R.S*VEDDEEGHLICQSGDVLSAR.Y	3	875.732	2.8924	1	2.51096e-21	1228.89	919.755	1237.28	1238.9454	1308.9166	1078.66	1.0710575398	0.55526149273	0.33484810591
IF2P_HUMAN	E.MYSGS*DDDDDFNKLPK.K	3	871.737	-13.8117	1	1.77053e-14	1246.91	1116.85	936.196	1436.8662	1073.2504	1081.6018	1.08841472	0.55190032721	0.33366149664
SMCA4_HUMAN	K.KKIPDPDSDDVS*EVDAR.H	4	664.1	3.21255	2	7.79977e-13	3150.15	3176.19	3538.72	3986.5518	3523.7708	2974.1598	1.0627891124	0.55197244883	0.33366149664
HM20A_HUMAN	R.DSNAPKS*PLTGYVR.F	3	681.697	3.67091	1	3.03978e-10	5178.51	4250.08	3978.13	4349.4066	4287.9006	4039.0914	0.94552656775	0.55218964815	0.33366149664
NUCKS_HUMAN	K.EKTPSPKEEDEEPES*PPEK.K	4	795.414	3.68324	1	4.79007e-10	544.994	592.535	684.034	419.1264	857.9882	833.51	1.1586887108	0.5508197546	0.3332824707
CENPT_HUMAN	R.AAS*PESASSTPESLQAR.R	2	999.475	2.50376	1	1.29529e-16	4819.06	4394.11	3970.6	4150.5156	4467.4558	5487.4376	1.0699073581	0.55052405596	0.33325332403
PDPK1_HUMAN	R.ANS*FVGTAQYVSPELLTEK.S	3	864.789	3.14074	1	3.49334e-20	23976.6	24736.1	27332.2	27375.1632	30519.283	22903.8742	1.0625084031	0.55022746325	0.33322364092
RERE_HUMAN	K.TQEIS*RPNSPS*EGEGESSDSR.S	3	880.036	2.77422	1	2.06406e-10	472.894	552.106	971.009	698.544	966.1294	683.4782	1.1764237064	0.54937648773	0.33303907514
BAZ1B_HUMAN	K.FPDRLAEDEGDS*EPEAVGQSR.G	3	871.729	2.10049	1	4.40006e-12	893.833	656.968	1212.82	1073.0412	841.665	1235.556	1.1399038435	0.54959267378	0.33303907514
ADNP_HUMAN	R.NVHS*EDFENR.I	2	778.342	3.55637	2	2.59683e-14	10491.7	10457.2	12372.8	9799.9902	8817.5886	12317.3166	0.9283718302	0.54967534542	0.33303907514
PHRF1_HUMAN	R.EAS*PAPLAQGEPGREDLPTR.L	3	800.732	2.89653	1	6.31914e-10	6869.68	5029.6	5730.08	5993.8956	6440.5226	6277.8012	1.0614236305	0.54876464605	0.33299160004
LARP7_HUMAN	R.SRPT*SEGSDIESTEPQK.Q	3	796.058	2.2486	2	7.28719e-13	20729.9	19902.3	18641.1	23357.565	20637.6258	18354.8708	1.051906699	0.54885494709	0.33299160004
USP9X_HUMAN	R.AQENYEGSEEVS*PPQTK.D	3	811.055	2.6339	1	7.03923e-10	1121.8	665.812	898.559	996.3954	922.2608	1035.5136	1.0997707627	0.54648137093	0.33185061812
MATR3_HUMAN	R.RDS*FDDRGPSLNPVLDYDHGSR.S	4	707.583	3.49922	2	4.28511e-11	407.155	1003.14	907.028	1112.8194	1295.654	506.9702	1.2581087552	0.54465138912	0.33088862896
ACINU_HUMAN	K.LS*EGSQPAEEEEDQETPSR.N	3	809.687	-3.45021	1	8.61495e-13	406.095	535.682	593.708	502.5636	549.8878	288.2964	0.87317578739	0.54291284084	0.32998132706
EMAL4_HUMAN	R.ASPS*PQPSSQPLQIHR.Q	3	680.349	2.60164	1	2.06146e-15	1785.55	1804.14	2184.77	2129.589	1357.8862	1770.9636	0.91063886913	0.54165786505	0.3293672502
NFYA_HUMAN	K.EKDS*PHMQDPNQADEEAMTQIIR.V	3	1074.51	2.59353	1	6.94083e-19	656.326	318.377	638.871	559.8054	402.979	407.9296	0.84948960494	0.54110920429	0.32918232679
ZN768_HUMAN	R.S*PGYES*ESSRYESQNTELK.T	3	937.086	2.83329	1	2.02441e-18	878.989	833.844	1256.1	1071.1008	1138.5432	1034.533	1.092707612	0.54053348303	0.32898074389
CHAP1_HUMAN	K.LAPVPS*PEPQKPAPVSPESVK.A	3	974.55	0.250516	1	6.8282e-20	1385.81	1504.71	1938.25	1518.363	1441.5426	1526.7942	0.9291589141	0.53924977779	0.32834789157
SRRM2_HUMAN	R.RRPS*PQPSPR.D	4	372.453	3.21389	2	3.84473e-10	2030.47	1072.63	1278.68	1423.2834	1420.1184	2437.7716	1.2052563885	0.53880172968	0.32832375169
XXX_HCN2_HUMAN	R.RGRT*LLCIEGFYS*GDS*LKM.E	3	967.769	-11.4152	1	3.49728e-10	538.632	769.411	720.729	447.2622	599.8776	754.0814	0.88783798518	0.5389662385	0.32832375169
FL2D_HUMAN	R.EGNTTEDDFPS*SPGNGNK.S	3	802.029	0.865443	3	3.31987e-13	11574.2	7695.37	9605.65	8590.1508	9398.0824	8561.6186	0.91946735302	0.53819549084	0.32815119624
CEP41_HUMAN	K.GNPGEQSPS*PEQFINNAGAGDSSR.S	3	909.077	3.75984	1	1.41432e-14	373.226	523.048	525.963	303.6726	546.8272	396.1624	0.87655068289	0.53788882494	0.32811281085
SCAF8_HUMAN	K.SS*EPVKETVQTTQSPTPVEK.E	3	980.526	1.99192	1	4.88268e-11	1688	2030.28	1699.27	1721.1348	2022.0364	1970.0254	1.0545726342	0.53585666418	0.3270213604
SRRM2_HUMAN	K.MALPPQEDAT*ASPPRQK.D	3	792.413	3.76137	6	2.03266e-10	7855.76	6165.39	6644.64	7177.5396	6929.1984	7672.2144	1.0538649562	0.53572154045	0.3270213604
41_HUMAN	K.EES*PQSKAETELK.A	3	748.4	3.5884	1	1.27162e-13	3320.86	2401.72	2701.32	2340.1224	2767.8026	2702.5336	0.92717769708	0.53492033482	0.32674616575
DC1I2_HUMAN	K.SVSTPSEAGS*QDSGDGAVGSR.T	2	1130.5	3.42715	3	1.89866e-19	2775.87	2615.24	4992.42	3469.4352	3983.881	4639.2186	1.1645892913	0.53412216902	0.3266582191
ATN1_HUMAN	K.TEQELPRPQS*PSDLDSLDGR.S	3	850.415	8.6126	1	8.78217e-11	323.392	395.444	315.202	362.8548	477.4536	307.9084	1.1104211725	0.53453373909	0.3266582191
KTN1_HUMAN	K.EIQNGNLHES*DSESVPR.D	3	741.004	-5.97756	9	3.76465e-15	20327	24914.2	22161	21924.5796	20769.2316	21885.0308	0.95811068816	0.53431797028	0.3266582191
PR38B_HUMAN	R.S*IDRGLER.R	3	418.887	3.61843	1	2.72299e-10	4115.02	3293.68	5143.9	4360.0788	4704.1422	4599.9946	1.0885558734	0.53377586603	0.32663992047
MTA1_HUMAN	R.S*NMSPHGLPAR.S	2	738.357	2.97589	1	7.44122e-12	8958.47	8244.95	9719.5	9504.0792	8233.014	7834.994	0.94982591431	0.53209203482	0.32575756311
NUCKS_HUMAN	K.EKT*PS*PKEEDEEPES*PPEKK.T	4	924.459	2.09508	1	1.69611e-11	1770.7	1442.8	2654.28	2600.136	2075.0868	2024.939	1.1418558155	0.53174960613	0.32569605112
TOP2A_HUMAN	K.GSVPLSS*SPPATHFPDETEITNPVPK.K	3	1081.55	2.14445	1	5.90486e-15	11742.8	12726.2	10752.6	10640.1834	11911.8552	11275.9194	0.96043065369	0.5307264924	0.32521733642
SIN3A_HUMAN	R.YMNSDT*TSPELR.E	2	861.885	0.849792	1	2.70273e-11	6862.26	7815.39	6299.33	6767.145	6494.5932	6784.7714	0.95564328506	0.53057426214	0.32521733642
DKC1_HUMAN	K.AGLESGAEPGDGDS*DTTK.K	2	1123.02	3.92566	2	2.12555e-11	7378.63	6498.93	6609.82	6696.3204	6949.6024	6043.4378	0.96104825469	0.52912688255	0.32453256845
LIPB1_HUMAN	R.RSQS*TTFNPDDMSEPEFK.R	3	885.416	4.75646	1	7.53039e-16	1339.16	1703.06	1536.49	1453.3596	1779.2288	1638.5826	1.063873686	0.52818799019	0.32410436869
MYEF2_HUMAN	K.AEVPGATGGDS*PHLQPAEPPGEPR.R	3	892.095	4.1619	3	6.62718e-18	2629.54	3293.68	3361.84	3762.4356	2524.995	4106.7528	1.1194520533	0.52685546875	0.32349157333
UBF1_HUMAN	R.QLQEERPELS*ESELTR.L	3	751.707	4.46577	1	4.09133e-12	655.265	608.959	664.275	598.6134	524.3828	696.226	0.94333553401	0.52692788839	0.32349157333
ZN428_HUMAN	R.SPLGEAPPGT*PPCR.L	3	582.285	6.91817	1	1.30897e-10	476.075	598.852	745.193	591.822	437.6658	596.2048	0.89317924305	0.52694904804	0.32349157333
SPTB2_HUMAN	R.RPPS*PEPSTK.V	3	545.298	4.32798	2	1.47476e-10	14266.3	5799.01	8239.46	9931.9374	9565.3952	15332.6616	1.230532967	0.52558189631	0.32309427857
PDLI4_HUMAN	R.IHIDPEIQDGS*PTTSR.R	3	692.339	2.66254	4	3.37881e-15	9169.47	3895.06	6998.41	4164.0984	5699.8574	6666.1188	0.82391043894	0.52545374632	0.32309427857
SL9A1_HUMAN	K.ETSSPGTDDVFTPAPSDS*PSSQR.I	3	892.065	3.42101	1	2.6664e-12	1411.26	616.539	926.787	1162.2996	1011.0182	1293.4114	1.1733387938	0.5246514082	0.32300400734
SET1A_HUMAN	R.SGS*PAPETTNESVPFAQHSSLDSR.I	3	937.434	1.23707	1	4.41423e-24	471.834	485.146	352.837	368.676	475.4132	669.7498	1.155764097	0.52451187372	0.32300400734
PUM2_HUMAN	K.GKAS*PFEEDQNR.D	3	639.315	2.78484	3	3.34786e-13	26082.3	23731.7	20921.9	25610.3694	22995.308	25764.2844	1.0513754013	0.52494800091	0.32300400734
PARD3_HUMAN	R.FS*PDSQYIDNR.S	2	825.874	3.03006	1	4.10479e-12	3590.18	3603.22	3645.99	3729.4488	3552.3364	3286.9712	0.97503328627	0.52495521307	0.32300400734
TP53B_HUMAN	R.RSDS*PEIPFQAAAGPSDGLDASSPGNSFVGLR.V	3	1171.23	2.17014	2	4.97933e-30	3728.01	11091.4	8337.31	10197.7722	7167.9252	10884.66	1.2199637718	0.52364200354	0.32278612256
BCLF1_HUMAN	K.FNDS*EGDDTEETEDYRQFRK.S	3	1007.12	2.94517	3	1.00559e-12	3594.42	2248.85	6568.42	1898.6814	3137.115	4313.6594	0.75327810868	0.52141445875	0.32156023383
SRRM2_HUMAN	R.FQSDSSSYPTVDS*NSLLGQSR.L	3	862.067	3.96487	1	3.27145e-12	393.371	433.346	462.923	438.5304	415.2214	508.9314	1.0566381959	0.52081871033	0.32134002447
NIPA_HUMAN	R.SQDAT*FSPGS*EQAEKSPGPIVSR.T	3	998.474	1.10031	2	1.74165e-11	1268.12	1097.89	1697.38	995.4252	1221.1794	1397.355	0.88939367726	0.52051234245	0.32129824162
LA_HUMAN	R.S*PSKPLPEVTDEYKNDVK.N	4	761.423	3.84766	1	5.57475e-14	676.471	488.936	540.077	784.8918	674.3522	472.6492	1.1327537676	0.52018821239	0.3212454617
P4K2A_HUMAN	R.VAAAAGSGPS*PPGS*PGHDR.E	3	692.978	3.02398	2	2.96516e-12	2371.89	1924.16	1560.95	2063.6154	1769.0268	2890.8088	1.1479337963	0.51960003376	0.32102948427
ISCA2_HUMAN	R.REAS*SSSPEAGEGQIR.L	3	657.313	4.73565	1	4.50179e-11	507.884	346.172	451.632	350.2422	464.191	786.4412	1.2260779438	0.51794755459	0.32015547156
DREB_HUMAN	R.S*PSDSSTASTPVAEQIER.A	3	724.341	1.76952	1	4.48901e-15	442.145	233.729	553.249	432.7092	506.0192	495.203	1.1666294179	0.51791220903	0.32015547156
PP12C_HUMAN	R.SAS*SSWLEGTSTQAK.E	3	693.348	3.96135	1	6.35597e-14	2163.01	1497.13	1823.46	2214.9666	2181.1876	1651.3304	1.1028300506	0.51741564274	0.32015547156
ZRAB2_HUMAN	R.ENVEYIEREES*DGEYDEFGR.K	3	925.396	3.17687	2	7.44698e-14	6314.09	5090.24	6291.8	5983.2234	6322.1794	6279.7624	1.0502393536	0.51758432388	0.32015547156
RBM15_HUMAN	R.HCAPS*PDRSPELSSSR.D	3	697.99	2.88567	1	1.88438e-17	751.753	670.865	1018.05	984.753	852.8872	846.2578	1.0996553859	0.51682054996	0.32004660368
DCLK1_HUMAN	R.S*KSPASTSSVNGTPGSQLSTPR.S	3	895.461	-1.6053	3	1.36335e-20	4983.41	5162.25	5699.97	4970.3346	4921.4448	5394.2806	0.96468588263	0.5165809989	0.32004547119
WNK3_HUMAN	K.QPS*SDSEFSASLAGSGK.S	2	1097.03	5.35802	3	5.53615e-14	6793.34	6155.28	6473.39	7581.1428	6374.2096	6402.3374	1.0481757795	0.51600700617	0.31983706355
GSK3A_HUMAN	R.GEPNVS*YICSR.Y	2	795.865	2.07064	8	2.53473e-15	83481.7	73478.1	66956.3	78136.0272	95575.3966	69625.5418	1.086732941	0.51278334856	0.317989856
PKHG3_HUMAN	K.GPLS*PFNSR.A	2	642.321	3.1991	2	4.35627e-11	8406.06	7538.71	7291.98	8345.6604	7027.1376	6458.2316	0.93950478736	0.51279062033	0.317989856
XRN2_HUMAN	K.RKAEDS*DS*EPEPEDNVR.L	3	864.388	2.44491	4	7.37341e-14	6606.73	6457.24	8172.66	7314.3378	7043.4608	8333.1388	1.0684813788	0.51212847233	0.31787207723
SLTM_HUMAN	R.AGAGMITQHS*SNASPINR.I	3	707.677	2.84616	2	9.77268e-11	3221.19	2309.5	3197.18	2803.878	2460.7224	2773.1368	0.92092824353	0.51119619608	0.31743973494
PI4KB_HUMAN	R.S*KSDATASISLSSNLK.R	3	792.772	1.23183	1	1.38434e-13	2559.56	2203.37	1689.86	2060.7048	1960.8244	1871.9654	0.91332499854	0.51029598713	0.31702700257
ACSA_HUMAN	R.SWS*PPPEVSR.S	3	484.238	5.29386	1	1.84669e-10	274.618	323.43	337.783	335.6892	269.3328	456.9596	1.1348003785	0.50970822573	0.31680801511
FIP1_HUMAN	R.DHS*PTPSVFNSDEERYR.Y	4	587.017	3.80193	3	2.51003e-20	1994.42	783.308	2420.94	1802.6316	1795.552	2960.4314	1.2615952779	0.50833255053	0.31609892845
XXX_FINC_HUMAN	R.S*HPVRDER.P	3	435.89	16.7943	1	2.94858e-10	340.356	294.372	610.644	425.9178	401.9588	734.4694	1.2545209361	0.50819635391	0.31609892845
SIRT1_HUMAN	R.DGPGLERS*PGEPGGAAPER.E	3	720.009	0.988983	1	5.73194e-10	2364.47	2507.85	2410.59	2737.9044	2090.3898	3109.4826	1.089919216	0.50813066959	0.31609892845
MAP1B_HUMAN	K.T*ATCHSSSSPPIDAASAEPYGFR.A	3	906.742	2.93066	4	1.83514e-13	5172.14	3754.82	4291.44	4561.8804	5144.8686	4515.663	1.0759545713	0.50727516413	0.31609892845
TRA2B_HUMAN	R.S*PS*PYYSR.G	2	673.277	3.08979	4	2.60051e-11	20550.7	19263.1	20563.4	19439.8974	21091.6148	21514.364	1.0276381365	0.50791174173	0.31609892845
HDAC2_HUMAN	R.MLPHAPGVQMQAIPEDAVHEDS*GDEDGEDPDKR.I	5	825.584	3.22865	1	1.05108e-13	372.165	548.316	384.828	268.7454	434.6052	430.4834	0.86863263794	0.50809550285	0.31609892845
SRRM1_HUMAN	K.RES*PS*PAPKPR.K	3	613.984	2.08758	1	6.94287e-10	3249.82	1636.1	1974.95	2248.9236	2399.5104	3667.444	1.2120731133	0.50688230991	0.31607308984
RB12B_HUMAN	R.SPQEEDFRCPS*DEDFR.Q	3	774.99	1.41761	1	4.43333e-13	1658.31	1367	1574.13	1459.1808	1812.8954	1620.9318	1.0638283578	0.50554454327	0.31538495421
DDX51_HUMAN	R.RVNDAEPGS*PEAPQGK.R	3	730.705	3.04882	1	5.3973e-12	2090.91	1605.78	2274.16	1621.2042	2106.713	1694.4768	0.90814466011	0.50544452667	0.31538495421
UT14A_HUMAN	R.SELSQDAEPAGS*QETK.D	3	739.025	3.46874	1	6.91781e-11	1487.6	1195.18	1042.52	1949.1318	1289.5328	1113.9616	1.168397881	0.50493627787	0.31535390019
MEF2A_HUMAN	K.SEPIS*PPRDR.M	3	488.249	4.81284	1	1.07304e-12	1270.24	876.8	935.255	1014.8292	1370.1286	1061.0092	1.1179879165	0.50502628088	0.31535390019
ACINU_HUMAN	R.TAQVPS*PPR.G	2	631.331	4.57606	2	2.51651e-10	12176.5	12128.6	10128.8	11595.8304	10779.4332	10383.5734	0.95135386832	0.50502210855	0.31535390019
TCOF_HUMAN	G.AGEGGEASVS*PEKTSTTSK.G	3	864.113	1.34203	1	6.67927e-14	4840.27	3878.64	5306.68	4796.6688	3416.6498	4503.8958	0.90671553166	0.50362348557	0.31491616368
MYH9_HUMAN	R.KGAGDGS*DEEVDGK.A	3	711.025	1.25901	2	7.18132e-12	7906.66	4439.59	3741.02	5283.7092	5695.7766	8905.8092	1.2360893756	0.50329738855	0.31485846639
BAHD1_HUMAN	R.DLS*PEPAPDEGPRR.D	3	615.632	4.56056	1	1.0337e-12	1832.2	1909	2130.2	2509.9074	1825.1378	2025.9196	1.0833824898	0.50305223465	0.31485143304
SRRM1_HUMAN	R.APQTSS*SPPPVR.R	2	766.888	2.22847	1	4.68638e-13	2675.14	1910.26	2640.17	2536.1028	2554.5808	2696.65	1.0777476429	0.50258404016	0.3147046864
KLC4_HUMAN	R.AAS*LNYLNQPSAAPLQVSR.G	3	770.401	3.09426	1	4.21763e-12	998.803	947.55	926.787	1116.7002	931.4426	960.988	1.0473320975	0.50079357624	0.31386464834
SELN_HUMAN	R.GPPS*PGPAAQPPAPPR.R	3	601.644	1.52171	1	3.61392e-16	1137.7	953.867	833.637	1088.5644	791.6752	731.5276	0.89284889069	0.50100934505	0.31386464834
BORG4_HUMAN	K.AGEPDGES*LDEQPSSSSSK.R	3	815.708	1.82074	2	1.10168e-12	1032.73	1551.46	1119.67	1277.7534	1235.4622	1660.1558	1.1267632154	0.49692586064	0.31159648299
MTA1_HUMAN	K.AGVVNGT*GAPGQSPGAGR.A	2	931.463	-1.98161	2	9.10203e-12	7934.22	6802.15	7559.19	7694.6562	6852.6834	6740.6444	0.9548081748	0.49592897296	0.31116375327
RIOK1_HUMAN	R.VVPGQFDDADS*SDSENRDLK.T	3	911.435	3.08045	1	2.16095e-15	2711.19	3310.11	2713.56	2505.0564	2740.2572	2955.5284	0.93886458758	0.49600461125	0.31116375327
RBP2_HUMAN	K.NRPDYVS*EEEEDDEDFETAVK.K	3	1018.79	3.55463	2	1.13005e-14	2875.53	1108	3600.82	2763.1296	3011.6304	3554.675	1.2300886784	0.49533072114	0.31103086472
DEK_HUMAN	K.KESESEDS*SDDEPLIK.K	3	859.095	3.33917	1	7.07036e-12	1233.13	1337.94	1578.83	1795.8402	1371.1488	1374.8012	1.0944337281	0.49500277638	0.31096997857
ZN521_HUMAN	K.HIAECHPECS*PNEDR.A	3	720.635	2.58325	1	1.30643e-11	1194.96	765.62	1182.71	520.0272	1281.3712	741.3336	0.80893972932	0.49437859654	0.31072285771
OGFR_HUMAN	R.SQGDEAGGHGEDRPEPLS*PK.E	4	651.067	4.96858	1	4.96021e-12	578.924	499.043	479.859	456.9642	649.8674	598.166	1.0944725655	0.49330538511	0.3103184998
ROA1_HUMAN	K.SES*PKEPEQLR.K	2	919.477	2.40357	6	2.14033e-11	432876	407083	392255	437252.6466	402752.5156	427665.1556	1.0287751302	0.49350476265	0.3103184998
SRRM2_HUMAN	R.HGGS*PQPLATTPLSQEPVNPPS*EASPTR.D	3	1081.18	2.74198	3	6.04858e-13	1436.71	528.101	991.709	1059.4584	871.2508	2032.7838	1.3405956869	0.49298989773	0.31028461456
RABX5_HUMAN	R.QT*SIETDRVSK.E	3	601.322	3.55257	1	3.78811e-10	3640.01	3227.99	3629.05	3372.4152	3473.781	4574.499	1.0879911174	0.49255815148	0.31028461456
TB182_HUMAN	R.VPSS*DEEVVEEPQSR.R	2	998.461	2.20066	1	5.91428e-18	2474.74	2736.52	3037.23	3023.1432	2861.661	2768.2338	1.0490451234	0.4925865531	0.31028461456
S22AG_HUMAN	K.HNLS*YLFY*NWSIT*KR.T	3	880.734	-13.3055	1	7.23003e-10	2141.81	1514.82	2030.46	1586.277	1573.1484	1991.5986	0.90574067051	0.49281302094	0.31028461456
NUMB_HUMAN	R.TNPS*PTNPFSSDLQK.T	3	724.367	4.21301	1	4.28694e-12	561.959	425.766	618.171	425.9178	399.9184	592.2824	0.88306995702	0.49287214875	0.31028461456
KDM2B_HUMAN	R.DRAPKPPTDGSTSPT*STPSEDQEALGK.K	4	884.952	3.86234	1	3.82582e-11	415.638	579.901	667.098	482.1894	798.8166	648.1766	1.160315458	0.4914816618	0.31006011367
SURF6_HUMAN	K.ELS*PAALEK.R	2	748.414	3.01652	3	1.73252e-11	23077.4	21206.2	21062	21276.486	21470.109	21106.4344	0.97715814726	0.49138039351	0.31006011367
PAK1_HUMAN	R.DVATSPISPT*ENNTTPPDALTR.N	3	869.428	2.48284	6	1.41162e-13	12689.7	1672.74	9198.24	15330.1302	4915.3236	13745.0702	1.4426819049	0.49091333151	0.30999210477
MTMR3_HUMAN	K.TRS*YDNLTTACDNTVPLASR.R	3	855.409	4.28114	1	1.11167e-22	496.22	739.089	732.02	893.5542	800.857	561.8838	1.1468820476	0.490434587	0.30983510613
RB12B_HUMAN	R.RPPEEDFRHS*PEEDFR.Q	3	784.695	3.23537	2	1.79436e-11	3361.15	3437.71	3892.5	3135.6864	3487.0436	3580.1706	0.95431218857	0.48922714591	0.3093380332
CHAP1_HUMAN	K.DNQESS*DAELSSSEYIK.T	3	814.047	3.74889	1	2.38954e-14	1373.09	979.135	1177.07	1089.5346	834.5236	1233.5948	0.89469936923	0.48941797018	0.3093380332
BUD13_HUMAN	R.ARHDS*PDLAPNVTYSLPR.T	3	773.39	2.049	3	1.02826e-17	7439.06	7183.69	11061.2	8143.8588	6311.9774	8062.4932	0.87674618592	0.48927462101	0.3093380332
NEB1_HUMAN	R.GST*DSLDSLSSR.T	2	767.357	4.85193	1	1.02006e-10	3708.93	3301.26	3250.81	3597.5016	3842.0732	3306.5832	1.04728143	0.48828050494	0.30905437469
AK17A_HUMAN	R.VVPEDGS*PEKR.C	3	584.311	2.19359	1	5.80571e-11	7445.43	4246.29	7979.77	6666.2442	6664.9666	10058.9948	1.1890410582	0.48789864779	0.30895793438
CHIP_HUMAN	R.LGAGGGS*PEKSPSAQELK.E	4	620.842	2.1794	2	8.68266e-14	5376.78	3890.01	3982.83	4691.8872	5023.4648	4669.6172	1.0856892224	0.48657238483	0.30826309323
UBP47_HUMAN	K.STETSDFENIES*PLNER.D	3	759.678	3.77615	1	1.55664e-12	554.537	280.475	565.481	524.8782	610.0796	494.2224	1.1632908307	0.48617240787	0.30815470219
ZN641_HUMAN	R.VTYTGDGS*EHEGDTPELEAEPPR.M	3	932.415	2.83657	2	8.47924e-21	1177.99	703.714	945.605	702.4248	901.8568	876.6564	0.87749012171	0.486020118	0.30815470219
HNRL2_HUMAN	R.EEDEPEERS*GDETPGSEVPGDK.A	3	976.104	2.43865	2	3.52353e-13	6826.21	6365.01	9121.08	6910.7346	8433.9934	9645.1816	1.1200057267	0.48555681109	0.30814051628
ZCH18_HUMAN	R.GPS*QEEEDNHSDEEDRASEPK.S	4	731.575	4.83895	1	9.91802e-16	264.015	280.475	290.738	248.3712	298.9186	373.6086	1.102571802	0.48549124599	0.30814051628
RBM5_HUMAN	R.Y*GSIIDRDDRDER.E	3	640.303	3.81291	1	1.31676e-10	938.365	717.611	823.288	936.243	897.776	813.898	1.068025344	0.48569226265	0.30814051628
MAP1B_HUMAN	R.ES*SPLYS*PTFSDSTSAVKEK.T	3	1003.16	2.05818	2	1.84372e-13	2881.9	2156.62	4388.36	3198.7494	3628.8514	4286.2026	1.1789486206	0.48374989629	0.30734270811
SRRM2_HUMAN	R.S*VSPCSNVESR.L	2	765.847	3.02847	1	2.08866e-14	6537.81	5982.2	6695.44	6258.7602	8905.3258	6182.683	1.1109167594	0.48347947001	0.30734270811
MAP1B_HUMAN	R.ESVAS*GDDRAEEDMDEAIEK.G	3	911.745	2.36408	1	7.19623e-13	1108.01	1152.22	1022.76	1036.1736	1256.8864	1162.011	1.0524151044	0.48353239894	0.30734270811
PNISR_HUMAN	R.QRS*PIALPVKQEPPQIDAVK.R	4	746.187	3.76263	1	2.16724e-17	428.361	866.692	1050.04	889.6734	1073.2504	841.3548	1.1958044397	0.48159295321	0.30640611053
CLAP1_HUMAN	K.NSSNTSVGS*PSNTIGR.T	2	943.949	5.04346	1	2.76454e-11	1911.72	2021.44	2203.59	2075.2578	1509.896	2071.0272	0.92169017773	0.48051011562	0.3058617413
RBP2_HUMAN	K.LNQSGTSVGT*DEESDVTQEEER.D	3	907.068	3.2635	1	6.88901e-18	1443.07	1330.36	933.373	1830.7674	1185.4724	1282.6248	1.1597235061	0.47968932986	0.30548372865
MFF_HUMAN	R.ERS*MSENAVR.Q	3	496.571	7.74359	1	1.37466e-12	1960.49	2246.33	2090.68	2254.7448	1743.5218	3630.1812	1.2113454805	0.47940003872	0.30544397235
PML_HUMAN	K.AVS*PPHLDGPPS*PR.S	3	605.954	4.15855	3	1.4537e-11	2379.31	2240.01	2428.46	2366.3178	2220.9754	2295.5846	0.97660165337	0.4781267643	0.30507734418
DHB4_HUMAN	R.AT*STATSGFAGAIGQK.L	3	669.352	3.28268	1	3.39559e-13	3020.79	2813.59	2654.28	2873.7324	2497.4496	2757.4472	0.957586242	0.47859799862	0.30507734418
ARGL1_HUMAN	R.AS*SPPDR.I	2	519.748	7.04598	2	5.85622e-10	4311.18	3633.54	3850.16	3583.9188	3443.175	4103.811	0.94370640959	0.47839021683	0.30507734418
ZF106_HUMAN	R.ATGDGSS*PELPSLER.K	2	912.935	2.67425	1	1.11526e-12	4164.86	3157.24	3308.2	3430.6272	3129.9736	3306.5832	0.92821317902	0.47838315368	0.30507734418
SRRM1_HUMAN	R.RT*PT*PPPR.R	3	437.547	3.47846	1	3.983e-10	330.814	229.939	337.783	358.0038	246.8884	459.9014	1.1850323109	0.47690272331	0.3048247695
CHSP1_HUMAN	R.ERS*PS*PLRGNVVPSPLPTR.R	3	816.753	3.28809	2	5.58168e-10	3273.15	2650.61	2563.01	3017.322	3575.801	2694.6888	1.0943870065	0.47725531459	0.3048247695
NUMB_HUMAN	R.EGS*FRVTTATEQAER.E	3	664.323	5.51257	1	1.48697e-15	1497.14	1268.45	1176.12	1537.767	1340.5428	1336.5578	1.0692959539	0.47729608417	0.3048247695
DKC1_HUMAN	K.AGLES*GAEPGDGDSDTTK.K	3	749.017	3.58544	1	2.77971e-14	1463.21	1157.27	875.978	1258.3494	1491.5324	1198.2932	1.1291900625	0.47612702847	0.30451151729
RBMX_HUMAN	R.DYGHS*SSRDDYPSR.G	4	488.462	4.98158	3	1.23578e-11	5075.66	4160.38	4871.04	5211.9144	4927.566	4706.88	1.0524055467	0.47580614686	0.30451151729
ACSA_HUMAN	R.S*WSPPPEVSR.S	2	725.85	1.15621	4	4.24017e-13	100466	81719.2	80603.1	76224.7332	87943.2804	81457.4614	0.93469087715	0.47590368986	0.30451151729
RL17_HUMAN	R.YS*LDPENPTK.S	2	851.432	5.03413	4	1.57636e-13	26612.5	23926.3	21718.8	27492.5574	26396.6548	22995.07	1.0640313663	0.47502797842	0.3042421937
MARCS_HUMAN	K.AEDGATPS*PSNETPKKK.K	4	689.13	3.14419	1	7.1708e-13	880.049	488.936	631.344	700.4844	634.5644	1107.0974	1.2208724496	0.47455361485	0.3040830493
CA144_HUMAN	R.ILGSAS*PEEEQEKPILDRPTR.I	3	968.516	2.90877	2	2.99215e-12	2078.19	1749.81	2595.94	2109.2148	3137.115	2160.2618	1.1529671019	0.47444823384	0.3040830493
HASP_HUMAN	R.ASLPCS*QEEATGGAK.D	3	682.001	2.68484	1	1.6758e-12	494.1	517.994	403.646	597.6432	563.1504	412.8326	1.1115221094	0.47342357039	0.303647995
HNRPD_HUMAN	K.IDASKNEEDEGHS*NSSPR.H	4	628.297	4.90578	2	1.54862e-10	1819.47	691.08	1456.51	1480.5252	1537.4414	1766.0606	1.2059353258	0.47267150879	0.30344343185
CE350_HUMAN	R.AES*DPRLDVLHR.H	3	572.963	5.96547	1	4.16621e-11	1027.43	1009.46	978.536	964.3788	1072.2302	1069.8346	1.0301849163	0.47278374434	0.30344343185
DCX_HUMAN	R.RSKS*PADSANGTSSSQLSTPK.S	3	958.507	3.05652	1	6.1651e-15	923.521	1034.72	1522.38	911.988	960.0082	1141.4184	0.86576896699	0.47287923098	0.30344343185
SRSF4_HUMAN	R.EGRGES*ENAGTNQETR.S	3	681.97	-0.27557	1	7.56874e-15	1393.23	600.115	886.328	770.3388	1170.1694	1900.4028	1.3337992421	0.47212201357	0.30340406299
ZN511_HUMAN	K.SRS*PASAEAPGDSGER.S	3	628.289	3.83723	1	3.3479e-16	224.784	160.452	339.665	302.7024	206.0804	397.143	1.2497246863	0.47214177251	0.30340406299
EF1D_HUMAN	R.ATAPQT*QHVSPMR.Q	3	578.288	2.69545	5	1.19371e-11	28086.3	24728.5	24221.6	28363.797	26934.3002	25308.3054	1.0463417142	0.4719401598	0.30340406299
CND3_HUMAN	K.TLHCEGTEINS*DDEQESK.E	3	877.396	0.266863	2	3.58119e-16	6104.15	4736.49	4138.08	5516.5572	7640.2778	4455.8464	1.1758475307	0.47032552958	0.30267032981
K1109_HUMAN	K.VVFENEQDNSS*LTK.T	3	716.694	2.64003	1	1.43347e-10	905.496	979.135	993.59	1006.0974	857.9882	1426.773	1.1433652642	0.46996897459	0.3025855124
OSB11_HUMAN	R.SFSLASSSNS*PISQR.R	3	626.307	2.90233	1	3.98629e-12	962.752	754.25	560.776	694.6632	756.9884	486.3776	0.85084178067	0.46982499957	0.3025855124
PPR18_HUMAN	K.EVESRLS*PGESAYQK.L	3	740.045	2.55673	1	1.78966e-15	3442.79	2606.39	2742.72	2943.5868	3293.2056	3227.1546	1.0764378915	0.46909943223	0.30242040753
CNKR3_HUMAN	K.GSES*PNSFLDQESR.R	2	931.413	1.50718	1	7.01164e-15	3766.19	2962.67	3211.29	2902.8384	3428.8922	2900.6148	0.92879334028	0.4692632556	0.30242040753
SYEP_HUMAN	K.EYIPGQPPLSQSSDS*SPTR.N	3	785.71	0.616633	5	3.26122e-12	3652.73	5839.43	3568.83	5001.381	1779.2288	3417.391	0.78079773665	0.46775183082	0.30173525214
SETD2_HUMAN	R.RSS*LS*PPSSAYER.G	3	609.277	2.95521	1	4.02915e-11	1216.16	987.979	1069.8	1240.8858	960.0082	1453.2492	1.1161280537	0.46656629443	0.30111476779
TRIM2_HUMAN	R.SADVS*PTTEGVK.R	3	576.968	3.1857	2	1.70289e-13	20661	15456.4	21066.8	20158.8156	21781.27	19843.4216	1.0804298287	0.46571707726	0.30072471499
SRS11_HUMAN	R.DYDEEEQGYDS*EKEK.K	4	658.558	4.42621	2	1.66175e-15	15046.7	13158.3	13093.6	16418.6946	13808.407	13713.691	1.0639779646	0.46573856473	0.30072471499
SRRM2_HUMAN	K.THT*TALAGRSPS*PASGRR.G	3	738.026	2.06752	1	3.44597e-11	315.969	449.77	748.956	470.547	670.2714	740.353	1.2419463388	0.4649348855	0.30071595311
RBMX_HUMAN	R.YDDYS*SSRDGYGGSR.D	2	997.411	2.43122	1	4.26816e-14	2948.69	2778.22	3418.29	3207.4812	2605.5908	2680.9604	0.92879672864	0.46527823806	0.30071595311
CTND2_HUMAN	R.TGS*QHGPQNAAAATFQR.A	3	684.327	0.17838	1	3.2781e-20	2735.57	2917.19	3002.41	2739.8448	2112.8342	3086.9288	0.9173247709	0.46510520577	0.30071595311
SRRM1_HUMAN	R.APQT*SS*SPPPVRR.G	3	590.282	2.1714	1	2.01594e-10	471.834	366.386	471.391	456.9642	364.2114	378.5116	0.91606419741	0.46491715312	0.30071595311
NELFD_HUMAN	D.GGQQEDDS*GEGEDDAEVQQECLHK.F	3	1066.79	1.83084	1	5.63415e-13	472.894	541.999	864.687	487.0404	506.0192	584.4376	0.8392819777	0.46354687214	0.30017337203
CENPA_HUMAN	R.RRS*PS*PTPTPGPSR.R	3	627.971	2.38725	2	3.52257e-11	1977.46	1973.43	2180.07	2017.0458	1977.1476	2846.6818	1.1157926507	0.46248397231	0.29962918162
F122A_HUMAN	K.RIDFIPVS*PAPS*PTR.G	3	681.343	2.68743	1	1.04874e-11	5079.9	5024.54	4664.98	4336.794	7292.3896	5287.3952	1.1453785803	0.46204009652	0.29948574305
PRC2B_HUMAN	K.EVPWS*PSAEK.A	2	834.428	2.41383	1	2.50139e-11	2577.59	2747.89	2045.52	2892.1662	2379.1064	2734.8934	1.0861708075	0.46170994639	0.29948574305
NEB1_HUMAN	R.GSTDS*LDSLSSR.T	2	767.355	2.46573	1	5.79623e-10	5147.76	4677.11	4609.47	4900.4802	5844.7258	4662.753	1.0674521393	0.46130362153	0.29948574305
TRIPC_HUMAN	R.SES*PPAELPSLRR.S	3	583.305	4.42964	2	7.13307e-12	2283.89	2680.93	2969.48	2256.6852	2589.2676	2540.7346	0.93098144721	0.46119374037	0.29948574305
KAT6B_HUMAN	K.YLHS*PESRPVTGER.G	3	646.322	1.69983	1	4.92422e-10	1586.21	1608.31	2024.82	1734.7176	1544.5828	1562.0958	0.92758891949	0.46202805638	0.29948574305
MDC1_HUMAN	R.AIPGDQHPES*PVHTEPMGIQGR.G	4	666.324	2.89736	2	4.16309e-20	5691.69	3349.27	6941.96	3709.0746	3668.6392	5602.1678	0.81210932368	0.46178734303	0.29948574305
SYEP_HUMAN	K.TGKEYIPGQPPLSQS*SDSSPTR.N	3	957.487	2.86855	2	3.17844e-11	3478.84	2568.49	3582.01	2380.8708	3350.3368	2851.5848	0.89131652889	0.45947816968	0.29868799448
ARI3A_HUMAN	R.AAAAGLGHPASPGGSEDGPPGS*EEEDAAR.E	3	990.444	3.66664	2	1.0927e-14	717.823	344.908	843.046	1025.5014	541.7262	846.2578	1.266404471	0.45692506433	0.29757758975
KDM2B_HUMAN	R.S*SSPTAGPSTEGAEGPEEK.K	3	786.041	5.28015	1	4.40937e-12	772.959	434.61	288.856	584.0604	732.5036	557.9614	1.2526694629	0.45730113983	0.29757758975
CCD86_HUMAN	R.QQDLHLESPQRQPEY*SPESPR.C	3	944.118	1.03437	1	9.42238e-10	1035.91	803.522	1015.23	1028.412	830.4428	1572.8824	1.2021499113	0.45733699203	0.29757758975
CTR9_HUMAN	K.GEEGS*DDDETENGPKPK.K	3	857.743	1.75481	3	3.17366e-14	17511.9	11683.9	12784.9	13553.694	14762.294	20609.2702	1.1654202187	0.45754894614	0.29757758975
ZN532_HUMAN	R.ES*SPLPKEVNDS*PR.A	3	725.019	3.36738	1	9.13027e-10	2585.01	2356.24	2747.43	2388.6324	2499.49	2505.433	0.96161564994	0.45716920495	0.29757758975
ACL6A_HUMAN	K.EAVREGS*PANWK.R	3	627.993	3.49887	2	8.93151e-10	18749.3	17168.3	17624	17024.0994	20545.8078	18744.169	1.0517812222	0.45567062497	0.29707354307
RHG35_HUMAN	K.AQSNGSGNGS*DSEMDTSSLER.G	3	813.34	3.52701	1	4.20916e-20	454.869	397.971	454.455	329.868	408.08	462.8432	0.91853158707	0.45507305861	0.29682770371
ACINU_HUMAN	K.S*LSPGVSR.D	2	556.291	3.40127	1	3.42402e-10	8554.5	6765.51	8154.78	7838.2458	7841.2572	10128.6174	1.0993973931	0.4526989758	0.29543340206
WIZ_HUMAN	K.NPEDKSPQLSLSPRPAS*PK.A	4	704.64	2.77181	1	4.23809e-10	740.089	471.248	897.619	657.7956	439.7062	653.0796	0.83007006025	0.45271599293	0.29543340206
SET1B_HUMAN	R.LRPS*TSVDEEDEESERER.D	3	824.712	4.73653	1	1.01532e-15	969.114	707.504	831.756	823.6998	676.3926	789.383	0.91273294275	0.45211586356	0.29532808065
SRRM1_HUMAN	K.KETES*EAEDNLDDLEK.H	3	878.102	3.26087	7	1.06763e-16	450307	389406	394898	372580.0848	431701.7108	354273.1292	0.93839649206	0.45121562481	0.29488310218
FIP1_HUMAN	R.ERDHS*PTPSVFNS*DEERYR.Y	3	904.058	2.58798	1	2.92015e-14	927.763	1173.7	1592.94	1250.5878	1562.9464	1416.967	1.1451103572	0.45090812445	0.29482528567
MLL4_HUMAN	R.ERPS*GPESPVQGPR.I	3	601.298	2.33463	1	9.1416e-10	2239.35	2521.75	2631.7	2298.4038	2274.0258	2482.8792	0.95434901211	0.44894421101	0.29368379712
VINC_HUMAN	R.DPSAS*PGDAGEQAIR.Q	2	890.41	2.99203	2	6.47025e-18	4630.33	4222.28	3575.42	3747.8826	4253.2138	3455.6344	0.92184586991	0.44822746515	0.29335746169
KBTBB_HUMAN	R.ACPEEPAAPS*PEPR.V	2	908.912	2.01456	1	7.747e-12	3533.98	3135.76	2625.11	3308.382	4605.1828	2859.4296	1.1590283595	0.44761464	0.29323703051
RPRD2_HUMAN	K.SFNYS*PNSSTSEVSSTSASK.A	3	869.077	1.64338	1	1.17454e-12	1193.9	1102.95	1082.04	1555.2306	1016.1192	1213.9828	1.1202917771	0.44782561064	0.29323703051
NUP93_HUMAN	R.T*LTRTSQETADVK.A	3	663.356	4.14045	1	1.64111e-11	3087.59	3446.56	3517.08	3178.3752	2942.2568	3437.003	0.95089179606	0.44669413567	0.29278093576
TP53B_HUMAN	K.MVIQGPS*SPQGEAMVTDVLEDQKEGR.S	3	1113.88	-2.1918	1	2.20321e-13	17192.8	10809.7	13753.1	17581.9644	16311.9778	13459.7156	1.1340685866	0.44616883993	0.29257908463
TF3C1_HUMAN	K.RRAS*WASENGETDAEGTQMTPAK.R	3	1011.15	1.93159	1	2.69029e-11	812.19	654.441	1125.32	865.4184	1190.5734	963.9298	1.1651168538	0.44504001737	0.29198107123
TRIM3_HUMAN	K.REDS*PGPEVQPMDK.Q	3	708.348	2.58497	1	1.95777e-11	6180.49	5150.88	4778.83	5534.0208	5983.473	5710.0338	1.0693551842	0.44412606955	0.29153719544
SSF1_HUMAN	R.VGGS*DEEASGIPSR.T	2	835.386	2.40524	5	2.35609e-15	100135	94124.6	114455	113468.7708	102068.9696	110848.9852	1.0572458096	0.44414690137	0.29153719544
SYEP_HUMAN	K.EYIPGQPPLSQSS*DSSPTR.N	2	1178.06	3.08734	3	6.46238e-12	7919.38	7614.51	5929.55	8366.0346	7646.399	7243.6922	1.0835225454	0.44166740775	0.2902122438
ZC3HD_HUMAN	R.S*PERPTGDLR.E	3	479.575	4.89987	2	5.53098e-13	3899.78	4785.76	4219.94	4590.9864	4795.9602	4283.2608	1.0592560953	0.44168582559	0.2902122438
ABCF1_HUMAN	K.KAEQGS*EEEGEGEEEEEEGGESK.A	3	1083.82	3.14394	3	7.60412e-21	10302.9	12989	11068.7	11628.8172	10499.8984	9758.9312	0.9280267446	0.44169723988	0.2902122438
ZEB2_HUMAN	K.TGSSPNSVSSS*PTNSAITQLR.N	3	800.729	3.81124	2	3.3107e-18	1095.29	1013.25	1078.27	1074.9816	1085.4928	668.7692	0.88779854677	0.44088190794	0.29010128975
PGRC1_HUMAN	K.LLKEGEEPTVY*SDEEEPKDESAR.K	3	1139.9	2.56678	5	1.23439e-12	67355.6	65094.2	83574.5	87712.8714	77002.6556	70869.9232	1.0905511111	0.44050368667	0.2899941504
PARN_HUMAN	K.KELS*PAGSISK.N	3	628.701	4.46576	1	7.91649e-13	2888.26	2078.29	2860.34	3352.041	2440.3184	3002.5972	1.123685253	0.43858629465	0.28887313604
PXDC2_HUMAN	R.RGS*GHPAYAEVEPVGEK.E	3	774.398	4.49255	1	4.19278e-14	1991.24	1504.71	1856.4	1562.022	1857.7842	1437.5596	0.90752046508	0.43687185645	0.28788477182
WDR44_HUMAN	K.ELSDQATAS*PIVAR.T	3	589.637	5.07216	1	9.20622e-11	503.642	511.677	502.441	560.7756	503.9788	503.0478	1.0329710209	0.43636155128	0.28768929839
RHG35_HUMAN	R.TSFSVGS*DDELGPIR.K	2	944.949	1.35641	1	3.6162e-11	32899	36718.2	26986	29073.9834	38145.278	41497.0308	1.1253909269	0.43578702211	0.28754991293
MAP1S_HUMAN	K.AVPMAPAPASPGSSNDS*SARSQER.A	3	893.753	2.2536	1	9.40793e-14	1120.74	1019.56	1306.91	1175.8824	1468.0678	1147.302	1.0998027681	0.43593654037	0.28754991293
DREB_HUMAN	M.APTPIPT*RSPSDSSTASTPVAEQIER.A	3	1002.17	2.74065	1	2.2713e-10	1764.34	903.331	823.288	935.2728	558.0494	1109.0586	0.74546328648	0.43572333455	0.28754991293
NIPA_HUMAN	R.SMGTGDTPGLEVPS*SPLR.K	3	704.011	4.15223	2	2.66162e-10	1518.35	1181.28	1597.65	1569.7836	1439.5022	1659.1752	1.0863766095	0.43480175734	0.28728494048
MAP1B_HUMAN	K.TATCHSSS*SPPIDAASAEPYGFR.A	3	906.745	4.10607	1	1.69626e-14	1649.83	1734.65	2139.61	1287.4554	1879.2084	1747.4292	0.88957646824	0.43489465117	0.28728494048
UBP2L_HUMAN	R.RYPSSIS*SSPQKDLTQAK.N	4	690.881	3.22457	1	9.12617e-10	4973.87	6209.61	5101.56	5284.6794	7097.5314	5666.8874	1.1083239775	0.43410411477	0.28713774681
ACINU_HUMAN	K.LSEGS*QPAEEEEDQETPSRN.L	3	847.702	3.60005	1	2.24555e-13	590.587	760.567	768.715	590.8518	526.4232	763.8874	0.88739550535	0.43424522877	0.28713774681
BUD13_HUMAN	R.HDS*PDLAPNVTYSLPR.T	3	697.678	3.58683	2	2.27759e-19	2302.97	2178.1	2792.59	2762.1594	2379.1064	2716.262	1.0802708742	0.43213576078	0.286062181
AF10_HUMAN	K.SFENS*PGDLGNSSLPTAGYKR.A	3	912.456	2.77599	1	9.83074e-18	2050.62	1694.22	2079.39	1747.3302	1934.2992	1785.6726	0.93871693154	0.4321936965	0.286062181
TRAD1_HUMAN	R.LDSQPQET*SPELPR.R	2	953.463	2.76862	2	5.70682e-10	5748.95	5072.55	5008.41	5047.9506	5354.0096	4560.7706	0.94521904464	0.43159973621	0.28595024347
MA7D1_HUMAN	R.SSQPS*PTAVPASDSPPTKQEVK.K	3	1002.53	0.791454	1	1.46125e-15	961.692	875.536	1212.82	902.286	837.5842	1012.9598	0.90255289064	0.43158957362	0.28595024347
CSKI2_HUMAN	R.VGLSPDSPAGDRNS*VGSEGSVGSIR.S	3	903.776	3.17409	1	7.31076e-13	2406.88	1901.42	2119.85	2181.9798	2227.0966	2469.1508	1.0700173146	0.43077474833	0.28568482399
DREB_HUMAN	R.SPSDSSTAST*PVAEQIER.A	3	724.343	1.81166	1	8.78637e-16	544.994	355.015	366.951	294.9408	623.3422	727.6052	1.2990839652	0.43027201295	0.28561276197
RPA1_HUMAN	K.EKQEEEVDY*ESEEEEER.E	3	909.403	1.03064	1	5.92557e-12	5206.07	3801.57	4725.2	4580.3142	5491.7366	4948.1076	1.0937398733	0.43045392632	0.28561276197
TB10B_HUMAN	R.AAGGAPS*PPPPVRR.A	3	546.962	4.42639	2	1.74934e-11	2375.07	3157.24	2734.26	1894.8006	2299.5308	3021.2286	0.87286084037	0.43006315827	0.28561276197
PDS5A_HUMAN	R.AAVGQES*PGGLEAGNAK.A	3	698.694	2.25993	2	2.39418e-20	7606.59	7025.77	7626.94	7946.9082	7321.9754	7697.71	1.0317754268	0.42871272564	0.28487867117
NIPA_HUMAN	R.S*QDATFSPGSEQAEKSPGPIVSR.T	3	971.819	1.31891	1	8.27524e-14	1131.34	573.584	1613.64	1069.1604	1505.8152	1667.02	1.2782611725	0.42828905582	0.28473767638
ANKL2_HUMAN	R.NNS*PPTVGAFGHTR.C	3	588.623	6.42891	1	2.79065e-19	348.839	430.819	446.928	455.994	365.2316	613.8556	1.1699804726	0.42723706365	0.28419682384
TRA2B_HUMAN	R.S*PSPYYSR.G	2	633.294	3.43747	2	1.04226e-11	13418.1	11683.9	14386.4	13758.4062	13296.2666	14862.9542	1.0615180024	0.42709290981	0.28419682384
SRSF2_HUMAN	K.VDNLTY*RTSPDTLRR.V	4	529.776	3.43843	2	7.90159e-10	8542.84	7852.03	6851.63	7053.354	8028.974	6316.0446	0.92049860629	0.42726442218	0.28419682384
CHD8_HUMAN	R.APGYPSS*PVTTASGTTLR.L	3	691.348	2.54111	2	2.16425e-16	2807.67	1927.95	2244.99	2756.3382	2345.4398	2633.8916	1.1081652432	0.42648079991	0.28413021564
MAP1B_HUMAN	K.QGS*PDQVS*PVSEMTSTSLYQDKQEGK.S	3	1225.25	2.3911	1	1.07146e-13	12522.1	11979.6	14073	12567.9708	13177.9234	16375.0394	1.0919303724	0.42653113604	0.28413021564
CE170_HUMAN	R.TPLT*SADEHVHSK.L	3	654.005	3.73302	1	1.13248e-13	1489.72	1644.95	1294.68	2069.4366	1726.1784	1290.4696	1.1482696986	0.42575022578	0.2838909626
GPTC8_HUMAN	R.S*QSPHYFR.S	2	665.812	2.56677	1	3.41384e-12	6653.38	6781.93	7117.91	6988.3506	6446.6438	6541.5826	0.97194380548	0.42568650842	0.2838909626
F117B_HUMAN	R.RNGS*PTPAGSLGGGAVATAGGPGSR.L	3	821.078	-0.635698	2	6.9907e-20	2293.43	2643.03	2069.04	2116.9764	1925.1174	2391.6834	0.91838933199	0.42546960711	0.2838909626
CT112_HUMAN	K.TTPES*PPYSSGSYDSIK.T	3	785.382	2.87543	2	4.00686e-11	1646.65	399.234	1531.79	2081.079	1259.947	1482.6672	1.3482795415	0.42449772358	0.28347700834
K0947_HUMAN	R.LRLDT*GSPEPETR.G	3	593.97	5.27595	1	8.39697e-10	1479.12	1368.26	1369.95	1394.1774	1615.9968	1418.9282	1.0502145302	0.42305496335	0.28281217813
CHD3_HUMAN	K.ELQGDGPPS*SPTNDPTVK.Y	3	793.06	-0.692653	1	3.85983e-16	1503.51	1378.37	1710.56	1239.9156	1491.5324	1512.0852	0.92402764462	0.42329213023	0.28281217813
CHERP_HUMAN	R.SRS*PTPPSSAGLGSNSAPPIPDSR.L	3	882.104	1.66063	1	1.3157e-15	701.919	851.532	1109.32	844.074	749.847	738.3918	0.87589677717	0.42319044471	0.28281217813
M3K7_HUMAN	R.RRS*IQDLTVTGTEPGQVSSR.S	3	833.092	-0.0125351	2	1.86095e-14	4297.4	3412.44	4354.49	3817.737	4380.7388	5244.2488	1.1142542295	0.42260530591	0.28277432919
MLL1_HUMAN	R.TIAHS*PTSFTESSSK.E	3	706.692	4.10247	1	7.71421e-19	1464.27	1794.03	2144.31	1830.7674	1629.2594	1241.4396	0.8702207713	0.42219850421	0.28264260292
MMTA2_HUMAN	R.RPAEATSSPT*SPERPR.H	3	683.345	2.96993	3	2.23284e-11	8539.66	2669.56	6048.11	8318.4948	5956.9478	7955.6078	1.2882094778	0.42143750191	0.28227350116
TACC3_HUMAN	R.AMTLS*PQEEVAAGQMASSSR.S	3	787.366	1.00774	1	4.74053e-10	591.647	706.241	948.427	716.0076	832.4832	1138.4766	1.1961666822	0.42135038972	0.28227350116
NUMA1_HUMAN	Q.PDGTSVPGEPAS*PISQRLPPK.V	3	890.125	-19.2676	1	1.09825e-12	1379.45	909.648	1133.78	1247.6772	1209.9572	1345.3832	1.1110569138	0.42126905918	0.28227350116
SRRM1_HUMAN	R.RRS*PS*PAPPPR.R	3	536.267	2.50879	4	6.7028e-11	13053.4	4447.17	6988.06	8693.9622	10186.697	13488.153	1.3217918229	0.41913613677	0.28115171194
RBM10_HUMAN	K.LASDDRPS*PPR.G	3	507.256	3.30185	5	7.577e-11	44122.3	39539.4	46204.8	38243.3436	39575.5984	44596.7074	0.94262752474	0.41908019781	0.28115171194
CALX_HUMAN	K.QKS*DAEEDGGTVSQEEEDRKPK.A	4	865.443	0.764132	2	4.30436e-11	6030.99	4491.39	4970.77	5450.5836	5288.7168	6201.3144	1.0934262482	0.4179174006	0.28061380982
PHIP_HUMAN	R.TAFY*NEDDSEEEQR.Q	2	1021.42	1.79266	1	7.97189e-14	3634.71	3607.01	3293.15	3407.3424	3533.9728	3192.8336	0.96196281729	0.41786545515	0.28061380982
PALLD_HUMAN	R.S*RDSGDENEPIQER.F	2	970.935	3.14312	1	2.33141e-14	2723.91	2505.32	3261.16	2704.9176	3076.9232	3716.474	1.1187133014	0.41643932462	0.28014194965
MA7D1_HUMAN	K.EANANGSS*PEPVKAVEAR.S	3	789.067	-1.88255	2	6.62697e-13	10973	10137.5	11472.4	11232.0054	12193.4304	10731.6864	1.0483124369	0.41628035903	0.28014194965
ACINU_HUMAN	K.TT*SPLEEEER.E	2	750.348	4.47385	1	2.21403e-12	10334.7	9009.31	10756.4	8960.7672	9650.0718	9876.6032	0.94641349884	0.41660770774	0.28014194965
ZN462_HUMAN	R.VS*PVPLSGAAAGTEQK.T	3	684.042	5.7998	1	9.25907e-11	746.451	596.325	599.353	716.0076	510.1	468.7268	0.8726681586	0.4167984724	0.28014194965
SRRM2_HUMAN	R.GEGDAPFSEPGTTSTQRPS*SPETATK.Q	3	1058.84	0.0099425	1	7.8087e-10	1367.79	571.057	1340.78	1561.0518	1194.6542	1294.392	1.2349266744	0.41571736336	0.27999857068
F122A_HUMAN	R.SNS*APLIHGLSDTSPVFQAEAPSAR.R	3	954.475	1.47077	1	4.91424e-19	14278	7594.3	15907.8	17841.0078	14474.5976	13309.6838	1.2076542161	0.41575321555	0.27999857068
XRN2_HUMAN	R.KAEDS*DS*EPEPEDNVR.L	3	812.356	2.45437	4	1.40615e-14	9187.5	7617.04	10568.2	10194.8616	10926.342	9030.3454	1.1015179127	0.41336202621	0.27866697311
SRRM1_HUMAN	K.AAS*PS*PQSVR.R	2	694.814	-0.272013	1	8.22787e-12	2434.45	1594.41	1641.87	1715.3136	2191.3896	3112.4244	1.2377819921	0.41292244196	0.27851009369
CBX3_HUMAN	K.SLS*DSESDDSK.S	2	854.393	3.14323	1	1.81314e-11	5747.89	3663.86	3327.02	4466.8008	4308.3046	7457.463	1.2742651022	0.41228094697	0.27821680903
SRRM2_HUMAN	R.GEGDAPFSEPGTTSTQRPSS*PETATK.Q	3	1058.51	1.87698	1	6.91743e-13	16754.9	11085.1	11874.2	15427.1502	15484.5956	13887.2572	1.128038003	0.41109403968	0.27755498886
MLL1_HUMAN	R.SREDS*PELNPPPGIEDNR.Q	3	777.367	3.50462	1	1.61296e-10	490.919	502.833	471.391	504.504	595.7968	470.688	1.0722426412	0.41099351645	0.27755498886
HDGF_HUMAN	R.AGDLLEDS*PKRPK.E	3	731.749	4.10241	3	1.21973e-11	9215.07	7461.64	7949.66	8031.3156	8465.6196	3691.959	0.81980790203	0.41050904989	0.27743828297
PR38B_HUMAN	R.S*QSIEQESQEK.Q	3	610.969	1.89808	1	5.42426e-11	1067.72	1154.75	1119.67	1014.8292	1196.6946	1706.244	1.1722330541	0.40944796801	0.27731320262
WDR62_HUMAN	R.SIS*LGDSEGPIVATLAQPLR.R	3	778.418	2.30026	1	3.58308e-20	2261.62	2296.86	2854.69	2198.4732	3179.9634	3029.0734	1.1341312923	0.40998733044	0.27731320262
RBM39_HUMAN	R.KDKS*PVREPIDNLTPEER.D	3	964.195	2.33742	5	1.10367e-10	13001.4	9523.51	9385.48	11238.7968	12940.2168	11331.8136	1.1128297846	0.40997374058	0.27731320262
PDLI5_HUMAN	K.KANNS*QEPSPQLASSVASTR.S	3	870.784	2.8037	1	4.33812e-17	6194.27	4919.68	5114.73	5277.888	5844.7258	6664.1576	1.0960082002	0.40986409783	0.27731320262
DDB2_HUMAN	R.SRS*PLELEPEAKK.L	4	563.575	5.79408	1	4.87298e-10	882.17	686.026	875.978	796.5342	661.0896	774.674	0.91331389418	0.41011798382	0.27731320262
K0947_HUMAN	R.LDT*GSPEPETR.G	2	755.856	3.3915	1	4.82652e-10	3452.34	3190.09	4553.96	4022.4492	4013.4668	4356.8058	1.1068509853	0.40902066231	0.27726751566
ZO2_HUMAN	R.AYS*PEYRR.G	3	450.887	4.06102	1	4.40242e-10	2546.84	2260.22	3056.04	2409.9768	1882.269	2664.2902	0.88470582059	0.40824842453	0.27688345313
UBP2L_HUMAN	R.YPSSISSS*PQKDLTQAK.N	3	868.807	4.76874	2	6.14372e-15	4420.39	3240.62	3878.39	4972.275	4290.9612	3680.1918	1.1216723848	0.40691229701	0.27611637115
NUFP2_HUMAN	K.GADNDGS*GSESGYTTPK.K	2	1090.99	0.53809	1	4.15945e-10	713.582	549.579	629.462	960.498	619.2614	645.2348	1.1756140552	0.40619072318	0.27576571703
TNIK_HUMAN	K.SEGS*PVLPHEPAK.V	3	629.334	4.55825	1	4.81669e-13	2166.19	2063.13	1774.54	1867.635	2570.904	2219.0978	1.1088922839	0.40519040823	0.27522537112
SHRM3_HUMAN	R.DRPGS*PESPLLDAPFSR.A	3	717.355	2.18381	1	2.74207e-13	5525.22	4965.16	6992.77	4073.8698	5733.524	5460.9614	0.87331811598	0.40479189157	0.27509349585
CT2NL_HUMAN	R.DLS*PTLIDNSAAK.Q	3	628.339	4.95403	1	9.69195e-15	774.019	688.553	660.512	772.2792	711.0794	747.2172	1.0506301259	0.40449649096	0.27503156662
BCLF1_HUMAN	K.QKFNDS*EGDDTEETEDYRQFR.K	3	1049.81	2.27736	2	6.05788e-19	3630.47	2917.19	4335.67	3317.1138	2789.2268	3488.9748	0.88165293235	0.4038849473	0.27475452423
PHC1_HUMAN	R.GQEDSS*RGSDNSSYDEALSPTSPGPLSVR.A	3	1102.17	0.110755	1	4.49988e-15	310.668	379.02	383.887	253.2222	650.8876	501.0866	1.3088943661	0.40313130617	0.27438047528
ARP8_HUMAN	R.RIPVS*PEQAR.S	3	487.934	6.50467	1	2.64211e-11	792.044	704.977	688.739	854.7462	775.352	706.032	1.0687953358	0.40277281404	0.27427515388
KTN1_HUMAN	K.EIQNGNLHES*DSESVPRDFK.L	4	710.6	0.210048	1	3.45423e-10	999.863	957.657	1755.72	1018.71	1019.1798	944.3178	0.80312826576	0.40246859193	0.27420669794
MINT_HUMAN	R.HGS*FHEDEDPIGSPR.L	3	663.631	4.23071	1	6.30655e-16	2615.76	1356.89	2018.23	2087.8704	2196.4906	3022.2092	1.2196150677	0.4019420445	0.27398660779
TEBP_HUMAN	W.EDDS*DEDMSNFDR.F	2	942.347	1.61923	1	3.66902e-14	3290.11	3925.38	4892.68	4973.2452	5380.5348	3692.9396	1.1601021581	0.40180557966	0.27398660779
LN28B_HUMAN	R.EVGGGHGCTS*PPFPQEAR.A	3	731.331	1.54397	2	2.48746e-12	2087.73	1627.26	2048.34	1910.3238	2075.0868	2299.507	1.0905012332	0.40185302496	0.27398660779
WAPL_HUMAN	K.RPES*PSEISPIK.G	3	626.677	3.14911	2	2.83304e-11	10504.4	12791.9	10788.4	14927.4972	11764.9464	11224.9282	1.1124462865	0.40095818043	0.27373173833
ZRAB2_HUMAN	V.EDKES*EGEEEDEDEDLSK.Y	3	960.083	-13.7486	1	2.20869e-13	739.029	1312.67	988.886	1021.6206	729.443	751.1396	0.8229340934	0.40019354224	0.27334833145
FARP1_HUMAN	K.SPDEATAADQES*EDDLSASR.T	3	801.677	6.01465	1	2.67802e-14	300.065	347.435	225.816	307.5534	532.5444	280.4516	1.283097445	0.39904379845	0.27270138264
MRP_HUMAN	K.AAAT*PESQEPQAK.G	3	622.652	2.64666	2	9.38561e-15	7808.05	2942.46	5084.62	5922.1008	5807.9986	9185.2802	1.3208213479	0.39796814322	0.27210441232
SPF45_HUMAN	R.RPDPDS*DEDEDYER.E	3	682.943	3.04378	8	8.74574e-18	43562.4	46610.6	41407.1	42584.9886	50083.6584	46401.992	1.0569270443	0.39767450094	0.27204179764
DOCK7_HUMAN	R.SLSNS*NPDISGTPTSPDDEVR.S	3	833.051	1.84163	3	9.46575e-18	3248.76	2645.56	4093.86	2814.5502	5054.0708	4343.0774	1.2226156196	0.39739951491	0.27199190855
ROA1_HUMAN	R.NQGGYGGSSS*SSSYGSGR.R	2	1002.42	2.61818	2	2.10495e-14	7516.47	6888.06	9742.08	10413.1566	7386.248	10006.0424	1.1515262845	0.39603808522	0.27119797468
LARP1_HUMAN	R.SLPTTVPES*PNYR.N	3	590.628	2.97626	1	1.85215e-14	885.351	410.605	506.204	308.5236	427.4638	591.3018	0.73649921258	0.39569288492	0.27109947801
ZN768_HUMAN	R.YEPQS*PGYEPRS*PGYEPR.S	3	833.36	1.06198	1	2.69971e-12	1322.19	1418.8	1489.44	1486.3464	1377.27	1590.5332	1.0528816763	0.39517503977	0.2708825469
TR150_HUMAN	R.ASAVS*ELSPRER.S	3	537.609	3.25455	2	8.11475e-11	6230.32	5192.57	7907.32	5046.0102	4990.8184	6583.7484	0.85982346068	0.39450028539	0.27055776119
SC16A_HUMAN	K.QIDSS*PVGGETDETTVSQNYR.G	3	864.728	2.28219	2	6.76247e-26	1061.36	905.858	1424.52	1044.9054	1512.9566	1439.5208	1.1785637976	0.39389687777	0.27028164268
HAP28_HUMAN	K.KSLDSDES*EDEEDDYQQK.R	3	976.45	2.81283	1	5.97759e-16	3441.73	2588.71	2570.54	2908.6596	3576.8212	3116.3468	1.1163644716	0.39286914468	0.26974156499
ZFP91_HUMAN	R.SS*PSARPPDVPGQQPQAAK.S	3	819.431	4.02219	1	1.84606e-14	1143	995.559	1047.22	1016.7696	947.7658	1063.951	0.95062506272	0.39290946722	0.26974156499
PELP1_HUMAN	R.GADTAPTLAPEALPS*QGEVER.E	3	806.731	2.7576	3	3.82912e-13	4477.65	3526.15	3630.93	5644.6236	3515.6092	4448.9822	1.1697061902	0.39157643914	0.26910087466
TRIPC_HUMAN	R.S*ESPPAELPSLR.R	2	796.402	2.68236	2	8.08627e-15	6188.97	6341	6050.93	6218.0118	6337.4824	6286.6266	1.014058369	0.39113515615	0.26893490553
R3HD2_HUMAN	K.SAS*TDLGTADVVLGR.V	2	885.949	4.16683	1	1.12911e-14	257.653	277.948	183.476	232.848	264.2318	359.8802	1.1917509739	0.39064630866	0.26873603463
SBNO1_HUMAN	R.S*FSPTMK.V	2	668.342	-0.821908	1	9.08934e-10	5746.83	7162.21	5634.11	5624.2494	6002.8568	5409.9702	0.91878006616	0.39008557796	0.26848748326
DHX57_HUMAN	R.GLS*GEEEDDEPDCCNDER.Y	3	812.302	2.62985	1	5.97799e-18	222.663	415.659	297.324	354.123	365.2316	380.4728	1.1754738437	0.38912475109	0.2679631412
DEK_HUMAN	K.ESESEDS*SDDEPLIKK.L	3	859.095	3.05498	1	1.28455e-13	3896.6	4023.93	3328.9	3628.548	3710.4674	3031.0346	0.92182846114	0.38738253713	0.26689994335
NFAC4_HUMAN	R.RGSLGEEGS*EPPPPPPLPLAR.D	3	821.43	3.90095	2	5.68468e-10	6441.32	8656.82	7348.43	7861.5306	9253.214	7691.8264	1.1051386862	0.38711494207	0.26685214043
RHG39_HUMAN	K.RAELPGSS*SPLLAQPR.K	3	663.358	3.31235	1	7.18107e-12	973.355	710.031	921.141	873.18	898.7962	1290.4696	1.1758163564	0.38654485345	0.26659566164
SRRM1_HUMAN	R.RY*SPS*PPPKRR.T	3	653.678	2.46577	8	8.32345e-11	30247.2	23093.7	31772.3	31199.6916	27303.6126	40339.9228	1.1613151975	0.38524118066	0.26583272219
ARI1A_HUMAN	R.TPQPSS*PMDQMGK.M	3	647.982	4.99224	1	2.94336e-14	1599.99	1186.33	1136.61	1109.9088	1066.109	1277.7218	0.88039740679	0.38477838039	0.26564952731
NAV2_HUMAN	R.KSS*MDGAQNQDDGYLALSSR.T	3	894.426	-0.545916	1	5.05743e-22	3672.88	2735.26	2933.73	3291.8886	3388.0842	3519.3734	1.091788917	0.38423830271	0.26541277766
NKAP_HUMAN	-.APVSGSRS*PDREASGSGGR.R	2	1070.01	3.53658	1	2.62301e-11	860.964	713.821	875.037	958.5576	711.0794	1321.8488	1.2211035285	0.38366273046	0.26515123248
RBMX_HUMAN	R.DSYS*SSRSDLYSSGR.D	3	659.291	2.12927	1	9.52042e-15	4036.56	4428.22	5413.94	5017.8744	4838.8086	5286.4146	1.0911020692	0.38241809607	0.26442679763
REM2_HUMAN	R.RAS*PPGT*PTPEADATLLK.K	3	814.081	0	1	1.95421e-13	1411.26	1268.45	1528.96	1123.4916	1189.5532	1493.4538	0.90444100298	0.38185450435	0.26417279243
HSF1_HUMAN	R.VKEEPPS*PPQSPR.V	3	662.689	3.91436	2	1.53149e-12	7382.87	7526.07	6898.68	6905.8836	8898.1844	7801.6536	1.0824528296	0.37902742624	0.26235178113
STMN1_HUMAN	K.DLS*LEEIQK.K	2	806.937	4.57449	2	3.45507e-11	6261.07	5057.39	6132.79	6037.5546	6483.371	6131.6918	1.0688414666	0.37878981233	0.26235178113
CING_HUMAN	K.QPAQSQNLS*PLSGFSR.S	3	676.007	-0.977937	1	3.30401e-12	710.401	584.954	963.482	821.7594	495.8172	470.688	0.79167498953	0.37884277105	0.26235178113
TB182_HUMAN	R.Y*ESQEPLAGQESPLPLATR.E	3	799.065	2.21512	1	8.23351e-18	7188.83	6875.42	8517.03	10365.6168	7927.9742	7389.8016	1.1373752287	0.37829720974	0.26225084066
YETS2_HUMAN	K.QPGQVIGATTPS*TGSPTNK.I	3	793.752	3.53716	1	7.51289e-10	735.848	521.784	814.819	984.753	688.635	769.771	1.1788737379	0.37666970491	0.26139217615
TOP2B_HUMAN	K.ASGS*ENEGDYNPGRK.T	2	1060	2.97393	2	1.6429e-11	7414.68	6335.95	9036.4	8102.1402	7801.4694	9985.4498	1.136131236	0.37664923072	0.26139217615
E41L2_HUMAN	K.S*YTLVVAK.D	2	709.908	3.13814	1	2.9092e-11	9056.02	8224.73	6800.83	9108.2376	10507.0398	7627.1068	1.1312539502	0.37675601244	0.26139217615
RAF1_HUMAN	R.STS*TPNVHMVSTTLPVDSR.M	3	780.051	3.44279	1	4.39217e-20	783.562	634.227	525.963	773.2494	731.4834	676.614	1.1222353721	0.37686440349	0.26139217615
ZN532_HUMAN	R.AADKS*PESQNLIDGTK.K	3	814.437	2.5351	1	4.58854e-14	8227.93	6060.53	5257.75	6280.1046	5697.817	4489.1868	0.8424707873	0.37626042962	0.26139217615
KI67_HUMAN	K.TPVQYSQQQNS*PQKHK.N	4	667.109	-0.256057	1	2.44344e-10	2183.16	1847.09	2286.39	2644.7652	1882.269	2646.6394	1.1356795243	0.37582349777	0.26138630509
PHLP1_HUMAN	R.RAS*PAPSDSSPGEPFVGGPVS*SPR.A	3	909.755	4.49503	1	2.45865e-14	469.713	331.011	386.71	410.3946	446.8476	457.9402	1.1075839525	0.37588515878	0.26138630509
EHMT2_HUMAN	R.KLNS*GGGLSEELGSAR.R	3	705.043	3.07323	1	2.77584e-13	1771.76	1451.65	1438.64	1732.7772	1533.3606	1800.3816	1.0867592412	0.37524294853	0.26120954752
NEB2_HUMAN	R.ASS*LNENVDHSALLK.L	3	712.711	3.85373	1	2.01016e-11	2606.22	2233.69	2762.48	3125.0142	2467.8638	2747.6412	1.0970915861	0.37501713634	0.26118740439
CA055_HUMAN	R.VVNTDHGS*PEQLQIPVTDSGR.H	3	853.422	2.732	2	1.2578e-15	1962.62	1535.03	2045.52	1962.7146	1999.592	2064.163	1.0871896981	0.37341654301	0.26020726562
ANR26_HUMAN	K.ES*VNSPVFGK.A	3	534.619	5.93665	1	2.00108e-11	1381.57	1296.25	1547.78	1234.0944	1358.9064	1373.8206	0.93875936855	0.37320312858	0.26020726562
LAP2A_HUMAN	R.SS*TPLPTISSSAENTR.Q	2	978.978	0.685804	1	3.93208e-16	2272.22	2706.2	2708.85	2592.3744	2314.8338	2236.7486	0.92932217557	0.37324270606	0.26020726562
SMAP_HUMAN	K.RSAS*PDDDLGSSNWEAADLGNEERK.Q	3	1086.51	0.674106	1	3.02889e-10	838.697	568.53	674.625	612.1962	650.8876	572.6704	0.88178874912	0.37250456214	0.25997546315
NUCKS_HUMAN	K.ATVTPS*PVKGK.G	3	618.037	2.56768	3	4.22974e-11	23849.3	14085.6	16122.3	16811.6256	22294.4306	28577.6258	1.2520730227	0.37146273255	0.25938281417
HNRL2_HUMAN	R.S*GDETPGSEVPGDKAAEEQGDDQDSEK.S	3	1182.21	1.02376	4	4.45009e-21	2825.7	2327.18	3233.87	2501.1756	2306.6722	2712.3396	0.89667420379	0.37135893106	0.25938281417
MAP1B_HUMAN	K.VSAEAEVAPVSPEVTQEVVEEHCAS*PEDK.T	3	1220.92	2.94948	2	4.34801e-10	2421.73	1289.93	1796.18	2110.185	2650.4796	1932.7626	1.215255643	0.37049975991	0.25898128748
IWS1_HUMAN	R.HSENET*SDREDGLPK.G	3	751.359	1.4622	1	2.05114e-14	2505.49	1562.83	2628.87	2134.44	2930.0144	2928.0716	1.1934149748	0.37050297856	0.25898128748
ODBA_HUMAN	R.S*VDEVNYWDK.Q	2	896.934	2.72195	1	4.14519e-14	2309.33	2448.47	1903.44	2759.2488	2621.914	2079.8526	1.1200634872	0.36986353993	0.25880309939
SRRM2_HUMAN	R.S*RTPPSAPSQSR.M	2	790.394	4.17933	6	4.5463e-14	8966.96	5888.71	7103.8	7043.652	8231.9938	11776.0254	1.2318914862	0.36942529678	0.25863084197
LBR_HUMAN	R.SAS*ASHQADIKEAR.R	3	670.348	3.86413	1	1.14945e-13	5293.02	3102.91	6579.71	6225.7734	4723.526	8710.6698	1.312796446	0.36886927485	0.25837594271
FUBP2_HUMAN	K.VQIS*PDSGGLPER.S	3	555.281	3.75653	3	6.62258e-15	24914.9	22275	22370.8	24019.2414	23308.5094	25563.2614	1.0478752441	0.36644598842	0.25681215525
NOP56_HUMAN	K.EEPVSS*GPEEAVGK.S	3	651.662	4.68306	1	7.33791e-11	3100.32	2438.36	2185.71	2345.9436	1685.3704	2543.6764	0.85119866878	0.36633008718	0.25681215525
MAP1B_HUMAN	R.KES*KEETPEVTK.V	4	601.091	2.43698	1	4.01828e-11	762.356	861.639	781.888	763.5474	856.968	1314.004	1.2197268661	0.36540001631	0.25642928481
KLC4_HUMAN	K.RAASLNY*LNQPSAAPLQVSR.G	3	822.435	1.92953	1	9.66515e-19	1167.39	1246.98	876.919	1212.75	1068.1494	1629.7572	1.1881853801	0.36551871896	0.25642928481
HIRP3_HUMAN	K.QAREES*EESEAEPVQR.T	3	728.335	4.35767	1	8.41935e-13	802.647	593.798	713.202	790.713	774.3318	736.4306	1.0909289908	0.36475875974	0.25616312027
CCNL1_HUMAN	R.EVKAEEKS*PISINVK.T	4	667.646	5.02804	1	9.37085e-10	947.908	569.793	879.741	645.183	705.9784	685.4394	0.84948869068	0.36464580894	0.25616312027
DOCK6_HUMAN	K.SISSS*NPDLAVAPGSVDDEVSR.I	3	837.736	4.95432	1	6.20476e-15	296.884	303.216	406.469	461.8152	351.969	350.0742	1.1562631387	0.36407503486	0.25594997406
UNG_HUMAN	K.APAGQEEPGT*PPSSPLSAEQLDR.I	3	881.756	1.021	2	3.35275e-20	2529.88	3581.74	4062.81	3977.82	4476.6376	3409.5462	1.1660618132	0.3618710041	0.25453343987
APC_HUMAN	K.YSDEQLNS*GRQSPSQNER.W	3	802.03	1.59812	1	9.71968e-11	4572.01	4262.71	4300.85	4091.3334	5178.5352	4921.6314	1.0803863227	0.36183750629	0.25453343987
NUP98_HUMAN	K.YGLQDS*DEEEEEHPSK.T	3	810.699	3.61379	2	9.32402e-13	4488.25	5016.96	5326.43	5256.5436	4227.7088	3839.049	0.89830226668	0.36159861088	0.25453343987
MRP_HUMAN	K.AAATPES*QEPQAK.G	2	933.476	1.71175	3	5.55967e-15	6111.57	3444.03	4496.56	4547.3274	5486.6356	8039.9394	1.2862011301	0.36079081893	0.25417205691
SRRM2_HUMAN	K.S*GMSPEQSR.F	2	644.287	4.5472	1	1.12695e-10	6019.32	3876.11	4519.14	4852.9404	5180.5756	8385.1106	1.2777778078	0.36040180922	0.25417205691
EHMT2_HUMAN	R.GDGVT*PPAGTAAPAPPPLSQDVPGR.A	3	878.778	3.35698	3	3.16603e-14	1497.14	1101.68	1078.27	1425.2238	1247.7046	1476.7836	1.1285285213	0.36017072201	0.25417205691
BCL9_HUMAN	R.SST*PSHGQTTATEPTPAQK.T	3	822.081	6.68207	1	5.44866e-17	876.868	1119.37	810.115	1079.8326	1046.7252	983.5418	1.1082344025	0.36039298773	0.25417205691
ARHGB_HUMAN	R.NSVLSDPGLDS*PRT*SPVIMAR.V	3	867.753	3.30585	1	5.32576e-12	1186.48	1196.44	1452.75	1237.9752	1549.6838	1438.5402	1.1018165272	0.3604016602	0.25417205691
SRRM2_HUMAN	R.QSHSGSIS*PYPK.V	3	609.314	-0.456421	2	1.80573e-12	10458.8	10140	12357.8	10700.3358	10206.0808	9744.2222	0.93002957141	0.36063835025	0.25417205691
FND3B_HUMAN	R.SS*PKSNDSDLQEYELEVK.R	3	945.816	2.8394	1	4.23784e-17	2716.49	1854.67	2688.15	1790.9892	1838.4004	2502.4912	0.84469183309	0.36044737697	0.25417205691
ABLM1_HUMAN	K.T*ASLPGYGR.N	2	615.809	2.13095	1	4.97555e-12	10324.1	8401.61	9000.65	9473.0328	10928.3824	9603.9964	1.0821964286	0.35910731554	0.25391611457
MAST2_HUMAN	R.KLS*NPDIFSSTGK.V	3	721.07	4.23228	1	2.53739e-13	12492.5	11493.1	12160.2	14579.1954	11244.6444	13511.6874	1.0882462569	0.35864403844	0.25372180343
DCX_HUMAN	R.SKS*PADSANGTSSSQLSTPK.S	3	906.473	0.411735	2	2.72722e-14	8922.42	7503.33	10727.2	8214.6834	7201.5918	8565.541	0.88321192115	0.3579813242	0.25338613987
BAD_HUMAN	R.HS*SYPAGTEDDEGMGEEPSPFR.G	3	902.042	1.4886	1	5.84246e-24	493.039	440.927	608.762	764.5176	427.4638	711.9156	1.2341102945	0.35738757253	0.25309893489
TB182_HUMAN	R.FSEGVLQSPS*QDQEK.L	3	739.703	4.45573	1	6.21111e-11	1324.31	1111.79	1838.52	1553.2902	1483.3708	2289.701	1.2460418461	0.35598358512	0.25257927179
SALL4_HUMAN	R.AGGFQGSGT*PEPGSETLK.L	3	753.377	3.15961	1	4.76564e-14	702.979	641.807	620.994	686.9016	972.2506	640.3318	1.1697564748	0.35575956106	0.25257927179
TB182_HUMAN	R.HNGSLS*PGLEAR.D	3	516.26	3.6059	2	1.73214e-11	2900.98	2533.12	1975.89	2842.686	3341.155	2414.2372	1.1603363504	0.35564428568	0.25257927179
MBB1A_HUMAN	R.DPAQPMS*PGEATQSGARPADR.Y	3	816.714	-6.78781	2	9.87721e-10	3761.94	3150.92	3427.7	3899.2338	3249.337	4287.1832	1.105912157	0.35646614432	0.25257927179
CBX5_HUMAN	K.RTADS*SSSEDEEEYVVEK.V	3	866.734	3.13368	2	6.2918e-12	1696.48	1353.1	1715.26	1579.4856	1775.148	1862.1594	1.0948511809	0.35563510656	0.25257927179
PUM2_HUMAN	R.QAS*PTEVVER.L	2	712.856	4.02419	1	4.16973e-11	85929.9	73723.2	67642.2	80648.8452	81038.5668	82514.5482	1.0743818464	0.35613077879	0.25257927179
AFAD_HUMAN	K.SQDADS*PGSSGAPENLTFKER.Q	3	911.107	1.23932	1	1.83869e-11	1560.76	1235.61	1968.36	1287.4554	1367.068	1434.6178	0.85821054777	0.35640442371	0.25257927179
MAP1B_HUMAN	K.TT*SPPEVSGYSYEK.T	3	695.007	2.81023	2	4.78427e-15	4266.65	4327.15	3375.95	4374.6318	4239.9512	4327.3878	1.0812239269	0.354845047	0.25236034393
PAK1_HUMAN	M.S*FT*DKSAEDYNSSNALNVK.A	3	980.126	-9.82088	1	2.60186e-12	1140.88	736.562	1006.76	1043.9352	998.7758	1352.2474	1.1770851478	0.35444921255	0.25221207738
CCDC9_HUMAN	K.EGAASPAPETPQPT*SPETSPK.E	3	873.1	1.54959	1	1.45195e-11	2248.9	2162.94	2115.14	2446.8444	2082.2282	2366.1878	1.0564242702	0.35436093807	0.25221207738
CHSP1_HUMAN	R.T*RTFSATVR.A	3	449.906	4.3412	1	3.11461e-10	2455.65	2108.61	2261.92	2323.629	2300.551	2834.9146	1.0927166284	0.3536490798	0.25190901756
IF2P_HUMAN	K.QSFDDNDS*EELEDKDSK.S	3	923.434	1.11041	1	3.89088e-13	2713.31	2171.78	2483.98	2140.2612	2301.5712	2382.858	0.92612663123	0.35184651613	0.25075769424
UBR4_HUMAN	K.AAPPPPPPPPPLES*SPR.V	3	671.686	2.9078	2	2.56844e-12	4160.62	2648.09	3437.11	3653.7732	4017.5476	4006.7316	1.1397879639	0.35121005774	0.25050008297
BCORL_HUMAN	R.RGS*STERPQLGSQVDLGR.V	3	751.384	2.84306	2	1.60688e-10	2030.47	2392.88	2887.62	2840.7456	2825.954	2503.4718	1.1175212689	0.35129895806	0.25050008297
MINT_HUMAN	K.IPSTENS*SQEISVEER.T	2	1057.5	2.30867	1	6.32094e-14	4191.37	2598.81	2965.72	3781.8396	3642.114	3871.4088	1.1577985068	0.3506603837	0.25034758449
CNNM4_HUMAN	R.S*ASLSYPDR.T	2	652.81	3.64636	1	2.6913e-11	8175.97	7701.69	7335.26	9031.5918	8070.8022	7631.0292	1.065502632	0.35040479898	0.25034758449
REQU_HUMAN	R.VDDDS*LGEFPVTNSR.A	3	653.971	3.42287	4	1.21388e-16	27263.5	20606.1	25683.7	21818.8278	22322.9962	22965.652	0.91236532391	0.35071322322	0.25034758449
S38A1_HUMAN	R.SLT*NS*HLEK.K	2	823.905	3.92627	1	2.65426e-10	3479.9	2192	3251.75	3093.9678	3305.448	4138.132	1.1808557122	0.35010173917	0.2503092587
TCF20_HUMAN	R.SLT*PPPSSTESK.A	3	590.311	3.55025	3	2.3548e-15	11062.1	10750.3	11540.1	11814.1254	10725.3626	13197.8954	1.071504776	0.34974008799	0.25018358231
DFFA_HUMAN	R.SISASKAS*PPGDLQNPK.R	3	822.119	0.816654	1	1.28823e-13	3392.96	2759.27	2922.44	3231.7362	3458.478	3081.0452	1.0767630218	0.34950694442	0.25014969707
PHC1_HUMAN	R.GQEDS*SRGSDNSSYDEALSPTSPGPLSVR.A	3	1102.17	0.553775	1	1.30172e-14	547.115	394.181	342.488	632.5704	568.2514	387.337	1.2370926804	0.34895065427	0.24988441169
DPYL2_HUMAN	K.TVT*PAS*SAKTSPAKQQAPPVR.N	3	990.533	0.246474	1	1.33564e-11	1367.79	1041.04	1658.81	1113.7896	834.5236	1368.9176	0.81551824472	0.34878361225	0.24988441169
SSFA2_HUMAN	R.TPLGAS*LDEQSSSTLK.G	3	724.712	1.01064	1	5.58818e-13	370.045	435.873	712.261	664.587	674.3522	540.3106	1.2378315074	0.34824416041	0.24964405596
MAP4_HUMAN	A.NGGHGVEGS*DTTGSPTEFLEEK.M	3	929.437	-1.46623	1	9.81169e-11	853.542	704.977	821.406	1010.9484	803.9176	820.7622	1.1074419843	0.34815621376	0.24964405596
SRSF2_HUMAN	R.T*SPDTLR.R	2	549.777	6.10603	1	6.53892e-10	5691.69	3744.72	3566.01	4354.2576	5089.7778	6546.4856	1.2298112374	0.34778541327	0.24958100915
SRRM2_HUMAN	K.THTTALAGRS*PS*PASGR.R	4	514.747	3.93166	2	3.16032e-10	10367.6	6171.71	10041.3	9995.0004	10236.6868	10716.9774	1.1643324912	0.34595069289	0.24878184497
41_HUMAN	R.S*LDGAAAVDSADR.S	2	778.864	3.52641	2	5.16746e-14	11013.3	9383.27	8511.38	11208.7206	10489.6964	9863.8554	1.091818323	0.34640115499	0.24878184497
FBP1L_HUMAN	R.T*ISDGTISASK.Q	2	809.431	2.67688	1	5.81871e-14	15150.6	14824.7	12726.6	16250.85	15680.474	14012.774	1.0759244097	0.34648701549	0.24878184497
ACINU_HUMAN	T.KGVPAGNS*DTEGGQPGR.K	3	722.366	3.12627	1	6.86857e-13	1079.39	928.599	1116.85	772.2792	954.9072	1066.8928	0.89415321339	0.34618845582	0.24878184497
ASPC1_HUMAN	R.AAGSPS*PLPAPDPAPK.S	3	671.03	3.72927	1	3.44052e-16	1509.87	1076.42	1181.77	1515.4524	1399.7144	1312.0428	1.1218547163	0.34535384178	0.24852949381
PARP1_HUMAN	R.GGS*DDSSKDPIDVNYEK.L	3	865.096	4.30375	1	2.19231e-14	1505.63	1708.12	1467.8	1547.469	1663.9462	1816.0712	1.0738942949	0.34487235546	0.24852949381
UIMC1_HUMAN	R.EVS*PGSRDILDGVR.I	3	603.644	4.44891	1	7.93501e-12	918.22	717.611	824.228	745.1136	764.1298	763.8874	0.924014599	0.34530830383	0.24852949381
RHG32_HUMAN	R.DATNRS*PTQIVK.M	3	623.343	4.69999	1	4.81917e-11	3452.34	2986.68	3500.15	2604.0168	3140.1756	3325.2146	0.91249208283	0.34539714456	0.24852949381
SRS10_HUMAN	R.S*FDYNYR.R	2	637.277	3.42396	3	2.35743e-11	51570.9	44580.3	42638.8	45087.1344	44721.4872	36325.3464	0.90881184583	0.34489923716	0.24852949381
ANKZ1_HUMAN	R.LHS*PQTHWK.T	3	557.967	5.14129	1	7.03838e-11	2821.46	2420.67	3244.22	3141.5076	2890.2266	3316.3892	1.1015474145	0.3441670537	0.24830795825
PTN13_HUMAN	K.RWS*IVSSPER.E	2	763.394	5.82433	2	1.64965e-12	1505.63	1897.63	1727.49	2101.4532	1757.8046	1781.7502	1.099451986	0.34389129281	0.24824205041
NP1L4_HUMAN	W.HS*ENEEEEK.L	3	556.926	7.014	1	5.76196e-10	829.155	351.225	1759.48	1258.3494	1220.1592	2054.357	1.541862974	0.34368574619	0.24822676182
MARCS_HUMAN	K.AEDGATPSPS*NETPKKK.K	3	918.502	2.34198	1	2.5052e-11	1910.66	1436.49	1633.4	1139.0148	1154.8664	1829.7996	0.82795711187	0.34336087108	0.24812522531
KAT7_HUMAN	R.SQQQPTPVT*PK.K	3	583.653	5.96077	1	6.66505e-11	3367.51	1829.4	2778.48	2737.9044	3027.9536	4438.1956	1.2794419917	0.34243071079	0.24769334495
MAP1B_HUMAN	K.GEAEQS*EEEADEEDKAEDAR.E	3	925.737	2.6043	1	8.99133e-15	2438.69	2665.77	2022.93	2283.8508	3427.872	2660.3678	1.1746347581	0.34257924557	0.24769334495
TOP2A_HUMAN	S.SS*PPATHFPDETEITNPVPK.K	3	901.456	1.62498	1	8.9803e-14	784.622	756.777	807.292	1164.24	944.7052	687.4006	1.1905976725	0.3421562314	0.24765352905
LR16A_HUMAN	R.S*WGQQAQEYQEQK.Q	3	716.679	2.98074	1	6.94893e-13	1401.72	1090.31	1124.38	1299.0978	1220.1592	1549.348	1.1250409004	0.34191474319	0.2476118505
BCLF1_HUMAN	K.S*QEEPKDTFEHDPSESIDEFNK.S	3	1125.54	2.98093	1	2.14047e-14	215.241	415.659	248.398	390.9906	290.757	447.1536	1.2838677621	0.3410641253	0.2472422123
SPD2A_HUMAN	R.AAS*QGSDSPLLPAQR.N	3	602.973	3.44224	1	2.87743e-11	534.391	449.77	206.998	508.3848	514.1808	487.3582	1.2676083037	0.3412206769	0.2472422123
DLGP4_HUMAN	R.QNS*ATESADSIEIYVPEAQTR.L	3	873.414	3.52901	2	6.80447e-16	3669.7	2390.35	3106.85	2851.4178	4612.3242	3744.9114	1.2227306782	0.34002563357	0.24664179981
MAP1A_HUMAN	K.ELAPAWEDT*SPEQDNR.Y	3	722.995	5.26284	3	4.78709e-14	1095.29	990.506	1035.93	1271.9322	1312.9974	936.473	1.1280305026	0.33985933661	0.24664179981
IF2B2_HUMAN	R.DQT*PDENEEVIVR.I	2	926.93	0.19754	1	4.20503e-15	3856.31	3494.56	3870.86	4027.3002	4167.517	3660.5798	1.0564670904	0.33945602179	0.24649423361
PHAR4_HUMAN	R.SSS*PVQVEEEPVR.L	2	876.426	-2.13814	1	1.80411e-16	803.707	641.807	1060.39	1073.0412	826.362	1091.4078	1.1935034829	0.33855900168	0.24597555399
ZCHC8_HUMAN	K.LFPADT*SPSTATK.I	2	937.491	3.51409	2	1.78557e-10	1913.84	2112.4	1922.26	1975.3272	2292.3894	2056.3182	1.0631301142	0.33794587851	0.24566267431
CDC26_HUMAN	K.QKEDVEVVGGS*DGEGAIGLSSDPK.S	3	1047.54	2.21408	1	9.88252e-16	866.265	1224.23	971.009	1541.6478	1274.2298	924.7058	1.2218105552	0.33732497692	0.24534378946
SPTA2_HUMAN	R.S*LQQLAEER.S	2	691.85	4.05814	1	5.92855e-11	3594.42	3342.96	3421.11	3420.9252	3579.8818	3760.601	1.0388977895	0.33650439978	0.24500644207
PDS5B_HUMAN	R.AESPESS*AIESTQSTPQK.G	2	1208.09	1.38094	1	2.73737e-11	4398.12	4400.42	4732.73	4756.8906	4505.2032	4712.7636	1.0327821174	0.33667916059	0.24500644207
CTND1_HUMAN	R.VRVS*PQDANPLMANGTLTR.R	3	783.738	2.68676	2	1.23493e-16	1257.52	1617.15	1810.29	1354.3992	1273.2096	1488.5508	0.87859023922	0.33640494943	0.24500644207
SGTA_HUMAN	K.EMPQDLRS*PARTPPSEEDSAEAER.L	3	1003.13	0.851829	1	1.37346e-10	648.904	634.227	800.706	868.329	635.5846	910.9774	1.1588679015	0.3350187242	0.24419409037
HNRH1_HUMAN	K.HTGPNS*PDTANDGFVRL.R	3	702.674	6.85139	2	1.24772e-16	3645.31	1767.5	3165.19	1431.045	2932.0548	1852.3534	0.72458106647	0.33494064212	0.24419409037
TOX4_HUMAN	R.LSTTPS*PTSS*LHEDGVEDFRR.Q	3	907.414	4.17031	1	6.24724e-16	1024.25	1056.2	1269.27	1304.919	1193.634	1147.302	1.0884038496	0.33438193798	0.24399414659
CBX5_HUMAN	R.TADSSSS*EDEEEYVVEK.V	2	1221.55	3.27221	2	9.61083e-13	6496.46	5916.5	7052.05	6489.6678	7194.4504	7077.9708	1.0666366716	0.33384880424	0.24373723567
SSFA2_HUMAN	K.S*LASIEAK.C	2	678.882	2.69717	1	4.77045e-10	21078.8	19984.5	25611.3	20751.6078	26420.1194	30210.3248	1.1605940063	0.33292800188	0.24325653911
HNRLL_HUMAN	S.S*S*PRET*YEEDREYESQAK.R	3	968.42	15.8889	1	9.65838e-10	2023.05	2535.64	2876.33	2630.2122	1659.8654	1874.9072	0.82918116981	0.33300969005	0.24325653911
ASPP2_HUMAN	R.S*SITEPEGPNGPNIQK.L	3	736.047	4.64371	1	7.49626e-11	549.235	644.334	567.363	823.6998	699.8572	532.4658	1.1675764216	0.33240115643	0.24307580292
IF2B1_HUMAN	R.DQT*PDENDQVIVK.I	3	680.344	3.63336	2	2.58769e-12	3746.04	2414.36	3042.87	3914.757	3380.9428	3324.234	1.1539307467	0.33195602894	0.24288222194
PRC2A_HUMAN	R.ERSDS*GGSSSEPFDR.H	3	641.278	2.8236	1	9.10881e-14	3011.25	2558.39	3153.9	3407.3424	2709.6512	3880.2342	1.1460066562	0.3314293623	0.24262873828
FIP1_HUMAN	R.DHSPT*PSVFNSDEER.Y	2	1013.45	4.15467	2	3.59791e-17	6439.2	4956.32	6034.93	5871.6504	6671.0878	6575.9036	1.0968528545	0.33123123646	0.24261564016
CNNM3_HUMAN	R.AQNLPQSPENTDLQVIPGS*QTR.L	3	901.452	2.16665	1	6.61349e-10	1563.94	849.005	976.654	1314.621	1514.997	1321.8488	1.2247654481	0.33095183969	0.2425429374
NFM_HUMAN	K.SPVPKS*PVEEAK.S	3	679.058	6.74121	1	1.56061e-11	6369.22	5595.6	6203.35	5209.974	5037.7476	6348.4044	0.913472407	0.33067333698	0.24247083068
NFRKB_HUMAN	K.RPS*PSRTPEER.E	3	540.944	6.7699	1	2.60359e-10	490.919	240.046	338.724	355.0932	538.6656	478.5328	1.2828885109	0.32887530327	0.24128380418
ACINU_HUMAN	K.SKS*PSPPRLT*EDR.K	4	522.766	2.52489	1	2.61768e-10	3871.16	4151.53	3546.25	3902.1444	2923.8932	3613.511	0.90237729476	0.32880946994	0.24128380418
SI1L1_HUMAN	R.S*PASIDRQNTQSDIGGSGK.S	3	819.741	-1.81208	1	3.32715e-10	1926.57	1140.85	1775.48	1141.9254	1409.9164	1430.6954	0.82234662351	0.32870224118	0.24128380418
CTNA1_HUMAN	R.TPEELDDS*DFETEDFDVR.S	3	823.347	1.82888	2	1.72686e-17	63450.5	65786.5	75621.1	70322.0364	76575.1918	71897.592	1.0680313634	0.32819920778	0.24118208885
CWC22_HUMAN	R.RNS*FSENEK.H	2	824.911	3.64616	2	1.82439e-10	9883.06	5668.88	7140.49	7723.7622	8781.8816	12995.8918	1.3000611103	0.32598388195	0.23968495429
NIPA_HUMAN	R.TRS*WDSSSPVDRPEPEAASPTTR.T	3	946.779	-1.16039	1	1.73546e-11	786.743	464.931	658.63	760.6368	701.8976	770.7516	1.1690737358	0.32473450899	0.23945787549
MRP_HUMAN	K.ANGQENGHVKS*NGDLSPK.G	3	873.457	-3.30627	9	5.7931e-13	112715	87484.1	126483	138480.5268	106156.911	133070.3618	1.1561918672	0.32513251901	0.23945787549
XRN2_HUMAN	K.RKAEDS*DSEPEPEDNVR.L	3	837.73	1.6393	1	2.66466e-15	1070.9	1043.57	1207.17	1187.5248	1086.513	1426.773	1.114149638	0.32549718022	0.23945787549
CBPC1_HUMAN	K.VTS*PTTYVLDEDEPR.F	3	677.658	2.15173	3	9.324e-17	2878.71	2698.62	3165.19	2763.1296	3355.4378	3527.2182	1.1033181091	0.32468566298	0.23945787549
GUAA_HUMAN	K.TLNMT*TSPEEK.R	2	894.949	3.00079	1	8.79671e-11	11954.9	9480.55	9125.79	10997.217	11832.2796	10886.6212	1.1032318757	0.32523402572	0.23945787549
ERIC1_HUMAN	R.QEEGADAS*EEDPTPAGEEDVKDAR.E	3	1028.46	2.13646	1	1.83912e-13	1297.81	1327.83	1185.53	1344.6972	1570.0878	1248.3038	1.0923374647	0.32535204291	0.23945787549
CENPF_HUMAN	K.SVPVNNLPERS*PTDSPR.E	3	725.368	3.78648	1	5.96654e-12	1187.54	999.349	1027.46	1179.7632	1153.8462	1095.3302	1.0667604711	0.32435110211	0.23945787549
DREB_HUMAN	R.LS*SPVLHR.L	2	609.336	3.68039	6	2.5233e-10	294771	312161	320099	325258.5798	306201.8078	331438.8776	1.038692021	0.32478791475	0.23945787549
H15_HUMAN	-.SETAPAETATPAPVEKS*PAK.K	3	917.16	1.91109	3	3.75446e-14	5843.31	7001.76	6053.75	7192.0926	6069.1698	7583.9604	1.1029903142	0.32378974557	0.23924767971
TAF2_HUMAN	K.DKEPFT*FSSPASGR.S	3	688.68	1.94978	1	2.85247e-10	6356.5	4620.25	5168.36	4632.705	5028.5658	4706.88	0.88993791064	0.32363423705	0.23924767971
BAD_HUMAN	R.SRS*APPNLWAAQR.Y	3	588.305	3.73492	1	4.24752e-15	867.325	496.516	499.618	782.9514	672.3118	864.8892	1.2450779853	0.32299137115	0.23892001808
ZO2_HUMAN	R.SRS*WEDSPER.G	3	519.904	4.5008	3	8.86077e-12	7100.83	6314.47	5944.61	6515.8632	7725.9746	6807.3252	1.0872552936	0.32238924503	0.23860570788
ZRAB2_HUMAN	K.YNLDAS*EEEDSNKK.K	3	803.734	3.56917	1	1.43123e-13	3822.38	3642.38	3458.75	4038.9426	3734.9522	3672.347	1.0478536294	0.32218411565	0.23858503997
SRRM1_HUMAN	K.SPTPSPS*PPR.N	2	666.334	4.21354	1	2.86031e-10	4631.39	4079.52	4642.4	4685.0958	4445.0114	5262.8802	1.0778591848	0.32024565339	0.23728010058
PYRG2_HUMAN	K.LSSSDRY*SDASDDSFSEPR.I	3	810.686	5.19492	1	4.8775e-13	1404.9	1132.01	1778.3	1458.2106	2034.2788	1678.7872	1.1983849481	0.31990477443	0.23715804517
SRRM2_HUMAN	R.ARS*RT*PPSAPSQSR.M	4	472.479	2.82166	1	4.35442e-11	3307.08	2270.33	2690.97	3474.2862	2566.8232	3943.9732	1.2076226787	0.31961762905	0.23707571626
ACINU_HUMAN	K.TT*SPLEEEEREIK.S	3	700.363	2.78874	1	9.78337e-10	3049.42	2656.93	2834.93	2692.305	2810.651	2597.6094	0.94840128675	0.31875351071	0.23656509817
ARI3A_HUMAN	R.AAAAGLGHPAS*PGGSEDGPPGSEEEDAAR.E	3	990.444	1.61763	3	3.39975e-29	2546.84	2094.72	2893.27	2424.5298	2910.6306	3660.5798	1.1938883573	0.31818035245	0.23626998067
G3BP2_HUMAN	K.S*TTPPPAEPVSLPQEPPK.A	3	804.096	3.4537	4	2.50385e-12	3700.45	2958.88	3270.57	4121.4096	4620.4858	2991.8106	1.1816542087	0.31800872087	0.23626998067
SOS1_HUMAN	R.IPESETESTASAPNS*PR.T	3	694.659	2.28445	1	6.01027e-12	516.366	516.731	800.706	854.7462	627.423	746.2366	1.2151830301	0.31740811467	0.23605813086
SNIP1_HUMAN	K.QERLS*PEVAPPAHR.R	3	632.663	3.63268	1	2.48151e-12	10348.5	9433.81	9294.21	10205.5338	9922.4652	10115.8696	1.040146536	0.31754437089	0.23605813086
MAP1B_HUMAN	K.T*TSPPEVSGYSYEK.T	3	695.01	4.20525	1	4.39478e-17	1750.56	1575.46	2008.82	1794.87	1280.351	1588.572	0.87421477914	0.31621915102	0.23533287644
MAP1B_HUMAN	K.HMDPPPAPVQDRS*PS*PRHPDVS.M	4	702.82	1.78041	3	3.05715e-17	1810.99	266.577	1541.19	1767.7044	1484.391	2122.0184	1.4850688799	0.31581556797	0.23530718684
TLE3_HUMAN	K.DAPT*SPASVASSSSTPSSK.T	3	768.045	1.11255	1	4.94471e-11	531.21	608.959	821.406	744.1434	681.4936	926.667	1.1991915883	0.31591850519	0.23530718684
PKCB1_HUMAN	K.ST*ASPASTK.T	2	694.368	4.21923	1	3.94197e-12	5511.44	4107.31	4329.08	3976.8498	3063.6606	4698.0546	0.84160488664	0.31600984931	0.23530718684
F117B_HUMAN	R.T*SPTVATQTGASATSTR.G	3	649.322	4.60594	1	7.11259e-14	1226.77	673.392	1267.39	1413.5814	1249.745	1200.2544	1.2197372886	0.31504824758	0.23498106003
SRRM2_HUMAN	R.GEFS*ASPMLK.S	2	802.916	4.30765	3	9.26561e-13	19177.6	16809.5	17698.3	17101.7154	17234.2386	16952.6128	0.95535210141	0.31462875009	0.23479826748
AKA12_HUMAN	R.RGS*SSDEEGGPK.A	3	581.952	5.9782	1	5.83353e-11	2110	1296.25	1049.1	1452.3894	1963.885	2754.5054	1.3850272871	0.31330731511	0.23413340747
VINC_HUMAN	K.GWLRDPS*ASPGDAGEQAIR.Q	3	764.704	0	1	1.38907e-15	2152.41	1471.86	2279.8	2380.8708	2010.8142	2529.948	1.1723492742	0.31353768706	0.23413340747
CYTSA_HUMAN	R.AQLGINEDHS*EGDEKSEK.E	3	918.462	3.85433	1	2.96356e-10	1199.2	967.764	1137.55	1370.8926	1143.6442	1144.3602	1.1072428308	0.31335559487	0.23413340747
CHSP1_HUMAN	R.ERS*PS*PLRGNVVPS*PLPTR.R	3	843.406	1.06139	1	8.19443e-11	655.265	660.758	685.916	841.1634	710.0592	649.1572	1.0991239147	0.31356394291	0.23413340747
IF4G2_HUMAN	R.FS*PTMGR.H	2	552.762	5.85221	1	2.20942e-10	7458.15	7297.4	5610.59	6240.3264	6422.159	5374.6686	0.88564441581	0.31322735548	0.23413340747
ZEB2_HUMAN	K.T*GSSPNS*VSSSPTNSAITQLR.N	3	827.385	6.12284	1	1.38848e-14	321.271	307.006	287.915	325.017	262.1914	196.12	0.85498233177	0.31351870298	0.23413340747
INT1_HUMAN	K.S*SPEQPIGQGR.I	2	732.86	5.08032	1	2.27943e-13	8237.47	6448.39	6457.4	7223.139	7628.0354	9358.8464	1.1450466794	0.31224435568	0.23392654955
PSIP1_HUMAN	K.QPCPS*ESDIITEEDKSK.K	3	910.79	1.66436	2	5.45357e-20	4089.58	3552.68	4838.11	4684.1256	5971.2306	4122.4424	1.1840837805	0.31179898977	0.23375572264
SRRM2_HUMAN	R.S*RS*PLAIR.R	3	430.219	4.3034	2	9.92472e-10	1383.69	1192.65	1567.54	1654.191	1556.8252	1392.452	1.110907566	0.31184270978	0.23375572264
ABI2_HUMAN	R.NMAPS*QQSPVR.T	2	762.368	3.36253	1	8.68612e-11	9348.67	8068.07	8623.35	8784.1908	9094.0628	9872.6808	1.0657005664	0.31109818816	0.23345761001
SHRM2_HUMAN	K.KAPS*SPPPPPPPLR.S	3	659.378	3.51747	1	1.10602e-10	1434.59	1105.47	1012.41	1334.9952	1303.8156	1363.034	1.1264966597	0.3107996583	0.23336365819
ZN532_HUMAN	R.ESS*PLPKEVNDS*PR.A	3	725.02	3.2832	1	8.81698e-10	3677.12	2889.4	4089.15	3119.193	3179.9634	3129.0946	0.88481091509	0.31027236581	0.23319838941
TRA2B_HUMAN	K.RPHT*PTPGIYMGR.P	2	896.452	3.95743	2	2.39895e-13	20473.3	23365.3	16560.8	20571.1506	14080.8004	16186.7642	0.84170848146	0.31040632725	0.23319838941
TRA2B_HUMAN	R.RS*PS*PYYSR.G	3	501.22	2.8647	3	4.3894e-12	5085.2	4352.41	5240.81	5316.696	4858.1924	6016.9616	1.1031054231	0.30991402268	0.23308868706
CTNA1_HUMAN	R.SRT*SVQT*EDDQLIAGQSAR.A	3	817.709	0.597134	1	2.97186e-14	734.788	602.642	877.86	720.8586	920.2204	946.279	1.1679548505	0.30970355868	0.23306059837
MAP9_HUMAN	K.S*KESQVTADDLEEEK.A	3	825.767	16.3351	1	5.67272e-11	1873.55	1533.77	2096.33	1884.1284	2139.3594	2118.096	1.1159124804	0.30952212214	0.23305431008
NFM_HUMAN	K.GKSPVPKS*PVEEK.G	3	793.134	3.04188	3	1.97456e-11	32625.4	28292.6	32386.7	26242.9398	23808.4074	32738.3116	0.88730399031	0.30943128467	0.23305431008
ITSN1_HUMAN	R.S*GSGISVISSTSVDQR.L	3	630.314	2.51766	1	3.00114e-16	617.095	386.6	518.436	573.3882	721.2814	534.427	1.2016683979	0.30829197168	0.23276212811
ATRX_HUMAN	R.RPTETNPVTSNS*DEECNETVK.E	3	982.461	2.85775	1	6.53527e-20	908.677	721.401	673.684	879.0012	1005.9172	766.8292	1.1510505704	0.30873605609	0.23276212811
MAP1B_HUMAN	R.ESSPLY*SPTFSDSTSAVK.E	2	1221.1	2.74911	2	6.37769e-16	9900.02	8919.6	8693.92	9479.8242	9958.1722	9483.3826	1.0511689097	0.30878826976	0.23276212811
ZN768_HUMAN	R.FEPES*PGFESR.S	2	795.859	3.91041	3	1.31717e-13	21604.7	23628.1	23331.5	24218.1324	23115.6916	23702.0826	1.0360483595	0.30846789479	0.23276212811
IRS2_HUMAN	R.QRPVPQPSSAS*LDEYTLMR.A	3	828.747	4.19793	1	5.79015e-17	722.064	907.121	859.042	931.392	884.5134	875.6758	1.0817264597	0.30793860555	0.23264271021
NUCKS_HUMAN	K.NSQEDS*EDSEDKDVK.T	3	831.393	-1.1417	1	5.88777e-10	3353.73	1440.28	2148.07	2278.9998	3285.044	4008.6928	1.3789436526	0.30763500929	0.232543841
NEK1_HUMAN	R.TCS*LPDLSK.L	2	779.903	2.81736	1	1.44837e-11	8181.27	7870.98	6028.35	7746.0768	10612.1204	7799.6924	1.184654671	0.3066534698	0.23193210363
LSR_HUMAN	R.S*RDDLYDQDDSRDFPR.S	3	770.34	1.78271	2	6.69583e-13	5628.07	4540.66	6447.99	6446.979	6265.0482	5920.8628	1.1213338334	0.30631837249	0.23193210363
UBP42_HUMAN	R.DSALAEAPEGLS*PAPPAR.S	3	686.677	5.22226	3	9.03312e-15	2773.74	2180.63	2450.1	3067.7724	2482.1466	2704.4948	1.1147869084	0.30657348037	0.23193210363
RCOR1_HUMAN	R.EREES*EDELEEANGNNPIDIEVDQNK.E	3	1185.22	2.47833	2	2.00375e-14	666.929	673.392	745.193	1123.4916	518.2616	1224.7694	1.3744923373	0.30597469211	0.23180940747
PHAR2_HUMAN	K.ASIANSDGPT*AGSQTPPFK.R	3	795.404	3.76002	1	1.21436e-13	612.853	520.521	780.006	757.7262	685.5744	749.1784	1.1458668201	0.30568617582	0.23175291717
T2FA_HUMAN	R.GNS*RPGTPSAEGGSTSSTLR.A	3	743.359	5.58332	1	3.03162e-13	1911.72	2530.59	2471.74	2506.0266	2605.5908	2506.4136	1.1018180444	0.30572795868	0.23175291717
SARM1_HUMAN	R.EVS*PGAGTEVQDALER.A	3	656.319	4.83583	1	9.51828e-20	820.672	576.11	744.252	840.1932	766.1702	800.1696	1.1240047743	0.30526119471	0.23165994883
ZDHC5_HUMAN	R.GDS*LKEPTSIAESSR.H	3	705.698	2.59468	1	1.48128e-12	5957.83	5493.26	5319.85	5701.8654	5156.0908	4608.82	0.92223682785	0.30355423689	0.23049449921
ZMYM3_HUMAN	R.SAPTAPT*PPPPPPPATPR.K	3	686.692	-0.266648	1	1.67198e-15	1162.09	963.974	1201.53	1538.7372	1066.109	1272.8188	1.1653065191	0.30311217904	0.23036329448
SNP23_HUMAN	R.AHQITDES*LESTRR.I	3	651.321	3.09243	1	2.68246e-11	3509.59	2418.15	3392.89	3421.8954	3671.6998	3481.13	1.1345509626	0.30321034789	0.23036329448
ZN358_HUMAN	R.S*TPSPT*PVESSDPK.A	3	682.987	3.21715	1	4.2717e-10	1088.93	917.228	1007.7	1334.9952	1369.1084	887.443	1.1916764957	0.30267515779	0.23021653295
NIPBL_HUMAN	K.NNTAAETEDDES*DGEDRGGGTSGSLR.R	3	983.412	2.39831	1	9.62907e-13	397.613	363.859	348.133	361.8846	308.1004	358.8996	0.92725328218	0.30244040489	0.23016801476
NEK9_HUMAN	K.VASEAPLEHKPQVEAS*SPR.L	4	643.343	3.70002	1	2.57829e-12	425.18	588.744	368.833	716.9778	691.6956	403.0266	1.3102080444	0.3006247282	0.22891561687
SMAP_HUMAN	K.RS*ASPDDDLGSSNWEAADLGNEER.K	3	967.426	3.58891	1	3.94197e-18	621.336	598.852	702.852	807.2064	864.1094	580.5152	1.1709747854	0.30031451583	0.22880882025
UIMC1_HUMAN	R.EVNS*QEEEEEELLRK.A	3	800.399	3.35527	1	3.95936e-15	8251.25	4318.3	6622.05	7543.305	7541.3184	8278.2252	1.2173469865	0.2993311882	0.22818876803
JIP4_HUMAN	R.SASQS*SLDKLDQELK.E	3	806.105	3.02865	1	2.3966e-12	2433.39	2579.86	2103.85	2168.397	2321.9752	2050.4346	0.91902648545	0.29931649566	0.22818876803
CCDC9_HUMAN	R.S*PGTPRPPGASK.G	3	563.977	3.70664	1	1.33131e-11	3215.89	1974.69	2354.13	2937.7656	2705.5704	3414.4492	1.2005468887	0.29838520288	0.22772552073
SPTB2_HUMAN	K.GEQVS*QNGLPAEQGSPR.M	2	1031.99	0.118286	1	7.85922e-12	2108.94	1729.59	1538.37	2356.6158	1829.2186	2016.1136	1.1534424613	0.29404905438	0.22454348207
RB12B_HUMAN	R.RPLEEDFRRS*PTEDFR.Q	3	787.054	2.52826	4	3.32472e-11	9962.58	6242.46	8097.39	5608.7262	6674.1484	7603.5724	0.81829069097	0.29366284609	0.224375844
RABE1_HUMAN	R.AQSTDS*LGTSGSLQSK.A	3	702.357	2.43322	1	1.26052e-12	1087.87	893.224	920.2	935.2728	1172.2098	1143.3796	1.1204878461	0.29298993945	0.22399759293
CE170_HUMAN	R.LGSLSARS*DSEATISR.S	3	653.665	3.54821	1	1.39699e-13	969.114	937.443	822.347	943.0344	991.6344	963.9298	1.0621843146	0.29300141335	0.22399759293
ZBTB5_HUMAN	K.IDLS*PESSDR.S	2	714.337	3.84495	1	1.12893e-11	4490.37	4764.28	4416.58	4491.0558	4891.859	4925.5538	1.0466111533	0.29185470939	0.22337463498
K0195_HUMAN	E.PPHSS*HEDLTDGLSTR.S	3	686.307	-19.3193	1	9.30063e-13	523.788	667.075	939.018	1265.1408	944.7052	679.5558	1.3566020759	0.29150933027	0.22323720157
ACINU_HUMAN	K.SGVS*ITIDDPVR.T	2	784.401	0.544679	1	1.89163e-14	4341.93	3882.43	4112.67	4160.2176	4296.0622	4455.8464	1.0466153987	0.29118359089	0.22311466932
BIN1_HUMAN	K.GNKSPS*PPDGSPAATPEIR.V	3	805.732	-18.0471	1	1.56476e-10	1288.26	1555.25	1196.82	1285.515	1103.8564	1213.9828	0.89184547013	0.2908949852	0.22302046418
K1671_HUMAN	R.KEES*DEEETASKAER.T	3	835.753	4.3088	1	4.7687e-14	1509.87	1406.16	1780.18	1648.3698	1649.6634	1928.8402	1.1129972308	0.29052838683	0.22286631167
MINT_HUMAN	R.RPQS*PGASPS*QAERLPSDSER.R	3	881.069	0.808195	1	1.1821e-14	1194.96	804.786	1411.35	1013.859	760.049	930.5894	0.79285340107	0.2883965075	0.22135707736
TR150_HUMAN	K.GSFS*DTGLGDGK.M	2	839.906	1.10397	5	4.64212e-14	132599	120828	112681	112757.6142	118624.7752	112139.4548	0.93830732877	0.28735461831	0.22068318725
PDCD4_HUMAN	R.SGLTVPT*SPKGR.L	2	869.489	3.33313	2	6.92138e-12	10460.9	10196.9	11250.3	9048.0852	9304.224	11004.2932	0.92003425142	0.28557726741	0.21944341063
SRSF2_HUMAN	R.S*RS*PPPVSK.R	3	524.939	3.86602	1	8.26831e-11	1080.45	768.147	1137.55	974.0808	1248.7248	1371.8594	1.2037827417	0.28462615609	0.21883745492
HDAC2_HUMAN	Q.AIPEDAVHEDS*GDEDGEDPDKR.I	4	734.333	2.04923	2	3.59125e-12	1465.33	946.287	1132.84	1894.8006	1082.4322	1614.0676	1.2953437709	0.28429475427	0.21876430511
CCD86_HUMAN	R.AGLGS*PERPPK.T	3	549.641	3.61308	3	1.76399e-10	20630.3	23273.1	24359	26232.2676	23996.1242	23290.2306	1.0770016999	0.28436851501	0.21876430511
TLE4_HUMAN	K.DAPIS*PASIASSSSTPSSK.S	3	776.731	2.23952	1	1.04812e-15	352.02	293.109	315.202	220.2354	340.7468	251.0336	0.84555921876	0.28434124589	0.21876430511
MAP1B_HUMAN	R.ESSPLYS*PTFSDSTSAVKEK.T	3	976.503	2.17322	2	1.53533e-15	1694.36	1660.11	2266.63	2049.0624	2138.3392	2176.932	1.1322230787	0.28383952379	0.21873232722
SNTB1_HUMAN	R.GAGAGHPGAGGAQPPDS*PAGVR.T	3	731.686	0.484889	2	2.14501e-14	3301.77	1723.28	2039.87	1640.6082	1747.6026	1868.043	0.74399307678	0.28308162093	0.21827319264
ZN428_HUMAN	R.AAQPPAQPCQLCGRS*PLGEAPPGTPPCR.L	3	1093.85	0.781177	1	8.43648e-11	371.105	301.953	376.36	397.782	433.585	347.1324	1.1230032734	0.2826949954	0.21819199622
MRP1_HUMAN	R.QLS*SSSSYSGDISR.H	2	891.911	2.25826	1	1.71673e-10	16792	13697.8	13718.3	16434.2178	17399.511	14998.277	1.1045946879	0.28253084421	0.21819199622
CA226_HUMAN	R.RASS*PSLIER.N	3	475.589	4.0426	1	9.86304e-11	1787.67	1377.11	1720.91	1391.2668	1387.472	1578.766	0.89189358963	0.2828142345	0.21819199622
MEPCE_HUMAN	R.TLNAET*PKS*SPLPAK.G	3	801.097	3.1996	4	1.38812e-11	32097.4	29046.8	33362.4	31472.3178	33633.9536	38011.9784	1.0911214755	0.28205421567	0.21798039973
SRRM2_HUMAN	K.ELSNS*PLRENSFGS*PLEFR.N	3	856.731	2.56471	1	5.30911e-14	110548	88271.2	108695	91700.3934	94285.8638	94678.8912	0.91269117284	0.28161880374	0.21776889265
SMC4_HUMAN	R.TES*PATAAETASEELDNR.S	3	734.335	3.52612	3	4.444e-22	4767.11	6069.37	7021.94	6426.6048	7062.8446	6911.2688	1.1423585753	0.28135037422	0.21768637002
CI005_HUMAN	K.DAPSLRS*SPGPAPR.V	3	572.963	6.39157	1	1.51699e-11	1835.38	1969.64	2221.46	1939.4298	2308.7126	2760.389	1.1629551277	0.28116673231	0.21766938269
I2BPL_HUMAN	R.RNSSS*PVSPASVPGQR.R	3	645.662	3.62371	2	5.83973e-13	513.185	830.054	2128.32	2778.6528	2179.1472	1115.9228	1.7495684643	0.27900823951	0.21612262726
EIF3C_HUMAN	G.KQPLLLS*EDEEDTKR.V	4	642.856	5.41182	1	2.92254e-10	321.271	410.605	330.256	506.4444	487.6556	317.7144	1.235076852	0.2783356607	0.21572577953
CK5P2_HUMAN	R.DLS*PPRYDSLVQSQAR.E	3	714.361	3.93027	1	8.77643e-14	1110.13	823.737	1193.06	1129.3128	1264.0278	1180.6424	1.142967895	0.27719861269	0.2149682641
SOX11_HUMAN	-.VQQAES*LEAESNLPR.E	3	660.662	1.40093	2	2.51884e-15	5344.97	6196.98	7012.53	6350.9292	6780.2492	8458.6556	1.1635916227	0.2763273716	0.21441610157
MAP1B_HUMAN	R.SPDEEDY*DYESYEK.T	2	1153.99	1.37516	1	2.25565e-11	3168.18	3003.1	3126.61	3199.7196	3768.6188	3122.2304	1.0852537505	0.27620533109	0.21441610157
PERQ2_HUMAN	R.SQS*WEERGDR.R	3	520.236	4.81023	1	2.08312e-10	3578.51	3057.43	2887.62	3847.8132	3018.7718	4195.9874	1.1616002188	0.27536129951	0.21391306818
AKA12_HUMAN	K.SAES*PTSPVTSETGSTFKK.F	3	903.475	3.71559	1	1.85006e-16	9212.95	8227.26	7871.57	8481.4884	9100.184	11145.4996	1.1349330438	0.27428591251	0.21320070326
MCM3_HUMAN	R.SEDES*ETEDEEEKSQEDQEQK.R	4	824.62	1.76136	2	1.12651e-14	4903.89	3229.25	4064.69	4651.1388	5837.5844	4276.3966	1.2104714333	0.27341380715	0.21264559031
KRI1_HUMAN	R.AFVEDS*EDEDGAGEGGSSLLQK.R	3	926.765	1.44888	1	1.85402e-17	23986.1	15495.6	14495.5	14799.4308	12499.4904	14847.2646	0.78081441144	0.27340257168	0.21264559031
DDX21_HUMAN	K.NEEPS*EEEIDAPKPK.K	3	827.09	3.52512	1	2.29132e-13	3881.76	2991.73	3316.67	3654.7434	4394.0014	3554.675	1.1386884526	0.2730499804	0.2126082778
PDS5B_HUMAN	R.AQQRAES*PESSAIESTQSTPQK.G	3	966.815	2.20956	1	4.24968e-13	1219.35	1094.1	1907.2	1010.9484	700.8774	1324.7906	0.71946589695	0.2724019587	0.21222643554
RERE_HUMAN	K.QPAS*PDGRT*SPINEDIR.S	3	748.01	2.03992	1	6.88699e-10	1009.41	1517.34	1572.24	1615.383	1624.1584	1550.3286	1.1685480109	0.27144610882	0.21160420775
BAZ1B_HUMAN	K.DHTVS*GDEDYCPR.S	2	930.379	2.28708	1	8.66062e-18	2310.39	1576.72	4324.38	3550.932	3811.4672	4039.0914	1.3884795595	0.27104559541	0.21141439676
FKB15_HUMAN	R.RPS*QEQSASASSGQPQAPLNR.E	3	835.74	1.80752	2	1.00279e-20	915.039	843.951	732.02	1209.8394	710.0592	1312.0428	1.2974420058	0.2708132267	0.21141439676
BAZ1B_HUMAN	R.LAEDEGDS*EPEAVGQSR.G	3	699.98	1.84677	7	1.88577e-16	25811.9	24056.4	33455.6	33290.4726	30040.8092	31615.5246	1.1394903403	0.27071213722	0.21141439676
UBP2L_HUMAN	R.RYPS*S*ISSSPQKDLTQAK.N	3	947.492	2.25462	1	3.96008e-11	2696.34	2066.92	2700.38	3019.2624	2962.6608	2502.4912	1.1367650322	0.27094218135	0.21141439676
IF2B3_HUMAN	R.QGS*PGSVSK.Q	2	692.867	2.29036	1	4.36921e-12	12283.6	9048.47	8022.11	11119.4622	10521.3226	16099.4908	1.2856874796	0.2699881196	0.21107874811
Z280C_HUMAN	K.GTNTSS*PYDAGADYLR.A	3	666.302	3.43076	1	1.73048e-19	560.899	509.15	697.207	580.1796	742.7056	746.2366	1.1708105867	0.26862195134	0.21013268828
CI078_HUMAN	R.RRGDS*ESEEDEQDSEEVR.L	3	821.016	2.56477	1	1.4743e-18	362.623	487.672	479.859	393.9012	627.423	690.3424	1.2868183684	0.26759487391	0.20965966582
MFF_HUMAN	R.S*MSENAVR.Q	2	601.779	5.02054	2	1.25072e-11	19550.9	11341.5	15486.3	17511.1398	17656.6014	21932.0996	1.2311655415	0.26774016023	0.20965966582
CAMP1_HUMAN	R.ADVVPQQADPEFPRAS*PR.A	3	763.715	2.65731	1	7.22141e-11	667.989	937.443	726.375	909.0774	1108.9574	791.3442	1.2048078944	0.26742079854	0.20965966582
RABX5_HUMAN	R.QTS*IETDRVSK.E	3	601.322	2.84205	1	1.82307e-14	3139.55	2415.62	3330.79	3089.1168	3297.2864	4146.9574	1.1853943084	0.26786151528	0.20965966582
PKHO1_HUMAN	R.RADS*DRIQPSADR.A	3	599.295	4.93949	1	1.62797e-11	1071.96	941.233	1110.26	890.6436	716.1804	1072.7764	0.85789536553	0.26753604412	0.20965966582
ZN148_HUMAN	K.QPLEQNQTIS*PLSTYEESK.V	3	910.795	2.68053	1	2.49837e-15	524.848	547.052	429.991	563.6862	704.9582	503.0478	1.1796402138	0.26683518291	0.20958404243
FHOD3_HUMAN	R.GSIS*PDAEPNDKVPETAPVQPK.T	3	1015.21	4.86981	1	1.49598e-15	815.371	744.143	936.196	1160.3592	856.968	903.1326	1.1701925321	0.26664182544	0.20958404243
PDCD4_HUMAN	R.SGLTVPT*SPK.G	3	508.956	6.11607	1	3.36605e-10	1978.52	1708.12	1719.97	1916.145	2361.763	1842.5474	1.1320336926	0.2669865191	0.20958404243
ABL1_HUMAN	R.S*SSFREMDGQPER.R	3	612.275	5.8815	1	1.7047e-11	903.376	1046.1	1052.87	1135.134	1122.22	998.2508	1.0843565609	0.26642689109	0.20958404243
MAP4_HUMAN	N.GGHGVEGSDTTGS*PTEFLEEK.M	3	891.425	4.17664	1	2.2142e-14	2364.47	1801.61	2570.54	2164.5162	1848.6024	1677.8066	0.84477503706	0.26691657305	0.20958404243
SYHM_HUMAN	R.DLS*PQHMVVR.E	3	497.587	4.64185	2	8.7643e-13	3525.5	3350.54	3277.15	3767.2866	3500.3062	3398.7596	1.0505420908	0.26566666365	0.20915775001
XXX_SDK1_HUMAN	K.NCIDEDS*Y*HLGGPS*PR.P	3	762.627	5.84243	1	2.87335e-10	635.12	296.899	642.635	629.6598	663.13	743.2948	1.2930366772	0.26542243361	0.20908774436
SRRM1_HUMAN	R.APQTSSS*PPPVR.R	2	767.384	2.07995	19	4.98424e-13	88957	71086.5	84564.3	96464.0754	80160.1746	99124.9316	1.1273112878	0.26436415315	0.20837600529
SLAI2_HUMAN	K.S*SRSDSNFQVPNGGIPR.M	3	709.681	4.98824	1	3.07777e-11	662.688	737.826	843.987	863.478	770.251	843.316	1.1036063972	0.26416239142	0.20837600529
ZN423_HUMAN	K.AEQSPVS*SDVEVSS*PKR.Q	3	807.39	2.11668	1	9.56106e-10	5198.65	4607.62	4002.59	3751.7634	3919.6084	4517.6242	0.88269390941	0.26429644227	0.20837600529
SRRM1_HUMAN	R.VS*VSPGR.T	2	505.766	1.60905	1	6.5719e-10	7225.94	4678.37	4018.58	5692.1634	6612.9364	9323.5448	1.3583358874	0.2638052702	0.20830135047
RBM15_HUMAN	K.LKS*PSQKQDGGTAPVASASPK.L	4	763.435	4.15732	1	6.45021e-11	374.286	448.507	572.067	358.0038	298.9186	453.0372	0.79574976731	0.26368519664	0.20830135047
XXX_MYO1F_HUMAN	R.RS*AGLS*TSPPGRPPR.H	3	642.996	15.8394	1	1.29732e-10	462.291	472.512	644.516	594.7326	559.0696	752.1202	1.2068002226	0.26340532303	0.20822981
MAP1B_HUMAN	H.SSS*SPPIDAASAEPYGFR.A	3	716.669	4.00277	2	5.51676e-16	1927.63	1294.98	1619.29	1751.211	1892.471	1946.491	1.1545413594	0.26310554147	0.20822981
PININ_HUMAN	K.SLS*PGKENVSALDMEK.E	3	824.774	2.64719	3	2.84754e-15	12806.3	10948.6	10645.3	11017.5912	10635.585	9704.0176	0.91153916627	0.26332202554	0.20822981
FLCN_HUMAN	R.AHS*PAEGASVESSSPGPK.K	3	745.035	2.02076	2	6.22792e-17	2577.59	2301.91	2302.38	2807.7588	2288.3086	2949.6448	1.1202783993	0.26253280044	0.20790630579
UBP2L_HUMAN	R.YPS*SISSSPQKDLTQAK.N	3	868.804	3.65311	1	2.21238e-13	1643.46	1257.08	1755.72	1916.145	1961.8446	1555.2316	1.1668619375	0.26169961691	0.20736846328
F122B_HUMAN	K.RIDFTPVS*PAPSPTR.G	3	650.676	3.37691	1	9.96708e-12	1290.39	1260.87	1390.65	1323.3528	1222.1996	1106.1168	0.92637086832	0.26136422157	0.20722465217
RPB1_HUMAN	K.Y*SPTSPTYSPTTPK.Y	3	689.015	2.79037	1	3.13708e-10	603.311	629.173	796.942	769.3686	889.6144	696.226	1.1605295132	0.26007500291	0.20632401109
CNDH2_HUMAN	K.ES*RSPQQSAALPR.R	2	868.441	3.09239	1	2.14231e-10	2094.09	2198.32	2261.92	2446.8444	2163.8442	2319.119	1.0572866151	0.259483248	0.20597591996
PLEC_HUMAN	R.SS*SVGSSSSYPISPAVSR.T	3	688.668	2.5259	1	3.09589e-17	586.346	668.339	790.356	1290.366	859.0084	662.8856	1.3751610298	0.25903609395	0.20575483143
DDX24_HUMAN	K.AQAVS*EEEEEEEGKSSSPK.K	4	705.097	2.17537	2	7.83086e-17	2674.08	2327.18	3218.82	3562.5744	3907.366	2600.5512	1.2251089628	0.25903472304	0.20575483143
MECP2_HUMAN	R.GGS*LESDGCPKEPAK.T	3	767.057	-1.11399	1	1.63326e-11	3627.29	3660.07	3470.98	3509.2134	4659.2534	3935.1478	1.1250452091	0.25848814845	0.20575483143
SLTM_HUMAN	K.DGQDAIAQS*PEKESK.D	3	790.744	1.50471	4	2.39959e-11	71509.8	63998.8	61989.3	73444.14	64757.195	82401.7792	1.1169895685	0.25905188918	0.20575483143
ADCY6_HUMAN	R.DAEPPS*PTPAGPPR.C	2	849.409	3.16764	4	1.39203e-16	8164.31	7797.7	9419.35	8949.1248	8815.5482	10468.8856	1.1123735439	0.25864726305	0.20575483143
RRP1B_HUMAN	K.HHLQPENPGPGGAAPS*LEQNR.G	3	839.075	2.18224	1	1.96274e-15	645.723	281.738	681.212	583.0902	803.9176	804.092	1.3620546134	0.25810730457	0.20561110973
ZN768_HUMAN	R.S*PGYESESSRYESQNTELK.T	3	910.431	1.22348	2	1.01584e-11	7527.07	8328.33	7261.87	8294.2398	8331.9734	7882.0628	1.060171784	0.25753054023	0.2052731216
CTND2_HUMAN	R.T*GSQHGPQNAAAATFQR.A	3	684.657	-1.36707	1	1.181e-15	1871.43	1963.32	1939.19	2551.626	1830.2388	2224.9814	1.144251074	0.25737148523	0.20526786149
CAF1A_HUMAN	K.LNSEAS*PSREAINGQR.E	3	680.004	2.24393	1	2.16071e-15	4975.99	5249.43	4720.5	4890.7782	4699.0412	4700.9964	0.95616898595	0.25730827451	0.20526786149
MAP1B_HUMAN	R.ESS*PLYSPTFSDSTSAVK.E	3	814.405	2.71761	3	6.73179e-15	8500.43	5862.18	7896.03	10861.389	8618.6496	7680.0592	1.2202050639	0.25670841336	0.2049819082
CABIN_HUMAN	R.KLDPEEEDDS*FNNYEVQSEAK.L	3	1085.19	2.8122	1	2.35823e-15	552.416	500.306	555.131	619.9578	551.9282	551.0972	1.0716044625	0.25578257442	0.20436382294
UBL7_HUMAN	R.DMPGGFLFEGLS*DDEDDFHPNTR.S	3	974.083	0.0626591	1	9.12493e-23	3370.69	2107.35	3259.28	3486.8988	3164.6604	3916.5164	1.2095325084	0.25426289439	0.2033097446
PRC2B_HUMAN	R.REGPGS*EPDSQVDGGLSGASLGEK.K	3	956.47	1.85058	2	7.07058e-17	1663.61	1499.66	1693.62	1784.1978	1600.6938	2086.7168	1.1265670713	0.25408220291	0.2033097446
TRI25_HUMAN	R.ASAPS*PNAQVACDHCLK.E	3	788.714	1.97334	1	1.97843e-17	4643.05	4612.67	4469.27	5325.4278	5552.9486	4343.0774	1.1090310726	0.25431224704	0.2033097446
SMRC1_HUMAN	R.KHS*PSPPPPTPTESR.K	3	718.377	2.22312	2	2.26933e-15	2624.24	2572.28	4012.94	3750.7932	3326.8722	4378.379	1.2439426601	0.25356510282	0.20307420194
SVIL_HUMAN	R.LPS*PTVAR.S	2	575.318	5.41059	1	1.36026e-10	5436.16	4765.54	5440.28	4435.7544	4511.3244	5285.434	0.9098916316	0.25301864743	0.20275716484
NPM_HUMAN	V.AVEEDAES*EDEEEEDVK.L	3	830.698	3.89417	1	9.78865e-13	559.838	587.481	571.126	639.3618	904.9174	577.5734	1.2347510311	0.25282102823	0.2027194649
QSOX2_HUMAN	R.DNLLDTYSADQGDS*SEGGTLAR.G	3	865.39	3.73806	1	9.44639e-11	522.728	319.64	616.289	672.3486	588.6554	570.7092	1.2557526866	0.25212627649	0.20231470466
ARI1A_HUMAN	R.GPS*PS*PVGSPASVAQSR.S	2	985.454	1.48647	1	3.74798e-12	924.582	751.723	989.827	1109.9088	1085.4928	879.5982	1.1533564325	0.25200456381	0.20231470466
AFAD_HUMAN	R.S*QEELREDKAYQLER.H	4	608.813	2.57358	2	7.86314e-10	5224.1	4176.8	4617.94	3562.5744	4463.375	4333.2714	0.88161535412	0.25216594338	0.20231470466
ZCH18_HUMAN	R.DSGSDQDLDGAGVRAS*DLEDEESAAR.G	3	992.099	2.09173	1	6.83843e-10	642.542	688.553	933.373	954.6768	1132.422	750.159	1.252946962	0.25170761347	0.20230866969
ZC3HD_HUMAN	R.S*KLSPSPSLR.K	3	537.308	3.25674	2	2.38244e-10	8233.23	6730.13	7654.22	7095.0726	6931.2388	6798.4998	0.9207354908	0.25135833025	0.20214863122
CTND2_HUMAN	R.GGS*APEGATYAAPR.G	2	807.378	0.529177	1	3.17972e-13	2294.49	2365.08	2751.19	2206.2348	2044.4808	2431.888	0.90174267555	0.25104266405	0.20210967958
BCLF1_HUMAN	K.KAEGEPQEES*PLKSK.S	5	531.5	1.75375	6	3.58174e-14	73660.1	85380.6	95396.9	73008.5202	67862.6838	82782.252	0.87901108402	0.25115975738	0.20210967958
IF2P_HUMAN	K.WDGS*EEDEDNSK.K	2	974.915	2.29967	2	4.47497e-13	10687.8	6833.73	5918.26	7888.6962	10749.8474	14527.589	1.4149485289	0.25055202842	0.20188821852
ADAS_HUMAN	R.RAAS*AATAAPTATPAAQESGTIPK.K	3	926.494	0.230572	1	1.14277e-18	1086.81	1354.36	1535.55	1544.5584	1374.2094	1718.0112	1.1659804355	0.25040566921	0.20188821852
PWP2A_HUMAN	R.S*PEAVGPELEAEEK.L	3	675.009	3.49289	3	2.82587e-17	15678.7	13678.8	16105.4	16130.5452	15875.3322	16581.946	1.0687363112	0.25058463216	0.20188821852
CHAP1_HUMAN	R.KPSGS*PDLWK.L	3	628.022	3.74169	2	1.21843e-13	6588.7	5697.93	4932.2	5301.1728	4828.6066	5083.4304	0.88352138321	0.25037115812	0.20188821852
CECR2_HUMAN	K.ELPPELSHLDPNS*PMREEK.K	3	919.467	5.11136	1	3.03872e-10	13725.6	13507	8743.78	17655.6996	13532.953	13427.3558	1.2401473583	0.24962571263	0.20159822702
SMC4_HUMAN	R.EEGPPPPSPDGAS*SDAEPEPPSGR.T	3	890.06	2.24009	2	1.41631e-15	772.959	571.057	943.723	1008.0378	773.3116	1081.6018	1.251433053	0.24903780222	0.20143334568
DPOD3_HUMAN	R.VALS*DDETKETENMR.K	3	759.371	2.77275	2	7.36759e-16	4143.65	4301.88	3779.6	4225.221	4506.2234	4224.4248	1.0597739915	0.24927192926	0.20143334568
RPB1_HUMAN	K.YSPTS*PTYSPTTPK.Y	2	1033.02	1.78187	2	3.25835e-16	3633.65	2933.61	3481.33	3116.2824	2964.7012	3087.9094	0.91245541453	0.24904021621	0.20143334568
B3A2_HUMAN	R.TSPSS*PAPLPHQEATPR.A	3	694.683	6.67743	1	3.07257e-14	1507.75	1226.76	1062.28	1122.5214	794.7358	1169.8558	0.81308626424	0.24912644923	0.20143334568
NSF1C_HUMAN	K.LGSTAPQVLSTSS*PAQQAENEAK.A	3	951.489	3.94505	1	1.62163e-14	381.708	430.819	362.247	520.9974	372.373	478.5328	1.1678019064	0.24840022624	0.20121203363
KC1D_HUMAN	R.GAPVNIS*SSDLTGR.Q	2	841.92	0.797448	1	5.2616e-13	4025.96	3566.58	4219.94	3980.7306	4279.739	4780.425	1.1039935259	0.2482495904	0.20121107996
ZC3HD_HUMAN	R.S*LS*PSHLTEDR.Q	3	544.243	3.92516	1	6.29785e-14	648.904	750.46	783.77	850.8654	862.069	718.7798	1.1138644835	0.24807366729	0.20118962228
BAG6_HUMAN	R.ASPEPQRENAS*PAPGTTAEEAMSR.G	3	931.763	0.458536	2	3.2146e-16	2381.43	2059.34	2983.59	2920.302	3152.418	2617.2214	1.1704618373	0.24779701233	0.20108638704
CDK12_HUMAN	K.ESKGS*PVFLPR.K	3	585.661	4.42919	1	3.20197e-11	3206.35	3038.48	2515.03	2661.2586	2787.1864	2179.8738	0.87082756977	0.24714511633	0.20067833364
RAM_HUMAN	K.RPPES*PPIVEEWNSR.A	3	701.35	4.56884	2	3.77437e-17	834.456	535.682	779.065	749.9646	990.6142	876.6564	1.2177701789	0.24680666625	0.20052446425
GFPT1_HUMAN	R.VDS*TTCLFPVEEK.A	3	688.346	3.63545	1	4.09236e-11	9184.32	3368.22	2856.57	7076.6388	10361.1512	7295.664	1.6051183574	0.24616569281	0.20021253824
MY18A_HUMAN	K.SLAPDRS*DDEHDPLDNTSRPR.Y	3	901.419	2.87954	3	9.14684e-10	4284.67	5606.97	5074.27	5947.326	6436.4418	4951.0494	1.1582864775	0.24627402425	0.20021253824
HTSF1_HUMAN	R.S*DSVSASER.A	2	623.782	4.01174	1	3.52638e-11	1827.96	1466.81	1276.8	1769.6448	1715.9764	3255.592	1.4745960897	0.24393820763	0.19878031313
IF4B_HUMAN	R.ERHPS*WRSEETQER.E	4	534.754	4.00963	2	5.09105e-11	1780.24	939.97	1699.27	2245.0428	1469.088	2215.1754	1.3416302244	0.24413903058	0.19878031313
MARCS_HUMAN	K.AEDGAT*PSPSNETPK.K	2	1019.99	2.03452	1	6.1119e-13	7745.49	7929.1	8275.22	7852.7988	8613.5486	9129.386	1.0687240657	0.24403385818	0.19878031313
ZC3HD_HUMAN	K.EVS*PEVVR.S	2	612.317	2.69134	2	7.44789e-10	45494.3	40296.1	42972.8	46908.1998	44554.1744	44321.1588	1.0545211055	0.24372409284	0.19878031313
ZBT34_HUMAN	R.SRIES*PERTDVYVEQK.L	4	619.324	1.94698	2	9.60136e-13	3101.38	2881.82	3174.6	2639.9142	3107.5292	2717.2426	0.92431541476	0.24421699345	0.19878031313
UIF_HUMAN	R.LVGATATS*SPPPK.A	3	588.662	0.311054	1	2.34013e-10	813.25	1152.22	979.477	1075.9518	1179.3512	1110.0392	1.1427510532	0.24328787625	0.19877915084
ACINU_HUMAN	R.S*QEQEVLER.G	2	713.844	-1.88827	3	4.84876e-12	235427	202067	246955	239608.3536	245052.04	260838.6194	1.0891958152	0.24347731471	0.19877915084
ZCH18_HUMAN	K.SQDQDS*EVNELSR.G	2	908.4	-1.34379	1	4.05757e-12	6688.37	6025.15	6742.49	6185.025	6284.432	5964.0092	0.94744298221	0.24335494637	0.19877915084
SOX3_HUMAN	K.SEPS*SPPPAIASHSQR.A	3	652.993	4.70038	6	3.29039e-15	7315.01	7048.51	10892.8	6667.2144	6207.917	7165.2442	0.79347971139	0.2427893877	0.19857878983
MY18A_HUMAN	R.S*TSFRQGPEESGLGDGTGPK.L	3	849.085	2.65969	1	9.59877e-10	3530.8	3123.12	3027.82	3563.5446	3359.5186	3438.9642	1.0702649937	0.24198822677	0.19804383814
WDR26_HUMAN	K.RLS*QSDEDVIR.L	3	542.942	3.67226	1	5.39886e-13	3329.34	2336.03	1996.59	2753.4276	3141.1958	4100.8692	1.3045610637	0.24128009379	0.19758440554
FLNA_HUMAN	R.RAPS*VANVGSHCDLSLK.I	3	783.745	2.10266	1	1.00756e-14	1231.01	1257.08	782.829	1421.343	2009.794	1105.1362	1.3868492844	0.24081906676	0.19748601317
4ET_HUMAN	R.SSS*PVGLAK.W	2	692.388	3.26162	1	1.91873e-11	26690.9	19716.6	20264.2	23247.9324	25706.9996	30304.4624	1.1888008834	0.24066130817	0.19748601317
SRSF6_HUMAN	R.S*NSPLPVPPSK.A	3	554.31	4.78981	2	2.80185e-10	1354	1231.82	1155.43	1651.2804	1195.6744	1495.415	1.1606755968	0.24094550312	0.19748601317
LARP6_HUMAN	K.S*PGTSPLLSR.K	2	662.35	4.97609	1	9.65782e-10	3135.31	3503.41	2962.89	3385.0278	3582.9424	3354.6326	1.0750908905	0.2410132587	0.19748601317
MAP1B_HUMAN	R.S*PDEEDYDYESYEK.T	3	769.662	3.40997	1	3.74863e-14	1137.7	656.968	933.373	1091.475	1101.816	1111.0198	1.2112386657	0.24030211568	0.19738385081
FARP1_HUMAN	K.VSAGEPGSHPS*PAPR.R	3	585.622	4.2471	2	2.12644e-12	2689.98	1910.26	2472.69	1545.5286	1571.108	2424.0432	0.78336447155	0.24016091228	0.19738385081
PRC2A_HUMAN	K.EGPEPPEEVPPPT*TPPVPK.V	3	844.775	2.97472	2	7.38005e-10	3290.11	3373.28	2911.14	4108.797	3369.7206	3310.5056	1.1268458354	0.2399635464	0.19734656811
PRC2C_HUMAN	K.QPS*PEEIRER.E	3	517.261	7.19786	1	3.02715e-11	760.235	629.173	742.37	808.1766	842.6852	713.8768	1.109279745	0.23966687918	0.19722306728
SHRM3_HUMAN	K.SMS*AEDLLER.S	2	730.34	2.17285	1	2.30168e-11	9074.05	7911.41	8294.97	8673.588	9256.2746	8936.2078	1.0627219409	0.23793907464	0.19595962763
SEPT9_HUMAN	R.SFEVEEVETPNS*TPPRR.V	3	761.703	3.36547	1	1.38258e-10	849.3	808.576	634.167	686.9016	709.039	562.8644	0.85461096736	0.23798596859	0.19595962763
SRRM2_HUMAN	K.RVPS*PTPAPK.E	3	529.973	2.86234	4	6.09878e-12	27970.7	21923.8	26517.4	25887.8466	28953.276	34160.1816	1.1647574367	0.23766089976	0.19593179226
LARP1_HUMAN	R.HS*SNPPLESHVGWVMDSR.E	3	782.029	-0.312189	1	8.27725e-12	1392.17	1286.14	1309.73	1256.409	1326.26	1119.8452	0.9284026403	0.23766109347	0.19593179226
RBMX_HUMAN	R.DSYSSS*RSDLYSSGR.D	2	988.433	1.66634	2	7.23184e-16	9845.95	7969.53	9025.11	10450.0242	9102.2244	10110.9666	1.1051627346	0.23713991046	0.19574184716
CING_HUMAN	R.SHS*QASLAGPGPVDPSNR.S	3	696.002	0.263082	1	6.22994e-17	1903.24	1556.51	1715.26	1775.466	1878.1882	2208.3112	1.1327451861	0.23654662073	0.19537191093
MAP1S_HUMAN	R.T*PS*PESHRSPAEGSER.L	3	704.97	2.74886	2	1.13314e-17	957.451	699.924	1146.02	1020.6504	1107.9372	1375.7818	1.250046738	0.2360086143	0.19504721463
MFAP1_HUMAN	K.IVEPEVVGES*DSEVEGDAWR.M	3	837.723	2.62291	1	2.63018e-12	3227.55	5139.51	4940.67	6241.2966	5569.2718	4669.6172	1.2383919142	0.23581546545	0.19500729442
SCRIB_HUMAN	R.QSPAS*PPPLGGGAPVR.T	2	898.97	3.90395	2	7.97937e-17	15811.2	15755.9	13330.7	16154.8002	15518.2622	17238.948	1.0894095211	0.23569343984	0.19500729442
MBB1A_HUMAN	K.NQKPSQVNGAPGS*PTEPAGQK.Q	3	953.84	-1.99387	2	5.10705e-13	4934.64	5902.6	5327.38	4847.1192	4855.1318	5193.2576	0.92148850692	0.23560491204	0.19500729442
NIPA_HUMAN	R.SWDSSS*PVDRPEPEAASPTTR.T	3	861.066	2.19739	1	3.57881e-17	3371.75	3001.84	2654.28	2835.8946	2729.035	2505.433	0.89393859658	0.23564822972	0.19500729442
XXX_DAPLE_HUMAN	R.PAVS*PPAEAET*LR.F	3	576.6	-12.2142	3	4.29606e-10	675.411	1548.93	2142.43	2368.2582	1518.0576	3086.9288	1.5968888941	0.23509766161	0.19489257038
RSF1_HUMAN	R.IES*DEEEDFENVGK.V	3	726.335	4.27641	3	2.36563e-11	1713.44	1834.46	1492.27	1823.976	1743.5218	2225.962	1.1494574487	0.23491699994	0.19486279786
LKAP_HUMAN	R.SKS*PVGNPQLIQFSR.E	3	732.739	3.16531	1	3.96081e-18	3149.09	3787.67	3263.98	3265.6932	2998.3678	3042.8018	0.91237077428	0.23481801152	0.19486279786
SGTA_HUMAN	R.SPART*PPSEEDSAEAER.L	3	713.325	1.39755	1	6.18384e-17	819.612	490.199	842.106	919.7496	756.9884	1267.9158	1.3683865815	0.23420846462	0.19451476634
PCM1_HUMAN	R.VTNDIS*PESSPGVGR.R	3	608.631	3.40962	1	2.32168e-11	1549.1	818.683	1287.15	1617.3234	1283.4116	2042.5898	1.3525077493	0.23369477689	0.19420795143
PARD3_HUMAN	R.ESVSTAS*DQPSHSLER.Q	2	1019.97	1.49601	1	2.90567e-10	2147.11	1716.96	2270.39	2572.0002	2116.915	2341.6728	1.146081029	0.23356729746	0.19420795143
SRRM2_HUMAN	K.SATRPS*PS*PERSSTGPEPPAPTPLLAER.H	4	819.399	2.70971	2	1.52051e-11	300.065	358.806	468.568	604.4346	334.6256	859.9862	1.595693318	0.23314642906	0.19409915805
XXX_IQEC2_HUMAN	R.T*GEERSGDER.T	2	722.818	1.43549	1	5.24793e-10	2599.86	2545.75	3109.67	2828.133	3065.701	3343.846	1.1190024771	0.23327553272	0.19409915805
RSRC2_HUMAN	K.EQSEVSVS*PR.A	3	476.234	6.9208	1	5.25446e-10	721.004	448.507	460.1	590.8518	725.3622	737.4112	1.260193429	0.23274643719	0.19389860332
TLE3_HUMAN	R.ESSANNSVS*PSESLR.A	2	936.931	3.08398	5	1.23974e-12	17028.4	15908.7	18031.4	17548.9776	17690.268	18859.8798	1.0614215332	0.23159833252	0.19306159019
ZN609_HUMAN	R.LVEPHS*PSPSSK.F	3	601.656	2.99265	1	2.50755e-14	2806.61	2679.67	2982.65	3309.3522	2930.0144	2899.6342	1.0791199865	0.23131513596	0.19294498861
HTSF1_HUMAN	R.RS*DSVSASER.A	2	701.833	4.87008	1	1.90302e-12	3584.87	1759.92	1818.76	2766.0402	3276.8824	5600.2066	1.625329463	0.23094445467	0.19275522232
DEP1B_HUMAN	R.QIS*PEEFEYQR.S	2	867.903	3.0943	1	1.30544e-13	2443.99	2252.64	2482.09	2539.9836	2643.3382	2410.3148	1.0577969671	0.23060341179	0.19258998334
AN32A_HUMAN	R.NRT*PSDVKELVLDNSR.S	3	794.428	2.65061	1	3.59148e-10	4605.94	4108.58	4099.5	3328.7562	3111.61	4460.7494	0.85071776804	0.22985595465	0.19208489358
ZN318_HUMAN	K.NS*PPFLK.S	2	670.876	5.5497	1	4.05248e-10	3127.89	3234.3	2940.31	2834.9244	3120.7918	2730.971	0.93380121465	0.22928418219	0.19172608852
SRRM2_HUMAN	R.SGS*SQELDVKPS*ASPQER.S	3	840.733	2.68612	1	4.01353e-10	2165.13	1519.87	2415.29	2292.5826	2673.9442	2373.052	1.2031518289	0.22860871255	0.19149926305
MCM2_HUMAN	R.RGLLYDS*DEEDEERPAR.K	3	787.031	1.72444	3	2.92787e-15	2995.35	2246.33	2500.91	3660.5646	2751.4794	2866.2938	1.1983514446	0.22874867916	0.19149926305
SMAP_HUMAN	K.RSAS*PDDDLGSSNWEAADLGNEER.K	3	967.427	4.10088	1	2.18489e-14	1403.84	1503.45	1564.72	1479.555	1002.8566	1351.2668	0.85726263098	0.22887067497	0.19149926305
MICA3_HUMAN	K.GKS*EEELEASK.S	3	658.688	4.63311	1	1.94751e-11	3581.69	2552.07	3001.47	2980.4544	3932.871	4492.1286	1.2485127362	0.22832162678	0.19139672816
RBMX_HUMAN	R.DGYGGSRDS*YSSSR.S	3	601.591	3.47576	2	8.59951e-13	10345.3	11091.4	12526.2	12646.557	11521.1186	13339.1018	1.1043443315	0.2281062603	0.19133532047
SVIL_HUMAN	R.QAHDLS*PAAESSSTFSFSGR.D	3	797.699	0.755115	2	2.64863e-25	1299.93	1082.73	1912.85	1912.2642	1878.1882	1631.7184	1.262287635	0.22764001787	0.19116050005
STRN_HUMAN	R.DVDELPSLQPSVGS*PSRPSSSR.L	3	869.429	2.52726	1	4.55592e-11	1679.52	1492.08	1672.92	1693.9692	1733.3198	1686.632	1.0556114355	0.22775584459	0.19116050005
TE2IP_HUMAN	K.YLLGDAPVS*PSSQK.L	3	667.358	4.36713	3	4.65232e-12	3259.36	2650.61	2517.85	2377.9602	2317.8944	2658.4066	0.872616867	0.22746744752	0.19115678966
SRSF9_HUMAN	R.GS*PHYFSPFRPY.-	3	588.613	3.1454	2	1.26658e-11	66691.8	50971.9	50911.2	54754.2072	44150.1752	41112.6356	0.83059261593	0.22744081914	0.19115678966
SYNE2_HUMAN	R.QQS*VESLAEEVK.D	3	628.997	3.29922	1	9.69355e-12	198.276	151.608	241.811	224.1162	313.2014	223.5768	1.2859562538	0.22716267407	0.1911392957
TP53B_HUMAN	R.SNVSSPATPTASSS*SSTTPTRK.I	3	897.122	4.08207	1	8.26605e-11	2294.49	1845.83	2097.27	2706.858	2068.9656	2426.985	1.1547435836	0.22711956501	0.1911392957
MARCS_HUMAN	K.AEDGATPSPS*NETPKK.K	3	799.416	2.51896	2	1.32134e-10	11892.3	6880.48	9142.73	6414.9624	6518.0578	8270.3804	0.75955581923	0.2270553261	0.1911392957
ACINU_HUMAN	Q.EAVVDLHADDS*RISEDETER.N	3	865.733	3.40676	2	1.28016e-15	2086.67	2095.98	1756.66	2146.0824	2118.9554	2989.8494	1.2215031059	0.22622807324	0.19089972973
ACLY_HUMAN	K.AKPAMPQDSVPS*PR.S	3	673.689	2.29516	2	1.45366e-10	8027.53	5634.76	6122.44	7612.1892	7539.278	7775.1774	1.1588049342	0.22644120455	0.19089972973
DCLK1_HUMAN	R.SKS*PASTSSVNGTPGSQLSTPR.S	3	895.461	0.575841	1	1.57739e-16	853.542	827.527	1105.56	612.1962	703.938	922.7446	0.8034371315	0.22645255923	0.19089972973
RBM39_HUMAN	K.DKS*PVREPIDNLTPEER.D	3	845.108	2.75326	7	3.66134e-12	23727.4	10493.8	11431.9	20952.4392	20300.9598	23066.6538	1.4088859732	0.22534075379	0.19032000005
HUWE1_HUMAN	R.GSGTAS*DDEFENLR.I	3	602.931	3.33322	6	7.56637e-16	123260	97063.2	102343	96901.6356	93648.2388	97356.9098	0.89227565212	0.22506165504	0.19020359218
CABL1_HUMAN	R.RNT*IDSTSSFSQFR.N	3	652.315	4.11697	1	6.10264e-16	1020.01	644.334	819.524	1182.6738	834.5236	1127.69	1.2661257761	0.22362786531	0.18911059201
PGRC1_HUMAN	K.EGEEPTVYS*DEEEPKDESARK.N	3	1064.52	5.27493	1	6.87805e-16	1498.2	1540.08	2266.63	2150.9334	2137.319	2096.5228	1.2035580729	0.2233210355	0.18896980584
KDIS_HUMAN	R.VPKS*PEHSAEPIR.T	3	662.36	2.02726	1	4.1719e-14	3292.23	2459.84	2897.03	3278.3058	3293.2056	3138.9006	1.1227074847	0.22280794382	0.18865422904
FA53C_HUMAN	R.RFS*LS*PSLGPQASR.F	3	631.309	4.15727	2	2.09982e-14	642.542	751.723	495.854	658.7658	806.9782	811.9368	1.2050461794	0.22261294723	0.18860773742
WIPF2_HUMAN	R.QPPGVPNGPSS*PTNESAPELPQR.H	3	889.101	2.02513	2	1.08268e-18	2318.88	1802.87	2054.93	2349.8244	2110.7938	2667.232	1.153994978	0.22205255926	0.18825142086
AIF1L_HUMAN	K.ANESS*PKPVGPPPER.D	3	700.704	3.83266	1	2.45486e-10	6364.98	5705.51	4702.62	7237.692	6845.542	5645.3142	1.1762007215	0.22123989463	0.18768064678
LSR_HUMAN	R.SRS*RDDLYDQDDSRDFPR.S	4	638.79	2.99509	2	2.32724e-12	1215.1	908.385	1082.98	1587.2472	1141.6038	1198.2932	1.2247584356	0.221066311	0.18765163422
ZN462_HUMAN	R.GVEGPQGS*PRPPAPIQQLNR.S	3	803.09	0.628447	2	5.01597e-10	3684.54	3049.85	3584.83	2779.623	3062.6404	3354.6326	0.89123953188	0.2201539278	0.18699507415
TR150_HUMAN	K.EKGSFS*DTGLGDGK.M	3	722.377	1.85883	2	7.80392e-12	8291.55	7071.25	6991.83	6568.254	7176.0868	6577.8648	0.90908287577	0.21983264387	0.18684005737
PALM_HUMAN	K.ENAAAPS*PVRAPAPSPAKEER.K	3	895.139	2.3183	1	1.6396e-10	670.11	545.789	610.644	589.8816	809.0186	755.062	1.1792565462	0.21961794794	0.18677550554
SRSF9_HUMAN	R.STSY*GYSR.S	2	615.277	4.96	1	9.03848e-11	23089.1	18486.1	25678.1	24175.4436	25592.7372	35338.8628	1.2654708362	0.21942284703	0.1867275387
FRM4A_HUMAN	R.AAGALGSAS*SGSMPNLAAR.G	3	666.663	3.11282	1	5.33647e-12	601.19	535.682	507.145	485.1	887.574	838.413	1.3449296868	0.21898292005	0.18647103012
SRC8_HUMAN	Q.TPPVSPAPQPT*EERLPSSPVYEDAASFK.A	4	884.689	-13.5724	4	4.93279e-13	93403.9	18148.7	26076.1	74957.652	67808.6132	132617.3246	2.0009155599	0.21838979423	0.18641836941
ZYX_HUMAN	K.FTPVASKFS*PGAPGGSGSQPNQK.L	3	1005.2	3.77379	2	1.58192e-14	1410.2	1027.14	1277.74	1297.1574	1582.3302	1444.4238	1.1638794091	0.21878260374	0.18641836941
KAP0_HUMAN	R.EDEIS*PPPPNPVVK.G	3	686.035	6.04986	1	8.18672e-15	872.627	782.045	968.186	1062.369	889.6144	992.3672	1.1225735625	0.21867288649	0.18641836941
RBM39_HUMAN	K.S*PVREPIDNLTPEER.D	3	687.681	3.32832	1	7.93654e-16	1015.77	939.97	919.259	997.3656	990.6142	1021.7852	1.0468761299	0.21873447299	0.18641836941
KIF23_HUMAN	K.YMLTHQELAS*DGEIETK.L	3	835.081	4.09299	1	1.16003e-12	1695.42	1418.8	1828.17	1393.2072	1361.967	1580.7272	0.87728900042	0.21839979291	0.18641836941
TR150_HUMAN	K.FSGEEGEIEDDES*GTENREEK.D	3	975.428	-0.500581	1	6.10594e-11	1550.16	1433.96	1937.31	2171.3076	2273.0056	1605.2422	1.2292269807	0.2179659307	0.18641386926
ZO2_HUMAN	R.AYS*PEYR.R	2	597.775	2.14419	1	2.79043e-10	34735.4	27890.8	37020.7	38191.923	38449.2976	35643.8294	1.1268293593	0.21806007624	0.18641386926
VIME_HUMAN	R.SLYASS*PGGVYATR.S	3	579.954	5.2483	2	1.60915e-15	1908.54	2064.4	1881.8	2143.1718	1944.5012	2418.1596	1.1112086086	0.21808499098	0.18641386926
ARI1A_HUMAN	R.SNS*VGIQDAFNDGSDSTFQKR.N	3	937.786	3.12406	1	7.26048e-13	1067.72	962.711	1376.54	1151.6274	1445.6234	1619.9512	1.2378161519	0.21741175652	0.18619304895
ZN608_HUMAN	K.ASS*PSDIISSK.D	3	543.957	2.10729	2	1.15302e-13	14239.8	14596.1	13221.5	13185.018	13377.8826	13607.7862	0.95513920304	0.21705307066	0.18600419164
PRP4B_HUMAN	K.SINEENGEVS*EDQSQNK.H	3	815.713	2.61886	1	1.65468e-13	1772.82	1082.73	1767.95	2020.9266	1663.9462	2111.2318	1.2536166219	0.21680127084	0.18590675294
GPTC8_HUMAN	K.QEPGGSHGS*ETEDTGR.S	2	976.915	1.7487	1	2.85268e-14	805.828	394.181	546.663	781.011	673.332	885.4818	1.3395904909	0.21651358902	0.18589378893
SENP3_HUMAN	K.NHLS*PQQGGATPQVPSPCCR.F	3	834.051	1.26844	1	1.20469e-19	512.125	447.244	550.427	383.229	390.7366	510.8926	0.85101500535	0.216648072	0.18589378893
TLE4_HUMAN	K.KDAPIS*PASIASSSSTPSSK.S	3	895.818	2.52094	1	1.03552e-19	988.2	727.718	820.465	622.8684	798.8166	711.9156	0.84119818191	0.21659302711	0.18589378893
SYEP_HUMAN	K.EYIPGQPPLSQS*SDSSPTR.N	3	785.709	1.55364	1	1.36199e-11	765.537	616.539	736.725	1077.8922	637.625	1086.5048	1.3224567391	0.21587194502	0.18565195799
MPDZ_HUMAN	K.KNSSQSLMVPQS*GSPEPESIR.N	3	932.807	2.42098	1	8.42384e-10	566.2	373.966	457.277	352.1826	356.0498	423.6192	0.80994415519	0.2159525305	0.18565195799
PHRF1_HUMAN	R.GAVAAEGAS*DTEREEPTESQGLAAR.L	4	703.581	0.936536	2	4.0601e-14	5572.94	5215.32	6621.11	2975.6034	4711.2836	5725.7234	0.77042500797	0.2157985419	0.18565195799
CAMP2_HUMAN	R.SIS*NEGLTLNNSHVSK.H	3	746.725	4.08687	1	1.66906e-14	666.929	684.763	805.41	705.3354	895.7356	895.2878	1.1572743967	0.21526093781	0.18541260064
TB182_HUMAN	R.DSLGAYAS*QDANEQGQDLGKR.D	4	691.088	3.72091	2	1.36543e-15	3388.72	2438.36	4361.07	4288.284	4092.0222	4282.2802	1.2428736857	0.21395964921	0.18440973759
MSH6_HUMAN	K.SEEDNEIES*EEEVQPK.T	3	810.374	1.19862	3	6.63367e-11	8101.75	6464.82	4999.94	8844.3432	8867.5784	6830.8596	1.2543257747	0.21329411864	0.18401648104
KRI1_HUMAN	K.YVDEENS*DGETSNHR.L	3	687.619	1.10954	1	1.5898e-18	796.285	595.061	1010.53	1037.1438	914.0992	1008.0568	1.2320798936	0.21304096282	0.18401648104
F122A_HUMAN	R.RNS*TTFPSR.H	3	458.899	7.05186	2	1.55267e-11	7060.54	4937.37	6630.52	7031.0394	6831.2592	8244.8848	1.1867444934	0.21333523095	0.18401648104
HABP4_HUMAN	K.SLPAPVAQRPDS*PGGGLQAPGQK.R	3	922.831	3.4826	2	2.32855e-12	5356.64	4544.45	5525.91	5828.9616	5359.1106	5725.7234	1.0963768301	0.21287710965	0.18401648104
F134C_HUMAN	R.GQTPLTEGSEDLDGHS*DPEESFAR.D	3	961.759	2.0731	2	3.29624e-19	3686.66	5072.55	3984.71	4175.7408	2883.0852	3115.3662	0.79835621451	0.2133666873	0.18401648104
ZN423_HUMAN	R.ALEDRNS*VT*SQEER.N	3	674.963	2.47197	3	8.5377e-12	9163.11	8943.61	9060.87	11180.5848	8970.6186	9880.5256	1.1054249195	0.21258111298	0.18392810225
USH2A_HUMAN	S.EPMRT*NGVIK.T	2	841.962	6.23431	1	8.74195e-10	11100.3	10572.1	11871.3	12625.2126	11185.4728	15113.0072	1.1603859392	0.21171043813	0.18329256773
P4K2A_HUMAN	R.VAAAAGSGPS*PPGS*PGHDRER.Q	3	788.025	3.49468	3	2.47851e-12	2916.89	2564.7	3182.12	3920.5782	3386.0438	2897.673	1.1778203223	0.21117025614	0.18294253945
CCNL1_HUMAN	K.GLNPDGTPALSTLGGFS*PASKPS*SPR.E	3	1043.85	1.52025	1	2.82591e-10	28445.7	28652.6	28480.1	39635.5806	34024.6902	27533.2868	1.1824650153	0.21089585125	0.1828224659
BCKD_HUMAN	R.ARSTSAT*DTHHVEMAR.E	3	694.338	13.2592	1	1.25149e-11	2337.96	1859.72	2494.33	2613.7188	2465.8234	2489.7434	1.1310926182	0.21057499945	0.18269017339
UB2J1_HUMAN	R.RLS*TSPDVIQGHQPR.D	3	667.349	0.597475	2	9.44303e-19	4977.05	4565.93	4854.1	5115.8646	5415.2216	4813.7654	1.0658309027	0.21060752869	0.18269017339
HS90A_HUMAN	R.DKEVS*DDEAEEK.E	3	721.024	2.68061	1	1.01758e-12	4046.1	2867.92	2201.71	3008.5902	4802.0814	5093.2364	1.4155651493	0.20980204642	0.18268121779
CAMP3_HUMAN	R.GTEAS*PPQNNSGSSSPVFTFR.H	3	826.052	2.99246	1	2.35432e-17	222.663	221.095	173.126	343.4508	266.2722	202.9842	1.3174401135	0.20996274054	0.18268121779
SEM4D_HUMAN	K.VPTDREDS*QRIDDLSAR.D	3	761.372	2.08429	1	2.1914e-11	2088.79	1859.72	1713.38	2091.7512	2344.4196	1942.5686	1.1266086245	0.21026493609	0.18268121779
ESF1_HUMAN	K.DGT*SPEEEIEIER.Q	2	906.912	3.36501	1	6.30766e-16	4385.4	3919.07	4386.48	4596.8076	4860.2328	4268.5518	1.0815265475	0.210242033	0.18268121779
TF3C3_HUMAN	K.GKLS*AEENPDDSEVPSSSGINSTK.S	3	1072.54	2.52274	4	1.13773e-22	6849.54	6176.76	7256.22	6337.3464	6477.2498	5377.6104	0.89694009148	0.21032582223	0.18268121779
PK1L1_HUMAN	R.LHNMSEAMAVTAYHQY*SK.G	3	874.079	-11.4319	1	6.17306e-10	762.356	771.937	962.541	1033.263	837.5842	1326.7518	1.2806615322	0.20955753326	0.18260294199
BOD1L_HUMAN	K.KEQES*DEEEEEEEEDEPSGATTR.S	3	1074.13	4.54586	1	1.17433e-15	265.075	240.046	437.519	451.143	418.282	370.6668	1.3155525522	0.20925146341	0.18245434761
B2L12_HUMAN	R.LS*SDSFAR.L	2	596.286	3.88965	1	7.43822e-11	5373.6	4744.07	5142.96	5310.8748	5428.4842	5360.9402	1.0550221437	0.20882607996	0.1822014302
I2BPL_HUMAN	R.KAS*PEPPDSAEGALKLGEEQQR.Q	3	1035.55	1.4927	2	3.0792e-10	2313.57	1993.65	2168.77	2228.5494	2408.6922	3086.9288	1.1927389127	0.20779028535	0.18141527474
CC132_HUMAN	K.SAYQEYDS*DSDVPEELKR.D	3	890.418	1.98785	1	1.87028e-15	1721.93	1494.6	1289.97	2006.3736	1825.1378	1522.8718	1.1881458514	0.20773904026	0.18141527474
LMNB1_HUMAN	R.AGGPTT*PLSPTR.L	2	732.379	3.00019	2	1.55525e-10	29622.7	31163	31641.5	30526.3728	33442.156	35403.5824	1.0751391193	0.20774666965	0.18141527474
VAMP2_HUMAN	R.ADALQAGAS*QFETSAAK.L	3	735.375	4.73095	1	2.09309e-11	513.185	667.075	499.618	643.2426	840.6448	605.0302	1.2434934126	0.20691664517	0.18100467324
SRRM2_HUMAN	R.S*LSYSPVER.R	2	673.832	2.83815	1	7.15192e-10	16973.3	14545.5	12562	13185.9882	12655.581	12383.0168	0.8671489292	0.20681548119	0.18100467324
MARCS_HUMAN	K.GEAAAERPGEAAVAS*SPSKANGQENGHVK.V	6	598.646	3.41138	2	4.94699e-14	1819.47	957.657	1446.16	1552.32	2283.2076	1866.0818	1.3500380615	0.20655222237	0.18092100322
MED1_HUMAN	R.SQTPPGVAT*PPIPK.I	3	643.363	3.06805	1	7.94807e-10	946.848	821.21	703.793	1131.2532	1317.0782	790.3636	1.3102306203	0.20591294765	0.18047848344
NAV1_HUMAN	K.VAPGPSSGSTPGQVPGSSALS*SPRR.S	3	882.448	2.55914	2	7.1097e-12	1365.67	1437.75	1191.18	1106.9982	1287.4924	1193.3902	0.89818387096	0.20585955679	0.18047848344
NCOR2_HUMAN	K.S*PGNTSQPPAFFSK.L	3	668.342	4.02923	1	2.87297e-14	726.306	590.008	656.748	824.67	943.685	641.3124	1.2212834724	0.20542110503	0.18037423491
BRD7_HUMAN	R.EREDS*GDAEAHAFK.S	3	700.666	1.7928	1	2.43952e-12	3705.75	3724.5	3266.8	3439.359	3178.9432	3320.3116	0.929098	0.20552605391	0.18037423491
NMT1_HUMAN	R.GGLS*PANDTGAK.K	2	813.419	2.09037	1	8.02682e-14	2413.24	1868.57	3152.01	2736.9342	3141.1958	3549.772	1.2682434984	0.2051833421	0.1803085506
SCRIB_HUMAN	R.RSEACPCQPDS*GSPLPAEEEK.R	3	961.444	2.64512	2	4.39494e-16	1921.26	1927.95	1568.48	1984.059	2220.9754	1903.3446	1.1274872514	0.20503382385	0.18029484153
K1522_HUMAN	R.KPSVGVPPPAS*PSYPR.A	3	725.401	4.45944	1	1.12763e-13	814.31	891.96	779.065	650.034	716.1804	832.5294	0.88468673853	0.20348623395	0.17905093729
HDAC2_HUMAN	R.IACDEEFSDS*EDEGEGGRR.N	3	823.005	3.33727	1	3.40346e-13	1092.11	1102.95	997.354	1308.7998	1489.492	1026.6882	1.1981476572	0.20329374075	0.17899854481
SRRM2_HUMAN	K.VKAQT*PPGPSLSGSK.S	3	741.092	2.63548	1	1.86843e-17	6493.28	5825.54	6846.93	8431.038	7583.1466	6299.3744	1.1642417386	0.20202870667	0.17800112069
WDR44_HUMAN	K.VGNES*PVQELK.Q	3	579.981	4.31557	2	1.41736e-10	8377.43	8462.25	5871.22	10187.1	10660.0698	7652.6024	1.2548940301	0.20115803182	0.17735005915
MARCS_HUMAN	K.AEDGATPS*PSNETPK.K	2	1019.99	0.669878	2	1.95002e-12	13142.4	10239.9	11081	13274.2764	12347.4806	18554.9132	1.2818484631	0.20086602867	0.17725436389
ZN295_HUMAN	K.IQPLEPDS*PTGLSENPTPATEK.L	3	953.821	2.18596	2	3.5454e-13	978.657	1353.1	1140.37	1672.6248	1216.0784	1373.8206	1.2276397787	0.2009178251	0.17725436389
RHG05_HUMAN	R.RT*HSDASDDEAFTTSK.T	3	769.364	2.85596	1	8.35128e-12	2203.3	1211.6	1531.79	2128.6188	2043.4606	2123.9796	1.2727824097	0.20018056035	0.17683568597
ATRX_HUMAN	R.QTQSESSNYDS*ELEKEIK.S	3	961.482	1.90441	1	1.22316e-12	2151.35	2248.85	2753.07	1834.6482	1786.3702	2344.6146	0.83397237637	0.19997017086	0.17679619789
ZFHX3_HUMAN	R.ALQESATGQPEPT*SSPDNKPFK.C	3	1032.87	4.13651	1	1.06537e-12	623.456	667.075	739.547	607.3452	644.7664	413.8132	0.82062067535	0.20000453293	0.17679619789
WDR33_HUMAN	R.SSS*LDGEHHDGYHR.D	3	635.944	5.47064	1	2.97754e-12	1298.87	1138.32	999.236	1789.0488	1556.8252	1102.1944	1.2943876847	0.19928348064	0.17639045417
PRKRA_HUMAN	R.HRAEAPPLEREDS*GTFSLGK.M	4	684.608	4.48785	3	7.41481e-14	3052.6	2380.25	3963.07	3899.2338	4302.1834	3544.869	1.2501475188	0.1979830265	0.17535467446
SRRM1_HUMAN	R.TAS*PPPPPKR.R	3	529.304	3.10063	1	6.0889e-12	2640.15	2027.76	2523.49	2592.3744	2708.631	3596.8408	1.2372902247	0.1976724416	0.1751948446
PB1_HUMAN	R.RDDIEDGDSMISSATSDT*GSAK.R	3	932.761	1.37414	1	1.96222e-10	856.722	927.336	1003	1149.687	1338.5024	908.0356	1.2185701665	0.19754587114	0.1751948446
ZN532_HUMAN	K.EPVANS*RES*SPLPK.E	3	710.355	2.40582	2	2.55258e-10	10921.1	9792.61	11155.3	12671.7822	10769.2312	11635.7996	1.100655741	0.19739279151	0.17517764866
AKA12_HUMAN	R.RPS*ESDKEDELDKVK.S	4	693.632	1.694	2	1.73546e-11	4083.22	3812.94	3565.07	4275.6714	4102.2242	3922.4	1.0732093544	0.19732558727	0.17517764866
LMNA_HUMAN	R.LRLS*PSPTSQR.S	3	517.615	3.03692	2	1.10099e-11	5519.92	4654.37	4917.14	3884.6808	4577.6374	4847.1058	0.88191929423	0.19723291695	0.17517764866
TP53B_HUMAN	R.STPFIVPS*SPTEQEGR.Q	2	1021	-0.629228	7	1.63537e-14	12552.9	12544.3	11715.1	13499.3628	13833.912	12168.2654	1.0730517071	0.19688551128	0.17507368326
MPRIP_HUMAN	K.S*KSNPDFLKK.D	3	720.761	4.74219	1	1.31844e-10	4414.03	3762.41	4044.93	3671.2368	3788.0026	3852.7774	0.92559370136	0.19687566161	0.17507368326
PTN13_HUMAN	R.S*LNLQAESVR.G	2	713.372	4.02128	1	4.61474e-13	4328.14	4108.58	3758.9	3829.3794	3903.2852	3367.3804	0.91016675015	0.19633276761	0.17481310666
SI1L1_HUMAN	R.TLS*DESIYNSQR.E	3	574.604	2.15983	1	2.72622e-12	754.934	991.769	923.964	638.3916	897.776	488.3388	0.75805289646	0.19562067091	0.17429433763
TAF6_HUMAN	K.QEAGDS*PPPAPGTPK.A	3	663.006	3.08397	2	2.11948e-14	2121.66	2437.1	2120.79	2569.0896	2232.1976	2889.8282	1.151442579	0.19535033405	0.17416873574
TR150_HUMAN	K.SPVGKS*PPSTGSTYGSSQK.E	3	873.794	2.44478	1	6.22751e-13	2975.2	2595.02	3021.23	2666.1096	2734.136	2281.8562	0.89415605759	0.19522801042	0.17416873574
MAP2_HUMAN	R.RGVS*GDRDENSFSLNSSISSSAR.R	3	913.099	2.72904	2	1.50059e-11	892.773	749.196	1199.65	1497.9888	929.4022	1487.5702	1.3777233752	0.19487267733	0.17404955626
STIM1_HUMAN	R.S*HSPSSPDPDTPSPVGDSR.A	3	744.334	4.12733	1	1.34928e-18	440.024	253.943	419.641	513.2358	411.1406	503.0478	1.2817998197	0.19495809078	0.17404955626
ROA3_HUMAN	R.S*SGSPYGGGYGSGGGSGGYGSR.R	3	740.644	3.00616	5	5.82055e-16	4805.28	4646.79	5126.02	5201.2422	4917.364	5621.7798	1.0797291113	0.19394618273	0.17337611318
Z280C_HUMAN	K.GTNTS*SPYDAGADYLR.A	2	998.946	-0.0610995	1	3.06729e-12	14273.8	14853.8	15794.9	13538.1708	12920.833	14958.0724	0.92196852074	0.19351366162	0.1731044054
MCF2L_HUMAN	R.ALEQSQS*LPLPAPTST*SPSRGNSR.N	3	957.796	1.55191	1	1.62267e-10	464.411	366.386	562.658	553.9842	515.201	713.8768	1.2795972832	0.19317109883	0.17291286588
SPICE_HUMAN	K.IATQSQIT*PPGTPSSALSSGEQR.A	3	874.774	3.41886	1	2.04879e-19	274.618	226.149	324.611	157.1724	223.4238	254.956	0.77001461635	0.19302226603	0.17289459705
ATX2L_HUMAN	K.TLSS*PSNRPSGETSVPPPPAVGR.M	3	867.11	2.53402	1	4.67613e-11	1810.99	1293.72	1591.06	1358.28	1201.7956	1383.6266	0.83984037654	0.19289264083	0.17289352417
KHDR1_HUMAN	R.SGS*MDPSGAHPSVR.Q	3	565.26	3.18579	2	1.53828e-15	5285.6	4946.21	6572.19	7492.8546	6063.0486	6349.385	1.1845570395	0.19250392914	0.17266006768
S20A2_HUMAN	K.EGALSRVS*DESLSK.V	3	672.686	1.27027	1	2.62515e-10	2358.11	1900.15	2160.31	1926.8172	2021.0162	1709.1858	0.8813523367	0.19128756225	0.17168346047
IKKB_HUMAN	R.GPVS*GSPDSMNASR.L	2	835.875	1.60643	1	2.09944e-11	3470.36	3015.74	3192.47	3636.3096	3346.256	3438.9642	1.0767632297	0.19108097255	0.17161245644
NEUM_HUMAN	K.ATAQPPTETGES*SQAEENIEAVDETKPK.E	3	1241.95	1.4817	1	1.01714e-16	286.281	256.47	410.232	456.9642	342.7872	428.5222	1.2888717078	0.19034782052	0.17137107253
F122B_HUMAN	R.RNS*TTIMSR.H	3	458.899	4.72164	1	4.47242e-12	1117.56	721.401	707.557	976.9914	1130.3816	1113.9616	1.2649975983	0.19068336487	0.17137107253
RAB12_HUMAN	R.RAGGGGGLGAGS*PALSGGQGR.R	3	683.679	2.36578	1	7.90844e-12	993.501	635.49	682.153	959.5278	877.372	1061.9898	1.2543094895	0.19044274092	0.17137107253
SRC8_HUMAN	K.AELSYRGPVSGTEPEPVYS*MEAADYR.E	3	1061.83	3.79378	1	3.93774e-13	18337.9	14372.4	20245.3	17937.0576	23048.3584	24146.2944	1.2299288762	0.19068491459	0.17137107253
ZN462_HUMAN	R.NNSRVS*PVPLSGAAAGTEQK.T	3	841.441	-0.350314	2	4.53001e-19	6021.44	5061.18	5133.55	4930.5564	4917.364	4908.8836	0.91000525432	0.19030404091	0.17137107253
LRWD1_HUMAN	K.RPDDVPLS*LSPSKR.A	3	702.392	3.91034	1	1.73858e-12	1772.82	1560.3	1586.36	1542.618	1559.8858	1479.7254	0.93144622255	0.18959112465	0.1709586978
E41L2_HUMAN	K.EVAENQQNQS*SDPEEEKGSQPPPAAESQSSLRR.Q	4	1037.5	2.92555	1	6.91895e-10	365.803	437.136	451.632	417.186	520.302	611.8944	1.2349889233	0.18917560577	0.17069832981
CTR9_HUMAN	R.RKGS*GS*EQEGEDEEGGER.K	3	852.037	4.29808	1	6.29551e-12	1426.1	912.175	778.124	1107.9684	1577.2292	1709.1858	1.4100820606	0.18825620413	0.17000924051
YETS2_HUMAN	K.IVS*GSPISTPSPSPLPR.T	3	667.695	3.7479	2	5.8634e-17	1222.53	1057.47	802.588	1299.0978	1187.5128	1200.2544	1.1960324526	0.18828563392	0.17000924051
SHRM2_HUMAN	K.KAPSS*PPPPPPPLR.S	3	659.379	4.16543	1	5.72557e-12	1948.83	1968.38	1708.67	2083.9896	2805.55	2009.2494	1.2262588824	0.18758754432	0.16960641742
PDXL2_HUMAN	K.RDPEDS*DVFEEDTHL.-	3	704.973	3.72287	1	3.15105e-11	576.803	473.775	631.344	794.5938	544.7868	801.1502	1.272669406	0.18724925816	0.16941434145
ATAD5_HUMAN	K.SGYIS*ESENSEISQQVR.F	2	1111.52	2.74559	1	1.59522e-15	1006.22	936.179	1442.4	1381.5648	1315.0378	1474.8224	1.2323978719	0.18723738194	0.16941434145
DREB_HUMAN	R.MAPTPIPTRS*PSDSSTASTPVAEQIER.A	3	1045.85	1.56806	4	5.71829e-14	2710.13	1884.99	2352.25	2882.4642	2561.7222	2726.068	1.1760212671	0.18682299554	0.16934363544
AUTS2_HUMAN	R.TPVVESARPNS*TSSR.E	3	632.985	2.79631	1	1.3117e-12	2713.31	2734	2601.59	2557.4472	2248.5208	2640.7558	0.92518599264	0.18691954017	0.16934363544
PKHA5_HUMAN	R.AKS*PTPESSTIASYVTLR.K	3	816.108	3.44026	1	1.50285e-15	119093	105764	101553	85250.5038	103528.8758	100589.948	0.88651998589	0.1863334924	0.16904020309
AHNK_HUMAN	R.LPSGSGAAS*PTGSAVDIR.A	3	651.33	1.8326	2	4.0872e-13	4346.17	3764.93	3470.04	3323.9052	3444.1952	3541.9272	0.89024282573	0.18507955968	0.16801586747
ABHGB_HUMAN	R.AVGRS*SSHR.A	2	632.821	4.8652	1	4.5763e-10	2588.19	3263.36	4699.8	4737.4866	4389.9206	4455.8464	1.2873474579	0.1848719269	0.16794061661
PEX19_HUMAN	K.NATDLQNSS*MSEEELTK.A	3	812.388	3.15549	1	1.02516e-13	705.1	889.434	1050.04	885.7926	1231.3814	1443.4432	1.3463841389	0.18446856737	0.1677763164
ZO1_HUMAN	K.QPYPSRPPFDNQHS*QDLDSR.Q	4	674.065	2.91343	2	1.92196e-10	1807.81	1833.19	1813.11	2778.6528	2214.8542	1810.1876	1.2474414934	0.1845664382	0.1677763164
DOCK7_HUMAN	K.AAPWGSNPS*PSAESTQAMDR.S	3	790.355	3.16623	1	2.05753e-18	468.653	329.747	465.745	553.014	465.2112	498.1448	1.1995217323	0.18450631201	0.1677763164
PI4KB_HUMAN	R.S*VENLPECGITHEQR.A	3	693.327	3.87344	1	4.58968e-16	939.426	832.581	751.779	855.7164	1029.3818	1010.018	1.1471324326	0.18448649347	0.1677763164
SRS10_HUMAN	R.S*FDYNYRR.S	3	477.222	4.68956	1	5.04511e-10	15781.5	11974.5	18096.3	11877.1884	12034.2792	13141.0206	0.808082818	0.18391855061	0.16764014959
NKAP_HUMAN	-.APVS*GS*RSPDREASGSGGR.R	3	740.335	4.69925	1	2.37941e-10	751.753	837.634	914.555	873.18	1145.6846	1738.6038	1.5006213603	0.1829944998	0.16691088676
EIF3B_HUMAN	R.SDS*RAQAVSEDAGGNEGR.A	2	1057.97	3.28752	1	8.69026e-13	3189.38	4251.34	4546.43	4582.2546	4638.8494	4775.522	1.1676356291	0.18268677592	0.1667431742
LA_HUMAN	K.FAS*DDEHDEHDENGATGPVKR.A	3	955.437	-1.18107	13	2.53363e-19	65487.3	42697.9	66576.2	62725.3704	76385.4346	83834.4358	1.2757123112	0.18143005669	0.16570848227
OSBL3_HUMAN	R.ALVHQLS*NESR.L	3	521.604	4.42815	2	4.64593e-10	9049.66	10002.3	7767.13	10014.4044	11283.412	9556.9276	1.1504752962	0.17968159914	0.1642229408
MYO9B_HUMAN	K.AAGMS*SPGAQSHPEELPR.G	3	711.004	6.69584	1	5.80926e-17	1036.97	612.749	1076.39	1021.6206	1380.3306	1208.0992	1.3242487469	0.17885030806	0.16362896562
TAF3_HUMAN	K.RPLDS*PEAEELPAMK.R	3	741.053	5.43597	1	2.00255e-12	1510.93	1046.1	1406.65	1538.7372	1638.4412	1502.2792	1.1805876183	0.17891016603	0.16362896562
NAB2_HUMAN	R.APS*PTAEQPPGGGDSAR.R	2	952.442	2.51416	2	1.26017e-18	2667.71	2646.82	2757.78	3002.769	2665.7826	3257.5532	1.1057675556	0.17868411541	0.16362896562
CNPY2_HUMAN	R.INPDGS*QSVVEVPYAR.S	2	1020.51	4.0958	1	1.76691e-15	854.602	804.786	872.214	852.8058	1046.7252	1357.1504	1.286411343	0.17839854956	0.16353785992
PAK4_HUMAN	R.DKRPLS*GPDVGTPQPAGLASGAK.L	4	747.415	1.45996	1	5.54494e-12	3426.89	3202.72	2272.27	3796.3926	4487.8598	3164.3962	1.2860930387	0.17828863859	0.16353785992
MAGD2_HUMAN	K.LQS*SQEPEAPPPR.D	3	582.29	4.92653	1	6.8699e-11	968.054	838.898	698.148	862.5078	1063.0484	1115.9228	1.2141151451	0.17843651772	0.16353785992
PNKP_HUMAN	R.TPES*QPDTPPGTPLVSQDEKR.D	3	939.813	6.23466	1	2.56369e-16	1277.66	1085.26	1275.86	1594.0386	1553.7646	1191.429	1.1924956218	0.17798450589	0.16353785992
REST_HUMAN	K.ESVSTEDLSPPS*PPLPK.E	3	773.405	2.84104	1	2.42353e-10	825.974	809.839	969.127	1009.9782	1109.9776	886.4624	1.1541218165	0.17844611406	0.16353785992
ZN423_HUMAN	R.ALEDRNS*VTSQEER.N	3	648.31	3.98653	2	3.13049e-14	5589.9	6405.44	4702.62	5181.8382	4537.8496	4162.647	0.83137920016	0.17781975865	0.16352039576
AKA12_HUMAN	K.EVSSLEGS*PPPCLGQEEAVCTK.I	3	971.802	2.03216	1	7.67698e-18	519.547	483.882	490.209	600.5538	671.2916	488.3388	1.1784542722	0.17766478658	0.16350093484
NAB2_HUMAN	R.APS*PTAEQPPGGGDSARR.T	3	687.332	2.53081	1	2.85723e-13	484.557	696.133	576.772	687.8718	665.1704	711.9156	1.1749656977	0.17751558125	0.16350093484
SRRM1_HUMAN	R.KVELS*ES*EEDKGGK.M	3	870.786	1.58734	1	9.09456e-10	3011.25	2330.97	2880.09	3014.4114	3124.8726	3119.2886	1.1260292366	0.17767715454	0.16350093484
CDK2_HUMAN	K.IGEGTY*GVVYK.A	2	862.458	3.15936	2	5.37084e-10	5933.44	4948.74	5595.53	5646.564	6247.7048	6382.7254	1.1091951139	0.17749989033	0.16350093484
NHS_HUMAN	R.QDFS*PERPK.A	3	547.955	5.79217	1	3.23949e-12	4879.5	3637.33	5072.39	3288.978	3409.5084	4239.1338	0.80487469587	0.17689879239	0.1632309705
CHD1_HUMAN	K.QIS*FNGSEGRR.S	3	520.591	3.51727	1	9.87013e-13	1425.04	1288.67	1172.36	1815.2442	1340.5428	1503.2598	1.1989088418	0.17666620016	0.16312815249
IRS1_HUMAN	R.HSS*ETFSSTPSATR.V	3	601.949	11.1537	1	1.29459e-10	455.929	478.829	544.781	489.951	644.7664	609.9332	1.1791855123	0.17661511898	0.16312815249
MYH9_HUMAN	R.KGAGDGS*DEEVDGKAD.G	3	773.046	1.14484	1	4.41418e-11	1958.37	1535.03	2104.79	2250.864	2034.2788	2217.1366	1.161494991	0.17606204748	0.16279362142
SRRM2_HUMAN	K.ELS*NSPLRENSFGSPLEFR.N	3	829.742	-0.882358	1	1.30206e-12	21946.1	18583.4	20416.6	25449.3162	20046.93	25814.295	1.1700604987	0.17572927475	0.16259758174
GTF2I_HUMAN	R.S*PGSNSK.V	2	607.816	5.02088	1	5.77822e-10	17320	15397.1	13482.2	12189.5928	14663.3346	12755.6448	0.85734301825	0.1756798476	0.16259758174
BIN1_HUMAN	K.GNKS*PSPPDGSPAATPEIR.V	3	806.083	5.08554	4	3.29598e-18	9044.36	8150.19	8036.23	9126.6714	8647.2152	10147.2488	1.1066299248	0.17534206808	0.16246263683
FOXJ3_HUMAN	K.VTLYNT*DQDGSDSPR.S	2	988.946	2.77729	1	6.76912e-11	2380.37	2344.87	1917.55	2109.2148	1870.0266	1788.6144	0.86828708523	0.17498314381	0.16224172711
CAAP_HUMAN	K.RRST*DSSSVSGSLQQETK.Y	3	831.093	3.96575	1	3.80976e-10	1410.2	1108	1505.44	1403.8794	1842.4812	1639.5632	1.2143041695	0.17466890812	0.16206198931
RB12B_HUMAN	R.RPS*EEDFR.R	2	672.814	3.90082	1	2.2236e-10	3616.68	3600.69	3670.45	4116.5586	3734.9522	3702.7456	1.061208942	0.17410519719	0.16165038943
FOXK1_HUMAN	R.EGS*PIPHDPEFGSK.L	3	679.006	3.19107	2	2.55665e-17	11720.6	11365.5	13393.7	8924.8698	11460.9268	11094.5084	0.86295135479	0.17382961512	0.16150589287
FBSL_HUMAN	R.DY*SPSRNPPEVEAR.-	3	642.64	5.12871	1	2.57536e-14	1837.5	1364.47	1799	2099.5128	2479.086	1731.7396	1.2618222051	0.1732738018	0.16128118336
RSRC2_HUMAN	R.DGLAPEKTS*PDRDK.K	3	766.08	4.30231	1	1.39963e-10	6323.63	6452.18	4086.33	7211.4966	6689.4514	6849.491	1.2305933237	0.17340277135	0.16128118336
AIF1L_HUMAN	K.ANESS*PKPVGPPPERDIASLP.-	3	899.477	4.41067	1	2.15891e-10	1011.53	864.166	933.373	866.3886	811.059	890.3848	0.91412365526	0.17346796393	0.16128118336
PPM1G_HUMAN	K.SGGGTGEEPGS*QGLNGEAGPEDSTR.E	3	885.713	-0.803756	3	7.05412e-20	3087.59	3073.85	1719.97	3920.5782	3026.9334	3538.9854	1.3305354841	0.17172086239	0.16008476913
BIN1_HUMAN	K.SPS*PPDGSPAATPEIR.V	2	944.456	2.88495	3	2.95822e-12	2646.51	2226.11	2782.24	2400.2748	2195.4704	2131.8244	0.87886242322	0.17182441056	0.16008476913
CRIP2_HUMAN	R.AS*SVTTFTGEPNTCPR.C	3	678.648	4.22703	1	8.14216e-17	573.622	659.495	538.195	772.2792	694.7562	605.0302	1.1697914975	0.17154926062	0.16004993021
SRBS2_HUMAN	R.RKS*EPAVGPPR.G	3	577.994	1.71597	1	5.7209e-10	13082	12387.6	14536	20574.0612	13235.0546	17253.657	1.2763911837	0.17132358253	0.15995024145
ZC3HD_HUMAN	R.S*LSPSHLTEDR.Q	2	775.877	3.69732	1	3.00344e-14	4293.15	5317.65	4874.8	4557.9996	3977.7598	4246.9786	0.88244399707	0.17107523978	0.15982921422
TCF20_HUMAN	R.QLS*GQSTSSDTTYKGGASEK.A	4	700.606	-0.473676	1	7.59489e-17	2021.99	1633.58	2026.7	2204.2944	1974.087	2399.5282	1.1576206672	0.17090281844	0.1597790122
BAG6_HUMAN	R.VGDPPQPLPEEPMEVQGAERAS*PEPQR.E	3	1083.86	1.80202	1	2.95198e-14	232.206	169.296	218.289	342.4806	346.868	196.12	1.4286588314	0.17056661844	0.15957550704
AHDC1_HUMAN	R.RANS*EASSSEGQSSLSSLEK.L	3	864.759	3.31729	1	4.4055e-12	2073.95	1958.27	1762.31	2062.6452	2079.1676	2115.1542	1.07980718	0.17009647191	0.15924632549
BIG1_HUMAN	R.LSVS*SNDTQESGNSSGPSPGAK.F	3	882.09	1.72985	1	2.05213e-15	1294.63	1128.22	1592	1624.1148	1442.5628	1881.7714	1.2325379013	0.16981768608	0.15919305384
P4K2A_HUMAN	R.SSS*ESYTQSFQSR.K	3	601.6	3.65238	1	6.68908e-15	763.416	686.026	770.597	735.4116	892.675	998.2508	1.1830139223	0.16992132366	0.15919305384
LARP1_HUMAN	R.S*LPTTVPESPNYR.N	2	885.44	2.83893	3	7.8592e-16	21790.2	17686.3	18128.3	16648.632	17931.0352	15788.6406	0.87437567575	0.16964612901	0.15915673971
CNDH2_HUMAN	K.ESRS*PQQSAALPR.R	3	579.294	2.31795	2	1.9472e-12	4232.72	3953.18	3876.51	4314.4794	4252.1936	5326.6192	1.1517846666	0.16952399909	0.15915307403
RENT1_HUMAN	K.SQIDVALS*QDSTYQGER.A	2	1103.52	3.09644	2	1.9804e-17	2809.8	2688.52	3212.23	3180.3156	3097.3272	3268.3398	1.0959113363	0.16833515465	0.15814724565
CAF1B_HUMAN	R.TQDPSS*PGTTPPQAR.Q	2	924.942	2.25972	1	5.41866e-16	2668.78	2669.56	2697.56	2751.4872	3042.2364	3770.407	1.1901754721	0.16821587086	0.15814554691
CLAP1_HUMAN	Q.RSRS*DIDVNAAASAK.S	3	700.374	3.22443	1	3.8194e-14	2442.93	2931.09	3148.25	3940.9524	3155.4786	3131.0558	1.2000894222	0.16792820394	0.15798540413
MAP1B_HUMAN	R.ESSPLYS*PTFSDSTSAVK.E	2	1221.1	2.48573	1	1.62779e-19	1208.74	952.604	1086.74	1230.2136	1176.2906	1224.7694	1.1179736639	0.16781286895	0.15798540413
SRRM1_HUMAN	R.RYS*PS*PPPKRR.T	4	490.511	3.46701	8	3.78891e-10	6410.57	914.702	5890.97	8305.8822	5721.2816	10184.5116	1.8319625348	0.16766674817	0.15796549618
BRAF_HUMAN	R.RDS*SDDWEIPDGQITVGQR.I	3	828.388	3.68399	1	1.56376e-18	715.702	590.008	626.639	709.2162	708.0188	924.7058	1.2119653083	0.1676723659	0.15796549618
MBB1A_HUMAN	K.KNQKPSQVNGAPGS*PTEPAGQK.Q	4	804.945	1.01384	1	7.04697e-16	640.421	933.653	562.658	539.4312	571.312	387.337	0.70110814084	0.16747178137	0.15796549618
M4K5_HUMAN	R.RQS*SPSCGPVAETSSIGNGDGISK.L	3	977.144	2.40482	1	9.52469e-20	563.019	368.913	286.034	641.3022	1175.2704	511.8732	1.9117498957	0.16623674333	0.15779459476
AKA12_HUMAN	K.SPPS*PVER.E	2	589.295	3.05541	2	1.41276e-10	32377.3	20364.7	21978.5	29744.3916	31105.898	44724.1854	1.4129242507	0.16632477939	0.15779459476
SERC1_HUMAN	R.S*DGSLEDGDDVHR.A	2	855.865	3.42308	1	4.35571e-13	7839.86	5432.62	7857.46	7786.8252	8577.8416	10266.882	1.2603706511	0.16713932157	0.15779459476
PKCB1_HUMAN	R.RIS*LSDMPR.S	3	461.909	5.43575	4	5.20419e-12	7428.46	5384.61	5969.07	8279.6868	7346.4602	6874.006	1.1979545656	0.16695190966	0.15779459476
DBLOH_HUMAN	R.AES*EQEAYLRED.-	2	874.885	2.37197	1	2.78433e-12	3862.67	3656.28	3789	4702.5594	3987.9618	3920.4388	1.1152288803	0.16679932177	0.15779459476
FUND2_HUMAN	K.IRKS*NQIPTEVR.S	3	660.381	3.60456	1	2.70428e-10	3605.02	3607.01	4091.03	3897.2934	4117.5272	4514.6824	1.1085053763	0.16701187193	0.15779459476
ZRAB2_HUMAN	R.EES*DGEYDEFGRK.K	3	700.321	5.40352	1	5.18847e-10	6689.43	6154.02	6251.34	6555.6414	7080.188	6632.7784	1.061472992	0.16705994308	0.15779459476
ABLM1_HUMAN	R.TLS*PTPSAEGYQDVR.D	2	965.464	1.94899	2	1.50722e-14	4966.45	4617.73	4899.27	4956.7518	5026.5254	5062.8378	1.0388496489	0.16712330282	0.15779459476
NEST_HUMAN	S.EGDRGS*PFQEEEGSALK.T	3	792.051	2.46591	1	1.88153e-13	2260.56	1719.49	2077.51	1907.4132	1325.2398	1651.3304	0.80626326051	0.16643722355	0.15779459476
CPSF7_HUMAN	R.SSS*TEPPPPVR.Q	2	731.863	3.29419	1	1.22986e-12	3827.68	3436.45	3745.72	3920.5782	3798.2046	4396.0298	1.1003608867	0.16607931256	0.15778970718
SNW1_HUMAN	R.GPPS*PPAPVMHS*PSR.K	3	634.957	3.24534	6	1.40796e-15	10563.8	7018.19	10740.4	7803.3186	7191.3898	7069.1454	0.77902680561	0.16603720188	0.15778970718
PLCH1_HUMAN	R.SLQARPVS*MPVDR.N	3	588.974	2.17623	1	7.73462e-10	1503.51	1202.76	1449.93	1431.045	1651.7038	1863.14	1.1900057194	0.16546858847	0.15743167698
4ET_HUMAN	R.SS*SLGSTPHEELER.L	3	613.29	2.08994	1	8.17351e-14	889.592	828.79	1362.42	1514.4822	1106.917	1855.2952	1.4530922808	0.1650724709	0.15716587007
FOXK2_HUMAN	R.EGS*PAPLEPEPGAAQPK.L	3	738.382	3.45109	3	5.1198e-13	2360.23	2018.91	2574.3	2621.4804	2476.0254	2981.024	1.1618027695	0.16439858079	0.1566350311
LARP7_HUMAN	R.SRPT*S*EGSDIESTEPQK.Q	3	822.714	3.26426	1	4.09913e-14	1982.76	2424.46	1997.53	2468.1888	2763.7218	2241.6516	1.1668769037	0.16399401426	0.15636023879
YJ005_HUMAN	R.HY*SPEDEPSPEAQPIAAYK.I	3	889.766	2.88108	1	1.18909e-15	5520.98	3842	4001.65	5306.994	5256.0704	5591.3812	1.2087462629	0.16321451962	0.15572731197
BCL9_HUMAN	R.AVT*PVSQGSNSSSADPK.A	3	724.035	4.63645	1	3.48973e-10	2309.33	1768.76	2122.67	3125.0142	2502.5506	2193.6022	1.2613231615	0.1630602777	0.1556904763
HDAC5_HUMAN	K.DEEGES*GAEEGPDLEEPGAGYKK.L	3	1054.17	2.08437	1	6.64309e-10	481.376	476.302	452.573	503.5338	768.2106	556.9808	1.2967374813	0.16131097078	0.15412954986
STK10_HUMAN	K.AS*QSRPNS*SALETLGGEK.L	3	817.399	4.18153	1	2.32012e-10	1180.11	1329.1	1495.09	1539.7074	1405.8356	1688.5932	1.1572897321	0.16104361415	0.15398338437
POGZ_HUMAN	K.LSGEHS*ESSTPRPR.S	4	462.978	3.24057	3	5.17543e-11	2364.47	2597.55	2170.66	3314.2032	2350.5408	3124.1916	1.2322073749	0.15905700624	0.15219195187
RGPS2_HUMAN	K.S*ATFPNAGPR.H	2	663.825	2.08408	2	9.64069e-14	30108.3	24426.6	27018.9	30937.7376	28485.0042	33101.1336	1.1345142082	0.1589448154	0.15219195187
RSF1_HUMAN	K.DAQRLS*PIPEEVPK.S	3	706.389	6.13475	1	6.92625e-11	874.747	713.821	792.238	832.4316	895.7356	972.7552	1.1344570115	0.158697173	0.15208901465
CDK12_HUMAN	K.ES*KGSPVFLPR.K	3	585.661	3.856	1	7.36072e-10	3408.86	3264.63	2920.55	2794.176	3114.6706	2529.948	0.87958684199	0.15872347355	0.15208901465
EHMT2_HUMAN	A.GVSNDT*SSLETER.G	2	852.39	2.50617	1	1.51578e-11	7379.69	6370.06	6021.76	7789.7358	7784.126	6856.3552	1.1344715751	0.158443138	0.15203680098
FYN_HUMAN	R.DGS*LNQSSGYR.Y	2	746.837	3.51418	1	5.54071e-13	6022.5	4620.25	6486.56	6480.936	6535.4012	7921.2868	1.2223264593	0.15820716321	0.15191864967
SRRM1_HUMAN	R.APQTSSS*PPPVRR.G	3	563.631	3.57034	13	2.12322e-13	42884.9	39524.2	32663.3	42630.588	42976.9452	52772.9502	1.2025510184	0.15813347697	0.15191864967
ARIP4_HUMAN	R.KLAT*PPAAQESSR.R	3	632.015	5.79437	1	7.90633e-11	2773.74	2598.81	2129.26	3175.4646	2881.0448	2688.8052	1.1657597862	0.15769004822	0.15163841844
BOD1L_HUMAN	R.RTS*TPVIMEGVQEETDTR.D	3	786.715	4.42221	1	1.65278e-21	522.728	615.276	945.605	957.5874	1078.3514	820.7622	1.371035591	0.15738217533	0.1514505446
PCGF6_HUMAN	R.LEGGRQDS*EDEEER.L	2	979.423	2.80429	1	1.18554e-10	1436.71	742.879	1432.99	1619.2638	1474.189	2253.4188	1.4800715633	0.15693075955	0.15112802386
CDA7L_HUMAN	K.ASLVS*EEEEDEEEDKATPR.R	3	901.091	3.92863	1	3.27091e-17	3731.2	2939.93	3038.17	4535.685	3812.4874	3461.518	1.2163284876	0.15693478286	0.15112802386
RL17_HUMAN	-.VRYS*LDPENPTK.S	3	653.014	4.29949	1	6.26985e-12	3643.19	3757.35	2769.07	2255.715	2643.3382	3151.6484	0.79164301573	0.1567979306	0.15112802386
IRX2_HUMAN	R.NKS*EDEDEDEGDATR.S	3	749.994	3.25524	1	1.95162e-15	865.205	687.29	855.278	1050.7266	1001.8364	1887.655	1.6364577633	0.15644367039	0.15097907186
NEST_HUMAN	K.EIQDS*QVPLEK.E	3	608.659	4.41225	1	2.80457e-10	682.833	619.066	441.282	1091.475	580.4938	956.085	1.5076193165	0.1559985429	0.1506575048
YETS2_HUMAN	K.AS*SPIKQSHEPVPDTSVEK.G	4	701.629	3.39265	1	1.58979e-10	1620.14	1039.78	1569.42	1210.8096	951.8466	1010.9986	0.75039047484	0.15557786822	0.15035909414
DOCK7_HUMAN	R.S*MSIDDTPR.G	2	665.802	3.66688	1	1.36335e-12	13458.4	11519.7	12081.2	14143.5756	14727.6072	12636.9922	1.1200497282	0.1553349942	0.15023221076
ROA3_HUMAN	R.SSGSPY*GGGYGSGGGSGGYGSR.R	2	1110.47	3.83679	2	9.81495e-21	2289.19	1812.98	2161.25	1511.5716	1971.0264	1759.1964	0.8368909352	0.1550437957	0.15005837381
F169A_HUMAN	K.AVDS*SSEEIEVEVPVVDRR.N	3	808.736	2.79239	1	6.3604e-17	478.195	497.78	535.372	805.266	699.8572	494.2224	1.3228898459	0.15469929576	0.14983266592
UBP2L_HUMAN	R.RYPS*SISSSPQKDLTQAK.N	3	920.839	1.23194	1	8.76903e-10	3877.52	5624.66	4209.59	5541.7824	6113.0384	5202.083	1.2293756006	0.15444502234	0.14969408512
ZC3HD_HUMAN	K.TSAVSS*PLLDQQR.N	2	855.935	1.73399	1	1.49023e-13	735.848	536.945	510.909	609.2856	900.8366	934.5118	1.3705395504	0.15360789001	0.1492035538
TP53B_HUMAN	R.SNVSS*PATPTASSSSSTTPTRK.I	3	897.122	2.85745	1	3.05905e-15	735.848	905.858	872.214	1105.0578	844.7256	1079.6406	1.2050596831	0.15381634235	0.1492035538
ABCF1_HUMAN	K.LSVPTS*DEEDEVPAPKPR.G	3	835.427	2.12228	2	4.31085e-19	3344.19	2857.81	3147.31	2875.6728	2863.7014	2865.3132	0.92035558783	0.15382808447	0.1492035538
ARHGB_HUMAN	R.T*RNSGIWESPELDR.N	3	656.986	3.06577	1	3.0375e-13	709.341	566.003	668.039	923.6304	749.847	696.226	1.2193703053	0.1533549726	0.14906685054
WNK1_HUMAN	R.DVDDGS*GSPHSPHQLSSK.S	3	796.715	2.45148	1	1.06226e-11	1530.01	1660.11	1153.54	2149.9632	1510.9162	1971.006	1.296574857	0.15260924399	0.14846657217
KDM2B_HUMAN	R.ELS*KELNHEIQR.T	3	678.702	6.0253	1	5.82055e-10	1867.19	1954.48	2143.37	2009.2842	2348.5004	2335.7892	1.1221342535	0.15262714028	0.14846657217
GT2D1_HUMAN	K.DTTKLEPAS*PPEDTSAEVSR.A	3	890.109	1.02856	1	1.16131e-17	681.773	833.844	858.101	694.6632	725.3622	592.2824	0.84774520576	0.15248022974	0.14846657217
UBP2L_HUMAN	R.RYPS*SISSS*PQKDLTQAK.N	4	710.873	3.43439	1	5.30519e-12	589.527	333.538	496.795	557.865	636.6048	650.1378	1.2991478876	0.15212875605	0.14830322564
PAK4_HUMAN	K.S*LVGTPYWMAPELISR.L	2	1065.03	-0.286892	3	3.09741e-15	9664.63	7552.61	9127.67	9604.0098	10248.9292	10002.12	1.1332381974	0.15142986178	0.14772889018
BCLF1_HUMAN	K.SQEEPKDTFEHDPSES*IDEFNK.S	4	844.655	2.96269	1	2.79386e-12	225.844	199.617	283.211	433.6794	256.0702	323.598	1.4299247042	0.15125504136	0.14769171178
APBB1_HUMAN	R.GPGLIIST*QEQGPDEGEEK.A	3	841.421	1.74092	1	5.19899e-16	607.552	442.19	594.649	702.4248	594.7766	901.1714	1.3368920172	0.15128205717	0.14769171178
ADDA_HUMAN	K.SRSPGS*PVGEGTGSPPK.W	3	712.369	1.78776	1	1.42057e-16	1516.23	1509.76	1592	1505.7504	2124.0564	2003.3658	1.2198308669	0.15123157203	0.14769171178
SRRM2_HUMAN	R.S*RT*PPAIR.R	3	429.547	2.46873	2	1.56282e-10	3698.33	2492.69	4078.8	3997.224	4277.6986	4950.0688	1.2877534779	0.15081317723	0.14755496383
AKAP2_HUMAN	K.SPGALETPSAAGS*QGNTASQGK.E	3	852.093	3.79639	1	7.30716e-17	1225.71	826.264	811.997	1433.9556	1350.7448	1041.3972	1.3359432795	0.15056191385	0.14741627872
SRRM2_HUMAN	R.S*S*RSSPELTR.K	2	754.839	-0.0808585	1	8.04382e-11	5078.84	3078.91	4468.33	4642.407	5861.049	7338.8104	1.4131282853	0.1502931565	0.14726023376
KANL1_HUMAN	R.QLS*TSSDSPAPASSSSQVTASTSQQPVRR.R	3	1086.19	0.899069	1	2.16295e-10	363.683	400.498	437.519	624.8088	409.1002	518.7374	1.2920424679	0.15015135705	0.14722843468
JADE1_HUMAN	K.GVQVPVS*PGTIPQPVAR.V	3	671.039	3.91113	1	4.50818e-14	378.527	454.824	438.459	482.1894	742.7056	506.9702	1.3617321134	0.1498400718	0.14703030884
CE170_HUMAN	R.S*ESLDPDSSMDTTLILK.D	3	797.399	0.229629	1	4.67991e-11	6424.36	6324.58	5620.94	10399.5738	5910.0186	9515.7424	1.4058525288	0.14969603717	0.14699611068
PKCB1_HUMAN	K.EPS*PKQDVVGK.T	3	651.035	2.8443	1	9.66404e-13	6921.64	5977.15	5864.63	5807.6172	5685.5746	5302.1042	0.89510877112	0.14932900667	0.14674273133
MK06_HUMAN	K.GHLS*EGLVTK.W	3	526.961	3.59057	1	8.97539e-11	1765.4	1430.17	1262.69	1834.6482	1899.6124	1627.796	1.2027251194	0.14920659363	0.14672954381
MAP1B_HUMAN	K.VSPSKS*PSLSPSPPS*PLEK.T	3	923.491	3.3046	1	8.8584e-13	3363.27	2059.34	3305.38	4725.8442	3325.852	3842.9714	1.3628178283	0.14804151654	0.14636477828
E41L5_HUMAN	R.SNIDVNINS*QEEVVK.L	3	742.72	2.21881	1	3.5037e-13	1010.47	1943.11	1248.57	1843.38	1952.6628	1916.0924	1.3593365338	0.14841113985	0.14636477828
AKA12_HUMAN	K.SAES*PTSPVTSETGSTFK.K	3	784.389	3.96845	1	1.65094e-15	328.693	264.051	258.748	457.9344	377.474	295.1606	1.3277519871	0.14867413044	0.14636477828
STT3B_HUMAN	R.ENPPVEDS*SDEDDKR.N	3	757.347	2.92814	2	6.70101e-18	7255.63	7580.4	9600	11090.3562	8389.1046	12383.0168	1.3039135366	0.14872695506	0.14636477828
RHG05_HUMAN	R.RTHS*DAS*DDEAFTTSK.T	3	796.019	2.60697	1	3.4844e-14	1060.3	957.657	1184.59	1471.7934	1063.0484	1523.8524	1.2673319136	0.14865082502	0.14636477828
PLCH1_HUMAN	R.S*LQARPVSMPVDR.N	3	588.976	5.38875	1	1.77928e-10	1482.3	1220.44	1214.7	1395.1476	1689.4512	1495.415	1.1691326826	0.14823523164	0.14636477828
SAFB1_HUMAN	K.SEPVKEES*SELEQPFAQDTSSVGPDR.K	3	1129.55	3.07675	2	1.92356e-21	2305.09	2515.43	2530.08	2225.6388	2005.7132	2397.567	0.90181991496	0.14863885939	0.14636477828
SAFB1_HUMAN	R.SVVS*FDKVKEPR.K	3	720.083	3.27084	3	3.4571e-11	25490.7	19496.8	23974.1	21102.8202	18510.5088	18702.0032	0.84562043274	0.14804904163	0.14636477828
AHDC1_HUMAN	R.GAKAS*PVAVGSSGAGADPSFQPVLSAR.Q	3	1008.2	1.02916	1	1.48404e-14	1271.3	1000.61	1258.92	1086.624	826.362	993.3478	0.82312892012	0.14860241115	0.14636477828
CIP4_HUMAN	R.APS*DSSLGTPSDGRPELR.G	3	717.683	2.38126	1	2.43749e-13	12408.7	12392.7	15551.2	13856.3964	23317.6912	18915.774	1.3899945477	0.14770242572	0.14631915092
LAP2B_HUMAN	R.RVEHNQSY*SQAGITETEWTSGSSK.G	3	1074.18	2.61316	2	1.24733e-18	507.884	406.815	949.368	859.5972	881.4528	1194.3708	1.5747403017	0.14654903114	0.14528346062
LAP2A_HUMAN	K.GPPDFS*SDEEREPTPVLGSGAAAAGR.S	3	960.455	2.87239	2	5.6498e-16	5233.64	4228.6	5577.66	6455.7108	5241.7876	6393.512	1.2028680677	0.14639477432	0.14523749053
DREB_HUMAN	K.EGTQASEGYFSQS*QEEEFAQSEELCAK.A	3	1203.2	3.19583	1	2.29254e-22	8335.02	6402.91	6383.07	13283.9784	18988.9826	7346.6552	1.8758404144	0.14598619938	0.14493894577
KAP3_HUMAN	R.RAS*VCAEAYNPDEEEDDAESR.I	3	908.044	0.3487	2	3.73475e-21	1872.49	3310.11	3300.68	3496.6008	6790.4512	4201.871	1.7079397992	0.14548157156	0.14493894577
SRCH_HUMAN	R.AEVGAPLSPDHS*EEEEEEEEGLEEDEPR.F	3	1149.49	3.17976	1	3.62823e-23	262.954	344.908	337.783	539.4312	489.696	313.792	1.4201081864	0.1450920105	0.14493894577
HMGN4_HUMAN	R.DASTLQS*QKAEGTGDAK.-	3	825.432	2.95774	1	9.18242e-15	4797.86	3346.75	4118.32	4566.7314	5289.737	7133.865	1.3855043244	0.14491768181	0.14493894577
PUM1_HUMAN	R.RDS*LTGSSDLYK.R	3	627.327	4.34582	2	1.18432e-14	6896.19	5998.62	5786.53	9370.1916	8627.8314	6190.5278	1.2947967667	0.14592729509	0.14493894577
PHRF1_HUMAN	R.ECS*PTSSLER.L	2	737.826	1.73718	1	2.00085e-10	6144.44	5666.35	6508.21	7499.646	8521.7306	6186.6054	1.2122927413	0.14550299942	0.14493894577
CENPB_HUMAN	R.TPAAPAS*PAAVPSEGSGGSTTGWR.A	3	841.07	1.74165	1	1.1987e-14	822.793	686.026	864.687	811.0872	1006.9374	1042.3778	1.2051380024	0.14534820616	0.14493894577
PNISR_HUMAN	R.SKFDS*DEEEEDTENVEAASSGK.V	3	1057.49	1.15434	1	4.95019e-17	739.029	651.914	897.619	853.776	986.5334	892.346	1.1940490494	0.1454243511	0.14493894577
PSIP1_HUMAN	K.QSNAS*SDVEVEEKETSVSK.E	3	940.81	3.1894	2	9.89424e-18	11115.1	13730.6	11136.5	14570.4636	15480.5148	12554.6218	1.1840727574	0.14592182636	0.14493894577
CXA1_HUMAN	K.QAS*EQNWANYSAEQNR.M	3	735.659	-3.85126	1	6.83996e-19	5863.46	5471.79	6822.47	7553.9772	6319.1188	7244.6728	1.1630193703	0.14527525008	0.14493894577
CYTSA_HUMAN	R.AQLGINEDHS*EGDEK.S	3	727.684	3.04987	1	3.22625e-12	1623.32	1310.15	1420.76	1627.0254	1635.3806	1592.4944	1.1149863417	0.14594757557	0.14493894577
TACC2_HUMAN	K.FSS*PTEELDYR.N	2	826.876	2.87876	1	3.59771e-10	4194.55	3850.84	3994.12	4611.3606	4097.1232	4302.8728	1.0807213964	0.14564786851	0.14493894577
FARP1_HUMAN	N.KSPDEATAADQES*EDDLSASR.T	3	920.761	2.38636	1	4.42918e-12	915.039	469.985	608.762	458.9046	344.8276	451.076	0.62935952003	0.14551527798	0.14493894577
PVRL1_HUMAN	K.KAGPLGGS*SYEEEEEEEEGGGGGER.K	3	1026.12	0.455191	1	7.29282e-14	507.884	486.409	634.167	748.9944	579.4736	665.8274	1.2246516692	0.14389033616	0.14424096048
HNRPM_HUMAN	K.FES*PEVAER.A	2	686.822	1.15526	1	2.25393e-10	4776.65	4659.42	5023.47	4518.2214	4729.6472	4228.3472	0.93199505063	0.14375633001	0.14421401918
TP53B_HUMAN	R.SLVQDSLSTNSSDLVAPS*PDAFR.S	3	905.777	3.09427	1	8.49281e-11	15825	13102.7	15009.2	17463.6	19482.7594	15133.5998	1.1853343518	0.1432363838	0.14379955828
PHRF1_HUMAN	K.AEAPSSPDVAPAGKEDS*PSASGR.V	3	907.776	0.201708	1	6.91422e-18	4780.89	4376.42	5386.65	5569.9182	5312.1814	5326.6192	1.1144637141	0.14320142567	0.14379955828
TB182_HUMAN	R.VPS*SDEEVVEEPQSR.R	2	998.461	3.55638	5	6.38976e-19	7511.17	6805.94	7053.93	7820.7822	7900.4288	7244.6728	1.0746269893	0.14291577041	0.1436919868
PATL1_HUMAN	R.RS*TSPIIGSPPVR.A	2	838.459	1.16471	1	3.30309e-13	5130.79	4377.68	4510.67	5297.292	5506.0194	4857.8924	1.1171295561	0.14269913733	0.14358140528
NOP56_HUMAN	K.FSKEEPVS*SGPEEAVGK.S	3	848.781	3.21795	2	1.48446e-13	14884.5	15716.7	17791.5	17203.5864	19163.4368	17732.1898	1.1179217437	0.14252719283	0.14351566136
MTA70_HUMAN	K.DHTPS*QELALTQSVGGDSSADR.L	3	860.734	2.73007	2	3.56661e-18	1764.34	941.233	1955.19	2072.3472	2088.3494	2221.059	1.3692514341	0.1423445642	0.14343905449
DPPA4_HUMAN	R.T*PEAVESPQEASGVR.W	2	933.447	1.17696	1	8.74571e-15	2362.35	1540.08	1464.98	2313.927	2556.6212	2180.8544	1.313742932	0.14222314954	0.14342404902
MOT1_HUMAN	K.EEET*SIDVAGKPNEVTK.A	3	871.796	3.08049	1	1.06218e-11	15029.8	15158.3	19087.1	14293.9566	12844.318	14362.8482	0.84223275741	0.1421983093	0.14342404902
RNFT2_HUMAN	R.GGS*LLQHVGGDHR.G	3	547.943	5.23534	1	1.42106e-11	1046.52	1102.95	1017.11	1425.2238	1435.4214	1037.4748	1.2310200427	0.14152370393	0.14293283224
TOM1_HUMAN	K.AADRLPNLS*SPSAEGPPGPPSGPAPR.K	3	935.473	3.78424	1	1.09736e-14	588.466	773.201	904.205	944.0046	864.1094	1015.9016	1.2463260726	0.14084625244	0.14247913659
NUP98_HUMAN	K.NLNNS*NLFSPVNR.D	2	899.449	3.76487	2	3.49447e-12	7778.36	7739.59	8397.53	7592.7852	7394.4096	7672.2144	0.947478687	0.14096865058	0.14247913659
SPTB2_HUMAN	R.AQTLPTSVVTIT*SESSPGKR.E	3	866.474	3.73338	1	3.55414e-10	4397.06	3318.95	3371.24	2978.514	2360.7428	3297.7578	0.77900348081	0.14095312357	0.14247913659
CDS2_HUMAN	K.VDGET*ASDSESRAESAPLPVSADDTPEVLNR.A	3	1175.22	3.15404	1	8.32799e-16	353.08	360.069	420.582	215.3844	283.6156	366.7444	0.76362404069	0.14071373641	0.14247913659
SRBS2_HUMAN	R.TS*PGRVDLPGSSTTLTK.S	3	752.41	3.8532	1	1.99848e-14	3846.77	3622.17	3736.31	2511.8478	3492.1446	3424.2552	0.84141340138	0.14026540518	0.14219538867
ADDA_HUMAN	R.KQKGS*EENLDEAR.E	3	757.739	2.67561	1	7.07885e-11	17091	14678.2	18431.3	20940.7968	17936.1362	26642.902	1.3051643743	0.14004646242	0.14208041131
PININ_HUMAN	K.EIAIVHS*DAEK.E	3	583.982	6.48001	1	5.28575e-12	1937.17	2037.86	1417.94	2484.6822	2122.016	2069.066	1.2378644667	0.13944871724	0.14158067107
RGPS2_HUMAN	K.SVAAEGALLPQTPPS*PR.N	3	667.355	3.38397	1	1.44865e-10	430.482	403.025	376.36	469.5768	521.3222	412.8326	1.1602368658	0.13865448534	0.14088054001
APBA2_HUMAN	R.SAS*QDCIETTPGAQEGKK.Q	3	891.782	-0.297256	1	4.47501e-11	1647.71	1399.85	1805.59	1985.9994	2835.1358	1855.2952	1.3756927911	0.13848587871	0.14081551135
LAP2A_HUMAN	R.EQGTESRSS*T*PLPTISSSAENTR.Q	3	942.094	2.65626	1	3.61131e-16	513.185	610.222	828.933	354.123	278.5146	588.36	0.62540203672	0.13845227659	0.14081551135
PAK1_HUMAN	R.DVATSPIS*PTENNTTPPDALTR.N	3	869.426	2.00075	2	6.5255e-15	3848.89	986.715	3100.27	3818.7072	4887.7782	4289.1444	1.6375810042	0.13780799508	0.14051029086
ARI1A_HUMAN	R.SHHAPMS*PGSSGGGGQPLAR.T	3	733.014	4.57965	1	2.38658e-18	568.321	406.815	788.474	831.4614	951.8466	707.9932	1.4126147405	0.13797697425	0.14051029086
MAP1B_HUMAN	R.TPDTSTY*CYETAEK.I	3	735.338	5.81023	1	2.0659e-11	341.417	247.626	296.384	358.974	499.898	342.2294	1.3565229864	0.13790951669	0.14051029086
DDX17_HUMAN	R.SS*QSSSQQFSGIGR.S	3	588.945	4.55995	1	6.48637e-15	451.688	545.789	382.946	528.759	560.0898	559.9226	1.1943958623	0.13788403571	0.14051029086
CYTSA_HUMAN	R.RS*STSSEPTPTVK.T	3	639.006	4.48926	1	7.55366e-12	4200.91	3095.33	2536.67	3703.2534	4934.7074	6600.4186	1.549733207	0.13724395633	0.14018799365
SRS10_HUMAN	R.NVYSSS*RYDDYDR.Y	3	650.283	3.09737	1	6.1379e-10	4803.16	4073.2	5197.53	4390.155	3371.761	3851.7968	0.82519552054	0.13685882092	0.13990072906
CLN3_HUMAN	R.RFS*DSEGEETVPEPR.L	3	681.981	0.715624	2	7.12409e-15	1911.72	1663.9	2067.16	2667.0798	2574.9848	1900.4028	1.2657719179	0.13632564247	0.13946160674
SRRM2_HUMAN	R.SRT*PPSAPSQSR.M	2	790.397	2.95596	1	3.3551e-12	1013.65	1814.24	1573.18	1578.5154	2468.884	2900.6148	1.5787087879	0.13597534597	0.1392377913
DP13A_HUMAN	R.VNQSALEAVTPS*PSFQQR.H	3	756.716	4.51687	1	7.07455e-11	353.08	270.368	354.719	334.719	469.292	468.7268	1.3011459804	0.13600344956	0.1392377913
RBPMS_HUMAN	K.AEKENTPS*EANLQEEEVR.T	3	871.095	2.24215	1	8.81184e-17	3536.1	2712.52	3476.63	3775.0482	3594.1646	3941.0314	1.1629777213	0.13578799367	0.13922898471
HMGA1_HUMAN	G.S*QKEPSEVPTPK.R	3	698.722	2.62058	2	4.34965e-10	11992	9018.15	9181.3	13037.5476	10854.928	13100.816	1.2252905528	0.13550038636	0.13903997838
RLF_HUMAN	K.S*PSAIPEQNHSLNDQAK.G	3	792.066	2.72273	3	2.2855e-18	15962.8	15815.2	17387.8	18797.625	17112.8348	17337.008	1.0830164597	0.13513152301	0.13876724243
PR40A_HUMAN	K.SDSPES*DAEREK.D	3	629.966	4.4568	1	4.82361e-10	3384.48	3636.07	3211.29	3437.4186	4111.406	4235.2114	1.1517031477	0.13502177596	0.1387603879
TTC33_HUMAN	K.SEAPAEVT*HFSPK.S	3	646.667	3.0675	1	6.35985e-11	4564.59	4896.94	4883.27	4083.5718	4680.6776	4434.2732	0.92009102754	0.13501413167	0.1387603879
NUCKS_HUMAN	R.SGKNS*QEDSEDSEDKDVK.T	3	998.498	1.52818	1	5.75945e-11	1865.07	567.267	1089.56	1919.0556	1870.0266	3655.6768	2.1138494558	0.13423207402	0.13815976679
ZN217_HUMAN	R.AGAES*PTMSVDGR.Q	2	793.86	3.38291	1	8.38065e-14	11990.9	11284.7	11336.9	12933.7362	12478.0662	11659.334	1.0710324011	0.13373748958	0.13775601983
PLCB3_HUMAN	R.RPPGPTTS*PASTSLSSPGQR.D	3	764.053	2.31662	1	1.8741e-15	611.793	782.045	837.401	1115.73	820.2408	916.861	1.2785865537	0.13361783326	0.13773815334
RPGF1_HUMAN	K.LSKS*DEQLSSLDR.D	3	672.688	4.71815	1	2.01022e-11	2407.94	2280.44	2111.38	2666.1096	2331.157	2534.851	1.1077037905	0.13337507844	0.13759325445
FRPD3_HUMAN	P.S*CQPRGQS*PLR.S	3	559.591	8.26549	1	2.29622e-10	662.688	673.392	612.526	716.9778	819.2206	675.6334	1.1350843906	0.13294103742	0.13725066185
TCP4_HUMAN	K.ELVSSSS*SGSDSDSEVDKK.L	3	904.115	1.35017	1	5.61191e-10	1259.64	1538.82	1573.18	772.2792	921.2406	1426.773	0.71375755711	0.13286843896	0.13725066185
IF4G1_HUMAN	R.S*FSKEVEER.S	3	550.284	3.3743	4	5.51647e-11	47515.2	40788.9	40305.3	48738.9672	49478.6798	45379.2262	1.1165345919	0.13213348389	0.13662648201
SIX5_HUMAN	K.SES*DGNPTTEDESSRSPEDLER.G	3	916.059	3.33141	1	2.86924e-12	464.411	360.069	521.259	594.7326	803.9176	509.912	1.4182261196	0.1318602562	0.13644877076
FGD1_HUMAN	R.QES*VELTVQQK.V	3	609.663	5.00567	1	1.94043e-12	888.531	806.049	901.382	920.7198	931.4426	1078.66	1.1289924494	0.13176967204	0.13644877076
MET10_HUMAN	R.S*DKGSPGEDGFVPSALGTR.E	3	805.74	3.63604	1	1.24734e-11	1349.76	1322.78	1460.28	1382.535	1834.3196	1726.8366	1.1962033174	0.1309351176	0.13570481539
IF2P_HUMAN	K.NKPGPNIES*GNEDDDASFK.I	3	934.462	3.0987	8	2.70891e-16	53739.2	48290.9	46561.4	54365.157	55851.8692	52126.7348	1.0925507883	0.13093972206	0.13570481539
CNKR2_HUMAN	K.GSES*PNSFLDQEYR.K	2	969.429	2.37104	3	1.92602e-14	15544	12305.5	12276.9	11177.6742	11368.0886	11402.4168	0.84603151266	0.1309389621	0.13570481539
SRRM2_HUMAN	K.ALPQT*PRPR.S	3	449.246	0.517669	2	4.44108e-11	6662.93	6632.85	6819.64	5829.9318	5886.554	6722.013	0.9166351121	0.13018716872	0.13523720205
U520_HUMAN	R.S*LQYEYK.A	2	734.881	3.73747	1	1.87034e-10	237.507	343.645	321.788	526.8186	349.9286	385.3758	1.3977930755	0.13008642197	0.13523688912
SRRM2_HUMAN	R.S*RT*PLISR.R	3	440.223	3.41995	1	5.4018e-10	600.13	946.287	822.347	960.498	1169.1492	947.2596	1.298950887	0.13007964194	0.13523688912
DPYL3_HUMAN	R.GS*PTRPNPPVR.N	3	496.265	3.67465	5	3.33112e-12	156523	134601	116828	147017.3166	169773.5224	169790.89	1.1927434525	0.12954188883	0.13523688912
GPSM1_HUMAN	R.EGS*HSPLDSADVR.V	2	839.885	0.145342	1	3.7026e-13	3883.88	3094.07	3779.6	3803.184	4330.749	4398.9716	1.1650343543	0.12994092703	0.13523688912
GNL1_HUMAN	R.REEQT*DTS*DGESVTHHIR.R	3	829.36	4.34201	1	7.40414e-17	389.13	395.444	354.719	500.6232	401.9588	422.6386	1.1631949833	0.13005018234	0.13523688912
TOE1_HUMAN	-.AADS*DDGAVSAPAASDGGVSK.S	3	796.045	2.26186	1	3.27106e-19	2126.96	2047.97	1889.33	2635.0632	2261.7834	2124.9602	1.1578999477	0.12972329557	0.13523688912
SYMPK_HUMAN	K.EERS*PQTLAPVGEDAMK.T	3	799.404	2.36688	1	4.90176e-10	476.075	466.195	555.131	555.9246	599.8776	535.4076	1.1294306539	0.12993942201	0.13523688912
MYH10_HUMAN	S.LELS*DDDTESK.T	2	895.43	0.68163	1	2.115e-10	9313.68	8318.23	7533.79	10172.547	9012.4468	9502.014	1.1399254742	0.12898550928	0.13483318686
SRSF1_HUMAN	K.VDGPRS*PSYGR.S	3	500.581	3.89411	2	2.82893e-11	12006.8	11164.7	13196.1	12757.1598	13576.8216	14005.9098	1.1092253246	0.12899701297	0.13483318686
C170L_HUMAN	K.SSPVNNHHS*PGQTPTLGQPEAR.A	3	874.089	1.74568	1	1.18508e-16	1789.79	2013.86	1782.06	1953.9828	2186.2886	2030.8226	1.1048001663	0.12887649238	0.13483318686
NU107_HUMAN	Q.AS*QDENFGNTTPR.N	2	873.389	0.768715	1	9.82112e-14	8067.82	5106.66	5510.85	10752.7266	8283.0038	7455.5018	1.4177551351	0.12756158412	0.13369654119
ODPAT_HUMAN	R.YHGHS*MSDPGVSYR.T	3	634.614	3.82084	4	6.97868e-14	6148.68	4894.41	5822.29	6936.93	7403.5914	5888.503	1.199440736	0.12761165202	0.13369654119
DOC11_HUMAN	R.EDSRGS*LIPEGATGFPDQGNTGENTR.Q	3	1005.46	1.86158	2	9.88549e-18	886.411	1274.77	1214.7	1208.8692	1590.4918	1581.7078	1.2977548128	0.12695123255	0.13321380317
MILK1_HUMAN	R.SPVPSPGSS*SPQLQVK.S	3	711.721	4.37364	2	4.36293e-14	4245.44	3240.62	3189.65	4986.828	4073.6586	4195.0068	1.2416494478	0.12695297599	0.13321380317
ACINU_HUMAN	K.TTS*PLEEEEREIK.S	3	700.363	2.78874	1	2.077e-11	5076.72	3877.37	4976.42	3789.6012	3896.1438	4000.848	0.83892061936	0.12683707476	0.13321380317
K1522_HUMAN	R.KPS*VGVPPPAS*PSYPR.A	3	752.057	6.08686	1	3.7056e-13	1134.52	1104.21	1155.43	1145.8062	1425.2194	1298.3144	1.1400000318	0.1260188669	0.13254354894
HMGA1_HUMAN	R.KQPPVSPGTALVGS*QKEPSEVPTPK.R	4	889.508	-0.205851	2	2.75213e-12	43231.6	6610.11	37399.8	45216.171	51054.8888	72576.1672	1.9353991041	0.1255543679	0.13233704865
XXX_TITIN_HUMAN	K.KY*EVT*YGT*IPAGGDFLPK.V	3	962.147	8.08118	1	1.88679e-10	2680.44	2760.53	2584.65	3903.1146	2884.1054	3074.181	1.2287401308	0.12571251392	0.13233704865
SEPT9_HUMAN	K.RS*FEVEEVETPNSTPPR.R	3	761.701	2.32378	2	7.91219e-17	1826.9	2146.52	1890.27	2108.2446	2126.0968	2334.8086	1.1203115121	0.12572422624	0.13233704865
CYTSB_HUMAN	R.TS*PTPPESATTVK.S	2	927.487	0.855492	1	3.09558e-15	4249.68	3766.2	4104.21	4617.1818	4127.7292	4722.5696	1.1111706028	0.12565776706	0.13233704865
ZN318_HUMAN	R.RS*SPPPPPSGSSSR.T	3	568.949	2.67685	1	9.66056e-11	451.688	219.832	424.346	487.0404	492.7566	566.7868	1.4112900554	0.12469822913	0.13166886568
DPYL2_HUMAN	K.TS*PAKQQAPPVR.N	2	909.51	4.49624	1	3.68533e-11	5856.04	4636.68	5271.86	6297.5682	6845.542	10422.7974	1.4948645119	0.12439591438	0.13146814704
DDX54_HUMAN	K.IDDRDS*DEEGASDR.R	3	630.265	2.62067	2	2.36288e-14	7134.76	4942.42	6577.83	7291.053	7423.9954	9252.9416	1.2848016807	0.12439966202	0.13146814704
LYN_HUMAN	K.GKDSLS*DDGVDLK.T	3	706.045	3.63077	1	3.20275e-11	5516.74	4073.2	4308.38	6170.472	5236.6866	5545.293	1.2197479414	0.12439119816	0.13146814704
ZCH18_HUMAN	R.AS*DLEDEESAAR.G	2	801.351	2.58915	2	2.31071e-15	44531.5	43728.8	38135.6	51733.9746	45227.5064	46112.715	1.1319523014	0.12412817031	0.13146814704
ING5_HUMAN	K.DKMEGS*DFESSGGR.G	3	680.643	0.448364	1	2.01572e-10	4081.09	3341.69	3621.52	4140.8136	4085.901	4078.3154	1.1141509062	0.12414459139	0.13146814704
SCAP_HUMAN	K.AGPEEPGDS*PPLR.H	3	544.262	3.1631	4	5.43573e-11	19448	18694.5	18061.5	22905.4518	19761.274	19927.7532	1.1137001348	0.1241850704	0.13146814704
ABL2_HUMAN	R.DKS*PSSLLEDAK.E	3	686.38	6.22467	1	1.1693e-13	3787.39	3615.85	3192.47	4048.6446	3976.7396	3738.0472	1.1102063597	0.12372902781	0.13146814704
RBMX_HUMAN	K.VEQATKPS*FESGR.R	3	658.676	2.40925	1	5.02766e-11	5871.94	6236.14	5611.53	6059.8692	6910.8348	6526.8736	1.1003388934	0.12441048026	0.13146814704
CPSF6_HUMAN	R.S*RDRHDDYYR.E	3	564.59	3.23234	2	1.32353e-14	3183.02	2203.37	3418.29	3501.4518	3616.609	4242.0756	1.2902384333	0.123330459	0.13115040958
SRSF9_HUMAN	R.GS*PHY*FSPFRP.Y	3	560.913	4.46139	1	5.88405e-11	2643.33	2315.81	1984.36	1934.5788	2029.1778	1443.4432	0.77874288208	0.12331366539	0.13115040958
PCF11_HUMAN	K.SRS*PIIHS*PK.R	4	435.732	2.48741	1	2.72078e-10	11819.2	8386.45	9270.69	11544.4098	11664.9668	12599.7294	1.2148439521	0.12275128812	0.13074311614
RBCC1_HUMAN	R.S*TELVLSPDMPR.T	2	827.413	4.27846	1	1.33867e-14	1615.9	1383.42	1286.21	1737.6282	1902.673	1516.0076	1.2031903168	0.12269299477	0.13074311614
CTND1_HUMAN	R.APS*RQDVYGPQPQVR.V	3	669.673	1.0937	1	5.05508e-20	3035.64	3081.43	2439.75	3452.9418	3545.195	3055.5496	1.1749318427	0.12256323546	0.13074311614
TR150_HUMAN	R.ERS*PALKSPLQSVVVR.R	4	576.838	3.39691	6	1.19911e-14	21164.6	19529.6	17053.8	15978.2238	16176.2912	7563.3678	0.68777819834	0.12275322527	0.13074311614
FGD1_HUMAN	K.SLS*LDPGQSLEPHPEGPQR.L	3	785.053	2.95438	1	5.07686e-19	918.22	907.121	890.091	908.1072	997.7556	1032.5718	1.0821240109	0.12184259295	0.13018518686
AKTS1_HUMAN	R.LNT*SDFQK.L	2	745.888	2.20938	1	1.23573e-11	13086.2	12507.7	14895.4	12500.0568	11618.0376	11863.2988	0.8886648921	0.12120857835	0.12961062789
KCC2D_HUMAN	K.ESTESSNTT*IEDEDVKAR.K	3	850.407	1.65075	1	2.44173e-13	4122.45	3628.48	3690.21	4130.1414	4586.8192	4060.6646	1.1168138912	0.12081039697	0.12933440506
SYNE1_HUMAN	R.SKT*PTGPELDTSYK.G	3	764.412	3.19385	1	1.71719e-13	2661.35	3137.02	3050.4	2709.7686	2026.1172	2596.6288	0.82864761024	0.12085419148	0.12933440506
SHRM2_HUMAN	K.SYS*EPEKMNEVGLTR.G	3	760.046	2.48945	1	2.99538e-12	8013.75	5644.87	5935.2	8259.3126	11663.9466	7952.666	1.4226899694	0.12065338343	0.12932510674
TRI18_HUMAN	K.ASVSGPNS*PSETRR.E	3	585.287	1.36721	1	7.48786e-10	15832.4	14338.3	14468.2	14981.8284	19436.8504	19462.9488	1.2070542213	0.12021276355	0.12898868322
CCD86_HUMAN	R.LQQGAGLESPQGQPEPGAAS*PQR.Q	3	871.427	-4.8439	2	8.47305e-11	1553.34	1555.25	1641.87	1649.34	1879.2084	1680.7484	1.0965889291	0.12024369836	0.12898868322
ROA1_HUMAN	R.S*SGPYGGGGQYFAKPR.N	3	723.032	2.44806	1	4.40781e-15	4490.37	3728.29	3493.56	4443.516	5178.5352	4407.797	1.1978806317	0.12001995742	0.12895417213
GTF2I_HUMAN	R.S*PGSNSKVPEIEVTVEGPNNNNPQTSAVR.T	4	890.702	-0.0202957	7	7.45127e-23	3565.79	2936.14	4428.82	4565.7612	7278.1068	4817.6878	1.5242833911	0.11951435357	0.12858052552
ASPM_HUMAN	K.RDS*GSFEQYSENIK.L	3	733.359	4.07813	1	1.66116e-11	1821.6	1460.49	1636.23	2628.2718	2550.5	1667.02	1.3918989546	0.11957669258	0.12858052552
DYR1A_HUMAN	R.IY*QYIQSR.F	2	690.352	3.97854	1	2.56405e-10	6266.37	5985.99	5801.59	6202.4886	6532.3406	7150.5352	1.101441105	0.11937656254	0.12857070565
SOX5_HUMAN	K.RPAS*PYGEADGEVAMVTSR.Q	3	768.031	3.25826	2	1.64605e-22	4125.63	3595.64	3933.9	4155.3666	4373.5974	5166.7814	1.1750793335	0.11927936226	0.12856887281
TR150_HUMAN	R.MDS*FDEDLAR.P	2	754.323	3.31748	1	4.26332e-12	2576.53	1614.63	1493.21	2239.2216	2943.277	2998.6748	1.4392420258	0.11917368323	0.12855789065
MYO9B_HUMAN	R.RTSFS*TSDVSK.L	3	584.972	4.2779	1	4.98867e-10	1753.74	2145.25	1879.92	2049.0624	2242.3996	2406.3924	1.1590173894	0.11903993785	0.12851659954
SPD2B_HUMAN	K.NSGEPLPPKPGPGS*PSHPGALDLDGVSR.Q	4	819.174	1.93749	3	1.73225e-17	1463.21	651.914	1743.49	2067.4962	1792.4914	2004.3464	1.5198023975	0.11883424968	0.12847577035
DDX54_HUMAN	K.QKIDDRDS*DEEGASDR.R	3	792.037	0.601212	3	2.2847e-13	2213.91	2132.62	2998.65	3089.1168	2809.6308	3663.5216	1.3018438134	0.11890669167	0.12847577035
MAGD2_HUMAN	K.VKHLDGEEDGS*SDQSQASGTTGGR.R	3	986.129	1.17598	1	5.28893e-13	418.818	234.992	491.15	689.8122	440.7264	680.5364	1.5817791825	0.11756370962	0.12722893059
MAP2_HUMAN	K.DGS*PEAPASPEREEVALSEYK.T	3	933.791	3.33351	1	5.4463e-14	2821.46	2461.1	1912.85	2004.4332	1808.8146	1731.7396	0.77062828598	0.11734429747	0.12709364295
RBMX_HUMAN	R.DVYLS*PRDDGYSTK.D	3	718.689	1.7988	14	7.76126e-17	282053	232818	301733	238460.607	217914.72	232427.6956	0.84349692616	0.11714316905	0.12697796524
MINT_HUMAN	K.IPSTENSS*QEISVEER.T	3	705.335	3.20175	1	4.34209e-15	1056.06	1734.65	882.564	1919.0556	1835.3398	1585.6302	1.4537520671	0.11689212173	0.12688063085
COPA_HUMAN	K.NLS*PGAVESDVR.G	2	776.883	1.02134	1	3.08829e-13	2699.52	2965.2	2850.93	2923.2126	3046.3172	3133.017	1.0689197135	0.11690950394	0.12688063085
MEX3A_HUMAN	R.QNS*LGCIGECGVDSGFEAPR.L	3	821.363	2.67515	1	5.45268e-18	398.673	620.329	521.259	360.9144	405.0194	383.4146	0.74620375978	0.11695913225	0.12688063085
PCDH1_HUMAN	R.SNS*PLPSIQLQPQS*PSASKK.H	3	981.185	0.311028	1	2.13742e-13	874.747	526.838	775.302	1342.7568	944.7052	919.8028	1.4733263359	0.11606179923	0.12639194727
TARA_HUMAN	R.ASS*PIRATQQDNPR.T	2	925.462	4.06591	2	1.16161e-13	3886	2864.13	4894.56	5298.2622	4692.92	5417.815	1.3232639418	0.11621530354	0.12639194727
CTNA1_HUMAN	R.SRTS*VQTEDDQLIAGQSAR.A	2	1186.08	0.990288	1	2.64207e-16	1963.68	2266.54	2376.71	2107.2744	1716.9966	1665.0588	0.83084442596	0.1162270084	0.12639194727
MAP1B_HUMAN	R.ASVSPMDEPVPDS*ESPIEK.V	3	851.081	3.2797	7	2.29027e-14	17469.5	8180.52	15938.8	20830.194	21705.7752	17755.7242	1.4497076354	0.11592234671	0.12636686862
RERE_HUMAN	R.EKVAS*DTEEADRTSSK.K	3	840.766	1.81487	2	3.43718e-12	8110.23	7282.24	9012.88	9202.347	8922.6692	10579.6934	1.1761644722	0.11574738473	0.12636686862
SPF45_HUMAN	P.DPDS*DEDEDYER.E	2	897.335	2.55069	1	1.37059e-14	3792.69	2938.67	3659.16	4233.9528	4037.9516	3846.8938	1.1663320348	0.11590002477	0.12636686862
F195B_HUMAN	R.TSSPRSPPSSS*EIFTPAHEENVR.F	3	941.118	1.23223	1	1.94691e-14	901.255	619.066	768.715	988.6338	976.3314	866.8504	1.2371213161	0.11544670165	0.12615481019
SETMR_HUMAN	R.S*AQWLDQEEAPK.H	3	647.329	7.73165	1	1.55274e-10	390.19	313.323	267.216	536.5206	436.6456	365.7638	1.3793033114	0.11519350857	0.12600760162
TR150_HUMAN	R.MDS*FDEDLARPSGLLAQER.K	3	820.39	2.97592	1	1.89685e-10	46866.3	40047.3	54162	51428.3616	63278.9252	76691.7454	1.3567130823	0.11520506442	0.12600760162
PHF10_HUMAN	K.RY*SPDELR.Y	3	448.891	4.35235	2	3.15507e-10	6919.52	6574.73	6644.64	5946.3558	6368.0884	6561.1946	0.93727317764	0.11521838605	0.12600760162
MAP1B_HUMAN	K.SPSLSPS*PPSPLEK.T	2	981.026	2.7375	1	9.12014e-12	4496.73	3912.75	3006.18	4973.2452	5493.777	4298.9504	1.2934841879	0.11435613781	0.12537012994
NUMA1_HUMAN	D.GTSVPGEPAS*PISQR.L	2	896.449	3.67554	2	4.22035e-11	6444.5	5481.89	5881.57	5280.7986	5538.6658	4599.9946	0.86587443788	0.11434163153	0.12537012994
S12A7_HUMAN	R.TEAPGT*PEGPEPERPSPGDGNPR.E	3	885.076	1.79297	1	3.79458e-12	1132.4	1236.87	1718.08	1660.0122	1789.4308	1756.2546	1.2736111523	0.1134108454	0.12453662604
CECR2_HUMAN	R.RAPS*SGDDQSSSSTQPPR.E	3	723.666	0.150265	1	5.88494e-16	184.492	157.925	158.071	313.3746	175.4744	261.8202	1.4998733237	0.11288117617	0.1240561828
AR6P4_HUMAN	R.S*AGEEEDGPVLTDEQK.S	2	1121.53	3.36208	3	6.53081e-17	16554.5	11921.4	16841.2	16629.228	20367.2728	21522.2088	1.2913169944	0.11284664273	0.1240561828
MA7D1_HUMAN	R.RS*SQPS*PTAVPASDSPPTK.Q	3	843.414	2.89468	1	9.4022e-18	885.351	1302.57	859.042	1854.0522	1178.331	1492.4732	1.4850408158	0.11190022528	0.12317922711
R3HD1_HUMAN	R.S*KSIEEREEEYQR.A	3	741.036	1.97675	2	9.21474e-16	8015.87	8105.97	8144.43	8676.4986	9839.829	8422.3734	1.1101293232	0.11172832549	0.12309065461
BAG6_HUMAN	R.AS*PEPQRENASPAPGTTAEEAMSR.G	3	931.765	3.07874	1	5.6928e-14	858.843	682.236	1111.2	1136.1042	1388.4922	1082.5824	1.3600284344	0.11118513346	0.1225925386
IF2B2_HUMAN	K.ISYIPDEEVS*SPSPPQR.A	3	737.359	1.8886	5	1.94924e-12	4890.1	5500.84	9073.1	9601.0992	8269.7412	10538.5082	1.459580847	0.11085797101	0.12233199924
RHG05_HUMAN	K.GGIDNPAITS*DQELDDKK.M	4	671.352	4.33875	1	2.16876e-13	876.868	807.313	754.602	846.9846	954.9072	1035.5136	1.1634515993	0.11075549573	0.12231918424
FCHO2_HUMAN	R.NLS*NEELTK.S	2	793.419	4.07714	1	8.23727e-12	22877	19154.4	20880.5	21821.7384	27405.6326	25819.198	1.1928836571	0.11045917124	0.12209207565
TP53B_HUMAN	K.SPEPEVLST*QEDLFDQSNK.T	3	901.108	2.98028	1	7.55551e-16	26498	18323.1	17154.5	29063.3112	24323.6084	29064.0034	1.330378532	0.1102726534	0.12198606879
RABE1_HUMAN	R.RAQS*TDSLGTSGSLQSK.A	3	754.392	2.83173	1	1.38772e-15	1044.4	1211.6	1158.25	1440.747	1402.775	1170.8364	1.1757678713	0.11003552377	0.12182385474
DC1L1_HUMAN	R.DFQEYVEPGEDFPAS*PQRR.N	3	859.395	2.1839	2	1.44664e-12	2370.83	2070.71	1825.35	2340.1224	2498.4698	2438.7522	1.1612370884	0.10976566374	0.12167671323
CAF1B_HUMAN	R.GSS*PGPRPVEGTPASR.T	2	930.962	2.3428	4	9.09521e-13	13926	12718.6	12689	14660.6922	13715.5688	13997.0844	1.0772809909	0.10981223732	0.12167671323
GSK3A_HUMAN	R.GEPNVSY*ICSR.Y	3	530.913	5.54697	3	2.26069e-13	1129.22	1192.65	1163.89	1405.8198	1663.9462	1218.8858	1.2303339436	0.10924077034	0.12124307454
PAXI_HUMAN	R.FIHQQPQSS*SPVYGSSAK.T	3	829.422	1.87649	1	1.14959e-15	1380.51	969.028	1127.2	1571.724	1277.2904	1617.0094	1.2845447653	0.10883691907	0.12089452147
LMNB2_HUMAN	R.AT*SSSSGSLSATGR.L	2	789.374	2.65985	3	8.11619e-17	22176.2	17485.5	16058.3	14018.4198	12622.9346	16080.8594	0.76673072844	0.10845859349	0.12057376653
KDM1B_HUMAN	R.AAATGNAS*PGKLEHSK.A	4	577.319	3.68337	2	1.61532e-12	4207.27	3828.1	4746.84	4561.8804	5103.0404	5125.5962	1.1571170904	0.10773523897	0.11986859143
PKN3_HUMAN	R.RGPS*PPASPTR.K	3	477.918	6.25785	1	2.39328e-11	397.613	336.064	479.859	513.2358	549.8878	838.413	1.5669388932	0.10758493841	0.11980036646
UNG_HUMAN	R.HAPS*PEPAVQGTGVAGVPEESGDAAAIPAK.K	3	1116.9	1.52992	3	2.2876e-21	1759.04	2514.17	2616.64	2477.8908	3926.7498	4195.9874	1.5385869404	0.10747600347	0.11977814138
UBP2L_HUMAN	R.RY*PSSISSSPQKDLTQAK.N	4	690.88	3.71046	1	2.45653e-11	868.386	1198.97	1167.66	1576.575	1166.0886	1529.736	1.3206761823	0.10734213889	0.11972806603
ATX2L_HUMAN	K.LQPSS*SPENSLDPFPPR.I	3	726.356	1.9609	1	4.98178e-12	4962.2	4573.51	4050.57	5101.3116	6251.7856	5113.829	1.2120255377	0.10726680607	0.11972806603
PAK1_HUMAN	R.DVAT*SPISPTENNTTPPDALTR.N	3	869.425	3.26439	2	4.66987e-18	1464.27	1447.86	1822.52	2082.0492	1859.8246	1761.1576	1.204529708	0.1053243354	0.11767241359
MAP2_HUMAN	K.DGSPEAPAS*PEREEVALSEYK.T	3	933.791	3.39887	1	1.75506e-11	4065.19	3576.69	2890.44	2944.557	2801.4692	2499.5494	0.78288309573	0.10508833826	0.11750627309
SRRM2_HUMAN	R.T*PPVALNSSR.M	2	675.855	3.16079	1	2.03123e-13	3576.39	3817.99	3300.68	3881.7702	3849.2146	4353.864	1.1299463858	0.10430470854	0.11672698706
CD2B2_HUMAN	R.KGPGQPS*SPQRLDR.L	3	687.706	3.79415	3	6.34046e-10	26134.3	24678	33185.5	36869.5404	31705.7756	34435.7302	1.2263539572	0.10388787836	0.1163572371
PRC2B_HUMAN	R.EAGS*PAQEFK.Y	2	801.403	1.14241	1	1.76351e-13	8001.02	8063.02	7950.6	9037.413	8267.7008	8302.7402	1.0663431097	0.10379111767	0.1163572371
RIMS3_HUMAN	R.QGS*RESTDGSTNSNSSDGTFIFPTTR.L	3	1020.13	1.85476	2	4.60803e-19	1287.2	1444.07	1387.83	1221.4818	964.089	1269.877	0.83888460141	0.1038075462	0.1163572371
HTSF1_HUMAN	R.GFEGS*CSQKESEEGNPVR.G	3	845.727	3.17544	1	3.91126e-14	6753.05	5384.61	4680.98	7801.3782	9117.5274	6301.3356	1.3806254596	0.10358230025	0.11630526185
I2BPL_HUMAN	R.RNS*SSPVSPASVPGQR.R	3	645.662	4.34845	3	2.07031e-15	4300.58	2145.25	3772.07	4179.6216	5385.6358	5628.644	1.4869889337	0.10316246003	0.11593054235
DJC17_HUMAN	R.QAQAQES*EEEEESR.S	2	979.914	-3.12935	1	8.5826e-15	3237.1	2505.32	2531.02	3006.6498	3679.8614	3629.2006	1.2468468886	0.1027752161	0.11559185386
MLL4_HUMAN	R.GQGT*PPSGPGVVR.A	3	506.595	3.89168	2	3.5535e-10	18986.8	18861.3	20422.2	20883.555	20647.8278	20173.8838	1.0589483822	0.10240414739	0.11527081579
CLAP2_HUMAN	R.SRS*DIDVNAAAGAK.A	2	956.998	0.290364	3	1.07758e-16	23064.7	22095.6	23713.5	23576.8302	29056.3162	26735.0784	1.1523716115	0.10222093016	0.11516086012
NMD3_HUMAN	R.DSAIPVES*DTDDEGAPR.I	2	1041.96	1.64017	2	1.9303e-19	2651.81	2886.87	2844.34	3552.8724	3609.4676	2845.7012	1.1938467521	0.10192432255	0.11505755037
RBM10_HUMAN	R.GLVAAYSGES*DSEEEQER.G	3	755.666	3.02953	2	3.25202e-14	2459.9	2119.99	2082.21	2531.2518	2421.9548	2897.673	1.1784404267	0.10196736455	0.11505755037
MAP1B_HUMAN	R.ES*SPLYS*PTFSDSTSAVK.E	3	841.059	3.13086	6	1.60488e-15	4653.66	4314.51	4542.67	4715.172	5437.666	4881.4268	1.1127563276	0.10200492293	0.11505755037
MAP1B_HUMAN	K.TTS*PPEVSGYSYEK.T	3	695.01	3.96711	8	4.21922e-17	63814.2	58904.8	60195	52597.4526	57120.998	58521.2274	0.91977507094	0.1020437628	0.11505755037
KI67_HUMAN	K.AQSLVISPPAPS*PR.K	3	576.981	3.15236	1	6.51748e-12	353.08	295.636	307.674	251.2818	296.8782	268.6844	0.85409150118	0.10159058124	0.11493160576
LEO1_HUMAN	K.AHS*DDEKWGR.E	3	580.285	5.04873	1	8.17534e-10	6327.87	5538.75	5143.9	6484.8168	6266.0684	7429.0256	1.1863197121	0.10140220076	0.11481496692
MLF2_HUMAN	R.LAIQGPEDS*PSR.Q	3	526.931	4.02895	2	1.1116e-10	11017.6	8695.98	9793.83	8105.0508	8898.1844	7570.232	0.83279033485	0.10065310448	0.11406271905
ATG9A_HUMAN	R.RES*DESGESAPDEGGEGAR.A	3	748.647	1.95666	1	2.27639e-15	403.974	629.173	534.431	866.3886	587.6352	787.4218	1.4298775557	0.10043828934	0.11402963102
HS90A_HUMAN	K.ESEDKPEIEDVGS*DEEEEK.K	3	987.466	2.65783	1	3.51817e-11	7355.3	7967	6425.41	10927.3626	11065.0892	7576.1156	1.3596176638	0.10053920746	0.11402963102
PGRC1_HUMAN	K.LLKEGEEPTVYS*DEEEPKD.E	3	992.169	4.79834	1	1.24454e-13	2019.87	1521.13	1614.58	916.839	1576.209	642.293	0.60814403474	0.10053272545	0.11402963102
E41L2_HUMAN	R.EVRS*PTKAPHLQLIEGK.K	4	668.391	4.2919	1	7.73149e-10	557.718	574.847	788.474	1161.3294	862.069	778.5964	1.4585829856	0.10023144633	0.11396861821
INO80_HUMAN	R.RRDEELS*SEESPR.R	3	633.635	5.49058	1	2.73905e-11	342.477	331.011	375.419	550.1034	363.1912	506.9702	1.3540428949	0.099940143526	0.11373344809
TOP2B_HUMAN	K.ASGS*ENEGDYNPGR.K	2	881.369	2.21602	1	4.68086e-16	3555.19	3912.75	4081.62	4315.4496	4268.5168	5261.8996	1.1988219568	0.099886804819	0.11373344809
SRRM2_HUMAN	R.S*SSPVTELAS*RSPIRQDR.G	4	594.539	0.243817	1	4.0078e-10	1488.66	1264.66	1257.98	1867.635	1413.9972	2084.7556	1.3378149805	0.09973436594	0.11373078078
F193A_HUMAN	K.SNPTPMEPTS*PGEHQQNSK.L	3	868.746	2.74002	1	1.72117e-14	842.938	1048.62	1090.5	1438.8066	1195.6744	1126.7094	1.2612710205	0.099768839777	0.11373078078
MLL4_HUMAN	D.GVDDGTDS*EAEAVQQPR.G	3	694.98	4.39116	1	6.66306e-13	1006.22	860.375	722.611	1062.369	1024.2808	1032.5718	1.204699516	0.099491283298	0.11368079484
TOPRS_HUMAN	R.VY*SPYNHR.H	2	672.821	2.99362	1	6.30798e-11	3926.29	4017.61	4441.05	4605.5394	4384.8196	5118.732	1.1392125099	0.099556103349	0.11368079484
TEBP_HUMAN	K.DWEDDS*DEDMSNFDR.F	3	728.939	3.97113	2	1.28562e-14	14425.4	9566.46	9509.68	14948.8416	20020.4048	14238.312	1.4688155815	0.098761498928	0.11296507716
41_HUMAN	K.RLS*THSPFR.T	3	470.582	5.70689	1	1.1004e-11	681.773	555.896	554.19	760.6368	648.8472	860.9668	1.2670923326	0.098673820496	0.11296507716
EPN2_HUMAN	R.GS*SQPNLSTSHSEQEYGK.A	3	825.391	1.65148	2	1.42965e-17	2286.01	1989.86	2304.26	2735.964	2808.6106	2281.8562	1.1894044155	0.098650179803	0.11296507716
U520_HUMAN	R.EEAS*DDDMEGDEAVVR.C	2	1038.42	0.808034	4	4.5023e-16	20785.1	20723.6	17904.4	21311.4132	22089.3704	22566.5478	1.1103181881	0.098432861269	0.11296507716
SFR19_HUMAN	R.EVLY*DSEGLSGEER.G	2	946.432	2.70858	1	2.20889e-11	2222.39	2006.28	2049.28	1955.9232	1925.1174	1965.1224	0.93122192375	0.098695337772	0.11296507716
FGD6_HUMAN	K.AAS*EELLEK.S	2	764.409	1.99616	1	2.41715e-10	11715.3	10172.9	9395.83	12679.5438	14301.1636	11345.542	1.2251078906	0.098256327212	0.11295834929
ALS2_HUMAN	K.SSS*LVDIREEETEGGSR.R	3	720.674	1.39054	2	3.61022e-17	4050.35	4325.88	5263.39	5239.08	5249.9492	5777.6952	1.1926081354	0.098336093128	0.11295834929
SRRM1_HUMAN	R.RYS*PS*PPPK.R	3	549.611	2.65192	7	5.51498e-11	20331.3	15397.1	17328.6	20160.756	20974.2918	21521.2282	1.1809268726	0.098086513579	0.11286425591
K0889_HUMAN	R.VYY*SPPVAR.R	2	680.85	4.27312	2	2.70679e-11	12847.7	10861.4	11757.5	12917.2428	13102.4286	13195.9342	1.105705515	0.097513012588	0.11230033636
CAC1H_HUMAN	R.ATDTPGPGPGS*PQRR.A	3	601.633	5.17393	1	5.22072e-10	1227.83	774.464	1022.76	1155.5082	1497.6536	1685.6514	1.4342947533	0.09733710438	0.11228121817
ZN687_HUMAN	R.HGLQLGAQS*PGR.G	3	510.6	4.18378	1	9.35858e-11	1952.01	1884.99	1980.59	1699.7904	1858.8044	1430.6954	0.85762007409	0.097413010895	0.11228121817
F195B_HUMAN	R.S*PPSSSEIFTPAHEENVR.F	3	765.031	4.70711	1	1.72063e-19	285.221	245.1	240.87	383.229	388.6962	268.6844	1.3493544463	0.097010031343	0.11200852692
I2BPL_HUMAN	R.NSS*SPVSPASVPGQR.R	2	889.936	1.09734	1	6.7654e-16	6214.42	5644.87	6363.31	6968.9466	6365.0278	6703.3816	1.099588433	0.096944533288	0.11200852692
ZN608_HUMAN	R.SKASS*PSDIISSK.D	3	692.054	3.52778	1	2.20078e-11	4921.91	4530.55	4756.25	4491.0558	4358.2944	3796.8832	0.89003360578	0.096855387092	0.11200852692
PEBP1_HUMAN	K.NRPT*SISWDGLDSGK.L	3	724.371	4.29725	1	4.66235e-15	8251.25	6596.21	6744.37	8526.1176	8032.0346	8700.8638	1.1698409805	0.096664741635	0.11189775914
UT14A_HUMAN	R.SELS*QDAEPAGSQETK.D	3	739.024	2.64285	1	8.59216e-16	1314.77	876.8	965.363	1365.0714	1449.7042	1271.8382	1.2944877864	0.096490561962	0.11179225147
OTU7B_HUMAN	R.STPESGDS*DKESVGSSSTSNEGGR.R	3	965.773	4.86629	1	1.14327e-13	1769.64	1274.77	1995.65	2148.0228	2065.905	2261.2636	1.2847448528	0.095624402165	0.11088415235
MAP2_HUMAN	K.VGS*LDNAHHVPGGGNVK.I	3	732.72	5.66439	1	1.70943e-11	2171.49	1033.46	2175.36	2337.2118	2817.7924	3149.6872	1.543532161	0.094785772264	0.11003722996
DLGP5_HUMAN	M.GIPQQT*T*S*PENAGPQNTK.S	3	856.396	12.7157	2	3.08104e-12	1111.19	1063.78	1145.08	1386.4158	1219.139	1169.8558	1.1371538854	0.09481228888	0.11003722996
SKA3_HUMAN	K.SPRS*PQLSDFGLER.Y	3	633.319	0.682925	2	1.18405e-14	1464.27	1209.07	1180.83	1845.3204	1539.4818	1450.3074	1.2545113645	0.094415694475	0.10995207727
DCP1A_HUMAN	R.KAS*SPSPLTIGTPESQR.K	3	765.412	3.34915	2	1.07049e-15	2605.16	2097.24	2080.33	2637.9738	2837.1762	2558.3854	1.1844101439	0.094575576484	0.10995207727
EPHA2_HUMAN	R.LPST*SGSEGVPFR.T	2	821.908	3.04468	1	6.60617e-14	3521.26	2874.24	3200	3578.0976	3565.599	3714.5128	1.1315948337	0.094382368028	0.10995207727
WDR7_HUMAN	K.ARGS*PPTSSNIVQGQIK.Q	3	760.086	2.91759	2	2.76369e-10	5184.87	4467.38	5343.37	5668.8786	5509.08	5608.0514	1.1193941591	0.094512969255	0.10995207727
ARHG8_HUMAN	R.RAS*GLSTEGATGPSADTSGSELDGR.C	3	896.751	3.06282	1	1.53888e-22	1360.36	1580.51	1792.41	2542.8942	2244.44	1720.953	1.3750020282	0.094120457768	0.10980223864
SRBS1_HUMAN	R.ETPSSSPAS*PQETR.Q	3	594.943	2.58235	2	1.34123e-13	2579.71	1355.63	1818.76	2474.01	2799.4288	3260.495	1.4831054488	0.093924663961	0.10966885835
CCNL2_HUMAN	K.AKADS*PVNGLPK.G	3	655.381	4.93588	1	7.50084e-10	3318.74	3485.72	3062.63	3630.4884	3469.7002	3845.9132	1.1093547133	0.093874074519	0.10966885835
CASC3_HUMAN	R.YGS*PPQRDPNWNGER.L	3	694.654	3.47065	2	5.96164e-12	12386.4	12086.9	12418.9	14404.5594	13451.337	17853.7842	1.2390028909	0.093578256667	0.10945424438
LIPB1_HUMAN	R.SQS*TTFNPDDMSEPEFKR.G	3	885.414	2.17143	2	5.2146e-17	3659.1	4031.51	3852.04	3971.9988	4687.819	4990.2734	1.1825786997	0.09349656105	0.10945378244
SPD2A_HUMAN	R.RNES*LTATDGLR.G	3	547.946	5.23531	1	2.26596e-13	1357.18	1324.04	1497.91	1441.7172	1790.451	1821.9548	1.2093691525	0.093356430531	0.10938485712
FZR_HUMAN	K.RSS*PDDGNDVSPYSLSPVSNK.S	3	920.451	3.38182	1	8.37191e-19	646.783	648.124	561.717	746.0838	652.928	719.7604	1.1411958638	0.09323001653	0.10933189094
TB22B_HUMAN	R.S*QSTTSDVPANYK.V	3	645.99	5.1966	1	8.28006e-10	2014.57	1460.49	1686.09	2391.543	2160.7836	1955.3164	1.2608893299	0.093012087047	0.10917142034
PGRC1_HUMAN	K.EGEEPTVYS*DEEEPKDESAR.K	3	945.43	2.03979	12	5.83886e-16	114500	71724.5	125401	125985.321	167952.4654	152818.6652	1.4336328536	0.092569001019	0.10879377276
FUBP3_HUMAN	R.QQVAFYGQTLGQAQAHS*QEQ.-	3	843.4	3.25657	1	3.60451e-10	431.542	403.025	581.476	714.0672	532.5444	782.5188	1.4329582811	0.092609524727	0.10879377276
PPHLN_HUMAN	K.ERPVQSLKT*SRDT*SPSSGSAVSSSK.V	4	857.188	1.70276	1	4.77219e-11	934.124	905.858	1253.28	776.16	738.6248	824.6846	0.75631169682	0.092524759471	0.10879377276
M3K7_HUMAN	R.S*IQDLTVTGTEPGQVSSR.S	2	1092.54	4.60754	2	9.18825e-14	2522.45	2344.87	2658.98	2856.2688	3136.0948	2647.62	1.1479711133	0.091937966645	0.10828832537
PNKP_HUMAN	R.TPES*QPDT*PPGTPLVSQDEKR.D	3	966.464	1.76829	1	3.46964e-14	944.727	659.495	999.236	1260.2898	1200.7754	1006.0956	1.3317522054	0.091749958694	0.10816151649
NOP58_HUMAN	K.EEPLS*EEEPCTSTAIASPEKK.K	3	1033.85	2.12532	1	8.25079e-18	982.898	995.559	1141.31	1248.6474	1280.351	1096.3108	1.1620441129	0.091547556221	0.10801749676
SRCH_HUMAN	K.VGDEGVS*GEEVFAEHGGQAR.G	3	780.357	3.12858	1	9.2503e-14	365.803	361.332	415.878	884.8224	719.241	429.5028	1.7791267069	0.091425642371	0.10796827078
PGRC1_HUMAN	K.LLKEGEEPT*VYSDEEEPKDESAR.K	3	1139.91	2.99847	1	1.58751e-10	1312.65	1612.1	1955.19	1978.2378	2054.6828	2102.4064	1.2572545974	0.091349698603	0.10796827078
DCX_HUMAN	K.SKQS*PISTPTSPGSLR.K	3	727.731	4.78064	1	3.11367e-14	3353.73	3595.64	3982.83	2390.5728	3134.0544	3246.7666	0.8023451649	0.091083444655	0.10775320232
TOP2B_HUMAN	R.KAS*GSENEGDYNPGRK.T	3	826.087	1.40381	1	2.36324e-11	2061.22	1901.42	2690.97	2634.093	2772.9036	3150.6678	1.2861678094	0.0908491835	0.10757058859
STK3_HUMAN	R.ELEEEEENS*DEDELDSHTMVK.T	3	1015.78	1.68244	1	2.29938e-21	1182.23	1313.94	1199.65	1368.9522	1343.6034	1294.392	1.084184232	0.090756639838	0.10755561292
ZYX_HUMAN	K.LGHPEALSAGTGS*PQPPSFTYAQQR.E	3	969.81	4.22898	1	3.59617e-24	114.512	137.711	188.18	331.8084	170.3734	294.18	1.8082569828	0.090391397476	0.10741566122
SMC3_HUMAN	K.KGDVEGSQS*QDEGEGSGESER.G	3	902.404	-2.71266	3	7.29541e-20	3028.22	2194.53	3364.66	4589.046	3277.9026	5308.9684	1.5343311673	0.090558759868	0.10741566122
SH3B4_HUMAN	R.SYS*LSELSVLQAK.S	3	655.027	4.00674	1	2.79402e-11	14554.7	13937.8	20532.3	23885.3538	22983.0656	19172.6912	1.3470935895	0.090267859399	0.10741566122
LSR_HUMAN	R.SRS*RDDLYDQDDSR.D	3	679.637	4.22088	1	5.79523e-13	1271.3	1004.4	768.715	1435.896	1351.765	1273.7994	1.3340679237	0.090357638896	0.10741566122
TIM_HUMAN	R.QLLDS*DEEQEEDEGRNR.A	3	791.016	4.16668	1	1.51943e-15	1734.65	1601.99	1409.47	1818.1548	1804.7338	1762.1382	1.1346189981	0.090532429516	0.10741566122
T2FA_HUMAN	N.S*RPGTPSAEGGSTSSTLR.A	3	686.337	5.51362	1	5.63776e-11	690.255	632.963	631.344	442.4112	535.605	616.7974	0.81594398665	0.09044944495	0.10741566122
HTSF1_HUMAN	K.VFDDES*DEKEDEEYADEK.G	3	987.114	2.47328	1	1.16025e-14	2088.79	1996.17	2058.69	2288.7018	2850.4388	2278.9144	1.2074340732	0.090034812689	0.10736173391
PHF6_HUMAN	K.TAHNS*EADLEESFNEHELEPSSPK.S	4	809.626	2.14933	1	8.48822e-14	271.437	367.649	572.067	806.2362	625.3826	555.0196	1.6402863584	0.089761927724	0.10713122785
SPIR1_HUMAN	R.RHS*IEKETPTNVR.Q	3	702.385	6.08283	1	2.51896e-11	1271.3	1125.69	1427.35	1695.9096	1368.0882	1695.4574	1.2445185756	0.089453160763	0.10685744137
M4K4_HUMAN	R.AASSLNLS*NGETESVK.T	3	715.703	0.0999838	2	6.08138e-13	1342.34	1161.06	1323.85	1532.916	1340.5428	1525.8136	1.1494602117	0.08917824924	0.1066236496
CPSF7_HUMAN	R.DSSDSADGRAT*PSENLVPSSAR.V	3	843.386	-0.615137	1	9.3944e-15	1544.86	1411.22	1747.25	1253.4984	851.867	1364.9952	0.73785241602	0.089136376977	0.1066236496
NUMA1_HUMAN	R.RAS*MQPIQIAEGTGITTR.Q	3	747.057	3.92166	1	3.01568e-10	285.221	346.172	206.998	336.6594	407.0598	473.6298	1.4520074958	0.088832259178	0.10653555393
ANR17_HUMAN	K.SGPS*PLSSPNGK.L	2	833.434	0.0732333	1	1.78783e-14	6434.96	5148.35	5789.36	6531.3864	6619.0576	7575.135	1.1929988277	0.088946305215	0.10653555393
LAP2A_HUMAN	R.SST*PLPTISSSAENTR.Q	3	652.99	2.96566	5	8.4154e-19	18498	18847.4	25128.6	15486.3324	14770.4556	17060.4788	0.75739120661	0.088870860636	0.10653555393
NU153_HUMAN	R.AS*DKDITVSK.N	3	611.013	2.89687	1	1.36163e-10	1298.87	894.487	875.037	1304.919	1299.7348	1566.9988	1.3595567346	0.088283985853	0.10603592545
FGD6_HUMAN	K.AYS*TENYSLESQK.K	3	686.668	3.55545	1	2.91883e-14	1693.3	1706.85	1833.81	2533.1922	2123.0362	1885.6938	1.2498975825	0.088292874396	0.10603592545
SGPP1_HUMAN	R.RNS*LTGEEGQLAR.V	2	870.436	2.53016	3	1.61963e-14	16078.4	13465.3	16805.4	19297.278	16974.0876	18266.6168	1.1766778068	0.088268443942	0.10603592545
PRC2C_HUMAN	R.EESETRS*ESSDFEVVPK.R	3	831.734	2.6418	1	3.10559e-10	3224.37	3694.18	4021.41	4068.0486	4251.1734	4233.2502	1.1473964828	0.087323121727	0.10516294092
MSH6_HUMAN	R.VHVQFFDDS*PTR.G	3	586.283	3.22728	1	1.81748e-13	6899.37	6836.26	6762.25	8366.0346	7117.9354	7516.299	1.1220805014	0.087331622839	0.10516294092
SIRT1_HUMAN	R.S*PGEPGGAAPER.E	2	717.335	2.78045	1	2.34388e-12	4650.48	2764.32	3026.88	4319.3304	5280.5552	5659.0426	1.461349359	0.087130978703	0.10510935634
PCM1_HUMAN	K.RVTNDIS*PESSPGVGR.R	3	660.666	3.97254	1	5.70906e-13	1861.89	1868.57	1592	1969.506	1992.4506	2286.7592	1.1740281586	0.087071456015	0.10510935634
CDK9_HUMAN	R.RKGS*QITQQSTNQSR.N	3	753.067	3.12038	1	6.21542e-13	1335.98	669.602	1326.67	1545.5286	1604.7746	2111.2318	1.5789741403	0.086562804878	0.10469960421
MYPT1_HUMAN	R.S*TQGVTLTDLQEAEK.T	3	720.042	3.47542	1	2.29365e-11	993.501	984.189	774.361	1243.7964	1406.8558	1013.9404	1.3315862965	0.086635775864	0.10469960421
SYAP1_HUMAN	K.T*PPVVIK.S	2	646.395	2.3606	1	7.08866e-10	5963.13	5768.68	4974.54	6602.211	8096.3072	6302.3162	1.2570570188	0.086152553558	0.1043028906
EPHA3_HUMAN	R.VLEDDPEAAY*TTR.G	2	894.917	1.15944	1	3.42679e-11	3985.67	3898.85	4151.25	3651.8328	2996.3274	3727.2606	0.86204871181	0.085558354855	0.10374202579
RPB1_HUMAN	K.Y*SPTSPT*YSPTSPK.G	3	711.001	4.4639	1	6.07115e-11	1607.41	1487.02	1369.01	1168.1208	999.796	1391.4714	0.79745293664	0.085612230003	0.10374202579
COX5A_HUMAN	Y.SHGS*QETDEEFDAR.W	3	639.603	3.91251	1	1.15723e-13	612.853	264.051	508.086	594.7326	865.1296	997.2702	1.7741156254	0.085403032601	0.10367517173
MCM2_HUMAN	R.RGLLYDS*DEEDEERPARK.R	4	679.842	4.04005	1	5.9685e-11	587.406	473.775	626.639	500.6232	382.575	403.0266	0.7620625083	0.084181599319	0.10228464007
AMRA1_HUMAN	R.LELSSS*ASPQEER.T	3	581.281	5.25008	1	3.19158e-10	355.2	389.127	305.793	462.7854	378.4942	469.7074	1.2484161337	0.084085561335	0.10226023197
RPP25_HUMAN	R.QPGYQPPNPHPGPS*SPPAAPASK.R	3	939.81	1.10405	1	9.29345e-12	1568.18	1613.36	1551.54	1534.8564	1280.351	1397.355	0.89002380179	0.084035478532	0.10226023197
TRA2B_HUMAN	R.RS*PSPYYSR.G	2	711.346	4.71915	1	2.23536e-11	3705.75	3396.02	3746.66	3784.7502	3984.9012	3949.8568	1.0802951745	0.083756364882	0.10204424709
KLC1_HUMAN	R.SRES*LNVDVVK.Y	3	595.331	4.40851	1	3.77798e-10	4818	4314.51	3409.82	5086.7586	6115.0788	5052.0512	1.2959219765	0.083652853966	0.10201045126
SDS3_HUMAN	K.RPAS*PSSPEHLPATPAESPAQR.F	3	864.764	0.564641	1	8.75467e-12	1703.9	1291.19	1377.48	1863.7542	1798.6126	2521.1226	1.4141530121	0.083181783557	0.10182394832
HMGA2_HUMAN	R.GEGAGQPST*SAQGQPAAPAPQKR.G	3	910.467	3.68706	1	3.32519e-14	394.432	539.472	534.431	774.2196	557.0292	680.5364	1.3701135967	0.083131663501	0.10182394832
XRCC6_HUMAN	R.SDS*FENPVLQQHFR.N	3	671.655	3.08969	1	1.7256e-17	529.09	638.017	433.755	698.544	667.2108	652.099	1.2604798566	0.083424277604	0.10182394832
SPAG7_HUMAN	K.EFAPS*DEELDSYR.R	2	933.905	1.69923	1	8.19959e-16	2469.44	2384.04	2111.38	2581.7022	2722.9138	2515.239	1.1227593411	0.083298780024	0.10182394832
APBA2_HUMAN	K.EGYQDYYPEEANGNTGAS*PYR.L	3	897.382	2.17648	1	5.98593e-13	1135.58	1109.27	1155.43	1244.7666	1210.9774	1152.205	1.0610766781	0.083417892456	0.10182394832
K1671_HUMAN	K.AKLDPEPEKAAESPS*PR.L	3	863.803	2.88448	2	1.06463e-10	2393.1	2264.01	2591.24	2072.3472	2072.0262	2285.7786	0.88711959697	0.083413287997	0.10182394832
CALX_HUMAN	K.QKS*DAEEDGGTVSQEEEDR.K	3	883.067	-3.36888	1	2.25131e-14	2199.06	2116.2	2116.08	2326.5396	2191.3896	2432.8686	1.0807695434	0.082546927035	0.10130415857
SMRC1_HUMAN	K.HSPS*PPPPTPTESR.K	3	599.294	5.29597	2	7.57429e-12	380.648	403.025	1095.21	1145.8062	1112.018	1286.5472	1.8864278659	0.08222900331	0.10100606829
PTPRZ_HUMAN	K.NRT*SSIIPVER.S	3	527.618	3.24076	1	2.69708e-10	2158.77	1426.38	1858.28	2199.4434	2399.5104	2384.8192	1.2829735989	0.081862516701	0.10064772516
UBE4B_HUMAN	K.SMS*QVDVDSGIENMEVDENDRR.E	3	945.414	3.16341	1	1.52441e-11	1133.46	849.005	716.025	1061.3988	1750.6632	1542.4838	1.6136969767	0.081506341696	0.10030141473
NEST_HUMAN	K.GEYQESLRS*LEEEGQELPQSADVQR.W	3	1062.84	3.90503	1	7.12681e-13	8954.23	7873.51	7546.96	10071.6462	8772.6998	11151.3832	1.2306091038	0.081363387406	0.1002426073
MP2K6_HUMAN	K.EAFEQPQTS*STPPRDLDSK.A	3	891.108	2.80824	1	2.10571e-11	4407.67	4626.57	4421.29	6162.7104	4924.5054	5101.0812	1.2030964673	0.081384092569	0.1002426073
ZBT7A_HUMAN	R.GGAPDPSPGATATPGAPAQPS*SPDAR.R	3	880.417	2.46105	1	1.12878e-10	535.452	443.453	567.363	592.7922	844.7256	683.4782	1.3716875397	0.080962143838	0.099905692041
RBMX_HUMAN	R.YDDYSSS*RDGYGGSR.D	3	665.276	0.803225	1	9.3237e-12	4405.55	4378.94	4505.03	4828.6854	4660.2736	5413.8926	1.121398778	0.080934584141	0.099905692041
PAPOG_HUMAN	K.RLS*LDSSCLDSSR.D	3	602.29	5.37097	1	9.50147e-16	392.311	421.976	423.405	575.3286	1023.2606	627.584	1.7986493566	0.08077032119	0.099882483482
SRRM1_HUMAN	K.KPPAPPS*PVQSQSPSTN.W	3	753.062	4.05248	1	1.78434e-11	1078.33	947.55	1194	1228.2732	1524.1788	1276.7412	1.2513499583	0.080701179802	0.099882483482
K0528_HUMAN	R.SQS*ESSDEVTELDLSHGKK.D	4	711.614	3.23113	2	1.77581e-19	1979.58	1718.22	1715.26	1621.2042	1590.4918	1585.6302	0.88624954203	0.08079495281	0.099882483482
UIMC1_HUMAN	R.EVNS*QEEEEEELLR.K	2	1021.46	2.82232	2	1.42999e-16	4806.34	4239.97	3566.95	4686.066	5960.0084	5614.9156	1.2891978096	0.080517575145	0.099814549088
NEDD1_HUMAN	K.ETDS*GKNQDFSSFDDTGK.S	3	915.769	2.46602	1	1.08592e-11	1233.13	1380.9	1192.12	1530.0054	1482.3506	1985.715	1.3131581889	0.080074392259	0.099356636405
SUV3_HUMAN	K.ATEPPS*PDAGELSLASR.L	3	669.662	3.82803	1	1.8555e-14	907.617	740.352	757.424	1006.0974	1102.8362	880.5788	1.2428370458	0.079960800707	0.099307224154
I2BPL_HUMAN	K.RPGS*VSSTDQER.E	2	814.386	3.5457	2	2.63163e-13	1341.28	625.383	970.068	1417.4622	2343.3994	3353.652	2.4225967763	0.07970931381	0.099086299539
NSD1_HUMAN	R.AAS*PHQVTPQADEK.M	3	673.012	3.5369	1	2.28962e-14	3142.73	2495.22	2738.96	3883.7106	3215.6704	3275.204	1.2384748442	0.079669490457	0.099086299539
SC16A_HUMAN	R.AQQELVPPQQQAS*PPQLPK.A	3	875.138	0.550541	5	3.68736e-14	7447.55	6733.92	7124.49	9232.4232	7516.8336	8325.294	1.1768794315	0.079347871244	0.098819486797
KIF23_HUMAN	R.RSS*TVAPAQPDGAESEWTDVETR.C	3	933.435	2.55013	1	3.72546e-18	1089.99	832.581	545.722	1421.343	1052.8464	1356.1698	1.5518264257	0.079255364835	0.098805963993
RBM8A_HUMAN	R.MREDYDS*VEQDGDEPGPQR.S	3	844.692	3.03481	1	2.58296e-16	863.084	1099.16	997.354	1097.2962	1266.0682	1437.5596	1.2842711448	0.079085633159	0.098805963993
CHCH3_HUMAN	R.Y*SGAYGASVSDEELK.R	3	705.344	3.37478	1	1.74761e-16	981.838	790.888	694.384	973.1106	1064.0686	1058.0674	1.2546040096	0.079249635339	0.098805963993
ITFG3_HUMAN	R.KS*QENLGNPSKNEDNVK.S	4	725.146	2.7776	1	3.06878e-13	767.657	726.455	665.216	905.1966	803.9176	785.4606	1.155254886	0.078946456313	0.098805963993
TR150_HUMAN	R.RIDIS*PSTFR.K	3	500.933	5.51342	5	2.10816e-10	21439.3	19241.6	18677.8	18689.9328	13602.3266	14704.097	0.79173554844	0.079263627529	0.098805963993
LAP2B_HUMAN	N.DSDRY*SDNEEDSKIELK.L	4	703.35	4.0502	2	1.79144e-15	4130.93	2860.34	2798.24	2020.9266	2440.3184	2156.3394	0.67598777997	0.079221434891	0.098805963993
SRRM2_HUMAN	R.S*RS*PSSPELNNK.C	3	645.313	3.04556	1	8.53541e-13	1396.42	1109.27	1446.16	1510.6014	1610.8958	1838.625	1.2551413219	0.078453317285	0.098342224956
DHX16_HUMAN	K.QQTEKPES*EDEWER.T	3	777.03	-1.89369	3	7.97358e-14	15986.1	14989	14091.9	16820.3574	18027.9542	15953.3814	1.1272486641	0.078440032899	0.098342224956
SAFB1_HUMAN	R.S*VVSFDK.V	2	660.356	4.74463	3	2.80129e-10	57123.7	52754.5	48324.6	48590.5266	45305.0416	43629.8358	0.86929807379	0.078192748129	0.098198466003
CBX3_HUMAN	K.RKS*LSDSESDDSK.S	3	741.049	2.68298	1	3.20362e-10	2555.32	822.473	1169.54	2634.093	2673.9442	3611.5498	1.9614976253	0.077883049846	0.09793382138
MARK3_HUMAN	R.KSSELDAS*DSSSSSNLSLAK.V	3	927.48	3.09296	1	8.09354e-11	877.928	966.501	1085.8	1755.0918	1357.8862	1147.302	1.453907341	0.077909275889	0.09793382138
CCNL1_HUMAN	K.AEEKS*PISINVK.T	3	694.734	3.42632	1	4.72908e-11	25153.5	23674.9	22194.9	26948.2752	25553.9696	25456.376	1.0976494629	0.07787849009	0.09793382138
DAB2P_HUMAN	K.SLS*MVDLQDAR.T	2	772.376	3.31896	1	2.76424e-13	3189.38	2934.88	2962.89	3269.574	3485.0032	3184.9888	1.0938039825	0.077474810183	0.09766124934
BAZ2A_HUMAN	R.AGDPGEMPQS*PTGLGQPK.R	3	769.05	1.74602	1	1.14914e-15	1553.34	1761.18	1790.53	2003.463	1908.7942	1830.7802	1.1249714254	0.076997809112	0.097150929272
MARK3_HUMAN	R.S*RGSTNLFSK.L	3	545.629	3.5796	1	6.29688e-11	2906.28	3353.06	2656.16	3443.2398	3393.1852	3585.0736	1.1689182755	0.076787084341	0.096975930035
CI078_HUMAN	R.VGDTEKPEPERS*PPNR.K	4	587.303	2.69778	2	9.01256e-11	6818.79	6406.7	4791.06	6973.7976	8113.6506	8971.5094	1.3353806875	0.076191842556	0.096314541996
MAP1B_HUMAN	K.S*PSDSGYSYETIGK.T	3	676.994	4.95861	1	2.46173e-11	1309.47	1421.33	1176.12	1486.3464	1485.4112	1759.1964	1.2109163726	0.076017104089	0.09618396312
TXLNG_HUMAN	R.NLVSPAY*CTQESREEIPGGEAR.T	3	924.771	4.88404	1	1.59559e-11	294.763	444.717	205.116	444.3516	885.5336	653.0796	2.0992720277	0.075854465365	0.09606847167
RHG29_HUMAN	R.AT*SFEESER.K	2	682.802	2.86046	1	3.09775e-12	2875.53	2728.94	3279.04	3643.101	3840.0328	5285.434	1.4373329807	0.075672343373	0.095987893641
MY18A_HUMAN	R.STS*FRQGPEESGLGDGTGPK.L	3	849.085	3.9536	2	8.12967e-13	17322.1	14028.8	13279.9	18442.5318	17622.9348	22453.7788	1.3111858888	0.075613379478	0.095987893641
RFC1_HUMAN	K.ELS*QNTDESGLNDEAIAK.Q	3	824.74	4.26766	2	1.70288e-16	3233.91	2679.67	3305.38	3581.9784	3696.1846	4557.8288	1.283873821	0.075719542801	0.095987893641
ARHG8_HUMAN	R.RAS*TVSSVTQVEVDENAYR.C	3	807.395	2.57024	1	1.70511e-20	855.662	842.688	758.365	1072.071	1110.9978	863.9086	1.2402647551	0.07569180429	0.095987893641
NSUN2_HUMAN	R.AGEPNS*PDAEEANSPDVTAGCDPAGVHPPR.-	3	1108.49	2.05561	2	2.56592e-26	533.331	563.476	508.086	850.8654	1510.9162	838.413	1.9940232787	0.075344137847	0.095873102546
Z518A_HUMAN	R.RFS*GTAVYENPQR.E	3	611.969	3.62374	2	1.09109e-13	1274.48	1017.04	1230.7	1453.3596	1446.6436	1298.3144	1.1919538808	0.07509405911	0.095645286143
CHAP1_HUMAN	R.KT*SPASLDFPESQK.S	3	768.083	2.33735	2	3.15301e-18	44865.5	38978.4	39870.6	37261.5012	33145.2778	37038.2426	0.86849112059	0.075032480061	0.095645286143
CROCC_HUMAN	R.APS*PAPRPVPGS*PAR.D	3	615.972	4.16169	3	2.45983e-13	4207.27	3526.15	3526.49	5001.381	4133.8504	5614.9156	1.3099698905	0.07481854409	0.095475025475
DNM3B_HUMAN	R.NHVDES*PVEFPATR.S	2	953.951	2.48618	1	1.07314e-14	403.974	616.539	796.942	908.1072	848.8064	886.4624	1.4544375715	0.074642494321	0.09534073621
PGRC2_HUMAN	R.LLKPGEEPSEY*TDEEDTK.D	3	949.811	1.09243	1	2.09055e-13	1138.76	907.121	1103.68	1478.5848	1153.8462	1381.6654	1.2744947063	0.074635960162	0.09534073621
GRIN1_HUMAN	K.VGSLPLEKGS*PVTTTK.A	3	794.461	1.61335	1	1.09177e-11	3036.7	3105.44	3526.49	3433.5378	3916.5478	3993.9838	1.1732861708	0.07441778481	0.095234423876
NU107_HUMAN	R.VLLQAS*QDENFGNTTPR.N	3	733.695	2.55169	1	1.38696e-15	2649.69	2354.98	2174.42	2629.242	3202.4078	2902.576	1.216620659	0.074209459126	0.095058187842
TRA2B_HUMAN	K.RPHT*PTPGIYMGRPTYGSSR.R	3	847.421	2.59289	3	1.47574e-10	5569.76	5291.12	5915.44	5206.0932	4802.0814	4099.8886	0.84095133797	0.074153877795	0.095058187842
MP2K6_HUMAN	K.EAFEQPQT*SSTPPRDLDSK.A	3	891.109	3.90414	1	1.31477e-10	1240.55	1332.89	1243.87	1497.9888	1534.3808	1316.9458	1.1393672263	0.073927849531	0.094878010452
LARP1_HUMAN	R.S*LPTTVPES*PNYR.N	2	925.424	3.74754	2	9.80027e-11	3584.87	3528.68	3860.51	3345.2496	3483.983	3209.5038	0.91476932628	0.073878526688	0.094878010452
FBP1L_HUMAN	R.TIS*DGTISASKQESGK.M	3	792.761	3.07963	1	1.93055e-12	5785	4819.87	4911.5	4096.1844	4598.0414	4367.5924	0.84180911744	0.073872737586	0.094878010452
ZN337_HUMAN	R.RRNS*VVEIESSQGQR.E	3	685.353	4.54191	1	1.63331e-14	3205.29	2362.56	2863.16	4440.6054	3272.8016	3743.9308	1.3589530195	0.073407508433	0.094572082162
ARHGG_HUMAN	K.GS*FKDDPQLYQEIQER.G	3	831.085	5.21429	1	3.17064e-11	1776	1364.47	1246.69	2023.8372	2094.4706	1710.1664	1.328528	0.073438361287	0.094572082162
RBGP1_HUMAN	R.QGDETPSTNNGS*DDEKTGLK.I	4	715.851	1.85478	2	2.51181e-17	2254.2	1940.58	2649.57	2786.4144	2694.3482	2923.1686	1.2278632086	0.073478728533	0.094572082162
PR38B_HUMAN	R.EGHGSS*SFDRELER.E	3	638.959	1.67166	1	6.0773e-12	3143.79	3277.26	3966.83	3887.5914	4322.5874	4277.3772	1.2021270743	0.073291346431	0.094572082162
CDK18_HUMAN	R.RAS*LSDIGFGK.L	3	563.645	4.10349	2	4.12212e-13	7992.54	6726.34	6344.49	9714.6126	9167.5172	7757.5266	1.2647384654	0.072436571121	0.093588642776
PARD3_HUMAN	K.S*MDLGIADETK.L	2	859.43	1.98851	1	1.22956e-14	4221.05	4233.65	3709.97	5399.163	5326.4642	4306.7952	1.2357437145	0.071588277817	0.092581495643
PRC2A_HUMAN	R.ERS*DSGGSSSEPFDR.H	2	961.412	2.34895	1	4.91908e-11	2281.77	1860.99	2456.69	2878.5834	2486.2274	2794.71	1.2363952434	0.071328625083	0.092334389687
RGPS2_HUMAN	R.SAAS*REDLVGPEVGASPQSGRK.S	3	912.81	2.60775	1	4.0857e-10	753.873	703.714	1080.15	1116.7002	1130.3816	1161.0304	1.3429712252	0.070946745574	0.09201643616
SRS11_HUMAN	K.ECS*VEKGTGDSLR.E	3	659.326	3.05489	1	8.97635e-10	3269.97	3451.61	2689.09	3671.2368	4899.0004	4009.6734	1.3367715242	0.070946194232	0.09201643616
K0528_HUMAN	R.S*QSESSDEVTELDLSHGK.K	3	829.399	4.56258	1	2.78759e-14	524.848	433.346	366.951	295.911	348.9084	326.5398	0.73302067841	0.071014650166	0.09201643616
ATX2L_HUMAN	R.QGS*GRESPSLASR.E	3	547.607	6.01877	1	4.21144e-14	3132.13	1919.1	2650.52	3196.809	3671.6998	4245.998	1.4431151918	0.070775076747	0.091971561313
AKIB1_HUMAN	R.GVAPADS*PEAPR.R	3	492.578	5.94948	2	9.33166e-11	5023.7	4317.04	4819.29	5688.2826	5046.9294	6004.2138	1.1821604179	0.070617772639	0.091855816543
CTRO_HUMAN	R.DKS*PGRPLER.E	3	564.98	4.10518	1	2.42949e-10	3085.47	2241.27	2708.85	3288.0078	3630.8918	4677.462	1.4431240736	0.070269800723	0.091491594911
MYPOP_HUMAN	K.ERES*PPPSALQPVQLPR.L	3	737.394	5.95958	1	2.50724e-17	503.642	443.453	505.263	539.4312	683.534	579.5346	1.2410840238	0.069959595799	0.091175884008
PXDC2_HUMAN	R.RGS*GHPAYAEVEPVGEKEGFIVSEQC.-	4	843.163	3.89847	1	8.77507e-10	153.744	171.822	270.979	340.5402	281.5752	280.4516	1.5129903841	0.069815315306	0.091076016426
MCAF1_HUMAN	R.SKS*EDMDNVQSK.R	3	712.364	5.74057	1	2.62113e-12	2705.89	2015.12	2426.58	3384.0576	4072.6384	6262.1116	1.9193613758	0.069721706212	0.091042116284
CTR9_HUMAN	K.RRPS*GSEQSDNESVQSGR.S	3	762.358	5.92455	1	5.51398e-17	603.311	419.449	566.422	874.1502	655.9886	1108.078	1.6601106494	0.069633461535	0.091042116284
ASML_HUMAN	K.HDSIPAADTFEDLS*DVEGGGSEPTQR.D	3	1013.79	2.91684	1	9.7719e-18	189.794	266.577	267.216	352.1826	449.9082	299.083	1.5218270319	0.069475531578	0.091042116284
REXO1_HUMAN	R.RPSPT*SGDSRPAAGR.G	3	607.641	5.92636	1	2.05548e-10	904.436	656.968	877.86	971.1702	1056.9272	1245.362	1.3419867373	0.069210529327	0.091042116284
MLL4_HUMAN	K.QRPSYDIFEDS*DDSEPGGPPAPR.R	3	947.759	2.38278	1	6.21818e-11	534.391	394.181	515.613	650.034	603.9584	563.845	1.2587287281	0.069244354963	0.091042116284
AATF_HUMAN	R.AGDRNS*EDDGVVMTFSSVK.V	3	851.411	2.02277	1	6.89687e-11	16346.6	17654.8	15036.5	21068.8632	20517.2422	17452.7188	1.2039422692	0.069690555334	0.091042116284
RFIP2_HUMAN	R.T*LSFDTSK.M	2	718.877	2.46221	1	3.35397e-11	10067.5	10639.1	8973.36	11152.449	11807.7948	10870.9316	1.1398642774	0.069527938962	0.091042116284
CA226_HUMAN	R.RAS*SPSLIER.N	2	712.879	4.45766	3	1.3859e-11	13068.2	12353.5	12300.4	14360.9004	13272.802	13303.8002	1.0852389841	0.069384694099	0.091042116284
PRC2A_HUMAN	R.TASETRS*EGSEYEEIPK.R	3	817.731	3.732	1	8.19719e-10	7100.83	7057.35	5770.54	5404.014	5264.232	5813.9774	0.82705875779	0.069493956864	0.091042116284
SRRM2_HUMAN	K.AQTPPGPS*LSGSKSPCPQEK.S	3	940.825	1.03799	1	1.06642e-15	2359.17	2233.69	2184.77	1461.1212	2139.3594	1602.3004	0.76764033319	0.069383077323	0.091042116284
PSMD2_HUMAN	K.APVQPQQS*PAAAPGGTDEKPSGK.E	3	995.861	0.919334	1	1.34938e-22	1071.96	948.813	927.727	1064.3094	1141.6038	1115.9228	1.1266173922	0.068990476429	0.090969622135
GPBL1_HUMAN	R.HNS*SDGFFNNGPLR.T	3	624.288	3.51965	1	1.90297e-14	1631.8	1161.06	1309.73	1918.0854	1611.916	1798.4204	1.2987917342	0.068514548242	0.090430639684
XRCC1_HUMAN	K.TKPTQAAGPS*SPQKPPT*PEETK.A	4	839.196	2.18192	1	4.8003e-10	593.768	569.793	730.138	817.8786	721.2814	780.5576	1.2249658578	0.068367898464	0.090325638652
MCMBP_HUMAN	R.VS*PSTSYTPSR.H	2	745.86	3.35512	2	5.5771e-15	12724.7	13261.9	11642.7	15084.6696	14710.2638	13269.4792	1.1444393255	0.068078495562	0.090031638741
CYTSA_HUMAN	R.KGS*SGNASEVSVACLTER.I	3	797.4	3.29135	1	1.27008e-21	1724.05	1628.52	1815	2592.3744	3542.1344	2141.6304	1.6015544648	0.067532770336	0.089631952345
S11IP_HUMAN	R.RAS*ISEPSDTDPEPR.T	3	655.976	2.65178	1	8.80866e-14	1139.82	1111.79	1410.41	1770.615	2199.5512	1454.2298	1.4812564288	0.06756157428	0.089631952345
PP4R4_HUMAN	R.SQS*FNNQAFHAK.Y	3	639.655	3.81677	1	3.08053e-12	3335.7	3023.32	2886.68	3466.5246	5269.333	4543.1198	1.4362325921	0.067604392767	0.089631952345
TRA2B_HUMAN	R.RSPS*PYYSR.G	3	474.565	2.70087	1	3.88375e-11	1325.38	1105.47	1414.17	1634.787	1937.3598	1482.6672	1.3146382725	0.067646630108	0.089631952345
NUCKS_HUMAN	R.KVVDYSQFQES*DDADEDYGR.D	3	968.774	2.25563	11	2.38599e-16	23867.4	24738.6	22608.9	28885.7646	31112.0192	25099.4376	1.1949360579	0.067709691823	0.089631952345
RS3_HUMAN	K.DEILPTT*PISEQK.G	3	670.36	4.53435	2	3.13819e-14	2709.07	3565.31	2936.55	4475.5326	3675.7806	3762.5622	1.2934497539	0.06668356806	0.088709741831
XRN2_HUMAN	R.KAEDSDS*EPEPEDNVR.L	3	785.699	3.10731	1	4.88249e-16	1317.95	1234.34	1652.22	1597.9194	1982.2486	2038.6674	1.3363813107	0.066543936729	0.088611543179
AFAD_HUMAN	R.SSPNVANQPPS*PGGK.S	3	659.008	0.98139	4	1.07497e-11	9095.25	7804.02	9698.8	10435.4712	10242.808	12194.7416	1.2359174118	0.066511169076	0.088611543179
KPCD_HUMAN	R.RSDS*ASSEPVGIYQGFEK.K	3	832.415	1.61311	1	3.04646e-16	2491.7	2464.89	2256.28	2941.6464	2656.6008	2593.687	1.1357374671	0.066537603736	0.088611543179
YAP1_HUMAN	R.QAST*DAGTAGALTPQHVR.A	2	1045.51	-0.817293	1	4.92713e-18	2792.83	2517.96	2410.59	2327.5098	2129.1574	2293.6234	0.87423458229	0.066463932395	0.088611543179
IFT43_HUMAN	R.RKAS*EEIEDFR.L	3	640.003	5.24521	1	4.17908e-11	1804.63	1713.17	1547.78	1818.1548	2118.9554	1995.521	1.17116489	0.066135793924	0.088417872787
ACINU_HUMAN	R.AAKLS*EGSQPAEEEEDQETPSR.N	3	976.132	2.20931	2	1.5184e-17	1706.02	1679.06	1767.95	1955.9232	2082.2282	1787.6338	1.130554739	0.065962001681	0.088273189962
UBP24_HUMAN	R.VSDQNS*PVLPKK.S	3	693.734	2.99135	1	1.62577e-10	2572.29	2749.16	3312.91	3699.3726	3249.337	3836.1072	1.2490587514	0.065760783851	0.088091477752
RCC1_HUMAN	K.RRS*PPADAIPK.S	3	582.667	2.75497	5	9.40726e-10	55529	48025.6	55121.7	44407.0242	40170.375	48406.3384	0.83808201628	0.065652392805	0.088033884764
SPTB2_HUMAN	K.ES*SPIPS*PTSDRK.A	3	673.66	3.35229	1	1.661e-11	3470.36	3278.52	3224.46	3625.6374	3857.3762	4465.6524	1.1980595245	0.06540375948	0.087787918746
I2BPL_HUMAN	R.RNS*SSPVS*PASVPGQR.R	3	672.318	4.9477	2	4.47837e-12	792.044	381.547	1348.31	1547.469	1484.391	1633.6796	1.8500093144	0.065299540758	0.087735503912
RHG23_HUMAN	R.S*KSCDDGLNTFRDEGR.V	3	799.045	3.97204	1	8.03632e-10	2869.17	2548.28	3131.32	3379.2066	3981.8406	3283.0488	1.2451033862	0.064698763192	0.087015151978
RPRD2_HUMAN	R.RMS*GEPIQTVESIR.V	3	637.993	4.49639	2	2.46782e-14	1571.36	1241.92	1106.5	2074.2876	1708.835	1621.9124	1.3789110179	0.064596377313	0.086964331567
PNKP_HUMAN	R.TPESQPDT*PPGTPLVSQDEKR.D	3	939.81	1.81844	2	5.21559e-13	1446.25	1325.31	1287.15	1870.5456	1532.3404	1558.1734	1.2223250902	0.064530387521	0.086964331567
P66A_HUMAN	R.RPPS*PDVIVLSDNEQPS*SPR.V	3	860.41	1.87984	3	5.34935e-17	2405.82	2584.92	2863.16	3344.2794	2903.4892	3026.1316	1.1808025515	0.064549602568	0.086964331567
RBM15_HUMAN	R.SLS*PGGAALGYR.D	3	486.584	3.2927	1	2.13849e-15	436.844	358.806	314.261	281.358	277.4944	179.4498	0.66519117139	0.064596049488	0.086964331567
PLEC_HUMAN	R.SSS*VGSSSSYPISPAVSR.T	2	1032.5	2.54191	1	1.36876e-18	3076.99	2813.59	3203.76	4258.2078	3416.6498	3573.3064	1.2368303215	0.064068883657	0.086600579321
NMT1_HUMAN	K.GSETDSAQDQPVKMNS*LPAER.I	3	933.454	1.37312	1	5.08984e-10	922.461	654.441	917.378	975.051	1428.28	1447.3656	1.543811065	0.063904941082	0.086465798318
K1C18_HUMAN	R.S*LGSVQAPSYGAR.P	2	801.4	2.74179	1	5.25329e-13	3213.77	3579.21	2878.21	4951.9008	4260.3552	3673.3276	1.3323673169	0.063768424094	0.086367882788
RBMX_HUMAN	R.GYS*DRDGYGR.D	3	485.548	2.93469	1	7.78512e-11	7544.03	6885.53	6733.08	8171.0244	7730.0554	9293.1462	1.1905045952	0.063513994217	0.086109921336
ANR26_HUMAN	K.AAEHDLEVAS*EEEQER.E	3	717.655	3.23184	1	1.33746e-12	1233.13	1310.15	1310.67	1556.2008	1355.8458	1668.9812	1.1886583121	0.063443943858	0.086101651192
BET1L_HUMAN	R.AQS*PGAVEEILDRENKR.M	4	613.328	2.13976	1	9.54745e-11	992.441	1017.04	1337.02	1345.6674	1415.0174	1512.0852	1.2767889477	0.063227854669	0.085894979537
UTP18_HUMAN	R.VQEHEDS*GDS*EVENEAK.G	3	840.692	1.12532	3	1.25781e-12	12785.1	16398.9	16777.2	19455.4206	17668.8438	20725.9616	1.2586748002	0.06294439733	0.08559627831
HDGR2_HUMAN	R.GSGGS*SGDELREDDEPVK.K	3	791.373	1.77389	1	1.80463e-10	4511.58	4752.91	4118.32	5758.137	6251.7856	4844.164	1.2593835586	0.062608793378	0.085225984454
NU155_HUMAN	K.AAPQS*PSVPK.K	2	760.42	2.48822	1	7.38497e-10	6876.05	5684.04	6687.92	7670.4012	7088.3496	8033.0752	1.1841140289	0.062510997057	0.085178993642
NAV1_HUMAN	K.SIGS*PESTPK.N	3	514.273	3.36448	1	2.67425e-11	9485.44	8002.38	9399.59	10080.378	10958.9884	12578.1562	1.2503071921	0.062446895987	0.085177853703
RAI1_HUMAN	K.GAGGS*PVGVEEGLVNVGTGQK.L	3	817.431	4.03204	1	2.89591e-17	8090.09	7783.81	7817	5696.0442	6884.3096	7312.3342	0.83967655825	0.062146101147	0.084853537381
ARI4B_HUMAN	K.GTNSS*DSEELSAGESITK.S	3	784.389	17.6981	1	2.53733e-10	208.879	289.319	295.443	487.0404	370.3326	341.2488	1.510283437	0.062080334872	0.084849797189
SRRM2_HUMAN	K.RVPSPT*PAPK.E	3	529.975	4.72183	1	4.6352e-10	755.994	587.481	796.001	975.051	822.2812	1032.5718	1.3227087395	0.061980459839	0.08479937911
MAGD2_HUMAN	K.LQS*SQEPEAPPPRDVALLQGR.A	3	866.452	4.50835	1	5.21859e-10	947.908	946.287	1018.05	1273.8726	1057.9474	1427.7536	1.2909521529	0.061874639243	0.084740720689
TAGL_HUMAN	R.GAS*QAGMTGYGR.P	2	732.832	4.24764	1	1.10282e-16	4508.4	3890.01	3645.05	5239.08	4543.9708	4790.231	1.2100586486	0.061765797436	0.084677800536
NUMA1_HUMAN	K.KLDVEEPDS*ANSSFYSTR.S	3	861.754	3.75383	1	5.96341e-15	805.828	849.005	821.406	968.2596	879.4124	1073.757	1.1797849844	0.061484344304	0.084377869964
MARCS_HUMAN	K.VNGDAS*PAAAESGAK.E	3	628.315	1.6514	1	1.42342e-13	843.999	617.803	703.793	898.4052	1018.1596	1298.3144	1.4845249429	0.061368584633	0.084304943681
RBMX_HUMAN	K.AIKVEQATKPS*FESGR.R	3	839.136	2.47302	1	3.85108e-10	5891.03	5516	5869.33	4598.748	5206.0806	5392.3194	0.879649605	0.061346963048	0.084304943681
SEM4B_HUMAN	R.GYQSLS*DSPPGSR.V	2	830.384	3.0136	3	1.44976e-10	19425.8	16959.9	18357.9	22738.5774	19912.2636	20682.8152	1.1569156606	0.060619756579	0.083446539938
OGFR_HUMAN	R.KVEEEGS*PGDPDHEASTQGR.T	3	888.419	2.59202	3	1.54281e-13	3941.14	4594.99	5031.93	6026.8824	5107.1212	6558.2528	1.3039641698	0.060213364661	0.083035096526
K1211_HUMAN	R.RPPS*PPGPEER.K	3	509.925	6.01468	3	1.92358e-12	1920.2	1584.3	1612.7	1955.9232	1977.1476	2052.3958	1.1696739405	0.060259185731	0.083035096526
IF4G1_HUMAN	R.SFS*KEVEER.S	3	550.284	1.78402	3	3.85133e-10	45289.7	42660	43045.2	46500.7158	49730.6692	45951.8966	1.0854112102	0.060221754014	0.083035096526
LARP4_HUMAN	R.ASTAS*PCNNNINAATAVALQEPR.K	3	893.765	-0.174257	1	8.16771e-17	2524.57	1734.65	2222.41	2759.2488	3063.6606	2676.0574	1.3112394612	0.059978555888	0.082902960479
RIOK2_HUMAN	R.S*SGDPEQIKEDSLSEESADAR.S	3	930.105	3.34672	1	1.15229e-10	766.597	708.767	887.269	1031.3226	1112.018	883.5206	1.2811389666	0.059925165027	0.082902960479
DEN1A_HUMAN	R.RT*SVPSPEQPQPYR.T	3	650.995	2.81271	1	2.78321e-15	946.848	922.282	1057.57	1548.4392	1254.846	1135.5348	1.3458222507	0.059781573713	0.082800708711
RPB1_HUMAN	K.YSPT*SPTY*SPTSPK.G	2	1066	1.94672	1	9.7092e-14	2307.21	2337.29	2154.66	2114.0658	2138.3392	2015.133	0.92181012024	0.059527087957	0.082533143461
WDR44_HUMAN	K.ELS*DQATASPIVAR.T	2	883.952	4.1429	1	1.52883e-11	3698.33	3318.95	4002.59	4303.8072	4429.7084	4056.7422	1.1606544827	0.059388551861	0.082425951958
RS6_HUMAN	R.LS*SLRASTSK.S	3	529.97	4.72188	1	1.59968e-10	2987.93	2558.39	4336.61	4728.7548	4687.819	6206.2174	1.5807872138	0.059275142848	0.082353457808
XPO4_HUMAN	R.HQQQLLAS*PGSSTVDNK.M	3	783.409	4.98624	1	1.13586e-20	1952.01	1561.56	1622.11	1974.357	2306.6722	2078.872	1.2383741585	0.059084821492	0.082173839211
CLASR_HUMAN	K.LT*RPAASPAVGEK.L	3	612.349	7.07689	1	3.21406e-10	2905.22	2621.55	2960.07	2588.4936	2099.5716	2407.373	0.83605101276	0.05888299644	0.081977829337
LIMA1_HUMAN	R.ETPHS*PGVEDAPIAK.V	3	696.028	2.73914	3	3.16629e-15	10943.4	7918.99	9117.32	12648.4974	12154.6628	11044.4978	1.2812038141	0.058484569192	0.08150742203
SENP7_HUMAN	R.RPS*SSEIITEGKR.K	3	666.699	2.65491	1	2.21854e-12	2863.87	2749.16	3294.09	3261.8124	4022.6486	3939.0702	1.2600629276	0.057578992099	0.080328509212
AGAP1_HUMAN	K.LDPPPS*PHANR.K	3	503.923	8.96296	1	2.02483e-14	488.798	376.493	404.587	488.0106	633.5442	681.517	1.4198774135	0.057422462851	0.080193243921
NASP_HUMAN	K.LVPS*QEETKLSVEESEAAGDGVDTK.V	3	1129.25	3.61158	2	2.61572e-15	26573.2	19222.6	27900.5	33558.2478	68689.0458	55586.2916	2.1416735935	0.057219471782	0.079992733896
HS90B_HUMAN	R.EKEIS*DDEAEEEK.G	3	773.379	-1.42056	1	6.68667e-12	3680.3	2922.24	3340.2	4877.1954	3868.5984	4150.8798	1.297094458	0.057121876627	0.079939313233
NUCKS_HUMAN	K.DDSHSAEDS*EDEKEDHKNVR.Q	6	519.08	3.25821	2	5.1902e-11	1839.62	723.928	1621.17	2229.5196	2317.8944	3049.666	1.8154335509	0.056915640831	0.0797335729
EIF2A_HUMAN	R.SDKS*PDLAPTPAPQSTPR.N	3	801.749	2.39145	1	1.79905e-14	5218.8	4337.25	4120.2	5447.673	5824.3218	5328.5804	1.2138250852	0.05689900741	0.0797335729
PHF3_HUMAN	K.AKPVGS*PLFK.F	3	604.367	3.33269	1	3.39889e-10	3105.62	2578.6	3152.01	2374.0794	2177.1068	2568.1914	0.80570278301	0.056856069714	0.0797335729
CHD4_HUMAN	R.KQVNY*NDGSQEDR.D	2	1046	2.0131	1	5.48164e-10	2170.43	1380.9	1923.2	2836.8648	2261.7834	3132.0364	1.5034504789	0.056629497558	0.079581148922
SALL3_HUMAN	R.TGSS*PPIVSLDK.A	2	869.976	3.69962	2	6.54771e-14	15356.3	12497.6	13582.8	16032.555	16291.5738	15840.6124	1.1623688532	0.056438717991	0.079395920038
MAP1B_HUMAN	K.KTDDVEAMSS*QPALALDER.K	3	872.102	3.35935	1	1.60337e-14	1061.36	1162.33	1328.55	1472.7636	1897.572	2390.7028	1.6218047935	0.056187421083	0.079125091434
PPM1H_HUMAN	R.AAS*LRGGVGAPGSPSTPPTR.F	3	715.707	3.49647	1	5.25577e-11	1866.13	1571.67	2064.33	3007.62	2310.753	2336.7698	1.3913047745	0.056079287082	0.079055503011
ACLY_HUMAN	R.TAS*FSESRADEVAPAK.K	3	735.374	3.84562	2	9.62997e-15	16223.7	15091.3	14022.2	16523.4762	21297.6952	20008.1624	1.2755383857	0.055965293199	0.078977502882
CALD1_HUMAN	K.GS*SLKIEER.A	3	519.623	5.7556	1	5.79219e-10	4460.68	3364.43	3305.38	4918.914	5511.1204	4506.8376	1.3419769717	0.055888928473	0.078952498734
NEK4_HUMAN	R.RLS*SDCSVTQER.K	3	582.943	5.54923	1	3.24541e-14	646.783	713.821	613.467	1176.8526	1781.2692	973.7358	1.9917510557	0.055736742914	0.078820213675
DBR1_HUMAN	K.RLS*DEHEPEQR.K	3	568.936	3.24296	1	5.12343e-12	970.174	1402.37	1311.61	1563.9624	1644.5624	2017.0942	1.4184005589	0.055295825005	0.078325532377
DCP1A_HUMAN	R.KASSPS*PLTIGTPESQR.K	3	765.412	3.13651	2	1.0981e-16	11784.2	11328.9	9797.59	8315.5842	8821.6694	9804.0388	0.81861868419	0.055328752846	0.078325532377
LIPA3_HUMAN	R.RGS*ALGPDEAGGELER.L	3	641.647	4.02774	1	2.19038e-16	1140.88	996.823	1523.32	2296.4634	1524.1788	2088.678	1.6141174221	0.054949961603	0.078295327723
ATX2L_HUMAN	R.GQSTGKGPPQS*PVFEGVYNNSR.M	4	711.859	2.25128	2	7.37014e-12	2628.48	2008.81	3103.09	3492.72	3640.0736	4801.9982	1.5418874833	0.055130392313	0.078295327723
FA21A_HUMAN	R.SRPT*S*FADELAAR.I	3	603.945	3.6382	1	6.7543e-13	268.256	280.475	277.565	331.8084	358.0902	464.8044	1.3974444031	0.055174790323	0.078295327723
F169A_HUMAN	K.RPMS*GEYGPASVPEYEAR.T	3	769.024	2.46038	1	8.23244e-19	605.431	667.075	608.762	1051.6968	759.0288	812.9174	1.3946135714	0.054888747633	0.078295327723
REPS1_HUMAN	R.RQS*SSYDDPWKITDEQR.Q	4	663.075	2.20917	1	3.01106e-17	310.668	342.381	269.097	381.2886	395.8376	506.9702	1.3925077214	0.055191103369	0.078295327723
TXLNG_HUMAN	N.KHS*LEEDEGSDFITENR.N	3	848.741	2.30121	1	1.45977e-10	1006.22	809.839	975.713	1066.2498	1195.6744	1346.3638	1.2924698079	0.054934013635	0.078295327723
LUC7L_HUMAN	R.AS*REESWESGR.S	2	801.861	4.12738	2	3.4109e-12	5543.25	5691.62	5099.68	6517.8036	6044.685	5877.7164	1.1289085069	0.054976899177	0.078295327723
ZC3HD_HUMAN	K.TSAVS*SPLLDQQR.N	3	570.962	3.01771	2	1.96653e-13	14088.2	12740.1	13982.7	11379.4758	10346.8684	12663.4684	0.84265941369	0.055044803768	0.078295327723
VP26B_HUMAN	K.SMS*HQAAIASQR.F	3	532.593	5.15703	1	1.44555e-12	778.26	755.513	813.879	900.3456	1373.1892	1198.2932	1.4788512726	0.054404493421	0.077835574746
RBM39_HUMAN	R.Y*RSPYSGPK.F	3	531.615	2.2008	3	5.15077e-13	42330.4	39346.1	41800.4	37239.1866	37844.319	39368.1482	0.92690781344	0.054380789399	0.077835574746
AKA12_HUMAN	K.VKEES*QLPGTGGPEDVLQPVQR.A	3	967.846	0.840479	2	1.37194e-11	2239.35	1917.84	2195.12	2318.778	2846.358	2914.3432	1.2718953383	0.054229531437	0.077750511467
AKA12_HUMAN	K.SAESPT*SPVTSETGSTFK.K	2	1176.08	2.49107	1	1.54891e-11	932.004	825	740.488	1108.9386	1013.0586	954.1238	1.2316839268	0.054134774953	0.077697403729
CHD8_HUMAN	R.VS*PSDTTPLVSR.S	2	784.402	2.99573	2	2.03597e-15	6955.57	6895.64	5774.3	7638.3846	8254.4382	7433.9286	1.1885934777	0.05394487083	0.077507473528
PGRC1_HUMAN	K.IVRGDQPAASGDS*DDDEPPPLPR.L	3	905.096	2.65695	3	6.50985e-15	5603.69	4706.16	4658.4	5963.8194	6594.5728	8082.1052	1.3789522733	0.053855512291	0.077461749315
DCLK2_HUMAN	R.SS*SNVNGGPELDR.C	2	820.879	2.23061	1	5.7576e-15	3580.63	3804.1	3829.46	4111.7076	5586.6152	5663.9456	1.3698950709	0.053816948086	0.077461749315
PEA15_HUMAN	K.DIIRQPS*EEEIIK.L	3	703.389	2.81078	5	4.88929e-13	25657.1	19993.3	19992.2	26529.1488	28607.4282	26756.6516	1.2475605676	0.053589653224	0.077244408429
BCLF1_HUMAN	K.QKFNDS*EGDDTEETEDYR.Q	3	905.734	2.23268	7	3.6501e-20	20447.9	19443.7	20203.9	18435.7404	19411.3454	18885.3754	0.94403752695	0.053446233273	0.077120251954
TB182_HUMAN	R.DQSSWQNSDAS*QEVGGHQER.Q	3	852.033	2.00578	1	2.26031e-19	684.954	573.584	696.266	756.756	1138.5432	1112.0004	1.5384153721	0.053183365613	0.077103309333
HDAC4_HUMAN	K.QEPIES*DEEEAEPPREVEPGQR.Q	3	953.772	1.24457	1	4.08896e-14	1103.77	943.76	1125.32	1269.0216	1587.4312	1283.6054	1.3048395472	0.053000800312	0.077103309333
PHLP1_HUMAN	R.RAS*PAPSDSSPGEPFVGGPVSSPR.A	3	883.097	1.52053	1	2.22601e-19	584.225	409.342	513.731	669.438	623.3422	642.293	1.2838024165	0.053293675184	0.077103309333
ZF106_HUMAN	R.KRS*LSESSVIMDR.A	3	682.703	5.63237	1	4.01659e-10	3642.13	3096.59	3328.9	4708.3806	3859.4166	4000.848	1.2484216814	0.052991498262	0.077103309333
I2BPL_HUMAN	R.NSSS*PVSPASVPGQR.R	2	889.936	3.22255	2	7.63689e-16	4368.44	3777.57	3686.45	4352.3172	4870.4348	5059.896	1.2070746272	0.053199492395	0.077103309333
SEM6A_HUMAN	R.NQS*FGRGDNPPPAPQR.V	3	682.998	4.20011	1	1.75689e-11	2759.96	2371.4	2276.98	2906.7192	2862.6812	2850.6042	1.1635540196	0.053272493184	0.077103309333
SAE1_HUMAN	-.VEKEEAGGGIS*EEEAAQYDR.Q	3	902.433	4.80204	1	6.74248e-17	3918.87	3552.68	3745.72	4047.6744	4649.0514	4214.6188	1.1510235309	0.053349889815	0.077103309333
AT1A1_HUMAN	R.GIVVY*TGDR.T	2	644.831	3.69148	1	9.59662e-13	3387.66	3532.47	2987.36	2965.9014	2750.4592	2722.1456	0.85173062735	0.053197108209	0.077103309333
PLXA2_HUMAN	R.Y*TGSPDSLR.S	2	652.811	4.20734	1	3.214e-11	7321.37	7889.93	8531.14	5673.7296	5992.6548	7245.6534	0.79654972179	0.053377218544	0.077103309333
EI2BE_HUMAN	R.GGS*PQMDDIK.V	2	793.393	5.52483	3	1.4489e-11	14571.7	14263.8	11892	16832.97	16470.1088	15307.166	1.1935477541	0.052611868829	0.076738804579
NEST_HUMAN	L.RS*LEEQDQETLR.T	3	604.962	1.34557	2	1.12088e-13	3466.12	3135.76	3657.28	4420.2312	3713.528	4403.8746	1.2220919148	0.052485447377	0.07663743943
ZNRF2_HUMAN	R.AY*SGSDLPSSSSGGANGTAGGGGGAR.A	3	836.375	4.48803	1	4.43144e-21	729.486	798.469	663.335	945.945	816.16	872.734	1.2024147241	0.052451442927	0.07663743943
DDX24_HUMAN	K.AQAVS*EEEEEEEGK.S	3	701.326	2.52383	1	3.27899e-11	1575.61	1543.87	1856.4	1949.1318	1971.0264	1892.558	1.1681794019	0.052218887955	0.076471015811
ARGL1_HUMAN	R.ASS*PPDRIDIFGR.T	3	580.628	1.41479	1	2.04241e-12	136221	117660	138727	114173.136	110149.9738	112935.702	0.85902030499	0.052257869393	0.076471015811
DNJC2_HUMAN	R.NAS*ASFQELEDK.K	3	626.311	5.16497	1	1.17942e-10	269.316	286.792	107.263	372.5568	437.6658	361.8414	1.7668313911	0.051869034767	0.076098762453
NR6A1_HUMAN	R.ASESNQPS*PGSTLSSSR.S	2	1000.96	1.68046	3	4.2952e-19	5830.59	6234.88	6954.19	5384.61	5342.7874	5544.3124	0.85552051334	0.051890429109	0.076098762453
LEO1_HUMAN	K.KLT*SDEEGEPSGK.R	3	715.375	2.06163	2	6.18036e-13	12246.5	11531.1	11865.7	12698.9478	14840.8494	15758.242	1.2147627335	0.051659483463	0.0759254843
CRIP2_HUMAN	R.ASS*VTTFTGEPNTCPR.C	2	1017.47	2.99938	1	3.07086e-18	1725.11	1431.43	1554.37	1845.3204	1758.8248	1848.431	1.1574365795	0.051652751863	0.0759254843
RIOK2_HUMAN	K.AEVY*GSENESER.N	2	839.863	1.45346	1	2.18116e-14	8975.44	9907.58	7144.25	12445.7256	11811.8756	10302.1836	1.327829497	0.05092202872	0.075005397201
WDR59_HUMAN	R.AVS*PTEPTPR.S	2	682.348	5.2775	1	9.01086e-12	4858.29	3495.83	3997.88	5239.08	5077.5354	5453.1166	1.2766939525	0.050728663802	0.074915595353
NUFP2_HUMAN	K.NLS*SDEATNPISR.V	2	856.905	-1.28209	1	3.60831e-15	10255.2	9351.69	9985.77	10394.7228	11609.876	11601.4786	1.1356212849	0.050764240324	0.074915595353
RBM25_HUMAN	K.LGASNS*PGQPNSVK.R	3	632	1.82716	2	7.80695e-16	7672.33	7504.6	7987.3	5459.3154	5719.2412	7239.7698	0.79511940888	0.050805419683	0.074915595353
G3BP1_HUMAN	K.SSS*PAPADIAQTVQEDLR.T	2	1097.54	-0.267012	1	6.5991e-17	82320.6	67049.9	75950.4	89645.5098	93339.1182	84652.2562	1.1878030758	0.050374850631	0.07452557981
RBM14_HUMAN	R.QPT*PPFFGR.D	2	678.341	2.21686	14	3.60144e-13	295788	247556	278943	228936.1536	220507.0482	243135.8476	0.84226025506	0.050244420767	0.074414394796
HTF4_HUMAN	R.TSS*TNEDEDLNPEQK.I	3	749.015	0.896361	1	1.01931e-10	799.466	1652.53	1034.99	1920.0258	1926.1376	1789.595	1.6162274819	0.05013602227	0.074335627258
NFAC4_HUMAN	R.RY*SSSGTPSSASPALSR.R	3	673.997	3.32043	1	2.76764e-20	675.411	588.744	538.195	688.842	730.4632	771.7322	1.2156556913	0.05000725016	0.07422644645
PATL1_HUMAN	R.RST*SPIIGSPPVR.A	3	559.31	2.83778	3	1.53681e-12	6525.09	6867.84	6607.94	8257.3722	7545.3992	7111.3112	1.1456543341	0.049961149693	0.07422644645
CLK3_HUMAN	R.S*VEDDKEGHLVCR.I	3	694.344	6.29573	1	4.10168e-10	1817.35	1565.35	1698.32	1844.3502	2166.9048	2074.9496	1.1978285983	0.049698665738	0.073931440711
BCAS3_HUMAN	R.LADAMAES*PSRDVVGSGTELQR.E	3	866.754	2.04213	2	9.27257e-14	2569.11	2341.08	2974.18	3179.3454	3058.5596	3338.943	1.2146621189	0.049273911864	0.07338065654
UTP18_HUMAN	R.VQEHEDS*GDSEVENEAK.G	3	814.038	2.36415	1	8.81446e-16	1865.07	2108.61	1984.36	2357.586	2346.46	2123.9796	1.1460186809	0.048846933991	0.072825342417
KDM2B_HUMAN	K.RTLS*NESEESVK.S	3	639.665	4.58005	1	6.28977e-12	2277.52	1864.78	1919.44	2449.755	2356.662	2371.0908	1.1840674824	0.048603173345	0.072542257607
F1711_HUMAN	K.LSYST*SQEFSSR.E	2	850.892	1.64981	1	1.02614e-12	5932.38	6074.43	6163.84	6274.2834	6449.7044	6753.3922	1.0719148189	0.048601314425	0.072542257607
SF01_HUMAN	R.SPS*PEPIYNSEGK.R	2	971.984	3.60937	2	3.17772e-15	8289.43	6527.99	6578.77	9736.9272	9139.9718	8392.9554	1.274519412	0.048425551504	0.072502888739
TICRR_HUMAN	K.RPGNSTVTSS*PPVTPK.K	3	721.724	0.338274	1	2.03779e-10	935.185	1114.32	1037.81	1218.5712	1336.462	1156.1274	1.2020669344	0.048469085246	0.072502888739
SRCAP_HUMAN	R.RRT*SADVEIR.G	3	504.602	2.81226	1	5.72018e-11	1605.29	1451.65	2242.16	3375.3258	2537.2374	2520.142	1.5913450298	0.048344444484	0.072477504611
PARD3_HUMAN	R.ESVSTASDQPSHS*LER.Q	3	680.317	3.76808	1	5.53926e-10	1274.48	1222.97	1366.19	1392.237	1568.0474	1666.0394	1.197400761	0.048184603453	0.072318404913
SLTM_HUMAN	R.GGGS*QHYPEER.H	2	763.336	4.78516	3	1.40464e-11	1712.38	931.126	1466.86	2116.9764	2231.1774	3157.532	1.8260350264	0.048118989915	0.07230053097
PHRF1_HUMAN	K.AEAPS*SPDVAPAGKEDS*PSASGR.V	3	934.43	0.947111	1	2.5964e-14	792.044	749.196	693.443	846.0144	807.9984	882.54	1.1350836423	0.048081185669	0.07230053097
DREB_HUMAN	R.MAPTPIPTRSPS*DSSTASTPVAEQIER.A	3	1045.85	2.58688	1	2.912e-16	719.944	288.055	500.559	870.2694	819.2206	887.443	1.7082097688	0.047901149839	0.072225406766
WWC3_HUMAN	R.S*DSDSSTLPR.K	2	687.313	3.55211	1	3.46385e-13	4178.64	2731.47	3630.93	4391.1252	5408.0802	5859.085	1.4854588532	0.047933213413	0.072225406766
CAAP_HUMAN	R.STDS*SSVSGSLQQETK.Y	2	1090.03	1.45584	1	1.02971e-12	8961.66	7697.9	8270.51	9348.8472	9217.507	9832.4762	1.1391399463	0.047961696982	0.072225406766
ABI2_HUMAN	R.HTPPT*IGGSLPYR.R	3	568.963	4.23736	2	3.83771e-12	1565	1265.93	1469.69	1747.3302	1638.4412	1709.1858	1.184704217	0.047688774765	0.072056218982
RBM23_HUMAN	R.EKS*PVREPVDNLSPEER.D	4	630.579	2.80752	3	3.7791e-15	6268.49	5341.66	5436.52	4969.3644	4692.92	4798.0758	0.84828069343	0.047615163028	0.072025828063
PRC2A_HUMAN	R.RKQS*SSEISLAVER.A	3	710.058	3.61025	1	9.61914e-12	2324.18	1418.8	2093.5	4401.7974	3402.367	2736.8546	1.8060581156	0.047528579831	0.07197573036
CTRO_HUMAN	R.RRS*DLYESELR.E	3	578.293	4.43285	1	2.00186e-14	2069.71	1970.9	1858.28	1682.3268	1665.9866	1843.528	0.88013913675	0.047390006483	0.071846693754
TRAD1_HUMAN	R.LDS*QPQET*SPELPR.R	2	993.446	2.30308	2	2.63254e-10	5324.83	5029.6	5651.05	6038.5248	8402.3672	7763.4102	1.3872948315	0.047028724104	0.071379348636
XXX_KI26A_HUMAN	S.S*T*ARPVSHDARSSPR.P	3	671.658	15.9938	1	8.6808e-10	1021.07	1149.69	992.649	1166.1804	1394.6134	1301.2562	1.2208493587	0.046938113868	0.071379348636
CROCC_HUMAN	R.S*LEGELQR.S	2	620.812	3.34272	1	6.23323e-10	3272.09	2985.41	3056.98	2871.792	2836.156	2867.2744	0.92063310302	0.047024097294	0.071379348636
LARP7_HUMAN	R.SS*SEDAESLAPR.S	2	779.354	1.0181	1	1.88258e-13	9149.33	9586.68	10484.4	14085.3636	12354.622	11030.7694	1.2823466626	0.046787608415	0.071254380047
PRPF3_HUMAN	K.GDDDEES*DEEAVKK.T	3	778.375	3.9207	1	5.80852e-13	3002.77	2779.48	3021.23	3770.1972	3252.3976	4192.065	1.2738894661	0.046684395522	0.071254380047
STK39_HUMAN	K.LLTRT*PDIAQR.A	3	531.63	1.4925	1	9.1193e-10	1287.2	1358.15	1226.93	1537.767	1385.4316	1621.9124	1.1737518919	0.046774391085	0.071254380047
RU17_HUMAN	R.YDERPGPS*PLPHRDR.D	4	526.012	4.52533	2	6.71933e-12	958.511	1086.52	1216.58	1518.363	1287.4924	1736.6426	1.3927126802	0.046165954322	0.070547051728
DAXX_HUMAN	K.DGDKS*PMSSLQISNEK.N	3	834.761	0.133574	2	1.15726e-14	27091.7	24866.2	23130.1	28888.6752	27708.632	28864.9416	1.138159559	0.046121310443	0.070547051728
CHD4_HUMAN	R.KQVNYNDGS*QEDR.D	3	697.671	2.97447	2	3.74115e-11	11726.9	7198.85	8623.35	13205.3922	12707.6112	15866.108	1.5165316299	0.045871067792	0.070255927742
CHSP1_HUMAN	R.GNVVPS*PLPTR.R	2	723.391	3.43717	5	2.77208e-11	57249.8	59094.3	45390	83194.65	78993.0658	63304.5942	1.3942165346	0.045749373734	0.070165961981
RPRD2_HUMAN	R.GPTSTSIDNIDGT*PVRDER.S	3	780.376	2.16392	4	7.17999e-12	20705.5	25529.5	27944.7	19269.1422	10481.5348	15847.4766	0.61469778019	0.045760206878	0.070165961981
ZC3H1_HUMAN	R.RIS*TSDILSEK.K	3	596.331	3.36082	2	1.12617e-10	4725.76	4256.39	3997.88	6511.9824	5694.7564	4986.351	1.3245795362	0.04553489387	0.06997988373
CENPA_HUMAN	R.S*PSPTPTPGPSR.R	2	745.368	1.96527	1	1.12744e-12	4984.47	3711.87	4771.3	5789.1834	5520.3022	6662.1964	1.3344340555	0.045468591154	0.069957852364
REPS1_HUMAN	R.RQSS*SYDDPWKITDEQR.Q	3	883.765	3.03877	1	6.4023e-11	1254.33	1240.66	1094.27	1413.5814	1512.9566	1828.819	1.3248849262	0.045297004282	0.069773584604
ELYS_HUMAN	R.GREVS*PSDVR.E	3	470.905	4.14054	3	1.60567e-10	6644.9	7651.15	6956.07	8983.0818	7756.5806	9275.4954	1.224120354	0.045240849257	0.069766908884
ACINU_HUMAN	R.AAKLS*EGS*QPAEEEEDQETPSR.N	3	1002.78	0.42606	1	6.20298e-12	744.331	293.109	601.235	1017.7398	1017.1394	851.1608	1.7612039487	0.044864237309	0.069308049977
SMC6_HUMAN	R.GQTTLPFRPVT*QEEDDDQR.-	3	847.734	2.08795	1	5.34452e-15	2029.41	1577.99	1872.39	2406.096	2166.9048	2214.1948	1.2385864003	0.044891815633	0.069308049977
SRRM2_HUMAN	R.S*RTPLLPR.K	2	624.858	4.20019	1	2.90924e-10	3344.19	3438.97	4007.29	4710.321	4140.9918	4270.513	1.2160587199	0.044785812497	0.06930334866
CG050_HUMAN	R.ELDEEGS*DPPLPGR.A	2	910.42	2.41793	5	1.87178e-12	30887.6	31531.9	31959.6	33150.7638	33555.3982	36093.9248	1.0892252753	0.044700846076	0.06930334866
FXR2_HUMAN	R.TDGS*ISGDRQPVTVADYISR.A	3	816.069	4.41273	1	7.60386e-16	2546.84	2459.84	2436.93	1802.6316	1650.6836	2291.6622	0.77179974763	0.044781729579	0.06930334866
GPBP1_HUMAN	R.SSTFPQTDVLS*SSLEAEHR.L	3	800.716	2.74413	1	1.21164e-12	395.492	458.614	397.06	522.9378	524.3828	673.6722	1.3755112731	0.04447504878	0.069132596254
CHSP1_HUMAN	R.GNVVPS*PLPTRR.T	3	534.631	3.96718	6	1.35326e-11	16153.7	15028.1	15066.6	22779.3258	23420.7314	17273.269	1.37244238	0.044492039829	0.069132596254
[truncated: 1,044 more rows]
