# Supplementary material for: Defective insulin receptor signaling in hPSCs skews pluripotency and negatively perturbs neural differentiation
Source: J Biol Chem. 2021 Mar 3;296:100495. doi: 10.1016/j.jbc.2021.100495 (PMC8050001; doi:10.1016/j.jbc.2021.100495)
Supplement: Supplemental Table S5 [file mmc5.xlsx]

## Sheet: Table_S5
Protein	Peptide	ChargeState	m/z	Mass error (ppm)	PSM count	Peptide Score (MSGF specttrum probability)	C8_shScra	C8_shScrb	C8_shScrc	C8_shIRa	C8_shIRb	C8_shIRc	Ratio (shIR/shScr)	p_value	q_value
SMAG2_HUMAN	R.AAFTTPDHAPLS*PQSSVASSGSEQTEEQGSSR.N	3	1185.88	2.28499		1.69605e-26	707.832	1251.03	981.96	3589.41	2784.96	3010.69	3.19131	0.00168883	0.0973402
PHF6_HUMAN	R.DRS*PHRS*SPSDTRPK.C	5	469.032	1.40147	3	5.19391e-11	5392.26	3701.48	6264.5	14099.4	12936	19255.5	3.01407	0.00775494	0.116648
KI67_HUMAN	R.RES*VNLGK.S	3	480.939	4.21971	1	7.67173e-10	3123.65	6098.07	6175.33	14973.1	10925.9	14908.9	2.65037	0.00717438	0.116648
ZCH18_HUMAN	R.GPSQEEEDNHS*DEEDRASEPK.S	4	731.573	-1.1812	6	1.12695e-15	10233.3	9765.89	7475.92	9886.22	24669.1	25938.9	2.20178	0.10277	0.266876
LITD1_HUMAN	K.TQEEEETAVPTSQGTGTPCLTLCLAS*PSK.S	4	908.441	2.62068	2	1.25367e-15	1939.75	2071.21	2297.59	3406.23	4102.34	5708.34	2.09508	0.0288555	0.177012
ZC3H3_HUMAN	K.AS*SPSASSSSSFR.W	2	783.854	-0.545058	1	2.9229e-12	6637.75	7457.93	6897.77	12907.8	15951.1	13121.8	1.99971	0.00228173	0.0981625
SRRM2_HUMAN	R.RGRS*PS*PKPR.G	4	439.737	4.9468	1	9.17865e-10	2456.53	2711.87	2583.16	2649.7	6237.8	6596.82	1.99757	0.110693	0.271639
TCAL2_HUMAN	R.AEGEGEPDS*EREPES*EGEPESETR.A	3	1007.73	2.09966	2	2.443e-11	726.624	998.58	1056.11	2907.07	1576.74	1039.47	1.98585	0.180624	0.322458
NCBP1_HUMAN	R.RRHS*DENDGGQPHKR.R	5	466.239	4.05822	1	1.23925e-13	428.04		380.76	789.506	933.725	675.794	1.97744
SCRIB_HUMAN	A.VPTSHPPEDAPAQPPTPGPAAS*PEQLSFR.E	4	822.654	-0.593544	1	3.05908e-10	1815.52	1818.76	2253.5	2631.38	5224.1	3510.63	1.93046	0.0779874	0.23477
RS6_HUMAN	R.RLS*S*LRASTSK.S	3	608.659	3.12296	6	1.29393e-11	132506	143450	156636	284965	270204	275468	1.92014	8.55355e-05	0.0842908
RBM19_HUMAN	D.GET*PEDENPTEEGADNSSAK.M	3	872.387	1.74909	1	7.5239e-16	2858.47	2240.63	1814.62	2399.66	4829.65	5751.61	1.87756	0.124957	0.277049
ZC3HD_HUMAN	R.RS*SPESDRQVHSR.S	3	617.302	3.17929	2	5.99582e-12	5379.73	7154.99	3107.2	8026.95	12305.9	9009.05	1.87585	0.0590346	0.220449
TCEA1_HUMAN	K.KKEPAITSQNS*PEAR.E	4	606.59	3.44625	3	3.1597e-10	1380.17	25073.3	12110.2	33728	3942.39	34498.6	1.87143	0.409432	0.45352
NR6A1_HUMAN	R.ASESNQPS*PGSTLSSSR.S	2	1000.96	1.68046	4	4.11239e-18	7368.55	5620.1	5182.34	12288.6	10529.3	11074.2	1.86517	0.00345971	0.104806
MO4L2_HUMAN	R.SAENPPS*GSVRK.T	3	589.646	0.62107	1	2.34706e-10	5192.86	10360.5	8368.7	17015.6	12595.6	14337.1	1.83714	0.027967	0.177012
PPHLN_HUMAN	R.DTS*PSSGSAVSSSK.V	2	917.947	1.24635	2	1.05091e-17	17230.2	10463.8	10775.5	15691.2	26691.1	27518.8	1.81706	0.0760716	0.23477
PRP4B_HUMAN	K.ARS*PTDDKVK.I	4	471.77	0.323385	2	2.07266e-12	17243.7	15169.4	14235.4	24405.1	26898.6	32249.4	1.79112	0.0076922	0.116648
STT3B_HUMAN	R.ENPPVEDS*SDEDDKRNQGNLYDK.A	3	1144.55	1.83671	3	1.87241e-10	7788.24	10043	9690.34	6785.9	8833.64	33639.6	1.78984	0.449765	0.469826
LARP1_HUMAN	R.S*LPTTVPESPNYR.N	2	885.44	2.83893	2	2.59918e-16	31436.9	42321.8	45459.7	69556.2	76281.2	67527.8	1.7897	0.00330223	0.10256
PR38A_HUMAN	R.VPS*PDHR.R	3	372.852	0.409245	2	3.15408e-10	3518.28	2877.93	2146.28	5058.52	4884.76	5205.64	1.77336	0.00565482	0.11614
BCLF1_HUMAN	N.TPSQHSHSIQHS*PER.S	4	509.994	0.471491	4	9.59385e-12	1527.37	2340.49	3355.7	3655.36	4681.59	4292.3	1.74834	0.0413224	0.199099
NUCKS_HUMAN	N.S*QEDSEDSEDKDVK.T	3	793.381	2.69257	1	2.55152e-10	12614.7	13359.7	8083.13	18086.3	21589.1	19672.6	1.74259	0.0120919	0.131603
SRC8_HUMAN	R.AKT*QTPPVS*PAPQPTEERLPSSPVYEDAASFK.A	4	1069.05	2.43591	6	2.4686e-14	4093.52	7917.95	8503.97	11544.9	11040.4	13073.9	1.73817	0.0288723	0.177012
KLF16_HUMAN	R.GGPGAAPGGAS*PASSSSAASSPSSGR.A	3	808.706	1.28304	1	8.47918e-16	2021.18	1404.74	1117.23	1248.37	3048.65	3594.41	1.73699	0.214537	0.340206
SALL4_HUMAN	K.SKS*PDAGSKAESSENSR.T	3	835.427	2.11871	1	1.2111e-10	12508.2	9899.41	9831.62	17652.1	17968.8	20075.9	1.72761	0.00255706	0.101637
MRP_HUMAN	K.ANGQENGHVKS*NGDLSPK.G	3	873.457	-3.30627	14	4.32254e-13	229746	255465	262200	406928	407356	475970	1.7263	0.0019287	0.0981625
ELOA1_HUMAN	R.SYS*PDHR.Q	3	390.844	1.13218	2	1.01153e-10	2599.56	2498.69	1951.9	4312.97	4209.33	3597.17	1.71904	0.00492375	0.107242
KIF23_HUMAN	R.AGS*QLGPGYQHHAQPK.R	4	554.287	0.110115	1	1.41436e-16	1865.63	903.21	889.776	2195.41	1665.36	2397.5	1.71056	0.0903668	0.254581
DEK_HUMAN	R.EES*EEEEDEDDEEEEEEEKEK.S	3	1137.48	3.1523	7	1.01673e-21	26515.5	26708.1	24380.7	40404.9	42278.1	49576.9	1.70429	0.00326007	0.10256
NUP98_HUMAN	R.DSENLAS*PSEYPENGER.F	2	1101.98	0.780256	1	3.1244e-13	3325.14	4303.99	3979.94	5334.2	7602.72	6833.44	1.70301	0.0199632	0.158452
ARHG2_HUMAN	R.ERPSS*AIYPSDSFR.Q	3	640.976	1.65059	1	1.22337e-14	2521.26	2690.56	2674.34	4696.74	4279.57	4397.26	1.69583	0.000173673	0.0842908
SMC4_HUMAN	R.T*ESPATAAETASEELDNR.S	3	734.332	2.79826	2	7.37364e-18	1347.8	1781.74	1285.57	2655.19	2139.79	2670.03	1.69079	0.012204	0.131697
HNRPC_HUMAN	K.NDKS*EEEQSSSSVK.K	3	774.389	-1.56729	3	5.70327e-17	24857.6	20337.4	20204.3	29905.1	33931.8	46660.2	1.68957	0.0464333	0.205101
MRP_HUMAN	K.AAATPES*QEPQAK.G	2	933.476	1.71175	4	2.75506e-14	15709.1	23906.5	25624.1	35356.5	37912	36956	1.68953	0.00889057	0.116648
NELFE_HUMAN	R.SIS*ADDDLQESSRRPQRK.S	5	526.075	2.3204	1	1.09898e-10		715.836	566.13	1331.72	1177.96	728.274	1.68385
NSUN2_HUMAN	R.AGEPNSPDAEEANS*PDVTAGCDPAGVHPPR.-	3	1108.49	1.23566	3	5.02306e-24	1236.1	1181.47	2915.82	1722.81	3352.33	3872.46	1.67766	0.234829	0.352685
Z280C_HUMAN	K.SEPHS*PGIPEIFR.T	3	592.299	4.1477	3	1.03494e-16	2616.26	3360.39	3511.01	5678.58	5341.9	4858.53	1.67365	0.00428911	0.107242
SNIP1_HUMAN	R.RPDHS*GGSPSPPTSEPAR.S	3	714.338	2.81962	2	2.18755e-11	3260.41	944.724	2915.82	3211.15	4232.02	4450.66	1.67026	0.123084	0.277049
ZC3HD_HUMAN	R.RSS*PESDRQVHSR.S	3	617.303	3.55947	1	5.42215e-10	1359.29	1118.63	1236.47	1764.02	2491.01	1917.82	1.66188	0.0241322	0.166333
SRS10_HUMAN	R.S*RS*HSDNDRFK.H	4	492.48	1.11541	1	3.91352e-12	1004.33	881.892	1176.35	1245.62	1286.03	2553.1	1.66029	0.198369	0.332365
SUGP1_HUMAN	K.AVQQHQHGYDS*DEEVDSELGTWEHQLR.R	3	1168.19	2.42049	2	1.39769e-26	1451.16	3435.56	1384.76	3120.47	3337.2	3944.28	1.65861	0.127061	0.277049
ZC3HD_HUMAN	R.Y*RNEGSPS*PRQSPK.R	3	741.026	2.55334	1	4.27787e-10	7870.72	9911.75	7052.08	14620.5	13550.9	12963.5	1.65636	0.00515507	0.109405
PKHG3_HUMAN	K.GPLS*PFNSR.A	2	642.321	3.1991	1	2.17757e-12	8081.6	8804.33	7883.74	13014.9	13499	14507.5	1.65612	0.00048352	0.0842908
MRP_HUMAN	K.S*NGDLSPK.G	2	678.353	0.80978	1	4.06694e-10	29519.1	24086	30316.5	38158.2	41737.7	58995.7	1.65502	0.052711	0.215131
RB3GP_HUMAN	R.DEGKKT*SASDVTNIYPGDAGK.A	4	788.171	2.1683	1	9.54854e-12	1576.44	1295.91	1929.85	2978.51	2223	2672.79	1.63973	0.0231495	0.164412
RB15B_HUMAN	R.SLS*PVAAPPLREPR.A	3	600.334	3.2873	1	1.02368e-12	4052.81	3276.24	4595.17	6910.47	5845.51	6682.44	1.63016	0.00750905	0.116648
POGZ_HUMAN	K.SLDSEPSVPSAAKPPS*PEK.T	4	673.364	2.45927	1	6.97257e-12	1275.77	926.772	2009.01	2635.96	2020.91	2205.08	1.62932	0.0739378	0.23477
DJC17_HUMAN	R.QAQAQES*EEEEESR.S	2	979.914	-3.12935	3	3.39822e-16	6370.49	7195.39	6542.06	11468.9	9373.99	11727	1.61975	0.00615747	0.116648
LCK_HUMAN	R.LIEDNEY*TAR.E	2	766.865	1.75099	1	3.10599e-12	13471.8	16257.8	18844.6	29462.7	24676.7	24497.1	1.61889	0.0111707	0.125881
NIPA_HUMAN	R.LPLVPES*PRR.M	3	491.614	4.01429	1	2.1122e-10	4095.61	3023.79	3390.77	4806.64	5807.68	6337.18	1.61287	0.0172744	0.153433
SRRM1_HUMAN	K.RES*PSPAPKPR.K	4	440.747	2.24605	3	4.08583e-11	62071	77057.8	68782.3	115142	94051.2	123884	1.60202	0.0133471	0.135613
PSIP1_HUMAN	K.QSNASS*DVEVEEK.E	2	980.47	-2.74762	11	1.27248e-14	198679	186125	169034	241548	264235	381285	1.60167	0.0656048	0.23335
RPB1_HUMAN	K.YSPT*SPTY*SPTSPK.G	2	1066	1.94672	1	4.88458e-11	14113.8	17270.9	14642.2	23492.8	23698.7	26280.5	1.59628	0.00231266	0.0981625
TOP2B_HUMAN	R.KAS*GS*ENEGDYNPGRK.T	3	852.744	1.88447	1	5.02014e-10	20284.9	12955.7	21198.3	26671.9	27288.8	32737.3	1.59257	0.029505	0.177192
WDR3_HUMAN	K.GS*SPGIQDTLEAEDGAFETDEAPEDR.I	3	1015.78	4.7469	2	9.93045e-14	2275.92	2035.31	5130.24	6214.38	4106.66	4665.19	1.58728	0.191448	0.329878
SALL3_HUMAN	R.S*GGEETSVCEK.C	2	860.898	0.330563	3	5.46197e-13	84090	75444.4	68181.1	100958	128004	129955	1.57616	0.0137557	0.136845
CHAP1_HUMAN	K.TAPPAS*PEAR.K	3	435.887	2.53308	4	4.18037e-11	95862.2	90767.6	66426.6	127969	132634	137584	1.57351	0.00701337	0.116648
PR38B_HUMAN	R.SQS*IEQESQEK.Q	3	610.968	-0.199798	1	5.8536e-12	3031.78	3480.44	2934.86	4405.48	4659.98	5741.49	1.56736	0.0156591	0.148796
DHX57_HUMAN	R.GLS*GEEEDDEPDCCNDER.Y	3	812.302	2.62985	1	1.48576e-12	470.844	706.86	1013.02	1331.72		955.687	1.5662
PSIP1_HUMAN	K.QSNAS*SDVEVEEK.E	2	980.472	-3.49874	2	2.35129e-14	31094.5	25939.5	29024.9	38003.4	41664.2	55103	1.56603	0.0398833	0.199099
CBX3_HUMAN	K.SLS*DSESDDSKSK.K	2	1076.54	2.67058	3	4.30267e-13	143703	133098	102520	194686	199502	199255	1.56449	0.00457815	0.107242
MA7D3_HUMAN	R.SAS*TEKLEQGTSALIR.Q	3	743.738	3.56986	1	9.82672e-13	5250.28	5041.15	4036.06	6959.92	7155.31	8210.8	1.55827	0.00782193	0.116648
ZC3HD_HUMAN	R.S*KLSPSPSLR.K	3	537.308	3.25674	1	6.66415e-10	7343.5	7943.76	6496.97	10539.3	11256.6	12127.5	1.55724	0.00288233	0.101637
KTN1_HUMAN	K.KKEIQNGNLHES*DSESVPR.D	4	734.389	1.55139	2	9.03894e-11	442.656	1403.62	1197.39	1559.78	1186.61	1988.71	1.55572	0.205026	0.334282
BABA1_HUMAN	R.TRS*NPEGAEDR.A	3	514.237	-0.237381	1	3.65708e-14	2476.37	1614.56	2476.94	4030.88	2685.54	3498.66	1.55531	0.0664334	0.234214
MATR3_HUMAN	R.S*YSPDGKES*PSDKK.S	4	651.083	1.52329	3	1.02301e-11	55243.3	64811.2	79763.2	100280	100994	109033	1.55295	0.00862508	0.116648
SRRM2_HUMAN	R.S*RT*PPVTR.R	3	434.879	4.5146	2	8.65708e-11	29069.1	14038.5	21155.2	27180.2	22412.6	49575.1	1.54316	0.284884	0.387567
CHD4_HUMAN	R.KQVNY*NDGSQEDR.D	2	1046	2.0131	2	1.28361e-11	25990.4	29160.8	28444.8	40709.9	39947	48034.8	1.53945	0.00545605	0.113895
B3A2_HUMAN	R.RRPGASPT*GETPTIEEGEEDEDEASEAEGAR.A	4	896.151	2.31568	1	4.95021e-13	1449.07	1363.23	1684.36	2896.99	1461.11	2557.7	1.53799	0.143378	0.290252
DPPA4_HUMAN	R.ART*PEAVESPQEASGVR.W	3	698.349	0.216355	33	2.46921e-17	936280	1.02737e+06	922337	1.42319e+06	1.52715e+06	1.48069e+06	1.53536	0.000321056	0.0842908
ZC3HD_HUMAN	R.YRNEGS*PS*PRQSPKR.R	3	793.059	0.615694	1	6.83722e-10	2616.26	2628.85	2162.32	3327.46	4387.64	3642.29	1.53324	0.0197066	0.158452
DPYL3_HUMAN	R.GS*PTRPNPPVR.N	3	496.265	3.67465	6	2.16432e-11	251785	377793	288130	465371	375234	565622	1.53233	0.0706134	0.23477
SRSF6_HUMAN	R.S*VS*PPPKR.A	3	495.928	3.04606	1	7.97028e-10	11389	9800.67	11196.3	12345.4	18106	19089.8	1.52971	0.0572923	0.218383
PGRC1_HUMAN	K.LLKEGEEPTVYS*DEEEPKDESAR.K	4	855.183	2.80837	9	1.59084e-17	18065.4	9705.3	18605.1	29052.3	21590.2	20051	1.52436	0.112873	0.274146
SRRM1_HUMAN	R.TAS*PPPPPK.R	3	477.268	2.55769	1	1.89405e-11	6248.34	8136.74	7390.75	10742.6	10794	11640.4	1.52357	0.00362146	0.104806
RTKN_HUMAN	R.RPS*DSGPPAER.S	3	493.239	2.69866	4	1.72063e-12	9789.59	13188	9477.92	17054.1	14533.3	17640.6	1.51678	0.021385	0.158987
ZN318_HUMAN	R.RS*SPPPPPSGSSSR.T	3	568.949	2.67685	6	7.37281e-13	3539.16	15669.9	12854.7	15680.2	15724.2	17043.1	1.51098	0.213248	0.339856
NUCKS_HUMAN	K.NSQEDS*EDSEDKDVK.T	3	831.393	-1.1417	1	9.97189e-12	9869.98	8628.18	8260.49	13218.3	9277.81	17892	1.50935	0.147805	0.293661
BAZ2A_HUMAN	R.QPSS*PSHNTNLR.A	3	549.603	4.10899	1	3.23748e-15	2345.87	3139.36	2545.08	4645.44	3976.98	3463.67	1.50506	0.0316034	0.180461
NCOR2_HUMAN	R.IIGEDS*PSRLDR.G	3	556.286	4.2242	1	9.22261e-10	4886.96	5301.45	5092.16	6977.33	7551.93	8453.87	1.50407	0.00451848	0.107242
BUD13_HUMAN	R.HDS*PDPS*PPRR.A	3	550.575	2.99315	2	3.47143e-12	8875.04	4693.33	8777.52	6940.69	6984.56	19645.9	1.50234	0.447447	0.469452
RAB12_HUMAN	R.AGGGGGLGAGS*PALSGGQGR.R	2	946.964	1.38575	1	2.24099e-11	13266.1	15403.9	15450.8	21786.5	21625.9	22858.2	1.50202	0.000833784	0.0875852
BAZ1B_HUMAN	K.DHTVS*GDEDYCPR.S	2	930.379	2.28708	2	1.12202e-17	11039.3	7262.71	10985.9	11794	13078.6	19073.2	1.50048	0.129837	0.280656
CHD4_HUMAN	K.QVNYNDGS*QEDR.D	2	867.369	0.422209	1	7.53046e-11	9731.12	12988.3	11395.7	15368.8	16241.8	19554.7	1.49979	0.0230129	0.164412
TPR_HUMAN	R.AADSQNS*GEGNTGAAESSFSQEVSR.E	3	932.405	-0.752791	1	1.43695e-24	2620.44	2936.27	2484.96	3781.75	3104.85	5173.41	1.49969	0.09814	0.265891
EP400_HUMAN	R.SS*PVNRPSSATNK.A	3	628.332	-0.0971384	1	7.04123e-12	8668.33	7598.18	7746.46	11138.3	11925.5	12895.3	1.49749	0.00281825	0.101637
LMNB2_HUMAN	R.ATS*SSSGSLSATGR.L	2	789.372	2.42788	2	1.61887e-16	124716	172200	132129	196654	223220	216078	1.48225	0.0146383	0.14229
TR150_HUMAN	K.NKKS*PEIHR.R	3	626.032	3.1686	1	7.8154e-10	11766.9	9865.75	8525.02	14041.7	15215.2	15361	1.47948	0.00941982	0.116648
SMCA5_HUMAN	K.T*PTSPLK.M	2	641.366	1.90329	1	9.1405e-10	56780	55552.5	51865.5	74054.2	80179.3	88399.2	1.47768	0.00405769	0.107242
HNRPC_HUMAN	K.EAEEGEDDRDS*ANGEDDS.-	2	1124.92	3.58057	1	6.52603e-10	4661.46	4391.51	4111.21	6335.28	5040.38	7997.2	1.47164	0.076171	0.23477
TCOF_HUMAN	K.TSQVGAASAPAKES*PR.K	4	524.532	3.57938	2	1.09179e-11	48415.5	58229.6	60660.1	67642.9	74410.5	103710	1.46896	0.088785	0.252923
LAP2A_HUMAN	R.S*STPLPTISSSAENTR.Q	3	652.989	2.47697	1	9.45933e-13	3294.86	5152.22	5974.93	7512.21	6127.57	7545.14	1.46893	0.0704325	0.23477
EF1G_HUMAN	K.VPAFEGDDGFCVFESNAIAYYVSNEELR.G	3	1143.88	8.68592	1	3.85808e-18	177.48	228.888	285.57	314.154	306.919	394.98	1.46842	0.0621624	0.228115
LYN_HUMAN	K.GKDS*LSDDGVDLK.T	3	706.044	0.518681	1	2.43865e-11	13787.1	16004.2	14840.6	20355.9	21230.4	23829.6	1.46567	0.00480251	0.107242
NAV1_HUMAN	K.SIGS*PESTPK.N	3	514.273	3.36448	1	9.02746e-11	4763.77	9451.73	7495.96	10509	9865.71	11411.2	1.46401	0.0788614	0.235728
ZN521_HUMAN	K.HIAECHPECS*PNEDR.A	3	720.635	2.58325	1	3.4521e-11	2898.14	1381.18	3189.37	2395.08	3393.4	5135.66	1.46266	0.303969	0.396178
PAK4_HUMAN	R.RDS*PPPPAR.A	3	434.558	1.11841	3	4.71176e-11	7343.5	9071.37	10332.6	13080	11625.1	14391.5	1.46169	0.0250595	0.167948
LAP2B_HUMAN	R.VEHNQSYS*QAGITETEWTSGSSK.G	3	1022.48	-1.45266	1	2.21242e-14	669.204	682.176	817.632	922.311	1237.4	1000.8	1.45712	0.035524	0.190237
ZCH18_HUMAN	R.GPSQEEEDNHS*DEEDR.A	3	727.952	-0.83845	1	7.78691e-14		1741.34	1995.98	2862.19	1990.65	3308.08	1.45575
XPC_HUMAN	K.SEAAAPHTDAGGGLSS*DEEEGTSSQAEAAR.I	3	1066.47	1.03017	1	4.59119e-16	458.316	417.384	742.482	981.845	716.504	655.538	1.45465	0.161783	0.302512
S38A1_HUMAN	R.S*LTNS*HLEKK.K	3	668.692	3.05774	2	6.80415e-11	18965.3	15870.7	16278.5	19890.6	24383.8	30061.8	1.45431	0.066913	0.234725
ARHG2_HUMAN	K.SVS*TTNIAGHFNDESPLGLR.R	3	808.732	2.18864	1	2.23832e-16	1365.55	1642.61	1496.99	2244.87	2002.54	2298.07	1.45289	0.00494596	0.107242
SRRM1_HUMAN	R.VSHS*PPPKQR.S	4	418.485	0.19442	3	2.21756e-10	12707.6	9661.54	9103.17	12331.7	14757	18603.7	1.45183	0.091348	0.254977
ACINU_HUMAN	R.AAKLSEGS*QPAEEEEDQETPSR.N	3	976.133	1.99044	2	4.76599e-16	4342	8319.63	7569.11	11130	10988.6	7178.7	1.44816	0.164527	0.305697
E41L5_HUMAN	R.FRYS*GKTEYQTTK.T	4	594.823	3.54061	1	2.34159e-11	1675.62	2863.34	1770.53	3430.05	2396.99	3287.82	1.44462	0.134629	0.282052
RPB1_HUMAN	K.YSPTSPT*Y*SPTSPK.G	2	1066	4.58052	1	7.03495e-13	16431.5	16900.7	13846.6	19893.3	21269.3	26989.4	1.44455	0.0420331	0.199099
ZC3HD_HUMAN	R.T*PS*PSYQR.T	2	662.781	-0.0920895	1	4.70912e-11	7077.28	6820.64	8030.03	12401.3	9260.52	9969.34	1.4425	0.0337992	0.187126
ZMYM4_HUMAN	R.RVTQHES*DNENEIQIQNK.L	3	907.454	-0.224215	2	4.50612e-11	16424.2	16607.8	16755.4	38367.1	15885.2	17530.1	1.44178	0.368266	0.433475
BORG4_HUMAN	K.AGEPDGES*LDEQPSSSSSKR.S	3	867.743	1.26204	3	4.72181e-16	30335.5	45148.2	37322.5	58453.7	46469	57131.3	1.43657	0.0454284	0.202973
K1211_HUMAN	R.HSS*TGDSADAGPPAAGSAR.G	3	674.304	1.49351	2	1.50144e-14	2378.23	2338.25	3170.33	3503.32	3260.47	4565.75	1.43652	0.076647	0.23477
PELP1_HUMAN	R.SPRGS*PDGSLQTGKPSAPK.K	4	659.364	3.23985	1	3.3202e-10	1982.56	1913.01	1474.94	2783.42	2224.08	2704.1	1.43592	0.0298149	0.177192
BORG4_HUMAN	R.DSSSLSSCTSGILEERS*PAFRGPDR.A	4	755.857	2.34174	1	4.16436e-12	340.344	262.548	457.914	574.269	563.045	383.932	1.43405	0.14107	0.288786
MARCS_HUMAN	K.EAPAEGEAAEPGS*PTAAEGEAASAASSTSSPK.A	6	576.44	1.8462	4	1.62247e-12	2418.95	2732.07		2080.92	5305.16		1.43391
TIAM1_HUMAN	R.ANS*LGDLYAQK.N	2	859.453	3.25677	2	1.61428e-13	16938.9	19092	20350.6	28712.5	24788	27051.1	1.42869	0.00596938	0.116648
PUM1_HUMAN	R.RDS*LTGSSDLYK.R	3	627.327	4.34582	1	3.34193e-13	3605.98	4573.27	4420.82	6296.81	4722.66	6971.54	1.42785	0.0697754	0.23477
AKA12_HUMAN	K.GALNGQGALNS*QEEEEVIVTEVGQR.D	3	979.477	-1.1248	4	4.19326e-23	2853.25	2884.66	3896.78	4699.48	4377.92	4655.06	1.42531	0.0187125	0.158452
PSIP1_HUMAN	N.AS*S*DVEVEEKETSVSKEDTDHEEK.A	4	947.197	-9.0571	1	1.14622e-17	2093.22		2252.5	2276.93	4558.39	2426.04	1.42077
AT1A4_HUMAN	R.PKKGLIKKKMVK.R	3	1001.03	-0.752441	1	5.8049e-10	2813.58	3231.36	4226.44	4658.27	4263.36	5659.54	1.41959	0.0716438	0.23477
THOC1_HUMAN	K.ELPPPSEEIKTGEDEDEEDNDALLKENES*PDVRR.D	5	933.058	1.75227	1	8.77983e-13		674.322	534.066	672.271	902.385	997.118	1.41885
MCF2L_HUMAN	R.RGS*ENSSSEGGALR.R	3	572.604	2.45163	1	1.02993e-13	2613.13	3042.86	3392.77	4049.19	4500.03	4267.44	1.4164	0.00849553	0.116648
RRBP1_HUMAN	K.SHVEDGDIAGAPAS*SPEAPPAEQDPVQLK.T	4	863.427	0.918963	1	1.31714e-10	1609.85	1502.36	1956.91	2113.9	2673.65	2383.69	1.41469	0.0297765	0.177192
KDM2B_HUMAN	K.TPTGS*PATEVSAK.W	2	892.467	0.410143	2	3.9955e-17	20592.9	22317.7	20841.6	29423.3	29772.2	30787.3	1.41145	0.000206235	0.0842908
DREB_HUMAN	M.APTPIPT*RSPSDSSTASTPVAEQIER.A	3	1002.17	2.74065	2	1.04825e-11	10554.8	9777.11	11088.1	13078.1	17657.6	13476.3	1.40712	0.0479408	0.205271
TP53B_HUMAN	R.SNVSSPATPTASSSS*STTPTR.K	3	778.035	1.49051	1	1.26433e-11	1774.8	2223.8	1976.95	2707.4	2697.43	2998.72	1.40632	0.00770325	0.116648
H4_HUMAN	K.VFLENVIR.D	2	609.875	0.800626	1	4.36009e-11	5802.55	4500.34	5658.29	6512.96	7279.6	8651.82	1.40618	0.0448063	0.202756
ASPP2_HUMAN	K.RSSIT*EPEGPNGPNIQK.L	4	591.311	1.34186	1	4.98155e-12	1208.95	1078.24	1386.77	2023.22	1750.73	1386.57	1.40462	0.0729377	0.23477
ZFP91_HUMAN	R.RSS*PSARPPDVPGQQPQAAK.S	3	871.463	2.50221	2	2.86509e-12	17985	9388.9	11584.1	18318	18875.5	17475.8	1.40329	0.115299	0.274397
HNRPC_HUMAN	K.EAEEGEDDRDSANGEDDS*.-	2	1124.92	2.71288	1	1.93627e-10	3145.57	2843.15	2615.22	3888	3329.64	4817.1	1.39875	0.0678496	0.23477
SET_HUMAN	K.RQS*PLPPQKK.K	4	487.296	2.51626	1	9.26857e-10	1624.46	2543.57	1816.63	2704.65	2572.07	3066.85	1.39416	0.0679239	0.23477
CDK13_HUMAN	R.RRS*PSYSR.H	3	439.895	3.67688	1	5.44303e-11	5168.84	4783.09	3713.41	5973.5	7123.97	5916.42	1.3914	0.0384523	0.196643
LA_HUMAN	K.FAS*DDEHDEHDENGATGPVKR.A	3	955.437	-1.18107	27	4.04534e-20	158448	91150.2	154399	155184	144690	261585	1.38976	0.291492	0.391242
SRRM1_HUMAN	R.RRS*PS*PPPTRR.R	4	424.717	2.44304	1	8.79229e-10	24175.9	15186.3	21859.6	25665.3	26359.4	33033.8	1.38935	0.09035	0.254581
PKP4_HUMAN	R.VGS*PLTLTDAQTR.V	2	834.432	3.03431	2	1.58598e-16	12615.7	13719.8	11415.8	16069.5	17506.3	18811.7	1.3877	0.00919257	0.116648
AKAP2_HUMAN	R.DALGDSLQVPVSPS*STTSSR.C	2	1157.07	2.58414	1	3.50891e-17	8152.6	10137.3	9039.04	12023	11223.1	14589.4	1.38445	0.0398423	0.199099
SRRM2_HUMAN	R.ARS*RT*PPSAPSQSR.M	4	472.479	2.82166	1	2.42467e-10	1345.72	1584.26	1637.27	2012.23	1681.57	2626.76	1.38389	0.115083	0.274397
CDS2_HUMAN	R.VAHEPVAPPEDKESESEAKVDGET*ASDSESR.A	4	1013.25	3.4483	3	8.61288e-16	8896.97	8814.43	7678.33	9670.99	13125.1	12321.7	1.38315	0.0437756	0.202701
SMC4_HUMAN	R.RREEGPPPPS*PDGAS*SDAEPEPPSGR.T	3	1020.79	3.04942	1	3.72834e-11	734.976	653.004	711.42	1033.14	1072.05	794.564	1.38123	0.0415115	0.199099
AAK1_HUMAN	K.VQT*TPPPAVQGQK.V	3	630.349	3.06621	1	5.69316e-15	24085.1	33597.2	32963.8	35649.6	30939.4	58401.8	1.37889	0.273088	0.380655
FIP1_HUMAN	R.ERERDHS*PTPSVFNSDEERYR.Y	5	583.874	2.61338	2	1.02753e-15	590.904	1079.36	726.45	635.635	1512.98	1151.8	1.37705	0.362404	0.431626
GPTC8_HUMAN	K.QEPGGSHGS*ETEDTGR.S	2	976.915	1.7487	2	2.53734e-10	1737.22	1854.67	1869.73	2304.4	2221.92	2990.43	1.37629	0.0502479	0.211169
ARHG7_HUMAN	R.KPS*DEEFASR.K	3	568.62	3.70378	1	2.23959e-13	10445.2	12106.4	14088.1	17097.1	16532.5	16731.9	1.37451	0.0127332	0.134001
CTF18_HUMAN	R.GDAASS*PAPAASVGSSQGGAR.K	3	703.998	1.56098	2	2.82622e-13	3123.65	3028.28	2425.84	2426.22	4619.99	4729.64	1.37283	0.244183	0.361553
CLAP1_HUMAN	R.RQSSGS*ATNVASTPDNR.G	3	686.326	0.133395	2	3.41883e-15	815.364	970.53	1799.59	1927.05	1659.96	1333.17	1.37225	0.273119	0.380655
RB15B_HUMAN	R.TT*HSPYEER.S	2	714.824	1.90693	3	1.85445e-10	192835	181957	183635	230806	257163	277413	1.37061	0.00770957	0.116648
SMC3_HUMAN	K.KGDVEGSQS*QDEGEGSGESER.G	3	902.404	-2.71266	11	2.13789e-21	56054.4	51955.3	60985.7	69062.5	72981.8	89332.8	1.36913	0.0366508	0.192058
HNRCL_HUMAN	K.EAEEGEDDR.D	2	639.788	1.52639	1	8.7076e-10	11587.4	13389.9	11928.8	15201.2	15522.1	19773	1.36824	0.0450726	0.202756
PSIP1_HUMAN	K.QSNAS*SDVEVEEKETSVSKEDTDHEEK.A	5	807.199	2.63018	1	2.75944e-14	5925.74	5382.23	5339.66	6997.48	8011.23	7719.15	1.36523	0.0046773	0.107242
HM20A_HUMAN	R.DSNAPKS*PLTGYVR.F	3	681.697	3.67091	1	1.91188e-12	6628.36	6932.84	6936.85	8551.76	9361.02	10044.8	1.36392	0.00496893	0.107242
CLD6_HUMAN	R.Y*STSAPAISR.G	2	681.34	3.04577	1	1.37823e-12	44201.9	44183.2	40118.1	50753.7	60040.4	64429.7	1.36358	0.0215638	0.158987
BAG3_HUMAN	R.S*QSPAASDCSSSSSSASLPSSGR.S	3	837.03	1.09378	1	4.8473e-13	2387.63	2085.8	1415.83	2410.65	2846.56	2770.39	1.36309	0.0878367	0.251346
SALL3_HUMAN	R.S*KSPGLGAPEEPQEIPLKTERPDS*PAAAPGSGGAPGR.A	5	891.861	4.98056	1	9.07426e-13	3917.09	5073.68	3272.53	5300.31	4662.14	6718.35	1.36022	0.141089	0.288786
SRRM2_HUMAN	R.S*RTSPITR.R	2	613.829	3.57962	1	4.24782e-10	13872.7	15198.6	13281.5	21237	18553.5	17785.2	1.35943	0.0130108	0.135613
MOT1_HUMAN	K.EEETS*IDVAGKPNEVTK.A	3	871.795	2.38038	1	2.83522e-12	22595.3	20087.2	24327.6	29414.1	31573.7	30008.4	1.35795	0.0045204	0.107242
ARH40_HUMAN	R.GSPT*DAEGSPGLSR.V	2	820.383	2.30636	2	1.66679e-11	36877.2	44629.8	41070	52986.6	54964.4	58367.8	1.35685	0.00597356	0.116648
P4K2A_HUMAN	R.VAAAAGSGPS*PPGS*PGHDRER.Q	3	788.025	3.49468	5	2.23884e-12	13638.8	18931.5	16467.9	20988.8	24518.9	20792.2	1.352	0.0419666	0.199099
SRRM1_HUMAN	R.RTAS*PPPPPK.R	3	529.302	1.96032	1	4.56608e-10	4706.35	5000.75	5684.35	7073.5	6596.59	7128.98	1.35134	0.00578818	0.116648
ZN608_HUMAN	R.DRHS*PFGQR.H	3	470.228	2.92048	1	3.83732e-10	3873.24	4696.69	5757.49	6343.52	6846.23	6169.61	1.35121	0.044897	0.202756
WEE1_HUMAN	R.S*PRPDHPGT*PPHK.T	4	511.004	4.95685	1	2.39522e-14	892.62		815.628	758.365		1549.54	1.35104
PCF11_HUMAN	K.SRS*PIIHS*PK.R	4	435.732	2.48741	2	1.22728e-11	29244.5	26772	36768.4	39217	41149.8	44988.2	1.35103	0.034662	0.190237
TP53B_HUMAN	R.RS*DSPEIPFQAAAGPSDGLDASSPGNSFVGLR.V	4	878.675	1.20723	2	4.32724e-20	2180.92	1772.76	1459.91	2073.6	2439.14	2797.09	1.35027	0.0990254	0.266479
DSG2_HUMAN	K.VVPSFLPVDQGGS*LVGR.N	3	679.368	4.31239	1	1.90302e-12	406.116	350.064	455.91	460.698	414.989	759.577	1.34913	0.277429	0.385246
BABA1_HUMAN	R.T*RSNPEGAEDR.A	2	770.851	-1.58358	1	1.14305e-10	2790.61	2420.15	2191.37	3811.06	2739.57	3425.92	1.34779	0.0749825	0.23477
SALL3_HUMAN	R.S*KSPGLGAPEEPQEIPLKT*ERPDSPAAAPGSGGAPGR.A	5	891.86	4.22793	1	3.20334e-13	3834.61	3511.86	4513.01	4767.26	4655.66	6539.73	1.34598	0.113789	0.274146
DPPA4_HUMAN	R.ART*PEAVES*PQEASGVR.W	3	725.003	0.530909	15	2.48144e-14	67679.4	75534.2	72689.1	94566.7	99500	96387.2	1.3453	0.000785707	0.0875852
CBX3_HUMAN	K.SLS*DSESDDSKSKK.K	4	628.087	2.13788	1	9.64811e-11	4039.24	3647.62	3096.18	4218.64	5746.08	4537.21	1.34488	0.0832194	0.244169
FBP1L_HUMAN	R.T*ISDGTISASK.Q	2	809.431	2.67688	1	6.99883e-13	40797.4	50944.4	49212.2	60450.3	53472	75636.4	1.34483	0.0892881	0.253432
SRRM1_HUMAN	R.APQTSSS*PPPVRR.G	3	563.631	3.57034	7	4.59924e-13	64185.1	47504.4	63710.2	78350.7	77841.7	79624.9	1.34446	0.0216547	0.158987
KAT7_HUMAN	R.S*QQQPTPVTPK.K	2	874.972	0.279027	1	3.69417e-11	19766.1	24298	21464.8	27351.5	28444	32255.8	1.3437	0.0195359	0.158452
MYPT1_HUMAN	R.RLAS*TSDIEEKENR.D	3	729.381	4.2943	2	2.69349e-10	7535.59	9264.35	8687.34	13640.5	9346.97	11254.6	1.3435	0.0953092	0.25988
CECR2_HUMAN	R.RAPS*SGDDQSSSSTQPPR.E	3	723.666	0.150265	2	2.34551e-19	1408.36	1734.61	1567.13	2032.38	2106.28	2186.66	1.34293	0.00666469	0.116648
SKA3_HUMAN	K.SPRS*PQLSDFGLER.Y	3	633.319	0.682925	2	1.4558e-14	3023.42	3742.99	2412.82	4165.51	4119.63	4035.43	1.34222	0.0535032	0.216092
BCLF1_HUMAN	K.NTPSQHSHSIQHS*PER.S	4	538.504	0.652045	3	2.4675e-11		1047.95	5140.26	705.243		7599.46	1.34202
ADAS_HUMAN	R.RAAS*AATAAPTATPAAQESGTIPK.K	3	926.494	0.230572	1	5.71115e-17	3399.26	2774.71	4177.34	4378.92	4381.16	5131.06	1.34197	0.0685731	0.23477
ZC3HD_HUMAN	R.S*TSPAGQHHS*PISSR.H	3	646.622	1.35239	2	8.03247e-13	2169.43	2025.21	3410.81	2363.94	3893.76	3945.2	1.34152	0.271936	0.380655
ACINU_HUMAN	K.T*RSQEQEVLER.G	2	842.417	2.36678	1	3.10131e-13	35682.9	35421.5	38928.7	46868.4	50105.6	50410.2	1.33945	0.0014671	0.0973402
SRRM1_HUMAN	K.KAAS*PSPQSVR.R	2	833.46	3.00093	2	3.20659e-11	59297.1	66651.3	62756.3	85382	81608	85634.3	1.33873	0.00102654	0.0875852
SRRM1_HUMAN	K.AAS*PSPQSVR.R	2	654.831	2.43894	2	1.3631e-12	159038	171554	150694	197275	220215	226415	1.33789	0.00723933	0.116648
CLAP1_HUMAN	R.RQS*SGSATNVASTPDNR.G	2	1028.99	3.21209	1	1.8021e-13	3797.03	5595.41	6482.94	7941.77	6289.67	6996.4	1.33715	0.1256	0.277049
SYMPK_HUMAN	K.LKPGGVGAPSS*SSPSPSPSAR.P	3	821.103	2.1185	2	4.14602e-13	28387.4	27505.8	29376.6	35213.6	31166.3	47628.7	1.33703	0.126861	0.277049
CHM2B_HUMAN	K.ATIS*DEEIER.Q	2	736.349	3.12215	1	9.79248e-13	20683.7	30188.5	24096.1	33612.6	30837.8	35643.1	1.33514	0.0544563	0.216428
PSIP1_HUMAN	K.QPCPS*ESDIITEEDKSK.K	3	910.79	1.66436	2	4.75339e-21	15402.1	18960.7	21170.3	26150.8	22232.2	25746.5	1.33487	0.0413576	0.199099
NAV1_HUMAN	R.KT*SLDVSNSAEPGFLAPGAR.S	3	852.448	1.79	1	5.59549e-12	728.712	1092.83	975.948	1073.43	1266.58	1393.94	1.33475	0.0930388	0.257041
P4K2A_HUMAN	R.VAAAAGSGPS*PPGS*PGHDR.E	3	692.978	3.02398	1	1.45529e-10	4880.7	5110.71	5459.9	5753.68	8012.31	6856.45	1.33467	0.0626713	0.229195
S38A1_HUMAN	R.S*LTNS*HLEK.K	3	549.605	2.33211	1	2.88891e-10	17985	18621.8	18231.4	19530.7	27424.9	26206.8	1.33415	0.0680492	0.23477
FIP1_HUMAN	R.DHS*PTPSVFNSDEER.Y	3	675.966	3.77426	2	1.83021e-20	5783.76	6760.05	9757.48	10824.1	7031.03	11880.7	1.33337	0.261405	0.373168
SRRM1_HUMAN	R.TAS*PPPPPKR.R	3	529.304	3.10063	8	7.37111e-12	111556	123059	111408	145336	155063	160819	1.33291	0.00295323	0.101637
SAMD1_HUMAN	R.AAAAAATAPPS*PGPAQPGPR.A	3	689.021	2.77559	3	1.22507e-13	10071.5	14986.6	12383.7	19429	15249.8	15207.2	1.33236	0.105993	0.266876
MATR3_HUMAN	R.SYS*PDGKESPSDK.K	3	722.033	2.49371	1	1.60361e-12	28676.6	49874	34237.3	46481.9	50597.3	53190.7	1.33232	0.132998	0.282052
BCLF1_HUMAN	R.Y*SPSQNS*PIHHIPSRRS*PAK.T	4	740.108	2.55651	1	1.05717e-14	1717.38	911.064	1299.59	1383.01	1627.53	2216.12	1.33061	0.271444	0.380655
SNTB1_HUMAN	R.GAGAGHPGAGGAQPPDS*PAGVR.T	3	731.686	0.484889	3	2.72567e-12	19956.1	20401.3	15632.2	21414.7	29779.8	23304.8	1.33059	0.105024	0.266876
MATR3_HUMAN	R.SY*SPDGKES*PSDKK.S	3	867.439	1.99243	1	8.31081e-11	54698.3	63161.9	62188.1	73334.3	70588.1	95635.9	1.33052	0.0768194	0.23477
SRSF1_HUMAN	K.VDGPRS*PSYGR.S	3	500.581	3.89411	3	5.01855e-12	33123	31482.2	33672.2	41022.2	42201.3	47521	1.33036	0.0067784	0.116648
ASPP2_HUMAN	K.KRS*SITEPEGPNGPNIQK.L	4	680.627	3.13863	1	5.71047e-11	2342.74	2433.62	2195.38	2427.14	2823.87	4010.57	1.32845	0.187529	0.326131
NUMA1_HUMAN	R.TQPDGTSVPGEPAS*PISQR.L	2	1117.04	0.360361	4	2.12384e-15	27144	29431.2	32215.3	40704.4	34458.1	42740.7	1.32788	0.0283981	0.177012
SRRM1_HUMAN	R.APQT*SSSPPPVR.R	2	766.888	-0.376842	4	1.12945e-11	70903.3	64342.2	80040.8	90155.7	94623.9	101080	1.32781	0.0132587	0.135613
TOP2B_HUMAN	R.KAS*GS*ENEGDYNPGR.K	3	733.656	-0.360504	3	2.40701e-13	4093.52	2980.03	4262.51	4715.97	5125.76	5205.64	1.32739	0.0451315	0.202756
SP4_HUMAN	K.ENNVSQPASSSSSSSS*SNNGSASPTKTK.S	4	874.43	-1.20385	3	1.27324e-16	1999.26	3379.46	2118.23	3257.86	3463.64	3212.32	1.32505	0.144219	0.290252
KDM1A_HUMAN	K.KLPPPPPQAPPEEENES*EPEEPSGVEGAAFQSR.L	5	813.799	2.11269	3	2.19005e-13	2287.4	2589.58	2463.92	3802.82	2604.49	3311.76	1.32396	0.0916101	0.254977
BORG4_HUMAN	K.AGEPDGES*LDEQPSSSSSK.R	3	815.708	1.82074	1	9.5708e-12	1927.22	2359.57	2357.71	2922.64	2827.11	3045.68	1.32372	0.0103099	0.121559
RS6_HUMAN	R.RLS*SLRAS*TSKSESSQK.-	5	540.69	3.04787	1	7.71017e-11		994.092	1430.86	1468.19	1770.19	1576.24	1.32363
ZN768_HUMAN	R.S*PGYESESSR.Y	2	704.306	2.68647	1	1.71038e-13	15129.6	13010.7	15503.9	21296.5	16587.7	19872.4	1.32335	0.0420597	0.199099
LAP2B_HUMAN	R.QNGSNDSDRY*SDNEEDSKIELK.L	4	828.645	-2.20735	5	1.10724e-15	34577.3	26805.7	33842.6	42673.6	38427.5	44908.1	1.32327	0.0303159	0.177744
PSIP1_HUMAN	K.QVETEEAGVVTTATASVNLK.V	3	835.802	3.57828	1	9.47505e-18	3065.18	2272.05	2972.93	3173.59	3933.75	3887.2	1.32302	0.0633715	0.229195
UBP36_HUMAN	R.GSSSSS*PEHSASSDSTKAPQTPR.S	4	707.34	1.38062	1	5.0341e-11	802.836	1211.76	1142.28	1204.41	1394.1	1577.16	1.32272	0.11014	0.271275
SRRM1_HUMAN	R.APQTSSS*PPPVR.R	2	767.384	2.07995	14	1.12308e-11	100398	105798	126429	147726	144101	147686	1.32134	0.0113229	0.126476
KRI1_HUMAN	K.YVDEENS*DGETSNHR.L	3	687.619	1.10954	4	8.63565e-21	13007.2	17555.9	16556	21365.2	20437.1	20458	1.32134	0.0233699	0.164412
SRSF9_HUMAN	R.STSY*GYSRSR.S	3	491.565	3.41455	1	8.86736e-10	10423.3	11383.8	6402.78	11100.7	17030.8	9114.01	1.3203	0.346484	0.418202
HNRPC_HUMAN	R.GDDQLELIKDDEKEAEEGEDDRD.S	4	838.415	0.800782	1	1.54009e-11	612.828	872.916	1078.15	1348.2	875.367	1160.08	1.31973	0.228568	0.351254
MAP1S_HUMAN	R.T*PS*PESHRSPAEGSER.L	3	704.97	2.74886	2	1.68602e-13	12054	1818.76	11987.9	10360.7	11466.2	12301.5	1.3197	0.468776	0.47796
PSIP1_HUMAN	K.QSNAS*SDVEVEEKETSVSK.E	3	940.81	3.1894	2	7.95303e-15	10731.3	11710.3	13413.8	14578.4	14345.2	18376.3	1.31918	0.0664925	0.234214
H15_HUMAN	-.SETAPAETATPAPVEKS*PAK.K	3	917.16	1.91109	3	3.05607e-14	8759.16	7520.77	11759.5	10704.1	11955.8	14325.2	1.31904	0.144363	0.290252
H2B1C_HUMAN	K.ESYSVYVYK.V	2	798.44	-0.152886	1	7.26226e-12	14010.5	10350.5	11372.7	15566.6	15248.7	16240.2	1.31684	0.0287486	0.177012
SR140_HUMAN	R.VKS*PS*PKSER.S	3	654.688	2.79684	1	9.12119e-10	8444.92	6660.19	7015	7454.51	11186.3	10482.2	1.31659	0.139468	0.287837
SIRT1_HUMAN	R.DGPGLERS*PGEPGGAAPER.E	3	720.009	0.988983	1	2.99333e-10	2132.89	2662.51	2440.87	3036.21	2897.36	3586.13	1.31555	0.043116	0.200375
SMC3_HUMAN	K.KGDVEGS*QSQDEGEGSGESER.G	3	902.403	1.09151	4	2.3089e-19	7297.56	7563.4	8137.24	9755.25	9972.7	10454.5	1.31239	0.00175819	0.0973402
CX023_HUMAN	R.GYS*PGRGDSNR.R	3	492.229	3.84394	1	2.94837e-11	8774.82	11193.1	7931.83	11301.3	13662.2	11639.5	1.31195	0.0768317	0.23477
CLAP1_HUMAN	Q.RSRS*DIDVNAAASAK.S	3	700.374	3.22443	1	4.67399e-14	8767.51	8018.93	8501.97	9459.42	11204.7	12494.8	1.31123	0.0443664	0.202756
H4_HUMAN	R.ISGLIYEETR.G	2	705.397	0.692209	1	1.96681e-12	10193.6	8802.09	10422.8	11975.4	12104.9	14490	1.31109	0.0337791	0.187126
PHF3_HUMAN	R.QLQEDQENNLQDNQTSNSS*PCR.S	3	972.091	3.95563	1	3.03011e-12	598.212	1150.05	1041.08	1286.84	1254.69	1113.13	1.31022	0.178476	0.322245
CBX3_HUMAN	R.KSLS*DSESDDSK.S	3	689.015	-0.354333	1	5.5067e-11	6605.39	5915.18	5879.74	7405.05	7419.01	9282.5	1.31012	0.0462646	0.205101
DSRAD_HUMAN	K.TAESQT*PTPSATSFFSGK.S	3	794.728	2.53441	2	2.75538e-17	3730.21	3800.21	4168.32	4788.33	4814.52	5717.55	1.30958	0.0225389	0.163071
RCOR1_HUMAN	R.EREES*EDELEEANGNNPIDIEVDQNKESKK.E	5	897.452	4.47357	1	3.65622e-13	1188.07	1272.35	1232.46	1579.01	1477.32	1777.87	1.30906	0.0141993	0.140163
P121A_HUMAN	R.SPPPRS*PPPS*PPTHR.A	4	499.742	2.76055	5	1.67641e-13	6006.13	4728.11	4884.75	5937.78	7145.59	7361	1.30894	0.0547831	0.216428
IF2B1_HUMAN	R.QGS*PVAAGAPAK.Q	2	796.437	1.20882	5	1.94808e-14	141975	152159	136911	182796	189328	191779	1.30822	0.00106125	0.0875852
MTA1_HUMAN	K.AGVVNGTGAPGQS*PGAGR.A	2	931.463	3.42783	2	7.17995e-12	9380.34	10265.2	9751.46	11113.5	13647.1	13679.8	1.30763	0.0274005	0.175332
SRRM1_HUMAN	R.RY*SPSPPPK.R	3	522.954	0.350137	1	2.89334e-10	15062.8	14728.5	19160.2	21036.4	21903.6	20889.8	1.30394	0.0273272	0.175332
LSR_HUMAN	R.SVDALDDLTPPSTAESGSRS*PTSNGGR.S	3	995.134	1.61512	4	4.16208e-12	14607.6	15981.8	14621.2	18595.5	16948.6	23396.8	1.3037	0.0826573	0.24308
SRRM1_HUMAN	K.TRHS*PTPQQSNR.T	3	573.285	3.7618	1	3.625e-15	8575.42	2395.47	12844.6	9081.15	12192.5	9760.34	1.3031	0.490975	0.482775
PSIP1_HUMAN	K.TGVTSTSDS*EEEGDDQEGEKKR.K	3	1051.17	3.77417	1	2.6605e-10	5011.2	3934.85	2327.65	3781.75	6195.65	4704.78	1.30234	0.340097	0.414421
CDK1_HUMAN	R.VYT*HEVVTLWYR.S	3	625.655	4.2924	1	3.48402e-17	1036.69	734.91	521.04	537.633	1083.94	1363.56	1.30205	0.463332	0.476395
CXAR_HUMAN	Q.YNQVPS*EDFERTPQSPTLPPAK.V	3	1014.16	-16.8656	8	1.24292e-12	48898.9	49035.9	55204.2	60013.4	72195.1	67168.7	1.30194	0.0197989	0.158452
MOT1_HUMAN	K.EEET*SIDVAGKPNEVTK.A	3	871.796	3.08049	1	1.44466e-13	28262.1	25322.4	25074	30773.3	35544.2	36087.8	1.3019	0.0160081	0.148977
DCP1B_HUMAN	R.RHS*PPIEK.Q	3	501.283	2.19165	1	4.03248e-10	8334.25	7137.04	8314.6	8975.82	9854.9	12093.4	1.3001	0.0778046	0.23477
CAAP_HUMAN	R.ST*DSSSVSGSLQQETK.Y	2	1090.03	-0.55994	1	1.38222e-19	7937.53	8458.76	8747.46	11437.8	10611.4	10623	1.29942	0.00227164	0.0981625
PHF6_HUMAN	K.TAHNSEADLEESFNEHELEPSS*PK.S	4	809.628	1.28158	1	5.49828e-13	979.272	1415.96	1559.11	1866.6	1642.66	1628.72	1.29933	0.10731	0.267408
HTSF1_HUMAN	R.RSDS*VSASER.A	3	468.224	4.98608	1	7.25281e-11	2725.88	3939.34	2787.56	4401.82	3510.11	4366.88	1.29896	0.127284	0.27706
RPB1_HUMAN	K.YSPTS*PTYSPTTPK.Y	2	1033.02	1.78187	1	3.72052e-15	6067.73	6974.35	6862.7	7988.48	9244.31	8622.36	1.29894	0.0126585	0.134001
COF1_HUMAN	-.AS*GVAVSDGVIK.V	2	820.957	2.45344	1	8.60691e-11	17105.9	21725.3	22634.2	28278.4	23791.6	27737.9	1.29842	0.0511661	0.211537
MIB2_HUMAN	R.PVT*LS*PRQGLPR.I	3	570.967	7.63113	1	8.17853e-11	3343.93	1983.7	2897.78	3073.76	3189.15	4413.84	1.29802	0.236058	0.353558
MRP_HUMAN	R.GDVTAEEAAGAS*PAKANGQEN.G	3	842.401	0.893596	1	6.62066e-10	2160.04	2521.13	2840.67	3147.95	2795.77	3816.3	1.29756	0.105603	0.266876
JPH1_HUMAN	R.KGT*TPPRS*PEASPK.H	4	575.808	2.01399	1	7.01446e-12	6874.74	4004.42			7216.91	6896.96	1.29733
FIP1_HUMAN	R.DHSPT*PSVFNSDEER.Y	2	1013.45	4.15467	1	1.69581e-15	7807.03	4992.9	8704.37	7571.75	5739.6	14559.9	1.29608	0.506299	0.486166
MATR3_HUMAN	R.SYS*PDGKESPSDKK.S	5	505.075	2.42675	4	3.76845e-16	52701.1	54789.5	41941.7	59292.6	65775.7	68543.4	1.29565	0.0381399	0.195832
MBD3_HUMAN	R.VRYDS*SNQVK.G	3	578.638	1.82833	2	1.19285e-10	128476	152751	114862	146428	183894	182640	1.29507	0.0781101	0.23477
BCL7C_HUMAN	K.GTEPSPGGTPQPS*RPVSPAGPPEGVPEEAQPPR.L	4	893.187	0.316429	1	3.94935e-12	2783.3	3811.43	3360.71	4029.96	5030.66	3819.98	1.29382	0.110715	0.271639
PGM1_HUMAN	K.AIGGIILTAS*HNPGGPNGDFGIK.F	3	915.494	4.00016	1	3.17036e-22	2568.24	2867.83	2930.85	3987.83	3610.62	3225.21	1.29362	0.0294816	0.177192
H4_HUMAN	R.DNIQGITKPAIR.R	3	595.367	3.41724	1	8.87824e-10	15321.7	13091.5	12862.7	18025.8	17092.4	18262.1	1.29325	0.00943535	0.116648
SRC8_HUMAN	Q.T*PPVS*PAPQPTEERLPSSPVYEDAASFK.A	3	1205.91	-11.2361	1	1.04287e-17	2008.66	2668.12	3516.02	3291.74	3480.93	3814.46	1.29225	0.15932	0.301402
ANR17_HUMAN	R.APS*PAPSSVPLGSEKPSNVSQDR.K	4	712.118	-1.02851	1	3.53535e-11	982.404	1299.28	1323.64	1776.85	1282.79	1599.26	1.29223	0.125166	0.277049
MYEF2_HUMAN	N.KAEVPGAT*GGDSPHLQPAEPPGEPR.R	4	758.889	1.49453	1	2.349e-10	1368.68	1401.38	1954.9	2509.57	1978.76	1611.22	1.29092	0.228716	0.351254
SRRM2_HUMAN	R.S*RS*PSSPELNNK.C	3	645.313	3.04556	4	1.03403e-12	33373.5	36588.4	33266.4	44009	41078.5	48136	1.29057	0.0125338	0.134001
NOC2L_HUMAN	R.SPDKPGGS*PSASR.R	2	890.954	0.0512919	2	5.99454e-13	19674.2	18405.3	17101.1	20840.4	23184.3	27168	1.29018	0.0551656	0.216428
LMNB2_HUMAN	R.ATSSS*SGSLSATGR.L	2	789.374	1.85571	1	1.09477e-14	10403.5	12412.7	9749.46	14056.3	14325.8	13632.8	1.29016	0.0189089	0.158452
TR150_HUMAN	R.ERS*PALKSPLQ.S	3	588.667	2.32252	3	1.74421e-12	18400.5	16830	16660.3	17912.3	23825.1	25181.1	1.2896	0.0948919	0.259298
RPC3_HUMAN	R.RRS*SDEDAAGEPK.A	3	652.659	1.35601	2	1.04254e-10	19903.9	22199.9	15333.6	24735.7	25525.1	23791.8	1.28928	0.0561799	0.216813
HDAC2_HUMAN	Q.AIPEDAVHEDS*GDEDGEDPDKR.I	4	734.333	2.04923	2	3.41317e-16	5388.08	5217.3	7140.25	6473.58	6859.2	9543.98	1.28915	0.209399	0.335822
DREB_HUMAN	R.LS*SPVLHR.L	2	609.336	3.68039	3	1.7979e-10	91544.2	98531.8	101666	117908	128022	129780	1.28782	0.00417205	0.107242
PKP4_HUMAN	R.AAS*PYSQRPASPT*AIR.R	3	687.997	1.68557	1	3.85511e-11	4399.42	5528.09	5215.41	6367.34	6241.04	6888.68	1.28754	0.0205318	0.158452
PLEC_HUMAN	K.GYYSPYSVSGSGS*TAGSR.T	3	697.979	1.74891	1	1.18111e-10	747.504	765.204	758.514	1240.13	577.094	1105.76	1.28696	0.343611	0.416926
SRRM1_HUMAN	R.RY*SPS*PPPK.R	3	549.61	1.83236	1	5.03819e-10	6812.1	8889.61	9434.83	11423.1	10097	10809.9	1.28618	0.0537662	0.216092
ZBT34_HUMAN	R.SRIES*PERTDVYVEQK.L	4	619.324	1.94698	1	8.28157e-10		1732.37	3265.52		3251.83	3167.21	1.28435
SMCA4_HUMAN	R.KRDS*DAGSSTPTTSTR.S	3	735.704	2.10125	3	1.5377e-14	4868.17	4244.53	2531.05	6153.93	4401.69	4385.29	1.28317	0.294781	0.392543
ZO1_HUMAN	R.S*VASSQPAKPTK.V	3	656.71	0.836467	1	5.47165e-10	11148.9	13536.9	10348.7	14989.6	12580.4	17305.5	1.2809	0.120421	0.276787
LRWD1_HUMAN	K.ANS*PEKPPEAGAAHKPR.A	5	505.681	2.25338	5	2.86992e-15	24396.2	18978.6	17942.8	23793.3	24885.3	29727.6	1.27869	0.103182	0.266876
CWC22_HUMAN	R.RNS*FSENEK.H	2	824.911	3.64616	3	4.34406e-11	77264.4	91213	78259.2	106197	93813.4	115389	1.27829	0.041018	0.199099
CA226_HUMAN	R.RASS*PSLIER.N	3	475.589	4.0426	1	1.637e-10	3492.18	3194.33	3776.54	4430.21	4442.76	4501.3	1.27824	0.00460801	0.107242
CWC22_HUMAN	R.RNS*FSENEKHTHR.I	3	727.364	2.29315	2	5.12401e-12	10346	9339.53	6145.27	10275.5	11830.4	10890	1.27739	0.150335	0.295911
PYR1_HUMAN	R.IHRAS*DPGLPAEEPKEK.S	5	529.095	3.7332	2	3.8366e-14	6589.73	5149.98	4946.87	5970.75	7774.56	7567.23	1.27723	0.115606	0.274397
FBP1L_HUMAN	R.TIS*DGTISASKQESGK.M	3	792.761	3.07963	1	3.09312e-18	13358	18360.4	18205.3	21937.6	19735.7	22087.6	1.27717	0.0633871	0.229195
MINT_HUMAN	R.RPQS*PGASPSQAER.L	3	592.962	5.2496	1	4.34463e-10	2084.87	2065.6	1754.5	2152.36	2960.04	2427.89	1.27694	0.104151	0.266876
K1211_HUMAN	R.HS*STGDSADAGPPAAGSAR.G	3	674.301	0.995677	1	2.46434e-11	2210.15	1742.47	1490.98	1749.37	2471.56	2728.95	1.27671	0.236712	0.353558
CING_HUMAN	R.SHS*QAS*LAGPGPVDPSNR.S	3	722.658	-0.168919	1	1.12141e-11	947.952	926.772		908.573	984.518	1695.01	1.27596
HNRL2_HUMAN	R.EEDEPEERS*GDETPGSEVPGDK.A	3	976.104	2.43865	4	2.90637e-15	19596.9	26378.2	27383.7	28523.9	30243.4	34808	1.27558	0.0940148	0.257749
PCM1_HUMAN	R.DQHLNNSSSS*PQR.S	3	593.606	-0.102821	1	7.96824e-10	838.332	1007.56	803.604	847.207	1321.7	1210.72	1.27557	0.194963	0.330328
M4K4_HUMAN	R.TTS*RSPVLSR.R	3	471.589	4.6593	1	4.4723e-10	6936.34	7443.35	6238.45	8797.22	7677.29	9822.95	1.27545	0.0562952	0.216813
SET_HUMAN	K.RQS*PLPPQK.K	3	530.307	-2.60535	8	2.68685e-11	65074.6	80193.8	58840.4	84785.8	81746.3	93774.2	1.27533	0.0621389	0.228115
SH3B4_HUMAN	R.SYS*LSELSVLQAK.S	3	655.027	4.00674	1	6.9272e-12	1184.94	1788.47	1816.63	2347.45	1604.84	2156.28	1.27527	0.220936	0.345821
SRC8_HUMAN	R.LPS*SPVYEDAASFK.A	3	683.685	1.78548	1	6.9344e-11	1656.83	1800.81	1831.66	2111.15	2223	2393.82	1.272	0.0081617	0.116648
ZBT10_HUMAN	R.S*GGDGGDEVEGSGVGAGEGETVQHFPLARPK.S	4	884.434	4.48571	1	9.11257e-21	3191.51	4756.16	3579.14	4556.6	5342.98	4747.13	1.27066	0.119554	0.275395
SEPT2_HUMAN	K.IYHLPDAES*DEDEDFKEQTR.L	3	992.467	3.67833	8	1.03717e-13	50216.4	33984.3	58108	56491.8	54206.8	70080.9	1.27033	0.21273	0.339454
SRRM1_HUMAN	K.AAS*PS*PQSVRR.V	3	515.579	0.947056	1	2.85901e-11	7921.87	7102.26	8574.11	11814.2	7565.98	10576.1	1.26943	0.186626	0.325987
SRRM2_HUMAN	R.RGEGDAPFSEPGTT*STQRPSSPETATK.Q	4	833.158	0.152831	2	2.35231e-12	5203.3	8150.21	4944.87	8254.09	6977	7988.91	1.26897	0.209873	0.336159
GCFC1_HUMAN	R.EDENDAS*DDEDDDEKRR.I	3	864.366	1.41225	1	3.90734e-13	1420.88	1937.69	1684.36	2096.5	1963.63	2338.58	1.26884	0.0712171	0.23477
WDR43_HUMAN	K.RKS*GGNEVSIEER.L	4	500.516	2.72955	1	9.63288e-11	433.26	1202.78	1286.57	1340.88	1475.16	892.158	1.26879	0.463966	0.476395
RPB1_HUMAN	K.YSPT*SPT*YSPTSPK.G	2	1066	3.83619	2	6.81322e-15	11858.8	13319.3	12286.5	15772.7	14938.5	16818.4	1.26866	0.00849708	0.116648
ELYS_HUMAN	R.SLPSS*SQLKGSPQAISR.A	3	761.084	2.16527	1	9.8964e-11	5206.43	5273.4	5050.08	6381.08	6854.88	6455.03	1.26794	0.00100636	0.0875852
PCDH1_HUMAN	R.SNSPLPSIQLQPQS*PSASK.K	3	835.445	1.68031	1	8.89506e-13	3497.4	3625.18	3147.28	3587.58	4232.02	5200.11	1.26776	0.134672	0.282052
NUFP2_HUMAN	K.TIQNSSVS*PTSSSSSSSSTGETQTQSSSR.L	3	1067.82	4.68704	1	2.50232e-26	327.816		335.67	337.967		502.702	1.26705
SRRM1_HUMAN	R.RRRS*PS*PAPPPR.R	4	441.477	1.22731	1	1.35847e-10	4497.55	4362.34	5648.27	5396.48	6554.45	6427.41	1.26676	0.0783567	0.23477
HNRPD_HUMAN	G.T*AS*GGTEGGSAESEGAK.I	3	704.971	-3.49131	1	2.659e-12	1871.89	1246.54	2028.05	1506.66	2010.1	3002.4	1.26672	0.41198	0.454202
ACINU_HUMAN	T.KGVPAGNS*DTEGGQPGR.K	3	722.366	3.12627	1	4.30844e-14	2619.4	3307.66	2034.06	2678.09	3745.71	3660.7	1.26672	0.231993	0.351682
41_HUMAN	K.RLS*THSPFR.T	3	470.582	5.70689	1	2.19431e-11	2316.64	4944.65	3497.98	5012.72	4088.29	4525.24	1.26647	0.301094	0.394449
MLL1_HUMAN	D.GVDDGTES*DTSVTATTR.K	2	1010.95	2.65574	2	8.56568e-17	6589.73	10273	8982.93	10488	10138	12100.8	1.26624	0.137266	0.286074
BRD3_HUMAN	R.S*ESPPPLSDPK.Q	3	564.629	4.0717	2	5.11482e-13	4456.84	6286.57	5892.76	6301.39	6787.88	7976.02	1.26623	0.118935	0.27486
SRRM1_HUMAN	R.RLS*PS*ASPPR.R	3	486.236	3.07538	6	2.92434e-10	60868.3	84918.6	71040.8	94468.7	80142.6	99924.5	1.26615	0.102881	0.266876
SRRM1_HUMAN	R.RRS*PS*PAPPPR.R	3	536.267	2.50879	12	1.14731e-10	273655	329475	306566	366750	378379	406360	1.26579	0.015775	0.148796
BCLF1_HUMAN	K.ETQS*PEQVKSEK.L	4	540.043	-2.08916	10	6.1147e-14	580524	649127	556788	757302	682332	820915	1.26539	0.0314967	0.180461
ELYS_HUMAN	R.GREVS*PSDVR.E	3	470.905	4.14054	1	5.83442e-11	4729.32	4332.04	4693.37	5244.44	5891.98	6247.87	1.26388	0.0194106	0.158452
SRRM1_HUMAN	K.AAS*PSPQS*VRR.V	2	772.864	0.236918	1	4.22385e-10	3048.48	3941.59	3143.27	3635.21	4929.07	4239.82	1.26356	0.130486	0.280728
MED24_HUMAN	R.ALLHIAKLEEAS*SWTAIEHSLLKLGEILANLS*NPQLR.S	5	986.557	14.6107	11	5.72461e-11	3828.35	2238.39	20417.8	11475.3	10147.8	11831	1.26316	0.710878	0.565425
SOX2_HUMAN	K.SEASS*SPPVVTSSSHSR.A	3	670.984	2.49157	4	9.16297e-14	12781.7	12400.3	16376.7	15768.1	15792.3	20911.9	1.26261	0.16261	0.303612
CDK7_HUMAN	K.SFGS*PNRAY*THQVVTR.W	3	737.01	1.65629	1	1.07484e-10	14137.8	6891.32	12517	10542	18834.4	12971.7	1.26239	0.42398	0.457076
SRRM1_HUMAN	K.AAS*PS*PQSVR.R	2	694.814	-0.272013	4	8.70266e-13	69826.9	70288.8	59236.2	76443.8	87095.8	88056.7	1.26207	0.0283274	0.177012
PHF12_HUMAN	R.VLT*PPQAAGDGILATTANQR.F	3	768.741	2.72805	1	2.29668e-13	1543.03	1640.36	1758.51	2269.6	2213.27	1748.41	1.26091	0.0715927	0.23477
ADDA_HUMAN	K.SRSPGS*PVGEGTGSPPK.W	3	712.369	1.78776	3	3.00549e-16	3658.18	5313.79	3677.34	5608.06	4368.19	5967.98	1.26048	0.207911	0.335341
K0947_HUMAN	R.RAS*PPDPSPSPSAASASER.V	3	726.013	3.78311	1	4.21844e-13	860.256	1199.42	1005.01	1413.23	985.598	1462.99	1.26011	0.215159	0.340345
SMRC1_HUMAN	R.KHS*PS*PPPPTPTESR.K	3	745.034	2.51892	19	1.72985e-14	321310	228780	270185	301772	305066	426464	1.2597	0.220742	0.345821
SRRM2_HUMAN	R.RRPS*PQPSPR.D	4	372.453	3.21389	2	4.08176e-10	5050.87	5871.43	5496.97	6192.4	6887.3	7597.62	1.25933	0.039144	0.197797
RIOK2_HUMAN	K.AEVYGS*ENESERNCLEESEGCYCR.S	3	1079.44	3.05336	1	1.07209e-12	4065.34	4937.92	5165.31	5401.06	7358.49	5070.29	1.25841	0.196727	0.331862
SRRM1_HUMAN	K.RRT*AS*PPPPPK.R	3	607.99	-5.13712	2	5.96156e-11	10878.5	14914.7	12404.8	15993.4	15789	16248.5	1.25742	0.0504345	0.211256
SMCA4_HUMAN	K.RDS*DAGSSTPTTSTR.S	3	616.617	0.98984	1	6.82894e-19	3355.42	2433.62	2416.82	2537.04	3152.4	4626.52	1.25715	0.367626	0.433475
ZC3HD_HUMAN	R.STS*PAGQHHS*PISSR.H	3	646.622	1.88782	1	1.81856e-13	2819.84	1616.8	3248.48	3432.79	3407.45	2808.14	1.25546	0.283978	0.387163
INCE_HUMAN	R.TLSPTPASATAPTSQGIPT*SDEESTPKK.S	4	892.468	0.683892	1	2.81166e-11	4540.36	3221.26	5893.76	5758.26		5665.99	1.25492
CCDC9_HUMAN	K.EGAASPAPETPQPT*SPETSPK.E	3	873.1	1.54959	4	1.97172e-13	28845.7	31906.3	32402.7	37209.4	37111.2	42450.7	1.25352	0.0195121	0.158452
SMC3_HUMAN	K.GDVEGSQS*QDEGEGSGESER.G	3	783.32	3.11675	1	5.76308e-17	524.088	556.512	530.058	718.981	578.174	721.829	1.25352	0.0483609	0.205271
EP400_HUMAN	K.ALS*PVTSR.T	2	570.307	3.13931	1	5.14121e-10	29628.7	30763	31722.3	38328.6	36028.4	41068.7	1.25307	0.00789667	0.116648
TB182_HUMAN	R.AS*PEPPGPESSSR.W	2	803.871	3.57863	3	1.12581e-16	88376.7	99083.8	95774.2	113816	113377	127657	1.25285	0.013477	0.135613
ELYS_HUMAN	R.STPLASPSPSPGRS*PQR.L	3	677.681	-0.740189	3	1.39396e-13	28220.4	28056.7	30904.7	34321.5	34941.2	39908.7	1.25223	0.0213036	0.158987
SRRM2_HUMAN	R.S*RT*PPSAPSQSR.M	2	830.379	2.67687	7	5.05673e-12	13941.6	15840.4	15492.9	17034.8	18824.7	20831.8	1.25216	0.0375436	0.194352
F122B_HUMAN	K.RIDFTPVS*PAPSPTR.G	3	650.676	3.37691	1	6.85378e-10	1469.95	1842.32	2021.03	2325.47	2319.18	2028.3	1.25118	0.078098	0.23477
CHAP1_HUMAN	K.DNQES*SDAELSSSEYIK.T	3	814.046	2.54924	1	2.88385e-10	1345.72	1341.91	1343.68	1585.42	1982	1475.88	1.25103	0.0932586	0.257041
NMT1_HUMAN	R.GGLS*PANDTGAK.K	2	813.419	2.09037	3	1.7957e-14	60561.4	84432.7	71800.3	88143.5	80675.3	102334	1.25074	0.125414	0.277049
WDR33_HUMAN	R.DTPRPDHPPHDGHS*PASR.E	4	572.017	4.34101	4	1.57993e-16	5252.36	2733.19	3014.02	6580.74	2907.08	4265.6	1.25036	0.529841	0.495727
PB1_HUMAN	R.ATS*PSSSVSGDFDDGHHSVSTPGPSR.K	3	960.762	2.66818	1	5.48581e-18	1922	2336	2401.79	2597.49	2942.75	2786.04	1.25023	0.0369062	0.192604
YTDC1_HUMAN	R.AKS*PT*PDGSER.I	2	881.914	2.67477	2	3.37695e-12	12397.5	8668.57	9039.04	8823.78	15223.8	13584.9	1.25004	0.328443	0.411239
CBX3_HUMAN	K.S*LSDSESDDSKSK.K	3	718.025	-1.06255	2	2.47786e-13	17471.3	13089.3	13831.6	18704.5	20500.9	16231.9	1.24881	0.115177	0.274397
NIPA_HUMAN	K.DTSATSQSVNGS*PQAEQPSLESTSK.E	3	1025.82	-2.80238	6	2.49125e-15	12106.2	11978.5	10419.8	14200.1	9689.56	19188.3	1.24847	0.364552	0.432226
SRRM2_HUMAN	R.SCFESS*PDPELKS*RTPSR.H	4	675.314	-0.542282	1	8.84681e-10	1240.27	1319.47	1761.52	1843.71	1988.49	1560.59	1.24796	0.156655	0.299926
PHF6_HUMAN	R.S*PHRS*SPSDTRPK.C	3	690.671	2.20859	2	2.09729e-10	6305.76	3796.85	6211.4	6136.53	5776.34	8439.14	1.24752	0.314198	0.403337
SRRM1_HUMAN	R.VS*VSPGR.T	2	505.766	1.60905	2	6.5719e-10	37832.5	36138.5	30069	43844.1	39199.2	46742.1	1.24746	0.0561793	0.216813
AP3D1_HUMAN	K.HRPS*EADEEELAR.R	3	616.622	0.643391	1	1.14287e-12	2994.19	2426.89	2908.81	3153.44	3264.79	3971.9	1.24733	0.0919822	0.25518
2A5D_HUMAN	R.RKS*ELPQDVYTIK.A	3	782.116	3.97998	1	2.04213e-13	4794.05	6469.45	7790.55	7678.91	7916.13	8167.53	1.24711	0.148518	0.294119
MMTA2_HUMAN	R.RPAEATSSPT*SPERPR.H	3	683.345	2.96993	1	1.44235e-10	3222.83	3517.47	3312.61	4105.06	4340.09	4088.83	1.2468	0.00226162	0.0981625
BRAF_HUMAN	R.SAS*EPSLNR.A	2	635.307	1.24894	1	3.29935e-10	33744.2	41061.8	35255.4	43737.9	45083.6	48224.4	1.24518	0.0257185	0.171286
TB182_HUMAN	R.SFGTRPLS*SGFSPEEAQQQDEEFEK.K	4	842.901	2.6068	1	3.72431e-13	715.14	1054.68	753.504	1080.76	934.806	1126.02	1.24502	0.166114	0.307283
SRC8_HUMAN	R.AKTQT*PPVS*PAPQPTEER.L	3	851.425	1.45762	1	1.9394e-11	5056.09	4394.87	5946.87	7210.88	5180.88	6772.67	1.24462	0.175323	0.319618
CND2_HUMAN	R.S*RVFDLQFSTDSPR.L	3	655.323	2.70099	1	3.69562e-17	1605.67	1785.1	1679.35	2279.68	1944.18	2084.46	1.24421	0.0201121	0.158452
ELYS_HUMAN	R.SLPSSSQLKGS*PQAISR.A	4	571.066	3.68735	1	3.60245e-15	898.884	767.448	1303.6	1026.72	1442.73	1224.53	1.2438	0.29641	0.39336
CAF1B_HUMAN	R.GSS*PGPRPVEGTPASR.T	2	930.962	2.3428	2	1.33911e-10	71272.8	49508.2	70854.4	71007.9	84294.6	83042.5	1.24374	0.135372	0.282589
CHAP1_HUMAN	K.GQESS*SDQEQVDVESIDFSKENK.M	4	838.909	2.91022	1	3.98405e-14	1788.37	2139.65	2682.35	2033.3	3055.14	3131.3	1.24346	0.28902	0.389863
MLL4_HUMAN	R.ERPS*GPESPVQGPR.I	3	601.298	2.33463	1	3.32708e-10	5740.96	5999.33	3890.77	6283.99	5539.67	7611.43	1.24336	0.231178	0.351682
PPHLN_HUMAN	K.TSRDT*SPSSGSAVSSSK.V	3	727.028	1.00742	1	3.40868e-14	8456.4	10744.3	5272.52	10131.7	10668.7	9619.47	1.24299	0.287041	0.388841
MCM2_HUMAN	Y.DS*DEEDEERPAR.K	2	878.866	1.21468	2	1.87409e-11	2839.68	3027.16	1943.88	3001.4	3397.72	3306.23	1.24257	0.149926	0.295911
NHRF1_HUMAN	R.SASS*DTSEELNSQDSPPK.Q	3	806.376	0.227072	1	1.18902e-10	5561.39	5165.69	8904.77	6796.89	8510.51	9085.47	1.24252	0.311376	0.402548
CAF1B_HUMAN	R.GS*SPGPRPVEGTPASR.T	3	620.978	1.17947	1	4.48618e-10	3054.74	4269.21	3309.61	3988.74	4803.71	4408.31	1.24143	0.122593	0.277049
HIC2_HUMAN	K.KEPVAGS*PFER.R	3	585.649	4.01241	1	8.70362e-11	6133.5	7770.97	8220.41	10446.8	7899.92	9114.93	1.24121	0.140927	0.288786
PSIP1_HUMAN	K.QSNAS*SDVEVEEKET*SVSKEDTDHEEK.A	5	823.394	3.85458	1	7.19746e-11	1994.04	1735.73	2459.91	2522.39	2499.66	2658.06	1.24079	0.0844831	0.24665
SIN1_HUMAN	R.RTS*FSFQK.E	3	513.612	4.01409	1	1.53233e-10	4016.27	4949.14	5779.54	7346.43	5286.78	5647.57	1.2398	0.221214	0.345821
TBCD5_HUMAN	R.RT*SSTLDSEGTFNSYR.K	3	710.664	1.67476	1	1.63505e-14	3014.03	3999.93	2361.71	4277.25	3359.9	3983.87	1.23949	0.243499	0.36096
TB182_HUMAN	R.NRS*AEEGELAESK.S	2	979.486	0.0312369	3	3.44986e-12	53934.1	59987.7	53715.2	67235.3	64127.7	76335.2	1.23898	0.0335542	0.187126
PKCB1_HUMAN	K.STS*PASEKADPGAVK.D	3	738.068	2.02605	1	4.64339e-10	8782.13	9379.92	10733.4	10972.5	10996.1	13815.1	1.23838	0.106538	0.266876
CAF1B_HUMAN	R.TQDPS*SPGTTPPQAR.Q	2	924.941	2.50659	2	1.71505e-15	4046.54	5169.05	3769.52	4726.04	5621.8	5723.07	1.23764	0.125528	0.277049
MYPT1_HUMAN	R.KTGS*YGALAEITASK.E	3	755.424	2.81377	2	1.56431e-11	4848.34	8501.39	7832.63	10322.2	7685.94	8201.6	1.23734	0.292201	0.391242
RIOK2_HUMAN	K.AEVYGS*ENESER.N	2	839.861	0.690393	1	1.90883e-15	12062.4	14647.7	15499.9	16859.9	14399.2	20967.1	1.23729	0.199855	0.334028
SMRC1_HUMAN	K.RKHS*PS*PPPPTPTESR.K	3	797.067	2.52631	15	6.22315e-14	46242.9	55264.1	48054.9	60898.2	62649.3	61464.1	1.23702	0.0135254	0.135613
HIC2_HUMAN	K.KEPVAGS*PFERR.E	4	478.514	3.14185	1	6.97332e-10	2404.33	2535.72	2995.98	3244.12	3162.13	3410.27	1.23696	0.0317701	0.180604
IF2B3_HUMAN	R.VPS*FAAGR.V	2	557.288	3.77851	1	2.37634e-11	33118.8	33792.4	31300.5	37177.3	43325.3	40979.4	1.23694	0.0161451	0.148977
MRP_HUMAN	R.GDVTAEEAAGAS*PAKANGQENGHVK.S	3	1059.54	-1.46515	29	1.70187e-22	112864	118749	114656	131639	137858	158737	1.23671	0.0310509	0.178914
E41L2_HUMAN	K.QKS*YTLVVAK.D	3	635.38	2.64168	1	6.06344e-12	9269.68	13516.7	13168.3	16606.2	11590.5	16244.8	1.23604	0.251508	0.366853
ACINU_HUMAN	K.LSEGS*QPAEEEEDQETPSR.N	3	809.687	1.56738	6	1.61563e-19	27167	27704.4	29035	34550.5	33136.4	35981.9	1.23553	0.00266358	0.101637
ZN768_HUMAN	R.YEPQS*PGYEPRS*PGYEPR.S	3	833.36	1.06198	1	1.34073e-11	18658.4	12979.3	18720.4	24596.5	21592.4	15974.1	1.23442	0.281473	0.38695
SRRM2_HUMAN	R.HGGS*PQPLATTPLSQEPVNPPS*EASPTR.D	3	1081.18	2.74198	1	7.77121e-13	17542.3	19370.2	18919.8	21455.9	23667.3	23793.7	1.23435	0.00963728	0.116875
CHD3_HUMAN	K.ELQGDGPPSS*PTNDPTVKYETQPR.F	3	1051.19	2.09028	1	6.73133e-10	5698.15	4466.68	8177.32	7486.57	8482.41	6670.47	1.23429	0.302173	0.394705
NSD2_HUMAN	K.GIGT*PPNT*TPIKNGSPEIK.L	3	923.497	4.47221	1	2.66728e-11	3912.91	5137.64	4939.86	5059.43	6266.98	5941.28	1.23425	0.105281	0.266876
ADDA_HUMAN	R.S*PGSPVGEGTGSPPK.W	3	631.325	0.386712	1	1.86092e-12	14906.2	15390.5	16119.2	16219.7	20343.1	20725.9	1.23425	0.0711587	0.23477
UBP2L_HUMAN	K.SPAVATSTAAPPPPS*SPLPSK.S	4	625.341	2.81251	2	5.95164e-10		15213.2	19888.7	20300	22010.6	22675.9	1.23425
CE170_HUMAN	R.S*DSEATISR.S	2	637.795	-0.669879	1	1.89089e-11	10577.8	11969.5	13460.9	15633.5	12737.1	16046.9	1.23354	0.103332	0.266876
RL23A_HUMAN	K.IRT*SPTFR.R	3	429.567	2.55754	1	9.29865e-11	2261.3	2443.72	2708.41	3057.27	3041.09	3035.55	1.23208	0.011574	0.128157
CBX3_HUMAN	K.RKS*LSDSESDDSK.S	3	741.049	2.68298	3	4.45081e-12	18008	20975.8	15915.8	22723.5	23235	21676	1.23197	0.0508457	0.211537
SRRM2_HUMAN	R.S*LSGSSPCPK.Q	2	779.392	0.861424	1	9.4745e-13	11789.9	14188.8	13291.5	17394.8	15561	15404.2	1.23147	0.0329845	0.185848
MICA3_HUMAN	R.KTS*QSEEEEAPR.G	3	643.653	2.46549	1	7.52658e-14	6222.24	8527.2	8517	10140.8	8613.18	9854.25	1.22959	0.118596	0.27486
SRSF2_HUMAN	R.S*RS*PPPVSK.R	3	524.939	3.86602	2	5.95787e-11	18642.7	19523.9	24463.8	22126.3	23681.4	31151.9	1.22879	0.223974	0.346962
CXAR_HUMAN	Q.YNQVPSEDFERT*PQSPTLPPAK.V	3	1014.16	-15.853	4	1.51769e-14	26552.1	23963.7	28149.2	31831.2	33629.2	31199.8	1.22876	0.0134367	0.135613
ARHG2_HUMAN	R.LQDSSDPDTGSEEEGS*SRLSPPHS*PR.D	3	1052.79	1.27545	1	3.88037e-10	1303.96	3035.01	2105.2	2768.77	2555.86	2593.61	1.22874	0.385194	0.442685
WDR4_HUMAN	R.RRS*PPPGPDGHAK.K	3	637.346	3.39816	4	3.47859e-16	21571.1	24639.1	18679.3	22142.8	27665.9	29895.1	1.2283	0.161096	0.302324
PWP2A_HUMAN	R.S*PEAVGPELEAEEK.L	3	675.009	3.49289	4	2.13814e-17	58375.3	46419.4	60240.2	64381.4	67441.1	70858.9	1.22811	0.0563582	0.216813
SRRM1_HUMAN	K.RRS*PSLSSK.H	3	519.298	2.12871	3	4.82786e-11	279884	317823	261663	340994	341841	372331	1.22784	0.0286065	0.177012
TCOF_HUMAN	R.KLS*GDQPAAR.T	2	790.931	2.34854	6	1.0649e-10	926794	1.12726e+06	902321	950413	1.30277e+06	1.37212e+06	1.22627	0.208206	0.335341
SRRM1_HUMAN	R.RRT*PS*PPPR.R	3	484.908	3.81338	9	2.17774e-10	384322	413291	486034	511194	467506	594911	1.22589	0.114808	0.274397
HDGR2_HUMAN	R.EGPDLDRPGS*DRQER.E	4	509.742	3.92141	1	5.20527e-10		1601.09	1620.23	1764.02	2051.17	2105.64	1.22534
UTF1_HUMAN	R.TPGDAPGTPPRRPAS*PS*ALGELGLPVSPGSAQR.T	4	896.2	3.38667	1	5.41603e-12	692.172	1067.02	888.774	1037.71	960.742	1245.71	1.22515	0.222451	0.345968
MINT_HUMAN	R.SQS*PVHLR.R	3	411.552	2.92903	1	9.88232e-11	2139.16	1749.2	2077.15	2085.5	2247.86	2965.57	1.22352	0.207881	0.335341
ZC3H1_HUMAN	R.RIS*TSDILSEK.K	3	596.331	3.36082	1	6.998e-11	461.448	424.116	606.21	681.43		534.927	1.22306
RMD3_HUMAN	R.SQS*LPNSLDYTQTSDPGR.H	3	759.35	-5.60119	2	1.16364e-11	4171.82	5256.57	4772.53	5510.05	6113.52	5742.41	1.22288	0.042651	0.199654
CBX3_HUMAN	R.KSLS*DSESDDSKSK.K	3	837.114	2.62482	1	8.3296e-13	10331.4	10232.6	9139.24	11130.9	12726.3	12456.2	1.22254	0.0241655	0.166333
DREB_HUMAN	R.SPSDSSTAS*TPVAEQIER.A	2	1086.01	0.899222	1	4.71718e-13	5197.03	6139.58	6759.49	6875.66	7225.56	8013.77	1.22209	0.0768547	0.23477
PRP4B_HUMAN	K.ARS*PTDDKVKIEDK.S	3	866.497	4.11786	2	5.86089e-11	47755.7	69728.9	63850.4	76990.6	62583.3	82012.3	1.22197	0.201083	0.33408
UBP2L_HUMAN	R.RYPSSISSS*PQKDLTQAK.N	5	552.907	0.341789	1	5.25117e-11	662.94	704.616	615.228	1126.56	621.403	674.873	1.22193	0.417186	0.456231
HNRL2_HUMAN	R.S*GDETPGSEVPGDK.A	2	956.951	-0.382408	3	5.97857e-15	30165.3	30989.6	39401.6	39700.6	32647.9	50515.1	1.22184	0.281288	0.38695
BAZ2A_HUMAN	R.AGDPGEMPQS*PTGLGQPK.R	3	769.05	1.74602	1	6.8267e-10	4028.8	4709.03	4641.26	6008.3	4900.97	5431.21	1.22134	0.0628428	0.229195
DNM3A_HUMAN	K.RSEPQPEEGS*PAGGQK.G	3	731.363	-0.333816	1	4.89955e-11	2483.68	2487.47	2241.47	2816.39	2929.78	3056.72	1.22048	0.00772795	0.116648
HNRL1_HUMAN	R.GRS*PQPPAEEDEDDFDDTLVAIDTYNCDLHFK.V	4	1062.74	5.97294	2	1.93953e-18	1367.64	1242.05	656.31	1437.96	1534.59	1012.77	1.22025	0.427114	0.459354
SRRM2_HUMAN	R.S*LSYSPVER.R	2	673.832	2.83815	1	6.71256e-10	23229	26635.2	30570	35925.3	30738.4	31464.9	1.21999	0.0917089	0.254977
TCF20_HUMAN	R.QLS*GQSTSSDTTYKGGASEK.A	4	700.606	-0.473676	3	3.97715e-16	10186.3	12364.4	10940.8	13135.8	13933.5	13784.7	1.21983	0.0229963	0.164412
TOP2B_HUMAN	R.KAS*GSENEGDYNPGR.K	3	707.003	3.55132	2	1.40794e-14	34391.4	29063.2	38024.9	40320.7	41294.6	42152.4	1.21963	0.0489322	0.207006
BCLF1_HUMAN	K.FNDS*EGDDTEETEDYR.Q	2	1115.93	2.44255	2	9.06419e-20	38415	40138.4	45129.1	43690.3	40068	67036.2	1.21921	0.356941	0.427581
RL34_HUMAN	R.RLS*YNTASNK.T	3	564.636	1.74778	4	1.75636e-12	66509.1	79317.5	83645	108820	88064.1	82752.5	1.21861	0.15226	0.297722
AGM1_HUMAN	K.STIGVMVTAS*HNPEEDNGVK.L	3	875.101	2.12727	1	2.94851e-15	7579.44	6891.32	7815.6	10113.4	6595.51	10431.5	1.2178	0.268414	0.37944
PKCB1_HUMAN	K.EPS*PKQDVVGK.T	3	651.035	2.8443	1	4.29443e-11	10531.9	12421.7	13276.5	15289.1	12791.2	16016.5	1.21713	0.107757	0.267998
TARA_HUMAN	K.RGPS*PSAGLPEEGPTAAPR.S	3	719.364	2.85649	2	9.12674e-20	8235.07	8569.84	8670.31	9264.33	10057	11684.6	1.2171	0.0636552	0.229195
DEN4C_HUMAN	R.ST*SLSALVR.S	2	621.837	0.687071	1	1.70843e-10	6558.41	6558.09	6533.04	8304.47	7751.86	7851.73	1.21672	0.00113026	0.0875852
FMNL2_HUMAN	R.S*IEDLHR.G	2	589.792	1.10685	2	9.64789e-10	1677.71	673.2	2041.07	1694.41	1859.88	1788.92	1.21659	0.484333	0.480324
PHF6_HUMAN	R.DRS*PHRSS*PSDTRPK.C	5	469.031	-0.195196	1	3.97704e-11		849.354	765.528	1214.48		749.45	1.21615
NOC2L_HUMAN	R.EAARS*PDKPGGS*PSASR.R	3	763.368	0.479731	3	4.06157e-10	13293.3	17682.7	9705.37	11698.8	17792.6	19946	1.21524	0.43648	0.463098
CX026_HUMAN	K.GADS*GEEKEEGINR.E	3	676.995	3.33578	1	7.51888e-11	10507.9	15025.8	13670.3	16043.8	13817.8	17778.7	1.21519	0.185788	0.325987
H2B1B_HUMAN	R.LAHYNKR.S	4	340.713	1.49283	3	2.30814e-10	11990.3	10774.6	11702.4	12483.7	15548	13842.7	1.21491	0.06174	0.227878
CDK12_HUMAN	K.ESKGS*PVFLPR.K	3	585.661	4.42919	1	5.13813e-10	3460.86	4148.03	4096.18	4453.11	4509.76	5251.67	1.21439	0.0691879	0.23477
4EBP1_HUMAN	R.VVLGDGVQLPPGDY*STTPGGT*LFSTTPGGTRIIYDRK.F	4	1114.32	2.19094	1	6.63701e-12	1467.86	1985.94	1761.52	1446.21	2374.3	2511.67	1.21415	0.367412	0.433475
JCAD_HUMAN	R.QVS*SPYSQGESTCETQTK.L	3	852.396	-0.358021	1	2.4907e-12	8055.5	9612.17	8957.88	9805.63	12633.4	9886.48	1.21408	0.139764	0.287979
TIF1B_HUMAN	S.AAAASAAAASAASGS*PGPGEGSAGGEKR.S	4	713.843	-16.7154	2	4.36218e-13	3739.61	3479.32	4415.81	4561.18	4793.99	4770.15	1.21406	0.0452207	0.202756
RBMX_HUMAN	R.RDVY*LSPRDDGYSTK.D	3	770.724	2.25635	2	5.85119e-13	10499.5	8183.87	9597.16	10649.2	11617.5	12062.1	1.21387	0.0637165	0.229195
NOP58_HUMAN	K.HIKEEPLS*EEEPCTSTAIASPEK.K	4	838.177	1.7663	1	5.20566e-12	2764.51	2910.47	3336.66	2661.61	4288.22	3982.95	1.21318	0.291803	0.391242
SMRC1_HUMAN	R.KRKHS*PS*PPPPTPTESR.K	4	687.367	1.92024	1	8.23215e-10	7889.51	5032.17	7193.36	7938.11	6677.65	9755.74	1.21161	0.316433	0.404213
LSR_HUMAN	R.DTDSSVASEVRS*GYR.I	3	646.633	1.13267	1	2.14887e-11	3855.49	3657.72	3853.69	4354.19	4304.43	5108.96	1.2112	0.0406922	0.199099
PKP4_HUMAN	R.AQS*PSYVISTGVSPSR.G	3	648.995	3.29161	1	4.27907e-15	1823.87	2055.5	2535.06	2256.78	2541.81	2969.26	1.21099	0.200299	0.33408
TCOF_HUMAN	K.LGAGEGGEASVS*PEKTSTTSK.G	3	920.817	2.9696	4	2.38303e-15	24016.2	26199.8	20762.4	24047.9	30233.7	31644.5	1.21059	0.151712	0.297209
CP088_HUMAN	R.YSVLNNDDYFADVS*PLRATSPSK.S	3	1033.19	4.13525	1	1.91792e-13	2837.59	2304.59	1986.97	2857.61	2931.94	2840.36	1.21051	0.115717	0.274397
KDIS_HUMAN	R.VPKS*PEHSAEPIR.T	3	662.36	2.02726	1	2.60775e-12	6604.34	7276.17	8348.66	8627.78	9432.35	8844.24	1.21032	0.0501681	0.211169
ZMYM4_HUMAN	R.VTQHES*DNENEIQIQNK.L	3	855.421	1.34649	4	6.18587e-12	76242.3	74497.4	81317.3	82469.5	89717.6	108554	1.20979	0.11365	0.274146
E41L2_HUMAN	K.S*YTLVVAK.D	2	709.908	3.13814	1	3.1821e-11	12600	15823.6	17799.5	20752.5	15256.2	19870.5	1.2089	0.230957	0.351682
NAV1_HUMAN	K.VAPGPSSGSTPGQVPGSSALSS*PRR.S	3	882.447	0.276663	1	5.84493e-15	4725.14	8873.9	7772.51	7888.65	6836.51	11100.9	1.20843	0.452168	0.471177
RIF1_HUMAN	K.RDS*FDNCSLGESSK.I	3	714	3.74654	1	4.31423e-14	9632.99	12667.4	13559.1	16231.6	13048.4	14039.8	1.20804	0.176146	0.3203
TLE3_HUMAN	K.KDAPT*SPASVASSSSTPSSK.T	3	887.133	3.19923	1	7.49042e-13	5029.99	5456.29	5008	6326.12	5800.12	6571.96	1.20678	0.0168222	0.153433
MALD2_HUMAN	R.DPYGS*LDRHTQTVR.T	3	651.986	1.87229	1	1.6354e-11	4851.47	5933.14	6150.28	7176.08	6164.31	7093.99	1.20664	0.0867563	0.248813
YTDC2_HUMAN	R.KS*SADTEFSDECTTAER.V	3	824.708	2.96034	1	8.9335e-16	3113.21	2803.88	4554.09	4354.19	4364.95	3914.82	1.20655	0.266904	0.378886
SMRC1_HUMAN	R.KHS*PSPPPPTPTESR.K	3	718.377	2.22312	2	8.93759e-12	10169.6	8071.67	9142.25	9684.73	9325.36	14025.9	1.20642	0.311386	0.402548
BCLF1_HUMAN	K.NTPSQHS*HSIQHSPER.S	3	717.671	4.17942	2	3.79007e-11	3431.63	5166.81	4215.41	5406.56	5499.68	4546.42	1.20593	0.20794	0.335341
TR150_HUMAN	R.SRS*Y*SPAHNR.E	3	521.894	0.233899	1	1.56237e-10	1777.93	1570.8	1542.08	1888.59	1702.1	2307.27	1.20593	0.158167	0.300604
PTN13_HUMAN	R.AIS*TGSLASSTLNK.L	3	630.014	3.16473	1	5.54763e-15	1353.02	1640.36	1592.18	2001.24	1958.23	1559.67	1.20359	0.134627	0.282052
MATR3_HUMAN	R.S*QESGYYDR.M	2	707.3	3.236	1	3.44622e-13	39251.3	44656.7	44828.5	49555.7	47018	58370.5	1.20358	0.088461	0.252564
PYR1_HUMAN	R.AS*DPGLPAEEPKEK.S	3	745.736	3.02829	1	1.2891e-15	9850.14	12555.2	11430.8	14278	12506.9	13939.4	1.20357	0.0738185	0.23477
BRD1_HUMAN	R.S*TCGDSEVEEESPGKR.L	3	769.023	4.84142	1	1.16819e-12	4810.75	4373.56	5147.27	5767.42	5358.11	6121.73	1.20344	0.0365283	0.192058
HMGA2_HUMAN	R.KQQQEPTGEPS*PKRPR.G	3	877.485	2.83722	4	4.3195e-14	29853.2	30853.9	32147.2	29819	28092.8	53825	1.20336	0.491999	0.483036
SETD2_HUMAN	R.RSS*LS*PPSSAYER.G	3	609.277	2.95521	1	5.68305e-12	4616.57	4859.38	5233.45	5395.57	6438.81	5865.78	1.20332	0.0468454	0.205101
FL2D_HUMAN	R.EGNTTEDDFPSS*PGNGNKSSNSSEER.T	3	1094.15	0.446266	1	2.27983e-13	2532.74	1716.66	1746.49	1999.41	3783.53	1431.69	1.20326	0.620075	0.532322
NELFE_HUMAN	R.SIS*ADDDLQESSR.R	3	577.927	1.1033	1	4.64389e-13	7688.02	8538.42	9193.35	9777.23	10813.5	9992.36	1.20312	0.0329544	0.185848
CTR9_HUMAN	R.HPKGEEGS*DDDETENGPKPK.K	5	633.323	2.5057	1	2.46813e-10	1482.48	920.04	1733.46	1381.18	1417.88	2175.61	1.20278	0.473129	0.478392
NUCKS_HUMAN	K.TPSPKEEDEEPES*PPEK.K	3	898.115	3.2916	2	3.03684e-11	10340.8	11735	15508	16204.1	13547.7	15450.3	1.2027	0.216922	0.341859
PRC2A_HUMAN	R.ERSDS*GGSSSEPFDR.H	3	641.278	2.8236	2	4.80883e-17	15422	24509	18015	21744.4	23685.7	24261.4	1.2027	0.235653	0.353444
H31T_HUMAN	R.YRPGTVALR.E	3	421.258	2.39065	1	7.82556e-12	8881.31	6252.91	7332.64	9120.53	9278.89	8614.07	1.20237	0.127033	0.277049
BAZ1B_HUMAN	R.LAEDEGDS*EPEAVGQSR.G	3	699.98	1.84677	13	9.43245e-17	190098	162423	205538	208043	225064	237822	1.20226	0.0695193	0.23477
OSBL1_HUMAN	R.S*FEEEGEHLGSR.K	3	562.587	3.25567	2	6.70077e-16	27681.7	32615.4	32428.7	37157.1	37909.9	36395.3	1.20206	0.0202236	0.158452
TP53B_HUMAN	R.SLVQDSLSTNSSDLVAPS*PDAFR.S	3	905.777	3.09427	3	2.87104e-15	2934.68	2986.76	3704.39	3624.22	3500.39	4438.69	1.20128	0.168836	0.31113
SPTB2_HUMAN	R.RPPS*PEPSTK.V	3	545.298	4.32798	2	1.46147e-10	34481.2	38923.3	29093.1	38631.7	36963.2	47498	1.20093	0.188193	0.326131
SNUT2_HUMAN	R.EVDEDS*EPER.E	2	757.316	-1.31637	3	2.60822e-10	36104.7	44266.3	42460.8	49486.1	43659.2	54337.9	1.20069	0.106411	0.266876
ZN318_HUMAN	K.SKS*PEKVSSFSNSSSNK.E	4	699.882	2.96507	1	1.69965e-12	3341.84	3170.77	3225.44	3000.49	4506.52	4178.14	1.19995	0.231085	0.351682
SF3B2_HUMAN	R.SSLGQSAS*ETEEDTVSVSKK.E	4	709.868	2.70841	1	1.14852e-15	1032.52		1175.35	1317.06	666.792	1989.63	1.1998
TB182_HUMAN	R.RFS*EGVLQSPSQDQEK.L	3	791.736	0.234478	3	1.58889e-16	12941.4	15483.6	16349.6	19593.8	16058.1	18065.1	1.19972	0.108477	0.26885
LITD1_HUMAN	K.SSHS*GVLEIENSVDDLSSR.M	3	780.706	3.67445	1	5.54147e-16	1119.17	1243.18	1048.09	1259.36	1452.46	1377.37	1.19902	0.0475162	0.205101
XRN2_HUMAN	N.NS*S*PSIS*PNTSFTSDGSPSPLGGIKR.K	4	822.89	12.7577	1	3.49811e-13	395.676	550.902	495.99	554.12	650.581	524.799	1.1989	0.18169	0.322676
PKCB1_HUMAN	N.GHS*PQDTSTSPIK.K	3	631.656	1.35278	1	1.42055e-11	4195.84	4529.51	4949.88	5229.79	5018.77	6145.67	1.19883	0.0909759	0.254977
BCLF1_HUMAN	R.QKS*PEIHRR.I	4	422.992	-0.103656	3	2.92621e-10	4907.84	5051.24	5324.63	4220.47	6268.06	7831.47	1.19866	0.390761	0.445607
G3BP1_HUMAN	K.S*SSPAPADIAQTVQEDLR.T	3	732.027	0.199821	15	1.03312e-21	3249.97	4847.04	4061.11	4378	3970.49	6224.85	1.19865	0.388455	0.444427
F208A_HUMAN	K.GGNLPPVS*PNDSGAK.I	3	650.005	2.25359	1	1.10793e-15	6479.06	7045.04	6782.54	8457.42	8729.89	7152.92	1.19863	0.058864	0.220449
SRSF9_HUMAN	R.GRDS*PYQSR.G	3	458.886	4.63398	2	5.46774e-11	10361.7	7566.77	7956.88	10347.8	8908.21	11762.9	1.19832	0.227392	0.350127
KAP3_HUMAN	R.RAS*VCAEAYNPDEEEDDAESR.I	3	908.044	0.3487	7	1.61944e-22	46772.2	49907.7	51052.9	65884.4	56040.8	55076.3	1.19812	0.0570252	0.218061
UBXN7_HUMAN	R.SES*LIDASEDSQLEAAIR.A	2	1122.04	4.46054	1	5.74358e-12	809.1	679.932	570.138	832.553	715.423	918.859	1.19798	0.208836	0.335341
MBB1A_HUMAN	K.NQKPSQVNGAPGS*PTEPAGQK.Q	3	953.84	-1.99387	6	1.61381e-15	31547.6	28931.9	28727.3	28369.1	34972.5	43466.2	1.19731	0.258944	0.372158
CCD86_HUMAN	R.QQDLHLES*PQRQPEYSPESPR.C	4	708.34	0.890725	1	9.94303e-15	915.588	1504.6	1295.59	1519.48	1190.93	1738.28	1.19724	0.356455	0.427581
KI67_HUMAN	K.TPVQYSQQQNS*PQKHK.N	4	667.109	-0.256057	8	5.61172e-11	28955.3	32538	29640.2	32811.2	37501.4	38775.3	1.19701	0.0476765	0.205101
TRA2A_HUMAN	R.RRDS*YYDR.G	3	480.56	1.39709	1	1.24611e-10	5820.3	6552.48	7788.55	7245.68	7069.94	9810.98	1.19668	0.278794	0.385879
SRRM1_HUMAN	R.S*PS*PAPPPR.R	2	647.795	1.69596	2	1.20326e-10	12686.7	14169.7	14518	15456.7	16509.9	17519.1	1.19605	0.0298267	0.177192
SMRC2_HUMAN	K.RKRS*PSPS*PTPEAK.K	4	597.075	3.57784	1	2.85171e-10	3543.34	3683.53	4225.43	5770.17	5247.88	2679.24	1.19603	0.486665	0.480796
HN1_HUMAN	R.RNSS*EASSGDFLDLK.G	3	722.029	2.33311	4	2.54826e-14	7347.67	8800.97	10122.2	11755.6	8621.82	11021.7	1.19521	0.24009	0.357571
SRSF2_HUMAN	R.S*RSPPPVSK.R	3	498.283	2.8173	1	3.09069e-11	6468.62	7134.8	5866.71	9460.33	6911.08	6885.92	1.19451	0.24584	0.362322
MRP_HUMAN	K.AAAT*PESQEPQAK.G	3	622.652	2.64666	2	2.65095e-13	8595.25	10880	7772.51	11065	11852	9629.6	1.19447	0.19453	0.330328
ZC3H4_HUMAN	R.AAKPGPAEAPS*PTASPSGDASPPATAPYDPR.V	3	1156.91	3.88472	1	1.55104e-12	892.62	1908.52	1653.3	1800.66	1762.62	1755.77	1.1941	0.398822	0.449291
AFAD_HUMAN	R.DYEPPS*PSPAPGAPPPPPQR.N	3	788.381	-0.309673	1	3.52707e-11	6487.42	7500.57	6793.56	8536.19	6684.13	9577.12	1.19324	0.210148	0.336177
HNRL2_HUMAN	R.S*GDETPGSEVPGDKAAEEQGDDQDSEK.S	3	1182.21	1.02376	8	3.80692e-21	10683.3	15279.4	14864.7	15579.5	14750.5	18372.6	1.19289	0.225099	0.347857
SH2B2_HUMAN	R.RAS*PEPDAAAAPR.T	3	539.938	1.3565	1	1.49079e-12	1622.38	1983.7	1584.16	2178.93	2320.26	1687.64	1.19201	0.222339	0.345968
GRL1A_HUMAN	K.SGS*PISSEERR.R	3	505.247	3.44288	1	8.60962e-11	2479.5	2842.03	2714.42	3245.95	3336.12	2996.88	1.19201	0.0248389	0.16735
MATR3_HUMAN	R.SYS*PDGKES*PSDKK.S	3	867.773	1.17671	3	9.26647e-11	107465	152365	112000	141072	122006	179943	1.19146	0.345943	0.417945
ARID2_HUMAN	R.KY*SDSSLPPSNSGK.I	3	745.395	0.491298	1	4.62555e-13	8884.44	7827.07	8649.26	10051.1	9915.42	10248.3	1.1914	0.00844284	0.116648
I2BP1_HUMAN	R.AGGAS*PAASSTAQPPTQHR.L	3	701.344	-0.284722	5	3.06837e-17	11615.5	12210.7	11906.8	13145	14441.4	14963.2	1.19076	0.0160475	0.148977
NOLC1_HUMAN	R.AS*SPFRR.V	3	377.196	-0.0809064	1	9.52957e-10	155384	170809	136810	162163	190038	199081	1.19067	0.118289	0.27486
SRRM2_HUMAN	K.S*GTPPRQGSITSPQANEQSVTPQR.R	3	944.802	1.93803	1	6.12003e-12	1188.07	1349.77	2002	1898.66	1703.18	1801.81	1.19028	0.322116	0.407657
PRC2A_HUMAN	R.S*DSGGSSSEPFDR.H	2	818.838	0.422386	2	2.05451e-12	28236	30471.3	30037	33349.8	33533	38727.4	1.19005	0.0410182	0.199099
UBP2L_HUMAN	R.RYPS*SISSS*PQKDLTQAK.N	4	710.873	3.43439	1	2.46933e-10	2284.27	1840.08	2599.19	2481.17	2952.47	2566.91	1.18993	0.181664	0.322676
UTP18_HUMAN	R.VQEHEDS*GDSEVENEAK.G	3	814.038	2.36415	3	7.19875e-16	37337.6	28997	30891.7	36177.1	36913.5	42540	1.18929	0.130038	0.280656
SRSF6_HUMAN	R.SNS*PLPVPPSK.A	2	830.959	2.22191	2	2.43903e-14	17853.4	20833.3	20101.1	22227.1	22268.9	25397.5	1.18891	0.0551519	0.216428
SCFD1_HUMAN	R.VNLEESSGVENS*PAGARPK.R	4	620.571	1.86263	3	3.2413e-13	28124.3	31486.7	28228.3	38660.1	31717.5	34009.7	1.18839	0.0763228	0.23477
ZN768_HUMAN	R.S*PGYES*ESSRYESQNTELK.T	3	937.086	2.83329	1	1.15139e-17	5867.28	4437.51	7527.02	6436.95	6206.46	8536.73	1.18777	0.390594	0.445607
LYRIC_HUMAN	K.SQEPIPDDQKVS*DDDKEKGEGALPTGK.S	5	822.638	0.660073	2	1.18893e-14	3096.5	2725.34	3652.29	3572.01	3865.66	3814.46	1.18767	0.105352	0.266876
LIPS_HUMAN	R.S*VSEAALAQPQGPLGTDSLK.N	3	836.447	3.35661	1	1.11658e-17	3363.77	3057.45	3815.62	4039.12	4035.33	4081.46	1.18747	0.044185	0.202756
RBM34_HUMAN	R.S*VQEGENPDDGVR.G	2	855.881	1.23609	2	2.10844e-14	13512.5	15552	15508	18578.1	15425.9	18918.5	1.18734	0.0988709	0.266479
CASC3_HUMAN	K.STVTGERQS*GDGQESTEPVENK.V	3	958.461	1.81326	3	1.4336e-14	19287.9	18151.7	16437.8	22055.8	18981.4	22907.9	1.18686	0.0819146	0.242013
AFAD_HUMAN	R.SSPNVANQPPS*PGGK.S	3	659.008	0.98139	7	1.10709e-11	68722.3	65344.2	75204.1	83526.4	78212.4	86546.7	1.18643	0.0263265	0.172737
SRRM1_HUMAN	R.RRS*PS*PAPPPRR.R	4	441.478	2.93786	5	5.93576e-11	15649.6	12554.1	16341.6	14966.7	16410.4	21468.9	1.18635	0.293409	0.391634
CEP89_HUMAN	R.TPPPRS*PNPS*PERPR.S	4	519.253	3.19691	3	1.13809e-11	8066.99	8348.8	8136.24	9303.71	9830.05	9990.52	1.18623	0.00244149	0.100288
NU214_HUMAN	K.SPGS*TPTT*PTSSQAPQK.L	3	764.032	1.23823	1	2.48473e-15	4271	3390.68	5302.58	4436.62	4116.39	6817.78	1.18563	0.473786	0.478392
MINT_HUMAN	R.RPQS*PGASPS*QAERLPSDSER.R	3	881.069	0.808195	2	4.64894e-11	7709.94	8620.33	8395.76	8410.71	10098.1	10786	1.18477	0.11453	0.274397
SRRM1_HUMAN	R.APQTSS*SPPPVR.R	2	766.888	2.22847	1	5.70805e-12	11059.1	11957.2	13488.9	14408.9	12896	15940.1	1.18463	0.117539	0.27486
CNKR2_HUMAN	R.S*PTSSVATPSSTISTPTKR.D	3	815.103	3.51939	1	9.78603e-15	4827.46	6381.94	6202.38	6709.88	6137.3	7778.07	1.18456	0.194059	0.330328
ALS2_HUMAN	K.SSS*LVDIREEETEGGSR.R	3	720.674	1.39054	2	1.3671e-13	14290.3	15331	16256.4	18765.9	18079	17433.5	1.18311	0.0150701	0.144285
ZN687_HUMAN	R.HGLQLGAQS*PGR.G	3	510.6	4.18378	1	3.70934e-12	3062.05	2894.76	3453.89	3055.44	2690.94	5387.02	1.18306	0.541146	0.501149
RHG32_HUMAN	R.DAT*NRSPTQIVK.M	3	623.341	0.146874	2	1.66233e-10	17200.9	18056.3	16310.6	17599	22365.1	21024.2	1.18268	0.105392	0.266876
HMGA1_HUMAN	G.S*QKEPSEVPTPK.R	3	698.722	2.62058	1	3.73177e-10	11086.2	13069.1	11683.3	13090	14466.3	14825.1	1.18256	0.0508642	0.211537
WIZ_HUMAN	K.NPEDKSPQLSLS*PRPAS*PK.A	4	724.633	3.53763	1	6.22521e-10	1453.25	1757.05	1493.98	1745.71	1918.24	1898.48	1.18242	0.0595907	0.221228
PRKDC_HUMAN	R.AT*QQQHDFTLTQTADGR.S	3	743.019	2.46435	1	2.29531e-15	5402.7	6444.77	7225.42	7643.19	6626.85	8281.7	1.1824	0.180058	0.322245
CYTSA_HUMAN	R.RSS*TSSEPTPTVK.T	3	639.005	2.16503	3	3.70051e-13	16623.6	20948.9	22577.1	23204.3	21970.6	25904.8	1.18172	0.161206	0.302324
SRRM1_HUMAN	R.APQT*S*SSPPPVRR.G	3	590.284	0.930597	1	2.95037e-11	2801.05	2347.22	2441.87	2711.98	2589.36	3668.07	1.18172	0.279582	0.386344
SRRM2_HUMAN	R.S*RT*PPAIR.R	3	429.547	2.46873	4	2.05443e-10	25290.9	16827.8	25439.8	25263.3	23973.2	30587.5	1.18155	0.306741	0.399381
TMM51_HUMAN	G.AGPHAQEEDS*QEEEEEDEEAASR.Y	3	961.385	0.87525	2	2.47179e-18	1658.92	2353.96	3033.05	2945.53	2627.18	2751.97	1.18149	0.354442	0.42579
MYPT1_HUMAN	K.TGS*YGALAEITASK.E	2	954.006	3.72614	2	7.80935e-15	10511	12271.3	11251.5	14107.6	11908.2	14176.9	1.18097	0.0853849	0.247567
RRP1B_HUMAN	K.TPTSS*PASSPLVAK.K	3	627.679	1.95559	2	1.12575e-11	8590.03	10067.7	10390.7	10548.4	10212.6	13538	1.18075	0.21641	0.341643
PDCD4_HUMAN	R.DSGRGDS*VSDSGSDALR.S	3	663.963	2.89566	1	2.00599e-14	8473.1	8837.99	8001.97	10141.8	10122.9	9623.16	1.18073	0.00670602	0.116648
KI21A_HUMAN	R.KLS*SSDAPAQDTGSSAAAVETDASR.T	3	987.48	1.22908	2	6.75692e-26	2133.94	2857.73	2738.47	2946.45	2933.02	3246.39	1.18056	0.13191	0.281358
GIT1_HUMAN	R.HGS*GADSDYENTQSGDPLLGLEGK.R	3	995.805	3.61626	1	1.55786e-19	3571.52	3120.28	3478.94	3681	2881.15	5443.18	1.18038	0.471109	0.478387
STMN1_HUMAN	K.RAS*GQAFELILSPR.S	3	618.668	1.38691	5	7.542e-15	6877.87	10149.6	9143.25	11109.9	8996.83	10779.6	1.18018	0.249964	0.365458
CE57L_HUMAN	S.Y*PKGS*KNIKNSPR.K	3	856.148	4.37503	1	7.60591e-11	13777.7	17231.7	16542	17754.7	18768.5	19572.2	1.17968	0.0731217	0.23477
TCOF_HUMAN	R.AALAPAKES*PR.K	2	824.964	1.10978	1	6.26666e-10	22865.7	31973.6	28127.1	33195	33403.4	31264.2	1.17954	0.142655	0.290252
HNRH1_HUMAN	K.HTGPNSPDT*ANDGFVR.L	3	665.306	2.01828	1	2.90512e-10	6567.8	6932.84	7210.39	8767.91	7705.39	7949.32	1.17921	0.0290531	0.177012
SRC8_HUMAN	R.AKT*QTPPVSPAPQPTEERLPS*SPVYEDAASFK.A	4	1069.05	3.65397	2	1.55609e-17	2747.81	3783.38	5478.94	5345.19	4926.91	3883.51	1.17864	0.474496	0.478392
ATX2L_HUMAN	K.ST*STPTSPGPR.T	2	698.84	3.05683	1	1.2435e-11	7179.59	8377.97	8215.4	8134.11	9649.57	10220.7	1.17799	0.124339	0.277049
SC61B_HUMAN	-.PGPTPSGTNVGSSGRSPS*KAVAAR.A	5	556.098	1.86586	1	5.68719e-11	675.468		432.864	628.307	590.062	739.322	1.17756
EI24_HUMAN	K.FPS*PHPS*PAK.L	3	561.61	2.49962	1	9.367e-13	12341.1	10160.8	14406.8	12801.5	13030	17616.7	1.17718	0.334998	0.412705
LMNB1_HUMAN	K.TTIPEEEEEEEEAAGVVVEEELFHQQG.T	3	1096.19	6.51453	2	2.69696e-17	198.36	528.462	573.144	596.251	537.108	396.822	1.17709	0.592612	0.520517
CTND1_HUMAN	R.HYEDGYPGGSDNYGS*LSR.V	3	761.657	0	1	6.7049e-13	2685.17	2130.68	2667.32	2254.95	3199.95	3344.9	1.17595	0.320285	0.407657
SYNE2_HUMAN	R.QQS*VESLAEEVK.D	3	628.997	3.29922	1	2.01859e-10	2926.33	2815.1	3772.53	3877	3693.83	3610.06	1.17521	0.149943	0.295911
PHF10_HUMAN	K.GTSDSSSGNVS*EGESPPDSQEDSFQGR.Q	3	1018.09	2.03833	2	7.92462e-13	2933.64	3397.42	1042.08	2750.45	3276.68	2635.96	1.17495	0.595655	0.520942
CTR9_HUMAN	K.GEEGS*DDDETENGPKPK.K	3	857.743	1.75481	3	8.05322e-17	33259.8	37714.9	36494.8	45708	34498.1	46065.4	1.17495	0.194306	0.330328
NCOR2_HUMAN	K.S*PGNTSQPPAFFSK.L	3	668.342	4.02923	1	2.94543e-14	3314.7	4099.79	3502.99	4811.22	3559.83	4456.19	1.17493	0.222518	0.345968
SUGP2_HUMAN	K.NTPS*PDVTLGTNPGTEDIQFPIQK.I	3	1036.53	2.17203	3	2.36942e-15	3749	4287.16	3696.38	4229.63	5134.41	4420.28	1.17488	0.109875	0.271148
TOP2B_HUMAN	K.SEDDSAKFDS*NEEDSASVFSPSFGLK.Q	4	891.427	3.84897	5	5.222e-12	8842.68	9068	11394.7	12230	11109.6	11076.9	1.17441	0.131131	0.280787
SRRM2_HUMAN	R.S*RTPPSAPSQSR.M	2	790.394	4.17933	7	1.17178e-12	79493.3	107053	74383.5	86370.3	122433	97497.5	1.17388	0.362232	0.431626
ACINU_HUMAN	K.GVPAGNS*DTEGGQPGR.K	2	904.416	-0.527379	8	6.59203e-18	97646.4	124653	114250	130536	130597	133923	1.17384	0.0700598	0.23477
LSR_HUMAN	R.S*RDDLYDQDDSRDFPR.S	3	770.34	1.78271	2	1.35961e-14	9889.81	11859.5	9882.73	10224.2	14387.4	12516	1.17373	0.252694	0.367336
SCRIB_HUMAN	R.AFAAVPTSHPPEDAPAQPPTPGPAAS*PEQLSFR.E	4	912.703	3.3771	1	5.02449e-10	1365.55	1291.42	1600.19	1426.97	1615.65	1953.73	1.17363	0.242901	0.360494
PARD3_HUMAN	R.RIS*HSLYSGIEGLDESPSR.N	3	804.733	4.05773	1	2.28769e-18	1988.82	2436.98	2320.63	2529.72	2803.34	2583.48	1.17344	0.0693035	0.23477
I2BPL_HUMAN	R.RNS*SSPVSPASVPGQR.R	3	645.662	4.34845	1	1.93608e-12	3293.82	5057.98	3632.25	4656.44	4230.94	5171.57	1.17314	0.316801	0.404213
CHSP1_HUMAN	R.ERS*PS*PLRGNVVPS*PLPTR.R	3	843.406	1.06139	2	1.18992e-12	14651.5	22459.1	22924.8	24447.2	21862.6	24100.2	1.17281	0.284841	0.387567
RBM10_HUMAN	R.YGATDRS*QDDGGENR.S	3	650.613	1.78243	1	3.78829e-11	1440.72	1706.56	1871.74	1848.29	1938.78	2098.28	1.17261	0.117738	0.27486
BCLF1_HUMAN	K.QKFNDS*EGDDTEETEDYRQFR.K	3	1049.81	2.27736	3	2.5137e-11	15499.2	15291.7	17034	17249.1	18232.5	20585.9	1.17235	0.0722366	0.23477
ZFR_HUMAN	R.RRDS*DGVDGFEAEGK.K	3	726.02	2.9634	1	9.48321e-16	9820.91	10803.7	12446.8	13584.6	11718	13468	1.17233	0.123261	0.277049
RAB12_HUMAN	R.RAGGGGGLGAGS*PALSGGQGR.R	3	683.679	2.36578	1	5.07865e-10	3691.58	4557.56	3639.26	4318.47	4608.1	5009.53	1.17224	0.129963	0.280656
STMN1_HUMAN	R.AS*GQAFELILSPR.S	2	849.453	6.26824	2	3.44726e-16	1764.36	2213.71	2403.8	2738.54	2243.53	2498.78	1.17221	0.197704	0.331862
ZC3HD_HUMAN	R.ST*S*PAGQHHSPISSR.H	2	969.429	1.07032	1	4.04301e-13	2432.52	2105.99	2607.2	2528.8	3058.38	2787.88	1.17204	0.12541	0.277049
CAAP_HUMAN	R.RS*T*DSSSVSGSLQQETK.Y	3	806.049	2.67748	1	1.20809e-13	6816.28	9668.27	8975.92	8571.91	9033.57	12222.3	1.17153	0.367255	0.433475
ASPP2_HUMAN	K.RSS*ITEPEGPNGPNIQK.L	3	788.078	1.66514	1	3.1722e-15	4874.44	4416.19	5112.2	6019.29	5106.31	5741.49	1.1711	0.0723641	0.23477
NCOA5_HUMAN	R.DRS*PIRGS*PRREPR.D	4	517.761	3.73297	3	1.15094e-10	13949.9	1633.63	7888.75	10107	8086.88	9291.7	1.17098	0.729299	0.569369
SPHK2_HUMAN	R.SRS*PSDSAAYFCIYTYPR.G	3	817.377	3.95763	1	9.8099e-16	1791.5	1470.94	1947.89	2027.8	2082.51	1989.63	1.17074	0.106677	0.266876
UTP20_HUMAN	K.SLSDNGQPGT*PDPADSGGTSAK.E	3	866.741	-2.06966	8	6.87857e-27	82620.1	97213.4	90390.4	98333.8	102932	115048	1.17056	0.0782363	0.23477
PININ_HUMAN	R.QES*DPEDDDVKKPALQSSVVATSK.E	3	1190.3	0.875071	8	1.03168e-18	84059.7	82146.1	81245.2	94720.5	82817.3	112050	1.17028	0.174886	0.319506
SNIP1_HUMAN	K.QERLS*PEVAPPAHR.R	3	632.663	3.63268	2	2.40338e-11	11770.1	12355.5	10269.5	13816.4	12849.5	13566.5	1.16972	0.046927	0.205101
HECD1_HUMAN	R.SS*SDNNTNTLGR.N	2	787.857	3.25374	1	8.47099e-10	12108.3	12924.3	10455.9	11916.8	13943.2	15647.3	1.1696	0.197618	0.331862
ARGL1_HUMAN	R.ASS*PPDRIDIFGR.T	3	580.628	1.41479	15	5.48642e-15	128838	125803	125994	144526	157111	143440	1.1693	0.00878833	0.116648
BPTF_HUMAN	R.VLDDVSIRS*PETK.C	3	666.365	3.52639	1	2.77491e-12	6720.23	6720.78	7048.07	6938.86	8667.21	8349.83	1.1692	0.100097	0.266654
ZN423_HUMAN	K.AEQS*PVSSDVEVS*SPKR.Q	3	807.39	0.907149	1	3.08695e-10	11977.8	15585.7	18641.2	18270.4	19822.2	15910.6	1.16878	0.309725	0.40179
NOP2_HUMAN	K.QNDTPKGPQPPT*VSPIR.S	3	790.761	1.31748	2	1.85017e-11	25287.8	23732.5	22089.1	24991.2	25878.4	32235.5	1.1687	0.179553	0.322245
KAT7_HUMAN	R.SS*GSETEQVVDFSDRETK.N	3	847.073	2.88218	1	6.2573e-15	7691.15	8105.33	8257.48	8776.15	9491.79	9841.36	1.16859	0.0191945	0.158452
SRRM1_HUMAN	R.RRT*PT*PPPRR.R	4	406.463	1.87703	1	5.50971e-10	1816.56	1500.11	2641.27	2327.3	2555.86	2073.42	1.16761	0.416361	0.456231
TR150_HUMAN	R.S*YSPAHNR.E	2	620.788	2.80209	1	4.93591e-12	11682.4	12414.9	10558.1	15520.8	13393.1	11548.3	1.16756	0.201701	0.33408
SHRM3_HUMAN	R.SQS*TFQLSSEPEREPEWR.D	3	834.722	-0.365602	1	1.78826e-10	4182.26	4710.16	5000.98	4599.65	5458.62	6154.88	1.16697	0.203794	0.33408
CLK2_HUMAN	R.REDS*YHVR.S	3	457.553	3.00139	1	4.01986e-10	3089.2	2208.1	3245.48	3027.05	3029.2	3909.29	1.16655	0.338366	0.414319
HERC1_HUMAN	K.SRSES*DLSQPESDEEGYALSGR.R	3	903.403	1.7566	1	5.63083e-15	7656.7	7417.54	8528.02	9956.75	8488.9	9081.78	1.1663	0.0738423	0.23477
ZN768_HUMAN	R.YEPQS*PGYEPR.S	3	544.585	2.26708	1	4.82274e-13	5115.6	6135.1	5915.81	7046.02	5116.03	7858.17	1.16624	0.335772	0.412705
BRCA1_HUMAN	K.AS*QEHHLSEETK.C	3	646.001	19.7381	1	2.66842e-11	4918.28	5954.45	6263.5	5931.37	6474.47	7578.28	1.16619	0.207876	0.335341
SC61B_HUMAN	-.PGPTPSGTNVGSSGRS*PSK.A	4	577.8	0.386631	2	1.0083e-20	10617.5	19424.1	13690.3	18017.6	14015.6	18959.1	1.16602	0.464056	0.476395
SAS10_HUMAN	K.AGPTLTDENGDDLGLPPS*PGDTSYYQDQVDDFHEAR.S	3	1401.29	3.13608	1	1.24752e-11		161.568	213.426		252.884	184.14	1.16542
TRIM2_HUMAN	K.VIRS*ADVS*PTTEGVK.R	3	726.372	-0.504164	1	8.89597e-14	8726.8	11180.7	9471.91	11088.8	10720.5	12418.4	1.16502	0.143838	0.290252
KI67_HUMAN	K.TPVQYSQQQNS*PQK.H	3	724.371	-0.636306	1	1.43117e-10	3542.29	4402.73	4973.93	3849.53	4666.46	6533.29	1.1649	0.472696	0.478392
ARI1A_HUMAN	R.SNS*VGIQDAFNDGSDSTFQK.R	3	885.753	3.03195	1	4.99944e-23	3057.88	3728.41	3898.78	4181.08	3808.39	4457.11	1.16486	0.138677	0.287602
PDS5A_HUMAN	R.SREQSSEAAETGVS*ENEENPVR.I	3	905.408	-1.21341	1	1.84352e-13	577.332	894.234	687.372	738.215	794.314	981.466	1.16446	0.374359	0.436138
TP53B_HUMAN	R.STPFIVPS*SPTEQEGR.Q	2	1021	-0.629228	4	1.05289e-16	20348.6	20533.7	22489.9	21790.2	25083	26898.3	1.1641	0.102729	0.266876
ACINU_HUMAN	K.LSEGSQPAEEEEDQET*PSR.N	3	809.685	0.0753813	1	6.55156e-13	4381.67	4347.75	4478.94	4382.58	5469.42	5523.28	1.16406	0.12537	0.277049
AKA12_HUMAN	K.GLAEVQQDGEAEEGAT*SDGEKKR.E	5	635.123	0.633527	11	2.83224e-11	24630	23151.3	27022.9	28761.1	28722.8	29502	1.16285	0.0246229	0.16735
4ET_HUMAN	R.SS*SPVGLAK.W	2	692.387	1.05782	1	1.12159e-11	61975	74211.3	65667.1	80354.7	74446.2	79916.8	1.16281	0.0553928	0.216428
ARHG2_HUMAN	R.S*LPAGDALYLSFNPPQPSR.G	3	780.394	0.469265	2	5.80081e-17	615.96	712.47	541.08	649.373	688.406	835.996	1.16275	0.249977	0.365458
KANK1_HUMAN	R.SYS*AGNASQLEQLSR.A	3	640.642	4.00143	1	4.04861e-15	5038.34	6072.26	6410.8	6297.73	7309.85	6754.26	1.16211	0.134651	0.282052
TP53B_HUMAN	R.SNVSSPATPTASSS*SSTTPTRK.I	3	897.122	4.08207	1	8.54983e-11	19494.6	21943	15121.2	18757.6	21475.7	25492.3	1.16208	0.335585	0.412705
XRN2_HUMAN	N.NS*S*PS*ISPNTSFTSDGSPSPLGGIKR.K	3	1096.86	15.4697	1	2.59386e-11	7746.48	6056.56	7453.88	6702.56	8608.86	9390.22	1.16205	0.294845	0.392543
HECD1_HUMAN	K.RQFS*ALVPAFDPRPGR.T	3	708.378	3.27416	1	1.98879e-10	1756.01	1441.77	1189.37	1834.55	1892.31	1370.92	1.16198	0.366039	0.433475
TMX1_HUMAN	R.S*LGPSLATDKS.-	2	807.434	3.17485	1	1.95528e-11	19993.6	21440.3	21742.4	25819.2	23195.1	24370.9	1.16159	0.021688	0.158987
PGRC1_HUMAN	K.EGEEPTVYS*DEEEPKDESAR.K	3	945.43	2.03979	10	1.03754e-17	121554	150963	113387	145636	141997	160502	1.16126	0.178721	0.322245
SRRM1_HUMAN	R.RYS*PS*PPPK.R	3	549.611	2.65192	16	2.51088e-11	116558	149375	140373	160124	142476	169224	1.16125	0.156794	0.299926
MATR3_HUMAN	R.RDS*FDDRGPSLNPVLDYDHGSR.S	4	707.583	3.49922	2	8.03861e-11	7690.1	7988.64	9893.75	10980.7	8148.48	10564.1	1.16114	0.28753	0.389089
RERE_HUMAN	R.S*VNDEGSSDPKDIDQDNR.S	3	843.725	2.89361	1	1.63259e-11	6530.22	8853.7	9004.97	9229.52	10342.3	8736.52	1.16071	0.233235	0.351739
TCF20_HUMAN	S.GQS*T*SSDTTYKGGASEK.A	3	851.742	6.89832	1	2.51281e-14	12129.2	11883.1	11610.2	13871.3	14106.4	13369.5	1.1607	0.00194338	0.0981625
JHD2C_HUMAN	K.ITHS*PDSVK.S	3	507.942	0.720971	1	5.05032e-11	9760.36	11788.9	9375.71	10667.5	12436.7	12788.5	1.16064	0.171566	0.314794
ASPP1_HUMAN	K.RS*SITEPEGPGGPNIQK.L	3	769.071	0.317449	1	9.44089e-15	2336.47	2997.98	2085.16	2227.47	3139.43	3237.18	1.15964	0.401729	0.450507
LAP2A_HUMAN	K.GPPDFS*SDEEREPTPVLGSGAAAAGR.S	3	960.455	2.87239	3	1.81637e-16	40638.7	39000.7	46710.2	49278.2	46438.8	50761	1.15931	0.0655828	0.23335
SRRM1_HUMAN	R.RYS*PS*PPPKRR.T	4	490.511	3.46701	12	1.04822e-10	129704	94542	103533	131116	117624	131200	1.15913	0.20417	0.33408
G3BP1_HUMAN	K.SSS*PAPADIAQTVQEDLR.T	2	1097.54	-0.267012	12	1.50048e-21	101553	118304	94234.1	111198	126551	125995	1.15808	0.130513	0.280728
CHK1_HUMAN	R.VTS*GGVSESPSGFSK.H	3	655.333	2.24593	1	1.4965e-11	4810.75	5302.57	4012.01	4340.45	5009.04	7007.45	1.15799	0.447932	0.469452
ZNF22_HUMAN	R.S*LDDKPYK.C	3	578.322	2.16354	1	4.48664e-10	18552.9	17607.5	31051	32777.3	24944.7	20089.7	1.15772	0.568544	0.511638
PLCD3_HUMAN	R.ALS*DREEEEEDDEEEEEEVEAAAQR.R	3	1082.45	3.6651	1	2.03234e-18	10233.3	10472.7	11950.9	12979.2	11512.7	13289.4	1.15692	0.0899744	0.254581
ZN316_HUMAN	R.GGDAKS*PVLQEK.G	3	666.042	0.733109	1	4.96794e-10	18632.3	24474.2	23681.3	28348	24719.9	24163.8	1.15638	0.196915	0.331862
SRRM1_HUMAN	K.RRS*PS*LSSK.H	3	545.953	1.90053	2	6.9292e-10	42608.8	38392.6	33887.6	39631	44396.2	48825.6	1.15636	0.177082	0.320756
PKP4_HUMAN	R.AASPYSQRPAS*PTAIR.R	3	661.342	2.03038	1	5.78234e-12	9175.72	9290.16	9449.86	11292.1	10650.3	10330.3	1.15607	0.00779545	0.116648
ADDA_HUMAN	K.QKGS*EENLDEAR.E	3	638.652	3.15377	1	5.47289e-11	14816.4	16134.4	17169.3	16467.9	17253.4	21866.6	1.15519	0.24243	0.360214
UT14A_HUMAN	R.S*ELSQDAEPAGSQETK.D	3	739.024	1.4866	1	6.37396e-10	5444.46	4804.4	6213.4	6064.17	6724.12	6222.09	1.15479	0.13425	0.282052
UTP18_HUMAN	R.VQEHEDS*GDS*EVENEAK.G	3	840.692	1.12532	7	5.43913e-12	66690.7	65954.5	70470.7	72040.1	77540.2	84915.2	1.15449	0.0584447	0.220183
CPSF6_HUMAN	R.S*RDRHDDYYR.E	3	564.59	3.23234	4	2.26372e-12	21196.3	15457.8	25766.4	21316.7	21237.9	29502.9	1.15439	0.472195	0.478392
H2B1A_HUMAN	R.LLLPGELAK.H	2	706.471	3.71497	2	7.0834e-11	54741.1	41377.1	52667.1	54802.9	60241.5	56689.3	1.15424	0.160593	0.302324
TCAL3_HUMAN	R.GTDDSPKDS*QEDLQER.H	3	786.701	0.810616	1	4.98978e-15	3533.94	3785.63	3716.42	5126.29	3452.84	4157.88	1.15413	0.312333	0.402955
ZN768_HUMAN	R.S*PGYESESSRYESQNTELK.T	3	910.431	1.22348	2	3.91208e-21	26777.6	24566.2	28443.8	35897.8	25420.2	30747.7	1.15389	0.273428	0.380655
ASXL3_HUMAN	K.QT*S*QHLKR.L	3	538.945	6.29904	1	3.19344e-10	6783.91	7493.84	11128.2	7167.83	12123.3	10023.7	1.15385	0.544105	0.502428
PDS5B_HUMAN	R.AES*PESSAIESTQSTPQKGR.G	3	876.77	0.684499	2	1.99741e-20	30565.2	26254.8	30555	30864	35645.8	34275.8	1.15348	0.0913336	0.254977
SHRM2_HUMAN	K.SRS*TVALTAAGEAEDGTGR.W	3	720.018	2.11978	1	2.52457e-16	9475.34	8595.64	7371.71	10063.9	9617.15	9666.43	1.15347	0.106176	0.266876
ZN318_HUMAN	R.RVS*PS*PPRAR.R	3	504.588	3.32642	1	7.14407e-10	13346.5	12725.7	15188.3	14536.2	15883	17128.7	1.15238	0.117204	0.27486
NCOR2_HUMAN	K.REGT*PPPPPPSR.D	3	532.943	1.25977	2	1.97846e-10	3578.83	2862.22	2888.77	3449.28	3691.67	3610.06	1.15233	0.125456	0.277049
CHAP1_HUMAN	R.KT*SPASLDFPESQK.S	3	768.083	2.33735	1	2.46693e-15	22652.7	23088.5	16600.1	21779.2	21051	28988.2	1.15202	0.390885	0.445607
GT2D1_HUMAN	K.DTTKLEPAS*PPEDTSAEVSR.A	3	890.109	1.02856	1	8.3483e-14	4753.33	4422.92	4974.93	5134.54	6244.28	4922.06	1.15191	0.178893	0.322245
DBR1_HUMAN	K.RLS*DEHEPEQR.K	3	568.936	3.24296	1	1.09932e-11	3401.35	4063.88	6183.34	4541.95	5095.5	6083.06	1.15181	0.508503	0.486948
NOP56_HUMAN	K.EEPVS*SGPEEAVGK.S	3	651.661	1.87356	1	1.09174e-10	9821.95	10700.5	10843.6	12919.7	10968	12229.7	1.15148	0.072809	0.23477
KIF23_HUMAN	R.GGGQSVQFTDIET*LKQESPNGSR.K	4	744.373	-3.0964	2	8.28048e-12	7984.51	8272.51	9294.55	9976.9	9372.91	10065.1	1.1512	0.0467662	0.205101
RPC5_HUMAN	R.EAANEAGDS*SQDEAEDDVK.Q	3	840.035	3.56024	1	7.3875e-13	3069.36	4706.79	3793.57	4214.06	4645.93	4458.03	1.15111	0.300049	0.394217
CECR2_HUMAN	R.RAPS*SGDDQSSSSTQPPREVGTSNGR.G	3	990.461	3.27587	1	8.30923e-10	408.204	369.138	434.868	471.688	471.185	452.064	1.15074	0.0390575	0.197797
KDM5A_HUMAN	K.EKVEPEVLSTDT*QTSPEPGTR.M	3	946.813	1.93392	1	7.77137e-10	3164.36	3483.81	3924.83	4256.19	3230.21	4676.24	1.15035	0.33401	0.412705
ZKSC2_HUMAN	R.ASAPSPSTPEEVPS*PSRQER.G	3	806.724	2.42106	1	3.69375e-12	3268.76	3833.87	3174.34	3517.97	4196.36	4107.24	1.1503	0.157103	0.299926
ARH40_HUMAN	R.GSPTDAEGS*PGLSR.V	3	547.258	4.9073	1	4.26785e-10	4245.95	5033.29	4177.34	4845.11	5395.94	5236.94	1.15022	0.10275	0.266876
CPSF7_HUMAN	R.DSSDSADGRAT*PSENLVPSSAR.V	3	843.386	-0.615137	1	1.20461e-12	2574.5	3363.76	3466.92	3438.29	3700.32	3679.12	1.15019	0.184655	0.325221
ACINU_HUMAN	R.KSSSISEEKGDS*DDEKPR.K	3	997.524	2.01916	1	2.24351e-10	4372.27	3286.34	4040.06	4415.55	4310.91	4726.87	1.14999	0.164963	0.305763
ROA1_HUMAN	R.S*SGPYGGGGQYFAKPR.N	3	723.032	2.44806	1	9.00049e-14	5431.93	4907.63	4981.94	5762.84	5685.56	6162.25	1.14941	0.0258266	0.171286
TR150_HUMAN	R.SYS*PAHNR.E	3	414.195	1.17887	1	6.63418e-12	3244.75	3551.13	2954.9	4730.62	3592.25	2881.79	1.1491	0.439612	0.464942
TLE1_HUMAN	K.DASSS*PASTASSASSTSLK.S	2	1140.56	1.1773	1	2.08453e-20	6147.07	7239.14	7260.49	7963.75	7276.35	8477.81	1.14875	0.11321	0.274146
CENPA_HUMAN	R.RRS*PS*PTPTPGPSR.R	3	627.971	2.38725	3	3.45771e-12	9258.19	7589.21	10243.4	10562.2	10362.8	10188.5	1.14849	0.161608	0.302512
RPB1_HUMAN	K.Y*SPTSPTYSPTSPK.G	3	684.344	2.40808	1	8.00624e-16	8524.26	11940.3	12034	14915.4	12111.4	10272.2	1.14771	0.418633	0.456231
SRRM1_HUMAN	K.KETES*EAEDNLDDLEK.H	3	878.102	3.26087	1	5.71756e-15	7670.27	8411.63	7156.28	8306.3	8601.29	9759.42	1.14755	0.117269	0.27486
SIX5_HUMAN	K.SESDGNPT*TEDESSRSPEDLER.G	3	916.054	-1.93222	1	9.35045e-12	1361.38	1594.36	2227.45	1819.89	1636.18	2491.41	1.14746	0.525519	0.49386
CBX3_HUMAN	K.RKSLS*DSESDDSK.S	4	556.039	0.109768	1	3.75101e-10	1291.43	1515.82	1262.52	1404.99	1654.55	1609.38	1.14722	0.146135	0.292593
ACINU_HUMAN	R.RLS*QPESAEK.H	3	561.634	0.248084	4	1.23204e-12	80138.5	86382.8	109040	125331	92384.7	98374	1.14708	0.370638	0.434788
FL2D_HUMAN	R.EGNTTEDDFPS*SPGNGNK.S	3	802.029	0.865443	3	6.50074e-13	52618.6	73928.6	56685.1	71785.5	69980.7	68395.1	1.14697	0.245714	0.362322
PCDH1_HUMAN	R.IHLPLNYPPGS*PDLGR.H	3	685.695	2.10663	3	1.43654e-13	2469.06	2433.62	2555.1	2614.89	2824.95	3108.28	1.1462	0.0693026	0.23477
HS90A_HUMAN	R.DKEVS*DDEAEEK.E	3	721.024	2.68061	2	1.63177e-14	23482.7	26687.9	24904.7	27548.4	27801	30655.6	1.14558	0.0554084	0.216428
BCLF1_HUMAN	K.FNDS*EGDDTEETEDYRQFRK.S	3	1007.12	2.94517	2	1.08535e-13	55006.3	36504.3	51147.1	45727.2	58190.3	59450.5	1.14518	0.388183	0.444427
ZN608_HUMAN	K.ASS*PSDIISSK.D	3	543.957	2.10729	1	4.66435e-10	3620.59	6245.05	5398.78	6379.24	5604.51	5496.58	1.14517	0.41958	0.456231
VAPB_HUMAN	K.SLSS*SLDDTEVKK.V	3	726.065	3.1944	1	1.83568e-12	9139.18	9293.53	9391.75	10863.5	9600.94	11398.3	1.14513	0.0665835	0.234214
PHF6_HUMAN	K.TAHNSEADLEESFNEHELEPS*SPK.S	4	809.631	4.5609	1	4.4148e-14	1394.78	1147.81	1697.39	1702.66	1630.78	1521	1.14492	0.28845	0.389505
TFPT_HUMAN	R.RTPAPPEPGS*PAPGEGPSGR.K	3	741.698	2.09843	3	7.55587e-16	11005.8	17115	14067.1	16009.9	15977.1	16302.8	1.14464	0.313725	0.403337
ACINU_HUMAN	K.LS*EGSQPAEEEEDQETPSR.N	3	809.687	-3.45021	2	9.46837e-13	5891.29	7286.27	6984.94	7974.74	6827.86	8266.04	1.14414	0.187562	0.326131
CAF1B_HUMAN	R.TQDPS*S*PGTTPPQAR.Q	3	643.619	3.19368	2	3.58149e-11	8232.98	8556.37	8274.52	8902.55	8960.08	10812.7	1.14409	0.131109	0.280787
ZN358_HUMAN	R.S*TPSPT*PVESSDPK.A	3	682.987	3.21715	1	5.306e-10	8003.3	8636.03	8427.82	8482.15	10192.1	10002.5	1.144	0.103369	0.266876
RSF1_HUMAN	R.IET*DEEESCDNAHGDANQPAR.D	3	889.699	0.77749	2	3.55708e-22	9209.12	9634.61	8734.43	10163.7	9631.2	11748.1	1.14377	0.126663	0.277049
IWS1_HUMAN	K.EAEDSDS*DDNIKR.G	3	677.983	2.1606	1	5.41475e-11	14285.1	13177.9	14315.6	16807.7	14992.6	15984.3	1.14376	0.0360045	0.190237
SRRM2_HUMAN	K.ELSNS*PLRENSFGSPLEFRN.S	3	868.09	1.54682	1	6.14876e-13	3146.62	3680.16	3693.37	3934.71	3831.08	4264.68	1.14356	0.0864634	0.248813
KIF4A_HUMAN	R.ALASNTSFFS*GCSPIEEEAH.-	2	1233.04	-3.78895	1	9.53766e-11	4317.98	4119.98	5818.61	5263.68	5429.44	5607.06	1.14334	0.279737	0.386344
RBM40_HUMAN	K.EQDRVHS*PCPTSGSEK.K	4	588.785	4.13426	2	4.90631e-10	6135.59	7786.68	7130.23	9377.9	7074.26	7616.03	1.14325	0.299953	0.394217
DOCK7_HUMAN	R.SLSNS*NPDISGTPT*SPDDEVR.S	3	859.704	0.567964	1	9.00967e-11	4339.91	4897.53	5644.27	6397.56	5631.53	4983.75	1.1432	0.270877	0.380655
CAF1A_HUMAN	R.S*PSTTYLHTPTPSEDAAIPSK.S	3	913.464	2.40543	1	1.85651e-17	3200.9	4849.28	4553.09	5122.63	4642.69	4639.41	1.14293	0.322237	0.407657
CENPT_HUMAN	R.AAS*PESASSTPESLQAR.R	2	999.475	2.50376	1	7.27443e-19	6725.45	6995.67	7342.66	8595.72	7249.34	8226.45	1.14279	0.0847177	0.24665
SRRM2_HUMAN	K.SATRPSPS*PERSSTGPEPPAPTPLLAER.H	4	799.406	-0.992557	1	3.96556e-13	1387.48	1373.33	1049.09	1941.71	1288.19	1123.25	1.14259	0.543752	0.502428
RPB1_HUMAN	K.Y*SPTSPTYSPT*SPK.G	3	711.001	2.74702	1	2.78508e-10	15370.8	15095.4	16096.1	16989	16952.9	19258.3	1.14256	0.0539722	0.216092
LAP2B_HUMAN	R.QNGSNDS*DRYSDNEEDSKIELK.L	5	663.119	0.212618	1	9.78673e-12	592.992		624.246	769.356	621.403		1.14255
UBR4_HUMAN	R.HVTLPSS*PR.S	3	434.899	3.40334	1	2.75015e-10	1584.79	1446.26	2217.43	1785.09	1737.77	2471.16	1.14205	0.49987	0.485406
KIF4A_HUMAN	R.ALASNTSFFSGCS*PIEEEAH.-	3	821.698	2.30266	1	9.0515e-12	2551.54	2580.6	2963.92	3480.42	2863.86	2899.28	1.14174	0.18624	0.325987
MYPT1_HUMAN	R.SGS*YSYLEER.K	2	750.336	0.976126	1	4.91541e-12	10404.5	11336.7	11080.1	14327.4	11029.6	12110	1.14155	0.199886	0.334028
ZN423_HUMAN	K.LAGSSAASS*PNGQGLQK.L	3	704.371	-1.48982	2	2.51148e-13	13525	14492.9	12648.2	14561	14815.3	17036.6	1.14132	0.113889	0.274146
SRSF8_HUMAN	K.VDNLTY*RTSPDSLRR.V	3	701.36	2.00156	1	8.60921e-10	1819.69	2599.67	1982.96	2548.95	2007.94	2743.69	1.1403	0.407465	0.45352
KPCD_HUMAN	R.RSDS*ASSEPVGIYQGFEK.K	3	832.415	1.61311	1	1.13217e-17	4206.28	4374.68	5034.05	5140.95	5325.69	5050.04	1.13967	0.0752063	0.23477
PHF6_HUMAN	K.TAHNSEADLEES*FNEHELEPSSPK.S	4	809.63	3.14777	1	5.29111e-12	1543.03	977.262	1855.7	1566.19	1434.09	1985.03	1.13924	0.543216	0.502336
PRC2C_HUMAN	R.SVEDVRPHHT*DANNQSACFEAPDQK.T	4	848.644	-2.28353	1	1.26245e-09	1009.55	1942.18	1815.62	1859.28	1886.9	1683.96	1.13903	0.500864	0.485463
RL1D1_HUMAN	K.ATNES*EDEIPQLVPIGK.K	3	793.417	2.09788	4	2.31411e-10	8195.4	6755.56	7605.18	8279.74	7816.7	9594.61	1.13898	0.197527	0.331862
MADD_HUMAN	R.GT*LSDSEIETNSATSTIFGK.A	3	866.101	3.17121	1	6.65708e-16	2422.08	3095.6	3471.93	2896.08	3680.86	3660.7	1.13883	0.358422	0.428549
ACINU_HUMAN	K.GVPAGNS*DTEGGQPGRK.R	3	722.365	-2.77372	1	3.96541e-11	26898.7	36567.1	24948.8	30678.1	36498.5	33508	1.13878	0.360666	0.430773
DEN1A_HUMAN	R.RTS*VPS*PEQPQPYR.T	3	677.65	1.4411	1	8.89295e-15	3812.69	4004.42	4105.19	4169.18	4582.17	4825.39	1.13877	0.0583249	0.220183
FUND2_HUMAN	K.S*NQIPTEVR.S	2	676.842	0.676323	1	3.73447e-12	11098.8	10700.5	13267.5	13758.6	12168.7	13992.8	1.1384	0.174848	0.319506
ROA1_HUMAN	R.NQGGYGGSS*SSSSYGSGR.R	2	1002.42	1.58308	1	1.74526e-14	5841.18	6006.07	6232.44	6042.19	6428	8101.24	1.13782	0.265425	0.377637
H2B1B_HUMAN	R.STIT*SREIQTAVR.L	3	590.984	2.47866	1	6.71908e-13	6365.27	5653.76	6195.37	6819.79	6850.56	7051.64	1.13767	0.0210176	0.158987
SLTM_HUMAN	R.GGGS*QHYPEER.H	2	763.336	4.78516	1	9.87255e-11	7664	9347.38	8660.29	8538.02	10286.1	10378.1	1.13753	0.202439	0.33408
SRRM1_HUMAN	R.RT*PS*PPPR.R	3	432.876	3.10199	1	5.75825e-10	1934.53	2374.15	2359.71	2325.47	2761.19	2498.78	1.13752	0.186433	0.325987
DC1L1_HUMAN	R.DFQEYVEPGEDFPAS*PQRR.N	3	859.395	2.1839	2	1.3776e-11	18803.5	21378.6	18934.8	23784.1	19369.4	24068.9	1.13711	0.194708	0.330328
AGFG1_HUMAN	K.GTPS*QSPVVGR.S	2	697.356	1.31285	3	8.02205e-11	85640.4	118183	104482	116544	107431	126575	1.13703	0.267229	0.378886
SRRM1_HUMAN	R.S*PSPAPPPR.R	2	607.811	0.702926	1	4.96298e-12	4462.06	4884.07	5563.1	5939.61	5270.57	5729.52	1.13619	0.146774	0.292944
NUP98_HUMAN	K.NLNNS*NLFSPVNR.D	2	899.449	3.76487	2	6.55275e-13	16316.7	17354	16366.7	16941.4	19053.8	20852.9	1.13612	0.126632	0.277049
DDX54_HUMAN	K.IDDRDS*DEEGASDR.R	3	630.265	2.62067	4	1.26159e-17	71146.5	86152.8	68107.9	78690.5	88212.1	89098	1.13572	0.19159	0.329878
SRRM2_HUMAN	K.AQTPPGPSLSGSKS*PCPQEK.S	4	705.87	0.562042	1	2.25934e-16	2316.64	2008.38	2746.48	2755.03	2746.06	2530.08	1.13571	0.230396	0.351682
SCRIB_HUMAN	R.LRVQS*PEPPAPER.A	3	595.649	0.928906	6	7.15633e-12	39184.5	49391.6	42805.4	47667.1	49575	51966.1	1.13569	0.140218	0.288448
NOP58_HUMAN	K.EEPLS*EEEPCTSTAIAS*PEKK.K	4	795.634	2.1292	2	4.26589e-15	5878.76	8555.25	6155.29	8604.88	8138.75	6632.72	1.13536	0.42116	0.456231
BAZ1B_HUMAN	R.KKFPDRLAEDEGDS*EPEAVGQSR.G	4	832.68	3.5917	1	3.60152e-10	12293.1	18621.8	15893.7	16388.2	17222	19512.4	1.13489	0.364067	0.432226
TIF1B_HUMAN	R.STAPSAAASASASAAAS*SPAGGGAEALELLEHCGVCR.E	3	1251.25	3.29397	5	2.18134e-18	2216.41	2397.71	2356.7	2433.55	2469.4	3007.93	1.13485	0.18106	0.322458
PHRF1_HUMAN	R.GAVAAEGAS*DTEREEPTESQGLAAR.L	4	703.581	0.936536	4	4.23614e-13	11467.3	14184.3	15789.5	15393.5	15351.3	16273.4	1.13458	0.22497	0.347857
CCD86_HUMAN	R.LQQGAGLESPQGQPEPGAAS*PQR.Q	3	871.427	-4.8439	8	3.34234e-13	20359	29135	27143.2	27700.5	26056.8	33164.5	1.1342	0.372416	0.435468
RFC1_HUMAN	K.RKELS*QNTDESGLNDEAIAK.Q	3	995.858	2.22684	1	4.19307e-13	5130.22	6026.26	7437.85	7941.77	6034.63	7106.88	1.13386	0.393967	0.447122
BCLF1_HUMAN	R.RIDIS*PSTLR.K	3	489.605	3.9279	2	2.00525e-10	24952.6	25516.5	25922.7	27353.4	30524.4	28731.4	1.13375	0.0238594	0.166333
PA1_HUMAN	R.DLFSLDSEDPSPAS*PPLR.S	3	751.365	4.18349	2	4.78015e-11	977.184	1128.73	912.822	1039.55	1175.8	1207.04	1.13371	0.176579	0.3203
BAZ2A_HUMAN	R.GRES*PAAGPR.Y	3	436.222	1.22461	1	2.25421e-10	7526.2	5019.83	5442.86	5811.39	6465.83	8115.97	1.13365	0.481761	0.479219
SRRM1_HUMAN	R.T*AS*PPPPPKR.R	3	555.957	0.117355	4	1.30319e-11	55409.3	53059.4	59062.9	69320.8	58237.8	62297.3	1.13326	0.113109	0.274146
GBF1_HUMAN	R.AASSS*SPGSPVASSPSR.L	2	920.936	0.331376	1	9.95189e-18	4303.37	4667.52	4925.83	6021.13	5459.7	4264.68	1.13304	0.32407	0.407657
NUCKS_HUMAN	R.LKATVT*PS*PVKGK.G	5	481.287	2.8631	1	2.96948e-10	934.38	690.03	828.654	991.004	847.269	940.955	1.13296	0.257196	0.370922
ABCF1_HUMAN	K.LSVPT*SDEEDEVPAPKPR.G	3	835.427	2.1061	1	2.61686e-13	855.036	751.74	801.6	1000.16	884.013	844.282	1.1329	0.126755	0.277049
CCD86_HUMAN	R.ALVEFESNPEETREPGS*PPSVQR.A	4	716.848	1.02802	10	6.85111e-14	15169.3	15632.8	14317.6	17036.7	14508.4	19551.1	1.13246	0.256402	0.370922
SRC8_HUMAN	R.AKTQT*PPVSPAPQPTEERLPS*SPVYEDAASFK.A	4	1069.04	1.7128	1	1.39571e-09	2342.74	1831.1	2005	2476.59	2200.31	2320.16	1.13242	0.184252	0.32496
CALX_HUMAN	K.QKS*DAEEDGGT*VSQEEEDR.K	3	910.047	-8.22921	1	7.99408e-12	2577.64	2150.87	2601.19	3154.36	2493.17	2650.7	1.13214	0.261811	0.373328
CAAP_HUMAN	R.S*TDSSSVSGSLQQETK.Y	3	727.023	-0.419761	1	2.04313e-13	3222.83	2509.91	3001.99	3027.97	2871.42	3987.55	1.13191	0.39939	0.449291
LMNB2_HUMAN	R.AT*SSSSGSLSATGR.L	2	789.374	2.65985	2	1.59797e-15	17840.9	20345.2	17186.3	19035.1	22248.4	21392.5	1.1319	0.147938	0.293661
SETD2_HUMAN	K.AGS*PAPSNRLNDS*PTLK.K	3	781.724	2.49849	1	2.7395e-11	12666.9	13967.8	15487.9	15011.6	16558.5	16090.2	1.13147	0.119599	0.275395
HNRH1_HUMAN	R.VHIEIGPDGR.V	3	441.253	-0.760773	1	1.89134e-13	582.552	681.054	726.45	841.712	594.385	814.819	1.13108	0.384454	0.442234
REPS1_HUMAN	R.LKS*EDELRPEVDEHTQK.T	4	705.877	3.4587	1	1.47077e-10	1495.01	1485.53	2232.46	1980.18	1970.12	1945.44	1.13097	0.410078	0.453676
RL1D1_HUMAN	K.AT*NESEDEIPQLVPIGK.K	3	793.416	1.97464	4	1.6233e-10	7351.85	6531.16	7603.18	6714.46	8995.75	8589.21	1.13093	0.292103	0.391242
TBCD5_HUMAN	R.EFTGS*PPSSATKK.D	3	702.05	3.21673	1	6.75839e-10	10326.2	12146.8	11797.5	12546.9	12018.5	14191.7	1.13091	0.156978	0.299926
SRRM1_HUMAN	R.VSHS*PPPKQRS*SPVTK.R	5	516.682	2.71698	1	6.55504e-10	1124.39	1939.94	1033.06		1692.38	1396.7	1.13087
WDR44_HUMAN	R.TKEYVSNDAAQS*DDEEKLQSQPTDTDGGR.L	4	988.723	-1.20376	2	3.24191e-13	4391.06	3419.86	3443.87	3604.98	4737.79	4378.85	1.13033	0.350142	0.422217
SNUT2_HUMAN	R.EVDEDS*EPEREVR.A	3	633.286	0.854708	9	1.23308e-11	74723.3	86760.9	84211.1	94601.5	93958.2	89084.2	1.13003	0.0584305	0.220183
PRP4B_HUMAN	K.LCDFGSASHVADNDITPY*LVSR.F	3	916.101	4.43058	2	2.18393e-17	1355.11	2246.24	2313.62	1881.26	2218.68	2582.56	1.12976	0.526618	0.494165
CALX_HUMAN	K.QKS*DAEEDGGTVS*QEEEDR.K	3	909.722	-0.00347007	5	7.66287e-15	29408.4	24857.9	27657.2	30556.3	25919.5	35996.6	1.12876	0.33346	0.412705
TYRO3_HUMAN	R.YILTPGGLAEQPGQAEHQPES*PLNETQR.L	4	843.167	3.6918	1	1.6486e-10	991.8	834.768	798.594	905.825	954.258	1100.24	1.12767	0.250713	0.366113
CEBPZ_HUMAN	R.SQLDDHPES*DDEENFIDANDDEDMEK.F	3	1197.49	0.203876	1	1.40142e-19	2126.63	2470.64	2610.21	2352.03	2473.72	3300.71	1.1275	0.406921	0.453519
WAPL_HUMAN	K.RPES*PSEISPIK.G	3	626.677	3.14911	1	5.65079e-11	8364.53	8144.6	11164.3	10128.9	9243.23	11828.2	1.12745	0.394291	0.447122
PHRF1_HUMAN	R.ECS*PTSSLER.L	2	737.826	1.73718	1	2.18333e-12	28417.7	31134.4	31227.3	35095.5	34548.9	32693.1	1.12732	0.0304296	0.177744
CTR9_HUMAN	R.KGS*GSEQEGEDEEGGER.K	3	773.345	0.631389	1	2.05714e-13	1920.96	3216.77	1711.42	2699.16	2282.44	2736.32	1.12684	0.5883	0.520386
DDX51_HUMAN	R.VNDAEPGS*PEAPQGKR.R	3	730.706	2.25529	1	8.50017e-11	7440.59	6647.85	6345.67	7786.07	6987.81	8250.39	1.12676	0.154445	0.298062
RSRC2_HUMAN	R.ERLNS*SENGEDR.H	2	857.885	1.49407	1	8.77134e-10	2259.22	3596.01	3151.29	3751.53	2943.83	3452.62	1.12674	0.453121	0.471216
IF2B2_HUMAN	K.ISYIPDEEVS*SPSPPQR.A	3	737.359	1.8886	2	3.46498e-10	4598.82	3680.16	4358.7	4051.03	4815.6	5368.6	1.12641	0.321167	0.407657
POGZ_HUMAN	K.LSGEHS*ESSTPRPR.S	4	462.978	3.24057	4	5.83563e-13	15463.7	19028	19546	22085.1	19534.7	19237.1	1.12619	0.22112	0.345821
DNM3B_HUMAN	R.RRT*ADDSATSDYCPAPK.R	3	817.057	-1.19522	1	1.10231e-12	3686.36	3363.76	3524.03	4202.15	3767.32	3937.83	1.12608	0.0473913	0.205101
MATR3_HUMAN	R.SY*SPDGKESPSDKK.S	3	841.118	1.40862	7	4.81147e-13	832891	875140	839887	824642	968279	1.07481e+06	1.12552	0.221337	0.345821
PUM2_HUMAN	R.T*PGSRQASPT*EVVER.L	3	668.312	-0.547964	1	8.23528e-10	4034.02	4970.46	5976.93	5038.37	4756.16	7065.45	1.12539	0.532834	0.496889
SRRM2_HUMAN	K.THTTALAGRS*PS*PASGR.R	4	514.747	3.93166	4	1.35785e-12	4691.74	3219.02	4698.38	3690.16	3525.24	6971.54	1.12513	0.689888	0.556097
SLTM_HUMAN	K.DGQDAIAQS*PEKESK.D	3	790.744	1.50471	1	2.88461e-10	7871.76	6605.21	7804.58	8382.32	7305.53	9379.17	1.12501	0.270362	0.380655
PAK4_HUMAN	R.DKRPLSGPDVGT*PQPAGLASGAK.L	4	747.416	3.02149	1	6.06077e-11	718.272	1203.91	699.396	1030.39	743.522	1174.81	1.12479	0.628039	0.536011
BCLF1_HUMAN	K.SGS*SPKWTHDK.Y	3	666.353	-0.915957	1	3.83886e-12	21963.7	20003	19850.6	20291.8	24457.3	24759.5	1.12442	0.183038	0.324167
SPTA2_HUMAN	R.WRS*LQQLAEER.S	3	575.629	2.33271	1	1.13887e-11	2611.04	2340.49	2106.2	2406.99	2831.43	2695.81	1.12419	0.203116	0.33408
PDS5B_HUMAN	R.AESPESSAIES*TQSTPQK.G	2	1208.58	-7.04696	1	3.69342e-13	7785.11	7597.06	10215.4	9645.34	9761.96	9369.04	1.12418	0.281144	0.38695
BRD7_HUMAN	R.EREDS*GDAEAHAFK.S	3	700.666	1.7928	3	3.73311e-12	62479.2	63757.7	53965.7	69557.1	54666.1	78354.3	1.12417	0.380025	0.439989
ZMYM4_HUMAN	R.VT*QHESDNENEIQIQNK.L	3	855.417	2.31445	2	2.26237e-10	6122.02	6886.84	7376.72	7303.39	7722.68	7890.4	1.12415	0.105461	0.266876
PRXD1_HUMAN	K.DKKKKNYWLVTVLHDR.Q	4	798.5	2.10467	1	6.29973e-11	4969.44	4292.77	3401.79	3501.49	4859.91	5872.22	1.12394	0.559626	0.507968
K0947_HUMAN	K.S*ISPEVSASR.R	2	671.338	4.72764	1	6.1845e-12	30968.2	33100.1	30763.4	34635.7	35954.9	35991.1	1.1239	0.0108095	0.124185
IF2P_HUMAN	K.WDGS*EEDEDNSKK.I	3	769.367	2.45929	1	8.81793e-11	10310.5	8554.13	9286.54	8617.7	9359.94	13646.6	1.12337	0.52111	0.493358
NOP2_HUMAN	K.QNDTPKGPQPPTVS*PIR.S	4	593.322	3.08611	1	1.1792e-11	1211.04	1503.48	1221.44	1215.4	1212.55	1993.32	1.1233	0.590417	0.520386
ADDA_HUMAN	R.SPGS*PVGEGTGSPPK.W	2	946.486	2.96846	4	8.06752e-18	47152.3	50822.1	57124	56187.7	57354.9	60678.7	1.1233	0.11782	0.27486
SPF45_HUMAN	K.AAIPPPVYEEQDRPRS*PTGPSN.S	3	896.44	-0.98725	2	6.77776e-11	12376.6	13352.9	13133.2	14493.2	13170.5	15986.1	1.12318	0.138968	0.287736
CND3_HUMAN	K.TLHCEGTEINSDDEQES*KEVEETATAK.N	4	955.208	3.76995	1	7.67104e-10	820.584	1098.44	1476.95	1361.03	1075.3	1377.37	1.123	0.550779	0.505657
TMM51_HUMAN	R.QGEDLAHVQHPT*GAGPHAQEEDSQEEEEEDEEAASR.Y	4	1063.46	1.54969	2	9.1687e-19	2701.87	4645.08	4051.09	3987.83	5294.35	3510.63	1.12237	0.585105	0.520291
SRRM1_HUMAN	K.S*RVSVS*PGRTSGK.V	4	484.753	2.45525	2	4.32e-13	8219.41	9375.43	9600.16	11236.3	8770.96	10513.5	1.12229	0.260984	0.373168
MSD2_HUMAN	R.GAS*PLGPGSAAGSGAAASGGLGLGLGGR.S	3	844.766	4.50365	1	1.76311e-26	3312.61	3817.04	3387.76	3578.42	4475.18	3747.25	1.12203	0.248276	0.364646
CCD86_HUMAN	R.LGGLRPES*PESLTSVSR.T	3	698.702	3.56115	2	1.54741e-17	15522.2	13697.4	14977.9	13885	15714.5	19990.2	1.122	0.395016	0.447511
SNUT1_HUMAN	R.RVS*EVEEEKEPVPQPLPSDDTR.V	4	769.393	1.64612	1	2.27528e-11	674.424		899.796	1003.83	727.311	917.017	1.12147
C170L_HUMAN	K.SS*PVNNHHS*PGQTPTLGQPEAR.A	3	900.744	0.74537	1	2.89665e-15	4852.51	5350.82	5597.17	6328.87	5215.46	6175.13	1.12145	0.195039	0.330328
SRRM1_HUMAN	R.T*AS*PPPPPK.R	3	503.924	1.05944	4	2.94068e-12	13790.2	19905.4	17841.6	19702.8	20132.4	17944.4	1.12112	0.338712	0.414319
TCAL2_HUMAN	R.GGRAEGEGEPDSEREPES*EGEPESETR.A	3	1071.12	2.05137	1	1.61112e-10	552.276	497.046	387.774	630.139		443.777	1.12092
POP1_HUMAN	R.VQAYEEPSVAS*SPNGKESDLR.R	3	934.467	1.62577	2	1.02034e-12	10876.4	9493.24	9795.55	10667.5	11218.7	11924	1.12084	0.0939463	0.257749
ROA3_HUMAN	R.SSGSPY*GGGYGSGGGSGGYGSR.R	2	1110.47	3.83679	1	1.35999e-11	9173.63	9728.86	9707.38	10432.1	11570	10063.3	1.12078	0.0778266	0.23477
NUFP2_HUMAN	K.DYEIESQNPLAS*PTNTLLGSAK.E	3	962.825	2.02854	1	2.51192e-18	1225.66	1568.56	1395.79	1625.72	1451.38	1618.59	1.12069	0.213995	0.340206
SDS3_HUMAN	K.RPAS*PSS*PEHLPATPAESPAQR.F	3	891.419	-0.821635	1	3.24963e-10	14059.5	11230.1	16435.8	15821.3	16587.7	14350	1.12063	0.364544	0.432226
MARCS_HUMAN	K.GEAAAERPGEAAVAS*SPSKANGQENGHVK.V	6	598.646	3.41138	2	3.75283e-14	1177.63	3930.37	5885.75	5132.7	4150.97	3035.55	1.12057	0.782143	0.581151
MYPT1_HUMAN	R.KT*GSYGALAEITASK.E	3	755.425	3.15105	1	1.11262e-10	4609.26	6929.47	6892.76	7745.77	5708.26	7193.43	1.12023	0.492646	0.483166
NUP98_HUMAN	R.DSENLASPS*EYPENGER.F	2	1101.97	1.10774	1	5.15063e-14	10454.6	9781.6	9308.58	11752.8	9998.64	11344.9	1.12021	0.131422	0.280787
IRS2_HUMAN	R.RVS*GDAAQDLDR.G	2	806.389	1.96672	1	1.13026e-11	12964.4	14354.9	15585.1	15406.4	17286.9	15364.6	1.12012	0.156873	0.299926
H90B2_HUMAN	K.IEDVGS*DEEDDSGKDK.K	3	835.733	2.57821	5	5.88543e-16	402959	664140	599157	596514	578441	690823	1.11974	0.481948	0.479219
ZO1_HUMAN	K.SREDLS*AQPVQTK.F	3	666.355	-1.77085	1	4.53499e-10	11756.5	14626.4	15896.7	16339.7	13426.6	17564.2	1.11946	0.386457	0.443308
LIN41_HUMAN	R.S*APGGPAASPSALLLR.R	2	887.481	4.12643	1	7.29386e-14	10003.6	10995.6	9800.56	11750.1	11548.4	11179.1	1.11941	0.0389717	0.197797
NEST_HUMAN	R.AQSADT*SWRAHADDELAALR.A	3	831.731	1.90797	1	8.04961e-14	3305.3	4684.35	3279.55	4029.96	3980.22	4600.74	1.11906	0.425795	0.458323
UBP42_HUMAN	R.RHDS*VENSDSHVEKK.A	5	507.668	5.47033	1	1.8162e-10	862.344	1163.51	1270.54	1481.93	1181.21	1023.82	1.11848	0.513157	0.489136
SFR19_HUMAN	R.YRQRS*PS*PAPAPAPAAAAGPPTR.K	3	892.774	0.410195	2	2.1253e-13	11664.6	9740.08	8371.71	9834.02	13047.3	10421.4	1.11843	0.440519	0.465092
ACINU_HUMAN	K.GVPAGNSDT*EGGQPGR.K	3	603.279	2.52931	1	1.7942e-10		5252.08	3187.36	3570.18	4078.56	6509.35	1.11841
LAP2B_HUMAN	N.DSDRYS*DNEEDSKIELK.L	4	703.098	2.84262	3	2.82397e-13	14943.8	14387.4	15780.5	16179.4	16383.4	17885.5	1.1183	0.0574523	0.218383
RU17_HUMAN	R.GGGGGQDNGLEGLGNDS*R.D	3	656.96	0.929056	1	1.19441e-10	21990.8	23641.7	27670.2	32606	14131.2	35226.9	1.11816	0.695036	0.558465
XRN2_HUMAN	R.KAEDS*DS*EPEPEDNVR.L	3	812.356	2.45437	8	3.11177e-13	41043.8	41472.5	45923.7	47304.4	42744.9	53524	1.11782	0.222063	0.345968
SAMD1_HUMAN	R.RGAT*PPAPPRAPR.G	3	551.639	5.08961	1	5.32147e-10	4410.9	5277.89	5143.27	5475.25	5288.95	5815.14	1.1178	0.133757	0.282052
ACINU_HUMAN	K.SSSISEEKGDS*DDEKPR.K	4	659.077	1.38566	4	2.82972e-12	123259	108009	102785	119759	124117	129507	1.11773	0.124396	0.277049
S11IP_HUMAN	R.RAS*ISEPSDTDPEPR.T	3	655.976	2.65178	1	2.44732e-12	12243	13080.3	7773.52	9675.57	11240.4	16062.5	1.11728	0.636162	0.537777
BRD1_HUMAN	R.SRS*TCGDSEVEEESPGKR.L	4	637.8	-0.191393	1	3.13783e-11	750.636	920.04	853.704	927.807	998.567	893.079	1.11689	0.166542	0.307348
RERE_HUMAN	K.VAS*DTEEADRTSSKK.T	3	797.753	2.60131	1	7.39199e-11	5215.82	6241.69	5916.81	6210.72	6939.17	6255.24	1.11689	0.152442	0.297722
ZN295_HUMAN	R.SFS*ASQSTDREGASPVTEVR.I	3	807.384	0.0632149	2	2.45078e-16	19726.4	21624.3	22327.6	23734.6	23985.1	23385.8	1.11664	0.0358703	0.190237
BPTF_HUMAN	R.QEQS*PNANNDQPEDLIQGCSESDSSVLR.M	3	1142.83	-2.24308	1	3.24607e-11	1516.93	1598.85	1831.66	1789.67	1686.97	2047.64	1.11659	0.249423	0.365458
PML_HUMAN	R.LARSS*PEQPRPSTSK.A	4	545.547	1.11879	1	2.24795e-10	1706.94	927.894	1763.52	1818.06	1455.7	1634.24	1.11587	0.588463	0.520386
FA53B_HUMAN	R.S*SSFSLPSR.A	2	638.811	3.21668	1	2.64253e-10	15250.8	17478.5	18040	20431.9	17004.8	19201.2	1.11559	0.211161	0.337373
PUM2_HUMAN	K.GKAS*PFEEDQNR.D	3	639.315	2.78484	1	2.1666e-10	6851.77	9173.47	9088.14	9347.68	8028.52	10634.1	1.11535	0.417582	0.456231
DREB_HUMAN	R.LSS*PVLHR.L	3	406.56	3.58159	3	1.97817e-10	8433.43	11738.4	10955.9	11937.8	13376.9	9388.38	1.11486	0.480677	0.479219
SPF45_HUMAN	R.RPDPDS*DEDEDYERER.R	3	777.993	2.80828	7	3.26501e-16	26049.9	23991.7	26833.6	30436.3	28754.2	26503.3	1.11471	0.107205	0.267408
TMM51_HUMAN	R.QGEDLAHVQHPTGAGPHAQEEDS*QEEEEEDEEAASR.Y	4	1063.7	-1.89827	3	3.03988e-15	1208.95	987.36	1720.43	1508.49	1375.73	1481.41	1.11461	0.535183	0.498163
P66A_HUMAN	R.RPPS*PDVIVLSDNEQPSSPR.V	3	833.756	1.97654	1	1.51451e-14	846.684	903.21	1308.61	1481.01	814.848	1113.13	1.11459	0.653732	0.543757
SRRM2_HUMAN	R.QSHSGSIS*PYPK.V	3	609.314	-0.456421	1	3.84986e-11	9057.74	13337.2	15783.5	16167.5	11666.2	14719.2	1.11458	0.571873	0.513535
PLEC_HUMAN	R.S*SSVGSS*SSYPISPAVSR.T	3	715.324	2.73041	1	1.23715e-12	6811.06	7138.16	7232.44	8186.31	8278.16	7141.87	1.11447	0.104466	0.266876
PKCB1_HUMAN	K.TPPSTTVGS*HSPPETPVLTR.S	3	790.735	1.11922	1	7.79128e-12	7267.28	10031.8	8286.54	8370.41	9988.91	10150.7	1.1143	0.379331	0.439989
CHAP1_HUMAN	K.AVPPVS*PELR.K	2	687.375	3.03875	1	5.15652e-11	10501.6	11149.3	11654.3	11927.8	11653.2	13523.2	1.11407	0.13247	0.282052
ACINU_HUMAN	R.IS*EDETERNGDDGTHDK.G	4	614.782	2.14328	2	2.58636e-12	11502.8	10367.3	11295.5	10879.1	9629.04	16425.3	1.1136	0.585008	0.520291
NU188_HUMAN	R.RGAPS*SPATGVLPSPQGK.S	3	749.077	2.48516	1	2.25432e-10	3948.41	3581.42	3487.96	3422.72	4923.67	3919.42	1.11327	0.419985	0.456231
FA64A_HUMAN	K.GS*GSPTHSLSQK.S	3	575.299	2.12186	1	1.28875e-11	31796.1	52280.7	39302.4	46729.2	51779.6	38715.4	1.11222	0.550595	0.505657
MRP_HUMAN	R.GDVTAEEAAGAS*PAKANGQENGHVKS*NGDLSPK.G	5	857.63	0.0147275	1	3.39299e-10	3276.07	2994.62	2896.78	2928.13	3850.53	3416.72	1.11213	0.302374	0.394705
CDK12_HUMAN	R.RRS*S*SPFLSK.R	3	594.975	1.74394	1	5.07016e-10	11891.2	12575.4	14114.2	13449.1	15149.3	14305.8	1.11206	0.153802	0.297981
WAC_HUMAN	K.QGPVSQSATQQPVTADKQQGHEPVS*PR.S	4	850.179	-6.29342	2	1.61646e-11	3991.21	5077.05	5099.18	4831.37	5444.57	5476.32	1.11186	0.27849	0.385877
TISB_HUMAN	R.RHS*VTLPSSK.F	3	550.645	3.01138	1	4.78717e-11	13670.1	14601.7	17057	18465.5	14442.5	17485.9	1.11174	0.344698	0.41738
BRAF_HUMAN	R.SSS*APNVHINTIEPVNIDDLIR.D	3	905.468	2.27061	1	9.26296e-16	2054.59	2244	2215.42	2476.59	2205.71	2552.18	1.1106	0.117216	0.27486
ARI3A_HUMAN	R.AAAAGLGHPAS*PGGSEDGPPGSEEEDAAR.E	3	990.444	1.61763	1	1.68829e-23	3961.98	5986.99	5521.02	4517.22	5616.4	7046.12	1.11052	0.582572	0.51949
DKC1_HUMAN	K.AGLESGAEPGDGDS*DTTKK.K	3	868.102	2.36341	3	3.17893e-15	69148.3	80218.5	73855.4	69627.6	87385.4	90844.5	1.11036	0.324323	0.407657
P66A_HUMAN	R.RPPS*PDVIVLS*DNEQPSSPR.V	3	860.41	1.38328	1	1.26694e-14	4161.38	3762.07	4632.25	4001.57	5003.64	4933.11	1.11012	0.323134	0.407657
MYO9B_HUMAN	R.RT*SFSTSDVSK.L	3	584.971	4.52219	1	1.03675e-13	15230.9	18059.7	18974.9	21674.8	17258.8	19076.9	1.10992	0.32457	0.407657
Z280C_HUMAN	K.GTNTSS*PYDAGADYLR.A	3	666.302	3.43076	2	2.47883e-13	3719.77	4309.6	4270.52	4576.75	4248.23	4815.26	1.10897	0.150376	0.295911
HNRH1_HUMAN	K.HTGPNS*PDTANDGFVR.L	3	665.304	0.643977	11	3.40753e-22	203045	85946.3	161758	129171	126935	243756	1.10896	0.76696	0.574742
NOB1_HUMAN	R.KDDS*DDDGGGWITPSNIK.Q	3	896.447	2.99578	2	9.04624e-15	7943.8	9290.16	8818.6	9380.65	9193.51	10310.9	1.10872	0.146139	0.292593
SNP23_HUMAN	K.TTWGDGGENS*PCNVVSK.Q	3	782.699	-0.637287	2	3.6437e-10	6504.12	3373.85	7149.27	6117.3	6418.28	6334.42	1.10822	0.627155	0.535975
RRAS2_HUMAN	R.KFQEQECPPS*PEPTR.K	3	790.054	3.93999	1	7.82916e-12	10774.1	13016.3	11263.5	12730.1	13052.7	13053.7	1.10791	0.141289	0.288786
SRRM2_HUMAN	R.SGSS*QELDVKPSASPQER.S	3	814.079	3.67376	1	1.36958e-15	7727.69	9112.88	8462.89	9406.29	8906.05	9712.46	1.10755	0.122282	0.277049
CENPC_HUMAN	K.SEES*PVYSNSSVR.N	2	875.397	-2.57974	1	5.11843e-16	12580.2	12643.8	15494.9	14899.9	15711.2	14478.9	1.10735	0.228952	0.351254
SALL2_HUMAN	R.GDSEEAS*GAEEEVGTVAAAATAGK.E	4	687.08	4.43153	2	6.47545e-13	7302.78	8793.11	8582.13	9723.19	8227.37	9375.49	1.1073	0.245348	0.362322
SRRM2_HUMAN	R.S*RT*PLISR.R	3	440.223	3.41995	1	3.70942e-10	2384.5	1718.9	2080.15	1953.61	2141.95	2751.05	1.10723	0.512793	0.489136
CHD1_HUMAN	R.SPYGS*RSPFEHSVEHK.S	4	596.298	1.84243	1	8.64866e-12		751.74	683.364	945.209	935.886	500.861	1.10652
LSR_HUMAN	R.SSS*AGGQGSYVPLLR.D	2	894.448	1.77418	1	6.45165e-13	8989.88	9916.24	9910.78	10818.6	10439.6	10624.9	1.1064	0.0352553	0.190237
RCOR1_HUMAN	R.EREES*EDELEEANGNNPIDIEVDQNK.E	3	1185.22	2.47833	3	3.2226e-14	4976.75	7198.75	6201.38	7705.47	6062.73	6560.91	1.10623	0.464638	0.476395
HNRPC_HUMAN	R.GDDQLELIKDDEKEAEEG.E	3	907.475	1.58057	2	2.64899e-11	22253.9	23683.2	27307.5	24753.1	25239.7	31022.1	1.10609	0.360959	0.430773
SIRT1_HUMAN	R.S*PGEPGGAAPER.E	2	717.335	2.78045	2	2.64248e-11	17388.9	27280.3	23070	23959	22669.8	28286.7	1.10594	0.512446	0.489136
SRRM1_HUMAN	R.TAS*PPPPPKRR.A	3	581.336	2.62479	1	5.01786e-10	7608.67	8190.6	7773.52	8247.68	9740.35	8080.98	1.10589	0.208343	0.335341
NUFP2_HUMAN	M.GKGADNDGS*GSESGYTTPK.K	3	865.753	-4.44145	1	3.47393e-14	5047.74	5456.29	4132.25	4283.66	5719.06	6180.66	1.1057	0.497783	0.484605
RECQ5_HUMAN	R.YDEGS*GGS*GDEGRDEAHKR.E	3	880.711	1.10884	1	8.88884e-10	2010.74	2856.61	2615.22	2556.28	2512.63	3199.43	1.10501	0.478638	0.479154
ZN219_HUMAN	R.VPSGETPPS*PSQEGEEGSGLSRPGEAGLGGQER.-	4	886.919	1.46336	13	3.16203e-17	44388.8	44780.1	37919.7	47723	49640.9	43040	1.10477	0.208764	0.335341
CC132_HUMAN	K.SAYQEYDS*DSDVPEELKR.D	3	890.418	1.98785	1	1.40291e-10	5779.58	6994.55	8206.38	8277.9	6585.79	8313	1.10468	0.463079	0.476395
IF2P_HUMAN	K.NKPGPNIES*GNEDDDASFK.I	3	934.462	3.0987	9	9.9187e-18	96281.9	93581.5	93927.5	98652.5	92002.2	122743	1.10433	0.351941	0.423985
NU155_HUMAN	K.AAPQS*PSVPK.K	2	760.42	2.48822	1	1.7832e-13	11492.4	14411	13126.2	14983.2	14081.5	14025	1.10403	0.206979	0.335341
PERQ2_HUMAN	R.VGVEASEETPQTSS*SSARPGTPSDHQSQEASQFER.K	4	1003.96	3.95165	1	2.36898e-15		1347.52	980.958	941.545	1431.93	1480.49	1.10343
PR38B_HUMAN	R.SQS*IEQESQEKQHK.N	4	614.071	0.34788	2	1.41115e-14	4006.87	3081.01	3865.72	3143.37	4287.14	4655.98	1.10343	0.521998	0.493466
KI21A_HUMAN	K.KIPEPS*PVTR.R	3	554.653	4.34667	1	8.40176e-12	6707.7	8008.84	7580.13	9066.49	7061.29	8474.12	1.10339	0.338406	0.414319
FIP1_HUMAN	R.ERDHS*PTPSVFNSDEERYR.Y	5	526.845	1.83073	2	2.55717e-17	626.4	1133.22	1532.06	1505.74	1107.72	1018.29	1.10331	0.726333	0.568815
TM201_HUMAN	R.RT*SPSSLPGR.L	3	456.242	4.48158	1	1.63206e-11	3276.07	2732.07	3739.46	3434.62	4069.92	3249.15	1.10321	0.43041	0.460196
ZN532_HUMAN	R.ES*SPLPKEVNDSPR.A	3	698.364	3.49591	1	2.47063e-10	726.624	1055.8	1060.12	1140.3		950.162	1.10313
PARD3_HUMAN	K.AGS*PSRDVGPSLGLK.K	3	660.366	4.99104	1	1.44026e-15	6979.14	6166.51	7295.56	6815.21	7344.44	8384.81	1.10289	0.286566	0.388646
SSF1_HUMAN	R.VGGS*DEEASGIPSR.T	2	835.386	2.40524	2	2.48304e-16	688392	548386	529142	516780	645385	784566	1.10239	0.548905	0.505467
RBMX2_HUMAN	R.EVQAEQPS*SSSPR.R	2	855.899	1.97294	2	6.13101e-10	33562.5	35539.3	36780.4	36424.4	35626.4	44655.8	1.10223	0.300163	0.394217
MDC1_HUMAN	K.LEPSTSTDQPVT*PEPTSQATR.G	3	851.078	1.93631	1	2.36578e-14	2517.08	3682.4	2964.92	3060.02	3268.04	3768.43	1.10171	0.479891	0.479219
SFR19_HUMAN	R.RRS*AS*PPPATSSSSSSR.R	3	702.99	-0.0868223	1	3.09182e-11	736.02	768.57	655.308	643.878	967.226	767.864	1.10143	0.505798	0.48609
FLNA_HUMAN	K.AFGPGLQGGSAGS*PAR.F	3	580.288	-2.26683	1	8.91965e-11	2882.48	2960.96	2889.77	2545.29	3522	3550.22	1.10126	0.423918	0.457076
DDX24_HUMAN	K.AQAVSEEEEEEEGKS*SSPK.K	4	705.097	-0.605939	1	7.31739e-12	2841.77	2267.56	2201.39	2289.75	3178.34	2578.88	1.10071	0.500069	0.485406
DNMT1_HUMAN	R.S*KSDGEAKPEPSPSPR.I	3	812.765	2.27731	2	1.95325e-12	9377.21	9839.94	9223.41	10923	10502.2	9879.11	1.10069	0.0548657	0.216428
EPHB4_HUMAN	R.FLEENS*SDPTYTSSLGGK.I	3	824.065	0.592528	1	3.3506e-11	4220.89	4281.55	4585.15	5431.29	4635.12	4336.5	1.1005	0.273402	0.380655
RBM39_HUMAN	K.DKS*PVREPIDNLTPEER.D	3	845.108	2.75326	10	1.81182e-13	243987	264478	299131	320185	248382	320019	1.10028	0.401911	0.450507
NUP98_HUMAN	L.NNSNLFSPVNRDSENLAS*PSEYPENGER.F	3	1148.85	-7.13526	2	1.17522e-11	3460.86	3640.89	3717.42	3835.79	3935.91	4132.1	1.10025	0.0352394	0.190237
H2AY_HUMAN	K.AASADS*TTEGTPADGFTVLSTK.S	3	889.108	2.437	1	4.83404e-10	1274.72	1348.64	1059.11	1359.2	1216.87	1474.96	1.10008	0.343789	0.416926
MSL2_HUMAN	R.SRS*ESDSEKVQPLPISTIIR.G	3	927.508	4.86963	1	2.1304e-10	2535.88	2803.88	3174.34	2822.8	3088.64	3453.55	1.09994	0.336899	0.413293
CROCC_HUMAN	R.APSPAPRPVPGS*PAR.D	3	589.318	4.79872	1	2.4689e-10	24813.8	23029	26555	26473.2	26337.7	29007.6	1.09974	0.138174	0.287027
NOP56_HUMAN	K.FSKEEPVS*SGPEEAVGK.S	3	848.781	3.21795	2	8.50357e-14	66624.9	66306.8	68000.7	66548.4	74607.2	79775.9	1.09953	0.161208	0.302324
HDAC4_HUMAN	K.QEPIES*DEEEAEPPREVEPGQR.Q	3	953.772	1.24457	2	1.8662e-13	10590.3	9762.52	11536	11191.4	12772.8	11098.1	1.09951	0.229597	0.351318
CENPA_HUMAN	R.SPS*PTPTPGPSRR.G	3	549.281	3.77803	1	4.42069e-10	895.752	1477.67	1188.37	1516.73	1128.25	1268.72	1.0988	0.593943	0.520517
AKA12_HUMAN	K.GLAEVQQDGEAEEGATS*DGEK.K	3	886.746	1.10129	1	2.26852e-11	8583.77	11275	9618.2	11217.9	10762.7	10403	1.09861	0.302045	0.394705
CI078_HUMAN	R.VGDTEKPEPERS*PPNR.K	4	587.303	2.69778	4	6.25314e-12	29604.7	34893.1	28514.9	34638.4	28491.6	39054.3	1.09861	0.448414	0.46957
RPRD2_HUMAN	K.SFNYS*PNSSTSEVSSTSASK.A	3	869.077	1.64338	3	3.7618e-17	57202.8	78792.4	59278.3	70442.8	68527.2	75530.5	1.09846	0.422941	0.457076
LAP2A_HUMAN	K.GPPDFSS*DEEREPTPVLGSGAAAAGR.S	4	720.594	3.83864	5	4.92962e-17	47014.5	32789.3	41078	56348	36934	39444.6	1.09799	0.620122	0.532322
UIF_HUMAN	R.LVGATATS*SPPPKAR.S	3	664.375	0.64308	1	1.44031e-11	11451.6	11102.2	10891.7	12542.3	12605.3	11574.1	1.09796	0.0424157	0.199654
AK17A_HUMAN	R.VVPEDGS*PEKR.C	3	584.311	2.19359	1	4.54071e-11	113695	105490	114075	121855	100309	143603	1.09755	0.44517	0.468178
TOP2B_HUMAN	K.ASGS*ENEGDYNPGR.K	2	881.369	2.21602	2	1.80626e-15	18835.8	17877.9	23518.9	22447.8	21390.3	22247.8	1.09718	0.332845	0.412705
PARD3_HUMAN	R.RSS*DPALIGLSTSVSDSNFSSEEPSR.K	3	1012.15	3.3572	2	2.51096e-25	3401.35	3480.44	4330.64	4268.09	4087.21	3944.28	1.09696	0.309853	0.40179
RGAP1_HUMAN	R.S*IGSAVDQGNESIVAK.T	3	705.039	3.98223	1	2.45702e-14	2209.1	2324.78	2304.6	2224.72	2895.2	2380.93	1.09686	0.343469	0.416926
MP2K6_HUMAN	K.EAFEQPQTSST*PPRDLDSK.A	4	668.583	2.37355	1	1.67818e-13	1626.55	3046.23		2471.1	2132.22	3084.34	1.0968
CHCH3_HUMAN	K.S*QRYSGAYGASVSDEELK.R	3	828.741	-0.646489	1	1.60536e-16	8896.97	8152.45	8358.68	9019.78	9008.72	9837.68	1.09674	0.081031	0.240519
AKTS1_HUMAN	R.LNT*SDFQK.L	2	745.888	2.20938	1	1.23533e-11	38920.3	46601.1	48237.3	51205.2	45795.7	49672.7	1.09655	0.261118	0.373168
SRRM1_HUMAN	R.HRPS*PPAT*PPPK.T	3	633.994	3.10442	34	9.3144e-13	446112	441393	558106	485739	460697	638725	1.09653	0.528388	0.495004
TIF1B_HUMAN	K.VFPGSTTEDYNLIVIER.G	3	728.397	5.31037	1	4.74792e-21	208.8	94.248	131.262	167.61	125.361	183.219	1.09643	0.731409	0.569369
ERIC1_HUMAN	R.EEDGADAS*EEDLTR.A	2	923.386	3.47022	1	8.9493e-13	11619.7	13913.9	12470.9	13620.3	12164.4	15855.4	1.09566	0.392358	0.446485
SOX2_HUMAN	K.SEASSS*PPVVTSSSHSR.A	3	670.986	3.91144	1	1.07534e-14	4908.89	5576.34	5457.89	4799.32	5711.5	6954.05	1.09545	0.483424	0.48017
LCOR_HUMAN	K.ASPVTTS*PTAATTQNPVLSK.L	3	837.116	0.437467	1	2.14135e-12	7417.62	6843.08	5416.81	6722.71	7323.9	7508.31	1.09541	0.383745	0.442218
SELN_HUMAN	R.GPPS*PGPAAQPPAPPR.R	3	601.644	1.52171	1	4.79694e-10	2565.11	2255.22	2250.49	2138.63	2629.34	2976.62	1.09529	0.443547	0.467163
SRRM1_HUMAN	R.RYS*PPIQR.R	3	442.57	1.20672	2	9.02804e-11	7908.3	8702.23	6489.95	8399.72	8341.92	8559.75	1.09528	0.322358	0.407657
PERQ2_HUMAN	R.SQS*WEERGDR.R	3	520.236	4.81023	1	3.15373e-12	7348.72	9165.62	10152.3	8775.24	8907.13	11499.5	1.09432	0.526045	0.49399
BCLF1_HUMAN	K.KAEGEPQEES*PLKSK.S	5	531.5	1.75375	6	3.17147e-15	54254.6	61839	68943.6	65198.3	60003.7	77266.1	1.0942	0.431149	0.460196
BAZ1A_HUMAN	R.KRQS*PEPSPVTLGR.R	4	523.296	2.79927	1	1.36709e-10	2436.7	1357.62	1842.68	1936.21	2434.82	1796.29	1.09408	0.655467	0.544242
CTNA1_HUMAN	R.SRT*SVQT*EDDQLIAGQSAR.A	3	817.709	0.597134	1	3.01997e-14	11071.6	12587.7	8649.26	10917.5	12496.1	11926.7	1.09384	0.459574	0.475779
UBP2L_HUMAN	R.YPSSISSS*PQKDLTQAK.N	3	868.807	4.76874	1	6.79908e-15	12500.9	14230.3	12572.1	13153.2	13950.8	15854.5	1.093	0.281848	0.38695
RBMX_HUMAN	K.VEQATKPS*FESGR.R	3	658.676	2.40925	1	1.05004e-11	5970.64	5095	5766.51	6085.24	5385.13	6916.3	1.09235	0.371739	0.435076
RRP1B_HUMAN	R.GS*PTGGAQLLK.R	2	783.934	-4.04858	1	4.23922e-14	8673.55	11227.9	10829.6	10334.1	10849.1	12381.6	1.09221	0.399977	0.449532
DOCK6_HUMAN	R.SKSISS*SNPDLAVAPGSVDDEVSR.I	3	985.829	0.928688	1	9.62062e-14	4022.53	3469.22	4558.1	4924.79	4125.03	4110.93	1.09219	0.421344	0.456231
TLE3_HUMAN	R.ESSANNSVS*PSESLR.A	2	936.931	3.08398	2	3.27567e-12	9370.94	13064.6	11234.4	13061.6	9740.35	13966.1	1.09202	0.569681	0.511938
SFR19_HUMAN	R.QRS*PS*PAPAPAPAAAAGPPTR.K	3	786.386	0.745532	8	1.22519e-21	36868.9	41030.4	39623.1	40880.3	40976.9	46446.6	1.09174	0.179013	0.322245
HIRP3_HUMAN	R.EVS*DSEAGGGPQGER.K	3	595.263	3.01683	2	3.10365e-13	2957.65	4672.01	5050.08	3911.81	4225.54	5701.9	1.09145	0.672182	0.552218
PKCB1_HUMAN	K.ELSESVQQQSTPVPLIS*PK.R	3	869.137	2.45788	1	2.81579e-13	5076.97	5308.18	4897.78	5277.42	5587.22	5810.54	1.0911	0.0759429	0.23477
LAP2A_HUMAN	R.EQGTESRS*STPLPTISSSAENTR.Q	3	915.436	1.33347	1	2.17425e-11	2143.33	2885.78	2925.84	2763.27	3006.51	2907.57	1.09081	0.413378	0.45535
MAP1B_HUMAN	K.TATCHSSS*SPPIDAASAEPYGFR.A	3	906.745	4.10607	2	2.30884e-16	8497.12	9184.69	9266.5	11047.6	8763.4	9580.8	1.09067	0.316068	0.404213
RBM34_HUMAN	R.SVQEGENPDDGVRGS*PPEDYR.L	3	871.388	1.07067	5	4.66788e-13	59626	63774.5	64567.9	61965.2	67301.7	75703.6	1.09045	0.256257	0.370922
TARA_HUMAN	R.AS*SPNRTIQQENLR.T	3	641.661	0.760965	1	2.8452e-12	16675.8	16650.5	13338.6	14278.9	20382	16220.9	1.09036	0.542479	0.502018
PPBT_HUMAN	K.TYNTNAQVPDSAGT*ATAYLCGVK.A	4	735.863	2.73715	1	1.60513e-13	247.428	290.598	196.392	217.068		316.721	1.09023
SRSF1_HUMAN	R.GS*PRY*SPR.H	3	436.863	3.07368	1	7.65601e-10	4275.18	4493.61	3915.82	4557.52	3716.53	5549.98	1.08983	0.532056	0.496889
MYEF2_HUMAN	K.AEVPGAT*GGDSPHLQPAEPPGEPR.R	3	892.427	1.84659	1	6.94129e-12	11877.6	14646.6	23765.4	18596.4	19263.5	16934.4	1.08958	0.702433	0.561493
EPN2_HUMAN	R.GSS*QPNLSTSHSEQEYGK.A	3	825.392	0	1	4.97916e-18	5517.54	5330.62	6347.67	6662.26	6204.3	5868.54	1.08951	0.256662	0.370922
AKAP2_HUMAN	K.GQKS*PGALETPSAAGSQGNTASQGK.E	3	1032.87	-1.50644	6	4.19749e-26	13141.9	16834.5	15884.7	17472.6	16075.4	16411.5	1.08937	0.312967	0.402957
RPRD2_HUMAN	R.GPTSTSIDNIDGT*PVRDER.S	3	780.376	2.16392	4	3.71459e-13	24065.2	24921.9	25211.3	24979.3	26817.6	29017.7	1.08917	0.144183	0.290252
CCNY_HUMAN	R.ASTIFLSKS*QTDVR.E	3	697.381	2.33176	1	3.96564e-12	3059.96	3873.14	3648.28	4091.33	3416.09	4014.25	1.08886	0.38678	0.443308
LEO1_HUMAN	K.KLT*SDEEGEPSGK.R	3	715.375	2.06163	1	8.38338e-10	10036	9805.16	10889.7	10894.6	10172.6	12392.6	1.0888	0.281999	0.38695
RBM25_HUMAN	K.QEPES*EEEEEEKQEKEEK.R	4	815.656	2.91836	1	1.03415e-11	1584.79	1865.89	3162.31	2326.39	2555.86	2317.4	1.08871	0.711348	0.565425
IF2B2_HUMAN	K.ISYIPDEEVSS*PSPPQR.A	3	737.358	0.579428	2	6.95496e-13	3999.56	5045.63	3922.83	4118.8	4963.66	5031.63	1.08838	0.458573	0.47513
ZO1_HUMAN	K.AIPVS*PSAVEEDEDEDGHTVVATAR.G	3	968.46	3.93895	2	4.85167e-31	6730.67	9099.42	9687.34	9836.77	9239.99	8695.09	1.08835	0.478321	0.479154
SRRM2_HUMAN	R.S*LTRS*PPAIR.R	3	496.253	3.3003	1	2.88512e-10	5286.82	5300.33	5334.65	5705.14	5856.31	5766.34	1.08831	0.000529559	0.0842908
RPB1_HUMAN	K.Y*SPTSPTYSPTTPK.Y	3	689.015	2.79037	1	5.77246e-11	2519.17	3123.65	2654.3	2880.51	2615.29	3533.65	1.08826	0.498882	0.485303
SEM6A_HUMAN	R.NQS*FGRGDNPPPAPQR.V	3	682.998	4.20011	1	1.07069e-11	7672.36	8269.14	8556.08	8435.44	9399.93	8808.34	1.08761	0.135078	0.282438
MYCB2_HUMAN	R.SKS*DSYTLDPDTLR.K	3	712.695	2.74049	1	1.2629e-10	3937.97	3975.25	5065.11	5285.66	3525.24	5304.15	1.08759	0.615166	0.53006
LR16A_HUMAN	K.RSS*GFISELPSEEGK.K	3	721.038	1.86228	1	4.11185e-13	2103.66	2533.48	2420.83	2548.95	2520.19	2604.66	1.08725	0.192292	0.330328
HELZ_HUMAN	K.QVDLESNPQNRS*PESRPSVVYPSTK.F	4	838.682	3.76437	1	2.48468e-11	2115.14	2654.65	2120.23	1774.1	2465.08	3250.99	1.0871	0.687755	0.555477
LIN41_HUMAN	R.SAPGGPAAS*PSALLLR.R	3	591.99	3.71168	1	4.71783e-14	777.78	1219.61	686.37	808.74	1157.43	951.083	1.087	0.707761	0.564689
M3K2_HUMAN	R.DRSS*PPPGYIPDELHQVAR.N	3	815.07	-1.72231	1	3.09451e-13	3526.63	3021.55	3011.01	3409.9	3525.24	3455.39	1.08697	0.185302	0.325909
AATF_HUMAN	R.AGDRNS*EDDGVVMTFSSVK.V	3	851.411	2.02277	2	1.55231e-16	4832.68	5918.55	5305.59	5895.65	4932.31	6624.44	1.08692	0.469019	0.47796
ZN687_HUMAN	K.QS*PGHQS*PLASPK.V	3	651.322	3.98267	1	2.76585e-10	695.304		998.994	921.395	794.314	1045.92	1.08663
RHDF1_HUMAN	R.AAAALMKGRS*VR.D	3	590.003	-3.03396	1	6.68651e-10	8036.71	9252.01	8878.72	8887.89	10009.4	9529.25	1.08633	0.195078	0.330328
CD2B2_HUMAN	K.HSLDS*DEEEDDDDGGSSK.Y	3	825.676	2.25461	1	1.81496e-18	6896.66	8134.5	8435.84	7687.15	6562.01	11233.5	1.08589	0.674264	0.553012
TCF20_HUMAN	R.GRS*PSQYHDFAEK.L	4	515.758	3.78692	1	1.05114e-11	2188.22	1795.2	2218.43	1744.79	3075.67	1913.21	1.08575	0.707653	0.564689
UBR4_HUMAN	K.AAPPPPPPPPPLES*SPR.V	3	671.686	2.9078	3	7.97831e-13	9539.03	11672.2	13418.8	11896.6	12006.6	13696.3	1.08575	0.47734	0.479154
MLF2_HUMAN	R.LAIQGPEDS*PSR.Q	3	526.931	4.02895	1	1.22129e-10	2527.52	3060.82	1431.86	2081.84	2347.28	3192.99	1.08574	0.748862	0.573118
PSIP1_HUMAN	N.AS*SDVEVEEKET*SVSKEDTDHEEK.A	4	947.202	-3.57704	1	5.99556e-10	1231.92	1490.02	2075.14	1184.26	1891.22	2130.5	1.08524	0.736669	0.570246
SDS3_HUMAN	K.RPAS*PS*SPEHLPATPAESPAQR.F	3	891.42	1.7608	8	5.29755e-13	60852.7	76784.1	96370.4	93744.2	78550.7	81651.4	1.08521	0.587019	0.520386
HNRPC_HUMAN	R.VPPPPPIAR.A	2	586.872	0.520004	1	2.65458e-10	7997.04	9860.14	9210.38	9694.8	9756.56	9922.38	1.0852	0.23487	0.352685
STIM1_HUMAN	K.KAVAEEDNGS*IGEETDSSPGR.K	3	896.423	-1.5889	1	1.54218e-13	3442.07	3848.46	4076.14	4259.85	3365.3	4708.46	1.08507	0.500952	0.485463
NGDN_HUMAN	K.LS*SEDEEEDEAEDDQSEASGKK.S	4	799.364	-0.8399	1	3.97566e-15	4049.68	3183.11	4085.15	3941.12	3907.81	4429.49	1.08486	0.399366	0.449291
BNIP2_HUMAN	R.KGS*ITEYTAAEEKEDGRR.W	5	562.5	3.17029	1	5.92327e-12	1088.89	1239.81	1261.52	1398.58	1176.88	1316.6	1.08407	0.299462	0.394217
DOS_HUMAN	R.RGDS*VDGPPDGR.T	3	512.907	1.46791	2	7.15684e-13	12813	13425.9	13043	16106.1	12939.2	13527.8	1.08379	0.329404	0.411566
TRA2A_HUMAN	R.RRDS*YYDRGYDR.G	4	483.476	2.39861	1	1.92369e-10	2813.58	2863.34	2883.76	4067.51	2628.26	2581.64	1.08372	0.650168	0.543245
RBM10_HUMAN	R.HRHS*PTGPPGFPR.D	3	584.629	3.17203	5	7.28484e-13	49724.7	50562.9	60937.6	57501.1	52305.9	64909.3	1.08368	0.430671	0.460196
IWS1_HUMAN	R.VSDSESEGPQKGPAS*DSETEDASR.H	3	1001.79	3.49959	2	5.54389e-11	4837.9	4354.48	4115.21	5760.1	4535.7	4120.13	1.08329	0.528679	0.495004
LYSM3_HUMAN	R.S*TSRDRLDDIIVLTK.D	3	757.425	3.7068	1	1.9812e-11	2354.22	2423.52	3010.01	2976.68	2992.46	2462.87	1.08273	0.472698	0.478392
ZN511_HUMAN	K.SRS*PASAEAPGDSGER.S	3	628.289	3.83723	1	4.92954e-14	2073.38	2160.97	1913.82	2200.91	2092.24	2361.6	1.08239	0.188245	0.326131
DREB_HUMAN	R.S*PSDSSTASTPVAEQIER.A	3	724.341	1.76952	1	3.50851e-12	5312.92	10985.5	8575.12	10641.8	7787.52	8493.46	1.08239	0.731253	0.569369
RBM26_HUMAN	R.LNHS*PPQSSSR.Y	3	506.916	2.1673	2	4.94061e-13	7709.94	8785.26	9941.84	10184.8	9205.4	9224.49	1.08237	0.371002	0.434788
HNRL2_HUMAN	K.REEDEPEERSGDET*PGSEVPGDK.A	4	771.355	2.13644	1	9.6487e-10	4123.8	3351.41		4741.61		3347.67	1.08215
AZI1_HUMAN	R.S*NSTTQVSQPR.S	2	757.364	-0.886478	1	1.33869e-14	6709.79	7239.14	6035.05	7218.21	6369.65	8036.79	1.0821	0.409443	0.45352
CA055_HUMAN	R.VVNTDHGS*PEQLQIPVTDSGR.H	3	853.422	2.732	2	2.45908e-10	3130.96	3508.49	3296.58	4168.26	3403.12	3175.49	1.08161	0.445246	0.468178
G3P_HUMAN	K.VGVNGFGR.I	2	517.802	0.589368	1	2.2815e-11	18597.8	20117.5	17322.6	19795.3	20815.4	19983.8	1.08131	0.154488	0.298062
EF1A1_HUMAN	K.EVSTYIKK.I	3	552.351	0.994507	1	7.22795e-11	8000.17	8802.09	7803.58	9143.43	8148.48	9312.88	1.08124	0.232952	0.351739
PHRF1_HUMAN	K.AEAPSS*PDVAPAGKEDSPSASGR.V	3	907.778	2.53199	2	2.06495e-11	8537.83	9968.97	11263.5	9695.72	10740	11744.4	1.08095	0.460377	0.476002
ZBT17_HUMAN	K.SLAEPATS*PGGNAEALATEGGDKR.A	3	946.478	3.61126	1	1.73893e-20	3570.48	3606.11	4355.69	4094.07	3619.26	4747.13	1.08049	0.497615	0.484605
ASAP3_HUMAN	R.GARS*PEDGPSAR.Q	3	503.575	2.18167	1	2.50193e-11	5411.05	5537.07	5357.69	6120.04	5459.7	6033.35	1.08017	0.111297	0.272019
XRN2_HUMAN	K.RKAEDS*DS*EPEPEDNVR.L	3	864.388	2.44491	4	7.32698e-13	16561	18346.9	19387.7	20089.4	16930.2	21615.3	1.07992	0.41914	0.456231
TARA_HUMAN	R.ASS*PNRTIQQENPR.T	3	636.318	2.11023	1	5.77201e-14	5814.04	7446.71	5592.16	6065.09	7166.12	7128.06	1.0799	0.505414	0.48609
TCEA1_HUMAN	K.EPAITSQNS*PEAREESTSSGNVSNR.K	3	986.124	2.47577	1	1.33245e-13	1051.31	1928.72	1819.63	2047.04	1589.71	1545.86	1.07979	0.70969	0.565425
ATX2L_HUMAN	K.GPPQS*PVFEGVYNNSR.M	3	686.331	1.56466	3	7.28917e-22	4250.12	4355.6	5996.97	5757.35	3986.7	6022.3	1.07969	0.67299	0.552525
PARP1_HUMAN	K.AEPVEVVAPR.G	2	648.38	0.0941348	1	1.80272e-12	8386.45	11307.5	14523	11899.4	11557	13471.7	1.07923	0.65377	0.543757
CAMP3_HUMAN	R.GTEAS*PPQNNSGSSSPVFTFR.H	3	826.052	2.99246	1	1.28576e-16	2329.16	3598.25	2808.61	3426.38	2660.68	3340.3	1.07914	0.629784	0.536421
KI67_HUMAN	K.AQSLVISPPAPS*PR.K	3	576.981	3.15236	4	5.17712e-12	4739.76	4738.21	4922.83	3923.72	5593.7	6018.62	1.07883	0.587416	0.520386
ZN521_HUMAN	R.ALS*PLSPVAIEQTSLK.M	3	731.42	4.50618	1	1.11273e-14	620.136	728.178	683.364	731.804	668.953	790.881	1.07873	0.321161	0.407657
RBCC1_HUMAN	K.ASVSQT*SPQSASSPR.M	2	899.932	1.08515	1	4.27595e-14	4298.15	5810.84	4537.06	5402.89	5131.16	5259.04	1.07832	0.46686	0.477116
NOB1_HUMAN	R.GEDVPS*EEEEEEENGFEDR.K	3	845.338	2.74369	1	3.09151e-21	5499.79	5066.95	5454.89	5350.69	5096.58	6828.83	1.0783	0.494767	0.483517
RBM39_HUMAN	R.Y*RSPYSGPK.F	3	531.615	2.2008	7	8.63982e-13	584874	682515	659042	653349	677342	746409	1.07821	0.283193	0.387163
KDM1B_HUMAN	R.AAATGNAS*PGKLEHSK.A	4	577.319	3.68337	1	2.8191e-12	2172.56	3512.98	2606.2	3424.55	2665.01	2846.8	1.07774	0.662368	0.547016
MCM6_HUMAN	R.AETNSRVS*GVDGYETEGIR.G	3	783.705	3.15416	1	2.50764e-14	6801.66	7077.58	6575.12	7074.41	6780.31	8187.79	1.07764	0.307068	0.399399
MAP1B_HUMAN	K.T*TSPPEVSGYSYEK.T	3	695.01	4.20525	1	1.11932e-13	4184.35	4624.88	5166.31	4736.12	5006.88	5313.36	1.07734	0.335396	0.412705
HNRPC_HUMAN	L.LDDDDNEDRGDDQLELIKDDEK.E	4	823.653	-12.4335	3	1.85273e-23	4537.22	4477.9	6365.71	5203.23	5248.96	6117.13	1.07727	0.595199	0.520901
RICTR_HUMAN	R.NDS*GEENVPLDLTREPSDNLR.E	3	893.753	1.16094	1	1.77748e-14	4367.05	4895.29	5143.27	5151.94	4658.9	5704.66	1.07705	0.384235	0.442234
RPB1_HUMAN	K.Y*SPTSPTYS*PTSPK.G	3	711.001	3.09039	1	3.66494e-10	16114.1	20709.9	17857.6	19896.1	17259.9	21724.8	1.07679	0.494415	0.483517
RALY_HUMAN	R.GRLS*PVPVPR.A	2	693.895	2.55521	1	2.79682e-10	62207.8	66873.4	73687.1	77712.3	71123	69446.6	1.07651	0.283715	0.387163
UBR5_HUMAN	R.RIS*QSQPVR.G	3	460.584	2.76119	2	4.71644e-12	5364.07	7603.79	6730.43	7605.63	6523.11	7076.5	1.0765	0.525345	0.49386
SPF45_HUMAN	R.RPDPDS*DEDEDYER.E	3	682.943	3.04378	4	2.16292e-17	13067.7	12899.6	15081.1	14580.2	13177	16428.1	1.07642	0.423332	0.457076
K1211_HUMAN	R.RPPS*PPGPEER.K	3	509.925	6.01468	1	7.9224e-13	2453.4	2506.55	3072.13	2957.44	2923.29	2763.02	1.07615	0.380093	0.439989
P66B_HUMAN	R.GRLT*PSPDIIVLSDNEAS*SPR.S	3	871.758	1.96039	1	4.90489e-14	2597.47	2587.33	2848.69	2738.54	2976.25	2928.75	1.07594	0.144053	0.290252
HDAC4_HUMAN	R.AQSS*PASATFPVSVQEPPTKPR.F	4	705.874	0.605273	1	2.46778e-15	437.436	870.672	765.528	790.422	746.764	693.287	1.07563	0.715233	0.566893
HNRPF_HUMAN	K.ATENDIYNFFS*PLNPVR.V	3	769.377	3.64922	1	1.36211e-10	183.744	203.082	274.548	234.47	242.077	234.779	1.07553	0.580525	0.51839
HMOX1_HUMAN	K.DQS*PSRAPGLR.Q	3	498.256	4.56305	1	7.06486e-11	7349.76	9404.6	7916.8	7297.89	9196.76	10037.5	1.07543	0.574433	0.515118
RBM14_HUMAN	R.DRS*PLRRS*PPRASYVAPLTAQPATYR.A	4	829.676	2.95684	5	2.52055e-12	72056.9	15693.4	71974.7	43951.3	75256.7	52559.1	1.07539	0.857508	0.601037
RIOK2_HUMAN	R.SSGDPEQIKEDS*LSEESADAR.S	3	930.44	3.2596	1	3.56778e-12	5013.29	5635.81	5474.93	5713.38	5124.68	6501.06	1.07536	0.40958	0.45352
ZO2_HUMAN	R.S*RSWEDSPER.G	2	779.351	2.34947	1	1.09008e-11	11939.2	11770.9	10265.5	11604.5	14078.3	10842.2	1.07503	0.487452	0.480796
HMGA1_HUMAN	R.KQPPVSPGTALVGS*QKEPSEVPTPK.R	4	889.508	-0.205851	1	2.96142e-13	3293.82	3609.47	4036.06	3598.57	4039.66	4118.29	1.0747	0.368669	0.433475
HNRPU_HUMAN	K.S*PQPPVEEEDEHFDDTVVCLDTYNCDLHFK.I	4	1044.47	4.6836	2	2.7536e-21	1539.9	2417.91	2403.8	2723.89	1474.07	2637.81	1.07453	0.766258	0.574742
RGPS2_HUMAN	K.S*ATFPNAGPR.H	2	663.825	2.08408	1	2.52651e-13	28373.8	34610.3	30536	31169	34464.6	34853.1	1.07449	0.34482	0.41738
MBD3_HUMAN	R.VRY*DSSNQVK.G	2	867.454	1.75903	1	4.89045e-10	26591.7	30139.2	25729.4	26401.7	32693.3	29502.9	1.07443	0.417023	0.456231
NP1L4_HUMAN	R.EFITGDVEPTDAES*EWHSENEEEEK.L	4	869.388	3.29964	1	3.88081e-16	1329.01	1694.22	1800.59	1733.8	1613.49	1834.03	1.07411	0.488534	0.481491
PYGO2_HUMAN	R.GGGT*PDANSLAPPGK.A	2	938.986	1.47329	1	2.19544e-10	18499.7	18550	19544	22000.8	17532.2	21245.2	1.07394	0.382241	0.440883
SP130_HUMAN	K.VVPQQITHTS*PR.I	3	557.966	4.26617	1	3.10292e-10	12752.5	11344.5	13312.6	11125.4	16286.1	12760.9	1.07386	0.60254	0.525159
CING_HUMAN	R.SHS*QASLAGPGPVDPSNR.S	3	696.002	0.263082	2	1.51105e-17	20026	16170.3	22307.5	18451.7	20273.9	24094.7	1.07378	0.587654	0.520386
WWC3_HUMAN	R.LYRSDS*DSSTLPR.K	3	602.629	5.0641	1	6.41021e-13	4512.17	4711.28	4726.43	5060.35	4511.92	5405.43	1.07368	0.272004	0.380655
GSK3A_HUMAN	R.GEPNVSY*ICSR.Y	3	530.913	5.54697	1	1.37024e-12	5899.64	5949.97	7099.17	5885.57	7225.56	7232.1	1.07359	0.478279	0.479154
HDAC2_HUMAN	D.AVHEDS*GDEDGEDPDKR.I	3	803.694	1.59481	1	1.46611e-12	3786.59	3884.36	3946.88	4080.33	3611.7	4779.35	1.07347	0.452775	0.471216
SNW1_HUMAN	R.GPPS*PPAPVMHS*PSR.K	3	634.957	3.24534	1	1.94305e-15	14178.6	12800.9	10329.6	16104.3	12892.8	11028.1	1.0728	0.652165	0.543757
SHRM2_HUMAN	R.GYS*PHQHPR.T	3	463.222	1.25174	1	1.22427e-13	5142.74	5869.18	8023.01	7116.54	7080.75	6223.01	1.07278	0.639537	0.538248
SRRM2_HUMAN	R.SRT*PPSAPSQSR.M	2	790.397	2.95596	4	2.26699e-12	25859.9	34639.5	26597.1	27762.8	33162.4	32461.1	1.07222	0.557825	0.507968
CTNA1_HUMAN	R.SRTS*VQTEDDQLIAGQSAR.A	2	1186.08	0.990288	1	1.6057e-10	10717.7	10168.7	9612.19	11575.1	9433.43	11688.3	1.07208	0.411468	0.454032
PATL1_HUMAN	R.RSTS*PIIGSPPVR.A	3	559.309	0.436504	1	3.13916e-10	2158.99	2259.71	1837.67	2453.7	2068.46	2182.98	1.07173	0.431063	0.460196
M4K4_HUMAN	R.KGS*VVNVNPTNTRPQSDTPEIR.K	4	737.641	0.248231	1	1.38132e-12	1155.71	1642.61	1259.51	1845.54	992.083	1510.87	1.07163	0.754342	0.573382
PAK1_HUMAN	R.DVATSPISPTENNTT*PPDALTR.N	3	869.423	1.25153	1	2.07394e-15	2493.07	2714.12	3756.5	2528.8	2882.23	4191.03	1.07122	0.755581	0.573382
RBM39_HUMAN	R.GRY*RSPYSGPK.F	3	602.655	1.72171	1	1.97638e-11	12141.7	13343.9	10425.8	11986.4	13391	13085.9	1.07106	0.420354	0.456231
EMSY_HUMAN	K.SPRPAS*PASNVVVLPSGSTVYVK.S	3	950.861	6.65433	3	4.75005e-15	10195.7	12523.8	13043	13148.7	12499.4	12642.1	1.07068	0.400939	0.450215
WDR44_HUMAN	K.EYVSNDAAQS*DDEEKLQSQPTDTDGGR.L	3	1165.2	2.58398	1	2.11134e-16	1947.06	2930.66	3051.09	2978.51	2671.49	2838.52	1.07059	0.632329	0.537473
SRRM2_HUMAN	R.RRPS*PQPS*PRDQQSSSSER.G	3	857.729	2.27709	1	4.02347e-13	2065.03	1827.74	1361.72	1445.29	2685.54	1494.3	1.07054	0.799457	0.58599
PR38B_HUMAN	R.RRS*QSIEQESQEK.Q	3	715.035	1.83523	1	8.95827e-13	5007.02	6390.91	6213.4	7405.97	5728.79	5718.47	1.07052	0.590933	0.520386
NUCKS_HUMAN	R.KVVDYSQFQES*DDADEDYGRDSGPPTK.K	4	954.459	5.87339	2	1.77547e-14	4362.88	6249.54	5426.83	4624.38	6076.78	6467	1.07038	0.655766	0.544242
SYEP_HUMAN	K.EYIPGQPPLS*QSSDSSPTRNSEPAGLETPEAK.V	3	1303.31	1.60766	4	8.32676e-12	1284.12	1105.17	3171.33	3676.42	1158.51	1115.89	1.07017	0.909443	0.61513
PGRC1_HUMAN	K.EGEEPTVY*SDEEEPKDESAR.K	3	945.43	2.42459	5	8.32833e-17	31534	36930.6	38664.2	35279.6	39510.4	39827.6	1.0699	0.391329	0.445713
PRC2C_HUMAN	R.S*VEDVRPHHTDANNQSACFEAPDQK.T	4	848.397	1.72661	1	2.5414e-11	1774.8	2607.53	2147.29	3132.38	2159.24	1694.09	1.06985	0.770683	0.576596
SRRM2_HUMAN	K.GQSQT*SPDHRS*DTSSPEVR.Q	3	820.686	2.8261	1	1.11036e-11	1059.66	1101.8	1151.3	1317.98	887.255	1337.78	1.0695	0.634417	0.537491
NSD1_HUMAN	R.AAS*PHQVTPQADEK.M	3	673.012	3.5369	1	4.1801e-15	8575.42	10944	10333.6	9520.78	11219.8	11186.5	1.06948	0.487399	0.480796
ZO2_HUMAN	K.ERPSS*REDTPSR.L	4	432.21	1.62436	2	2.00674e-11	8046.11	7621.75	7102.18	7075.33	8173.33	9102.04	1.06942	0.460638	0.476002
KS6A2_HUMAN	R.AYS*FCGTIEYMAPEVVNR.R	3	806.698	-8.7316	1	1.01875e-14	2083.82	2919.44	2226.44	2266.85	2828.19	2635.96	1.06934	0.614216	0.53006
TCF20_HUMAN	K.AGS*SPAQGAQNEPPR.L	3	592.616	-2.35108	2	2.63521e-13	1998.22	2223.8	2549.09	2062.61	2421.85	2753.81	1.06899	0.575465	0.515317
CSTFT_HUMAN	K.QGGSQPSSFS*PGQSQVTPQDQEK.A	3	981.474	-0.410681	7	1.69598e-14	27919.7	35628	32111.1	37583	31866.6	32751.1	1.06839	0.486774	0.480796
FIP1_HUMAN	R.AES*PDLRR.L	3	418.214	1.0216	1	7.92189e-11	6261.91	11473.6	9359.68	10332.3	9232.42	9382.85	1.06837	0.711072	0.565425
NUMB_HUMAN	R.QGS*FRGFPALSQK.M	3	654.355	0.446008	3	7.85894e-17	19809.9	22968.5	20955.8	24493	21832.3	21756.1	1.06821	0.323892	0.407657
HNRPC_HUMAN	K.GFAFVQYVNER.N	2	779.918	3.9912	1	4.7209e-14	6605.39	6130.61	6497.97	6563.34	6818.14	7163.97	1.06819	0.124859	0.277049
WNK1_HUMAN	R.DVDDGSGS*PHS*PHQLSSK.S	3	823.371	3.1128	2	2.01587e-11	9589.14	13372	12207.4	13643.2	12207.6	11714.1	1.06814	0.560355	0.50822
SKA3_HUMAN	R.S*PQLSDFGLER.Y	2	779.381	1.72287	1	2.20416e-14	4988.23	4926.7	5608.19	5530.2	5074.97	5974.42	1.06806	0.357311	0.427622
SRRM1_HUMAN	R.RS*PS*PAPPPR.R	2	725.845	5.19511	4	1.86903e-11	34309	36301.2	40832.5	41400.5	38646.9	38959.4	1.06788	0.299558	0.394217
SMRC2_HUMAN	R.KRS*PS*PSPTPEAK.K	3	743.728	2.94191	7	2.57358e-13	179816	176242	175091	196935	177721	192172	1.06717	0.116248	0.27486
CUL4B_HUMAN	R.SATDGNTST*TPPTSAK.K	3	692.01	1.59513	4	6.02362e-14	37205	46225.3	37151.2	38742.6	45527.7	44387.9	1.06698	0.504275	0.48609
SMN_HUMAN	R.RGTGQS*DDSDIWDDTALIK.A	3	877.764	2.01651	1	8.99881e-13	3337.67	3664.45	4025.03	3473.09	4077.48	4211.28	1.06663	0.462355	0.476395
SHAN2_HUMAN	R.ELDRYS*LDSEDLYSR.N	3	724.005	2.02326	1	4.22696e-16	1944.97	1989.31	2006	2222.89	2024.15	2088.15	1.06648	0.0984059	0.266045
ATRX_HUMAN	R.QTQSESSNYDS*ELEKEIK.S	3	961.482	1.90441	1	3.54635e-14	9727.99	10332.5	11687.3	10439.4	10664.3	12747.1	1.06624	0.495321	0.483687
KAT6A_HUMAN	R.RYS*EGDRAVLR.G	3	544.283	3.70059	1	9.57022e-11	2523.35	3666.7	3578.14	3601.32	3378.27	3434.21	1.06609	0.595179	0.520901
PHF10_HUMAN	K.NKGTSDSSSGNVS*EGESPPDSQEDSFQGR.Q	3	1175.21	10.2834	2	1.69596e-23	1122.3	504.9	1024.04	394.753	1319.53	1111.28	1.06575	0.872335	0.606005
SRRM2_HUMAN	R.SGSS*PGLRDGSGTPSR.H	3	609.626	0.500596	1	1.56246e-11	4062.2	3400.78	3407.8	3951.19	3690.59	3942.44	1.06563	0.369473	0.434019
NFAC4_HUMAN	R.RY*SSSGTPSSASPALSR.R	3	673.997	3.32043	1	1.32317e-11	5001.8	6169.88	5367.71	5876.41	5996.8	5750.69	1.06557	0.36269	0.431626
RIF1_HUMAN	K.NKS*NESVDIQDQEEK.V	3	844.095	1.6631	1	3.82402e-13	6724.4	9415.82	9150.26	9174.57	7742.13	10025.5	1.06531	0.638536	0.537777
SRS10_HUMAN	R.S*RS*FDYNYR.R	3	532.888	3.94845	1	6.34582e-10	8167.21	5841.13	6329.63	6336.2	6733.84	8589.21	1.06497	0.679932	0.55536
SRSF9_HUMAN	R.GRDS*PYQSRGS*PHYFSPFRPY.-	4	723.326	3.29174	1	2.24027e-10	246.384	369.138	415.83	333.388	398.778		1.06486
ARHGB_HUMAN	K.SLGGESS*GGTTPVGSFHTEAAR.W	3	805.38	2.12196	1	3.73652e-14	3104.86	4094.18	3861.71	4351.44	3021.64	4401.87	1.06457	0.683003	0.555477
PALM3_HUMAN	R.QVPGAAGDSSEANGPCPS*PIPTPEQGLSQR.A	3	1105.18	0.220905	1	2.55273e-11	932.292	915.552	1072.14	972.686	1222.27	912.414	1.06417	0.590899	0.520386
SG223_HUMAN	R.GVQKPAGPS*TSPDGNSR.C	3	731.71	3.19756	2	8.9425e-11	15559.8	18003.6	18587.1	19621.3	18050.9	17815.5	1.06399	0.363886	0.432226
IRX2_HUMAN	R.NKS*EDEDEDEGDATR.S	3	749.994	3.25524	1	3.3173e-15	5691.89	8298.31	5026.03	6868.33	5768.78	7595.77	1.06398	0.738013	0.570661
SMCA4_HUMAN	K.KKIPDPDSDDVS*EVDAR.H	4	664.1	3.21255	3	1.37663e-13	5744.09	2753.39	3002.99	3630.63		4522.48	1.06341
SRRM1_HUMAN	R.T*PT*PPPR.R	2	577.765	6.95526	1	2.99376e-10	9482.65	9687.35	12415.8	10096	11153.9	12329.1	1.0631	0.592695	0.520517
HIPK1_HUMAN	K.AVCSTY*LQSR.Y	2	747.357	2.53171	1	7.97113e-14	7047	8701.11	8187.34	9302.8	8179.82	7963.13	1.0631	0.47634	0.479154
SRRM2_HUMAN	R.SCFESS*PDPELK.S	3	645.306	3.442	1	4.79546e-10	334.08		712.422	472.604	639.774		1.06295
FIP1_HUMAN	R.ERDHS*PTPSVFNSDEER.Y	4	578.511	2.83861	2	1.53175e-15	6413.29	12264.6	12358.7	10978.9	10480.6	11524.4	1.06274	0.760545	0.57405
TLE1_HUMAN	K.KDAS*SSPASTASSASSTSLK.S	3	879.792	0.728433	1	1.70707e-21	10465.1	11374.8	12504	12114.6	11722.4	12629.2	1.0618	0.33467	0.412705
PKHA5_HUMAN	R.AKS*PTPESSTIASYVTLR.K	3	816.108	3.44026	1	1.15633e-20	5598.97	5464.14	4993.97	5601.64	5373.24	6072.94	1.0617	0.297244	0.393453
F122A_HUMAN	R.SNS*APLIHGLSDTSPVFQAEAPSAR.R	3	954.475	1.47077	1	2.19394e-24	2228.94	2089.16	2677.34	2241.21	2242.45	2942.56	1.06158	0.650091	0.543245
ZYX_HUMAN	R.S*PGAPGPLTLK.E	2	788.452	4.30287	2	1.05502e-12	9940.97	12190.5	13312.6	12653.2	11185.2	13776.4	1.06124	0.591757	0.520517
DOCK7_HUMAN	R.SAVRPAS*LNLNR.S	3	536.295	4.04023	1	6.46308e-12	4380.62	6912.64	5624.23	5824.21	6473.39	5653.1	1.06107	0.678784	0.555135
STIM1_HUMAN	R.S*HSPSSPDPDTPSPVGDSR.A	3	744.334	4.12733	1	1.6639e-16	6057.29	6514.33	6730.43	6754.76	6647.39	7077.42	1.061	0.172742	0.316496
CCNL1_HUMAN	R.QQAS*KSPYNGVR.K	2	936.992	3.95552	1	9.44457e-12	10685.3	11999.8	12493.9	12587.2	11404.6	13325.3	1.06078	0.41108	0.454032
SRRM2_HUMAN	K.AQT*PPGPSLSGSK.S	3	588.983	1.14622	1	1.01918e-15	39909	41924.7	53452.7	56574.2	40566.2	46360	1.06072	0.686289	0.555477
HMGN1_HUMAN	K.TEES*PASDEAGEKEAK.S	3	815.738	-1.19715	1	6.84697e-12	3197.77	3821.53	5247.47	4287.33	3778.13	4945.08	1.06063	0.739082	0.570725
TARA_HUMAN	R.DDPRASS*PNRTTQQENPR.T	3	793.375	1.84635	1	4.37566e-10	1235.05	1327.33	1023.04	1047.79	1966.87	788.119	1.06062	0.853811	0.601037
FIP1_HUMAN	R.DHS*PTPSVFNSDEERYR.Y	4	587.017	3.80193	1	2.56348e-12		1732.37	2523.04	2365.77	2714.72	1689.48	1.06061
SRRM1_HUMAN	R.RY*SPS*PPPKRR.T	3	653.678	2.46577	9	1.92323e-10	138876	148557	143712	151418	150514	155303	1.06051	0.0511396	0.211537
ZCH18_HUMAN	R.AS*DLEDEESAAR.G	2	801.351	2.58915	1	1.42386e-10	10674.9	10057.6	10138.2	11066.8	11750.5	9895.68	1.05967	0.345832	0.417945
STIM1_HUMAN	R.AEQS*LHDLQER.L	3	545.596	2.07645	1	4.78235e-13	3419.1	4054.91	4052.09	3871.51	4469.78	3868.78	1.05934	0.477115	0.479154
JIP3_HUMAN	R.TGSS*PTQGIVNK.A	2	863.963	3.83102	1	3.50466e-11	18408.9	20574.1	21617.1	22006.3	20788.3	21395.2	1.05924	0.300932	0.394449
ATRX_HUMAN	T.QSESSNYDS*ELEKEIK.S	3	885.095	-19.446	1	1.06415e-17	11779.5	12437.4	14675.3	14898	14193.9	12089.7	1.05887	0.564453	0.509164
RBM10_HUMAN	K.LASDDRPS*PPR.G	3	507.256	3.30185	6	5.00962e-12	96471.9	109763	103766	100342	91175.4	136679	1.0587	0.695574	0.558465
SRSF1_HUMAN	R.EAGDVCYADVYRDGTGVVEFVR.K	3	902.772	-1.14935	1	1.15494e-11	3954.67	5055.73	4556.09	4519.97	4906.38	4933.11	1.05845	0.48649	0.480796
TRAP1_HUMAN	R.GVVDSEDIPLNLSR.E	2	871.979	0.489973	1	4.81418e-16	12666.9	14598.3	13844.6	13866.7	14415.5	15202.6	1.05777	0.310762	0.402548
PDS5B_HUMAN	R.AESPESS*AIESTQSTPQK.G	2	1208.09	1.38094	1	1.54146e-11	6297.41	6074.51	8784.53	8460.17	6769.5	7146.47	1.05765	0.707455	0.564689
CWC22_HUMAN	R.S*DEDRYQNGAER.R	3	583.587	0.0520522	2	4.48115e-13	6016.57	6316.86	6959.89	6652.18	5826.05	7923.54	1.05745	0.610916	0.5283
CLD6_HUMAN	R.YSTS*APAIS*RGPSEYPTK.N	3	844.076	2.67548	2	3.10851e-16	25831.7	25080.1	24321.5	25073.7	25186.8	29250.6	1.05686	0.378521	0.439989
DPYL1_HUMAN	K.SS*PSKHQPPPIR.N	3	623.679	3.91454	1	1.78836e-11	10038.1	10339.2	9254.47	10573.1	9720.9	11019.9	1.05677	0.324622	0.407657
LA_HUMAN	K.T*KFASDDEHDEHDENGATGPVKR.A	5	665.325	0.958455	4	4.97383e-16	8396.89	9248.65	2838.67	9123.28	6866.77	5653.1	1.05658	0.872145	0.606005
EDC4_HUMAN	R.TRS*PDVISSASTALSQDIPEIASEALSR.G	3	1071.21	2.98342	1	1.36155e-13	731.844	808.962	755.508	860.03	730.553	835.075	1.05633	0.399355	0.449291
LBR_HUMAN	R.SAS*ASHQADIK.E	2	826.926	2.06667	1	1.51655e-13	15680.9	15577.8	17040	17909.5	15377.3	17729	1.05626	0.390754	0.445607
BCLF1_HUMAN	K.QKFNDS*EGDDTEETEDYR.Q	3	905.734	2.23268	1	6.69783e-13	9938.88	8643.89	7915.8	9846.84	8144.16	9993.28	1.05607	0.586308	0.520386
SRRM2_HUMAN	R.QSHSES*PSLQSK.S	3	618.314	0.362173	8	8.84784e-12	172880	234103	197549	209955	226169	202120	1.05577	0.588706	0.520386
RSF1_HUMAN	R.STDEYS*EADEEEEEEEGKPSRK.R	4	836.141	5.56829	1	1.88888e-10	1725.73	2692.8	2021.03	1982.92	2574.23	2240.98	1.05568	0.738103	0.570661
HNRH1_HUMAN	K.HTGPNS*PDTANDGFVRL.R	3	702.674	6.85139	1	5.38138e-12	4838.94	5579.71	6061.1	4832.29	6338.31	6223.93	1.05551	0.638351	0.537777
BRWD1_HUMAN	K.IIPELVGS*PTQSTSSR.T	3	661.015	4.33979	1	7.32186e-18	487.548	500.412	598.194	491.838	591.143	591.089	1.05543	0.575419	0.515317
BRCA1_HUMAN	K.NPNPIES*LEKESAFKTKAEPISSS*IS.N	4	970.76	-1.1946	1	3.88837e-10	1024.16		1373.74	1119.23	1095.83	1580.84	1.05534
ACINU_HUMAN	R.S*QEQEVLER.G	2	713.844	-1.88827	1	1.02545e-11	36457.5	46365.5	43154.1	44406.5	44464.3	44029.7	1.05496	0.473798	0.478392
RS6_HUMAN	R.LSS*LRASTSK.S	3	529.97	3.20618	2	1.28933e-10	65478.6	74325.8	69595.9	69095.5	76720	75073	1.05486	0.329171	0.411566
RIF1_HUMAN	R.RAS*QGLLSSIENSESDSSEAKEEGSR.K	4	823.649	2.40836	1	6.91177e-12	373.752	719.202	552.102	476.268	574.932	684.08	1.05485	0.808875	0.588388
ZC3HD_HUMAN	K.TSAVSS*PLLDQQR.N	2	855.935	1.73399	2	2.01458e-10	11835.8	12457.6	12826.6	12715.4	13300.2	13138.4	1.0548	0.115011	0.274397
TLK1_HUMAN	K.ISDYFEYQGGNGSS*PVR.G	3	729.001	3.18154	1	4.19145e-12	755.856	990.726	697.392	893.003	842.946	840.599	1.05425	0.65351	0.543757
ACTB_HUMAN	R.GYSFTTTAER.E	2	681.351	2.2171	1	2.83724e-14	19713.9	22636.3	18387.7	20256	21028.3	22737.6	1.05407	0.493269	0.483166
SMC4_HUMAN	R.RREEGPPPPSPDGAS*SDAEPEPPSGR.T	3	994.129	2.81014	2	1.36717e-12	1330.06	1542.75	2027.05	1656.86	2034.96	1472.2	1.05391	0.75592	0.573382
RBM25_HUMAN	K.QEPES*EEEEEEKQEK.E	4	661.817	1.06311	5	1.11236e-16	27350.7	36056.6	35676.2	34479.1	28819	41109.3	1.05373	0.716272	0.566893
UNG_HUMAN	K.APAGQEEPGT*PPSSPLSAEQLDR.I	3	881.756	1.021	2	8.48233e-14	6424.78	7603.79	8077.12	9013.37	6556.61	7721.91	1.05366	0.670618	0.551289
RBM14_HUMAN	R.QPT*PPFFGR.D	2	678.341	2.21686	8	3.60144e-13	61841.3	63506.3	61935.6	64305.3	62648.2	70367.3	1.0536	0.236947	0.353558
H2A1A_HUMAN	R.AGLQFPVGR.I	2	587.353	4.15664	2	1.8263e-12	19300.4	15985.1	18968.9	18950	19511	18698.5	1.05354	0.421085	0.456231
NUCL_HUMAN	K.GLSEDTTEETLKESFDGSVR.A	3	886.792	3.51018	1	2.81808e-17	5167.8	5360.92	5144.27	5603.48	5252.2	5654.02	1.05339	0.124436	0.277049
CI078_HUMAN	R.RRGDS*ESEEDEQDSEEVR.L	3	821.016	2.56477	1	1.52987e-14	760.032	803.352	691.38	1104.58	555.48	714.463	1.05311	0.822152	0.593115
SALL3_HUMAN	R.AES*EAAEEAGAEGAEGEARPVEK.E	4	707.086	1.90796	2	1.59783e-15	4486.07	4659.67	4362.71	3869.68	4623.23	5732.28	1.05306	0.68522	0.555477
F110B_HUMAN	R.S*PQEGGSHVGRR.L	3	525.925	0.696318	1	2.59289e-11	1306.04	1123.12	1440.88	1257.53	1537.84	1279.77	1.053	0.623475	0.533904
PATL1_HUMAN	R.RST*SPIIGSPPVR.A	3	559.31	2.83778	2	3.18823e-11	17373.2	22249.3	20903.7	21794.8	21056.4	20857.5	1.05258	0.513577	0.489136
DDX24_HUMAN	K.AQAVS*EEEEEEEGKSSSPK.K	4	705.097	2.17537	2	2.63569e-17	21977.2	21783.6	21953.8	28660.3	18137.4	22369.3	1.05254	0.725759	0.568815
RPRD2_HUMAN	K.S*FNYSPNSSTSEVSSTSASK.A	3	869.405	-4.47051	1	6.67806e-12	7968.85	10126	10447.9	10063	10141.3	9819.27	1.05188	0.563268	0.509164
CENPA_HUMAN	R.SPS*PTPTPGPSR.R	3	497.248	1.88247	2	1.45034e-10	32068.5	27038	37285.4	34527.6	34098.2	32746.5	1.05167	0.610235	0.52825
ROA2_HUMAN	K.LFIGGLSFETTEESLR.N	3	676.703	4.72167	2	1.12021e-17	3439.98	3528.69	3625.24	3620.55	3253.99	4263.76	1.05139	0.577807	0.516665
FOXK1_HUMAN	R.EGS*PIPHDPEFGSK.L	3	679.006	3.19107	2	7.5033e-17	15634.9	13970	18634.2	16300.3	16093.8	18321.9	1.05134	0.62002	0.532322
RECQ5_HUMAN	K.YTGEEDGAGGHS*PAPPQTEECLR.E	3	923.07	2.11591	1	1.99989e-14	1943.93	2974.42	2106.2	2428.97	2049.01	2906.65	1.05126	0.781628	0.581151
ARMX3_HUMAN	K.RAS*PNSDDTVLSPQELQK.V	3	841.768	1.61917	3	2.46966e-11	22946.1	22888.8	26577	22693.3	26736.5	26687.4	1.05117	0.532883	0.496889
CND3_HUMAN	K.TLHCEGTEINS*DDEQESK.E	3	877.396	0.266863	2	1.1046e-14	19326.5	19343.3	18319.6	21911.1	19275.4	18710.5	1.05102	0.405274	0.452737
NCK1_HUMAN	K.RKPS*VPDSASPADDSFVDPGER.L	3	956.473	2.77894	1	3.0908e-12	4811.8	4968.22	6734.44	6621.04	5762.29	4973.62	1.05102	0.736596	0.570246
SIPA1_HUMAN	R.S*GSDAGEARPPTPASPR.A	3	654.649	2.05114	1	3.42641e-11	10897.3	14776.7	11062.1	12810.7	13098.1	12697.4	1.05091	0.649803	0.543245
LMNB2_HUMAN	R.ATSS*SSGSLSATGR.L	2	789.371	-0.116722	2	2.03752e-13	22774.9	27149	24688.3	23219.9	28194.4	26990.3	1.05083	0.554382	0.507481
RBMX_HUMAN	R.DGYGGS*RDSYSSSR.S	2	901.883	2.80738	2	2.87248e-12	17747	16527.1	14862.7	16396.4	16807	18426	1.05073	0.469245	0.47796
FKB15_HUMAN	R.RPS*QEQSASASSGQPQAPLNR.E	3	835.74	1.80752	2	3.65517e-20	2934.68	3732.89	3077.14	3756.11	3455	3024.5	1.05037	0.640877	0.539019
ZCH18_HUMAN	R.LGS*PKPER.Q	3	474.603	2.42202	1	4.42302e-10	5427.76		3414.82	4967.84	5096.58	3866.02	1.05026
CENPA_HUMAN	R.RS*PSPTPTPGPSR.R	2	823.418	0.741242	1	6.16974e-10	3176.89	3248.19	3990.97	3533.54	4482.74	2923.22	1.05026	0.755455	0.573382
ROA3_HUMAN	R.S*SGSPYGGGYGSGGGSGGYGSR.R	3	740.644	3.00616	2	4.51013e-14	2659.07	1840.08	2132.26	1458.11	2901.68	2603.74	1.05008	0.835945	0.596676
PDS5B_HUMAN	R.AES*PESSAIESTQSTPQK.G	3	805.729	0.861674	4	1.26435e-16	31680.2	37774.4	44879.6	44891	35975.4	39185	1.05001	0.70112	0.561148
SRCH_HUMAN	R.AEVGAPLSPDHS*EEEEEEEEGLEEDEPR.F	3	1149.49	3.17976	2	1.39353e-21	3996.43	4446.49	4127.24	5293.9	3799.74	4104.48	1.04996	0.68223	0.555477
FARP1_HUMAN	K.VSAGEPGSHPS*PAPR.R	3	585.622	4.2471	1	6.63595e-11	2936.77	3447.91	5611.2	4425.63	3692.75	4475.52	1.04985	0.827651	0.595152
LRRF2_HUMAN	R.RGS*GDTSSLIDPDTSLSELR.D	3	805.73	5.30263	1	9.30964e-16	1833.26	1821.01	2302.6	2152.36	2111.69	1989.63	1.04983	0.583022	0.519527
SETD2_HUMAN	R.RS*SLS*PPSSAYER.G	3	609.276	2.70477	1	2.65617e-11	3639.38	4038.08	3892.77	4044.61	3942.39	4158.8	1.04975	0.220337	0.345821
YETS2_HUMAN	K.ASS*PIKQSHEPVPDTSVEK.G	4	701.629	2.8707	1	5.44468e-11	2125.58	2459.42	2595.18	3450.2	1730.2	2356.07	1.04962	0.831064	0.595719
CING_HUMAN	K.QPAQSQNLS*PLSGFSR.S	3	676.007	-0.977937	3	3.25307e-14	9291.6	10872.2	9601.16	9784.56	10816.7	10629.5	1.04925	0.445882	0.468461
PSIP1_HUMAN	K.EDTDHEEKAS*NEDVTK.A	4	654.319	1.25929	2	3.12332e-15	3205.08		4323.63	3284.42	4237.42	4325.45	1.04908
SRRM2_HUMAN	R.AQS*GSDSSPEPKAPAPR.A	3	740.707	1.11242	2	2.23734e-12	10012	10576	8472.91	10336.8	11392.7	8748.49	1.04877	0.658993	0.545252
MCM2_HUMAN	R.RGLLYDS*DEEDEERPAR.K	3	787.031	1.72444	4	3.55524e-16	23459.7	25926.1	24581.1	23988.3	23721.4	29839.9	1.04844	0.60329	0.525453
RBM15_HUMAN	R.HCAPS*PDRS*PELSSSR.D	3	724.645	1.81284	5	3.16269e-13	27579.3	25572.6	32485.8	25253.2	25213.8	39316.7	1.04841	0.800726	0.58599
FIP1_HUMAN	R.ERDHSPTPS*VFNSDEERYR.Y	3	877.729	-5.54111	1	6.28258e-11	4801.36	6007.19	6459.89	6048.6	5891.98	6158.56	1.04811	0.609879	0.52825
RREB1_HUMAN	R.QVAGDAPVEQATAETAS*PVHR.E	3	815.065	0.0374422	1	5.30681e-13	5966.46	6797.08	6441.86	6666.84	6513.38	6946.68	1.04798	0.321913	0.407657
SC61B_HUMAN	-.PGPTPSGTNVGSSGRS*PSKAVAAR.A	4	694.87	1.03776	1	2.27514e-10	7530.37	12296	11614.2	12982	9790.06	10173.7	1.04787	0.79384	0.585187
SRC8_HUMAN	Q.TPPVSPAPQPT*EERLPSSPVYEDAASFK.A	4	884.689	-13.5724	6	6.47086e-14	8983.62	11474.7	13135.2	11750.1	11333.3	12117.3	1.04784	0.685044	0.555477
BCLF1_HUMAN	R.S*PAKTIAPQNAPR.D	3	630.349	-0.580961	1	3.37064e-16	13354.8	13283.4	14417.8	14407.1	14226.3	14385.9	1.04782	0.152677	0.297725
PAWR_HUMAN	R.Y*KSTTSVSEEDVSSR.Y	3	738.364	0.991953	1	1.19818e-10	7091.89	8795.36	8207.38	8146.93	8882.27	8216.33	1.04777	0.525186	0.49386
P66A_HUMAN	R.RPPS*PDVIVLSDNEQPS*SPR.V	3	860.41	1.87984	1	2.55764e-11	1146.31	908.82	918.834	919.564	917.514	1278.85	1.04774	0.75726	0.573631
MBB1A_HUMAN	K.EIPSAT*QSPISK.K	2	898.486	-3.14123	2	6.44675e-13	47237.9	46487.8	46442.7	43401.8	52046.5	51387.9	1.04757	0.470313	0.47796
GLCI1_HUMAN	R.GPS*PSSPTPPAAAAPAEQAPR.A	3	756.041	1.45314	1	1.58433e-12	1522.15	2193.51	1836.67	2225.64	1819.9	1770.51	1.0475	0.734452	0.570246
PAK1_HUMAN	K.YMSFTDKS*AEDYNSSNALNVK.A	4	788.641	3.79227	1	1.10076e-11	607.608	576.708	724.446	557.783	688.406	753.133	1.04744	0.700327	0.560866
LARP1_HUMAN	R.TPRT*PQLK.D	3	493.622	0.741885	1	1.37506e-10	23621.5	27346.5	29915.7	26472.3	28541.3	29701.8	1.04737	0.568267	0.511638
TRA2B_HUMAN	R.RSPS*PYYSR.G	3	474.565	2.70087	2	2.31723e-11	10872.2	11577.9	10543	10724.3	14215.5	9613.03	1.04727	0.732782	0.569661
RREB1_HUMAN	R.ANS*GGVDLDSSGEFASIEK.M	3	807.726	2.64475	2	1.21828e-16	9465.95	9090.44	8766.5	9697.55	10020.3	8889.36	1.047	0.33659	0.413293
PNISR_HUMAN	R.QRS*PIALPVK.Q	3	549.665	4.99684	1	3.43599e-10	5872.5	6153.05	6864.7	6686.99	5509.41	7581.04	1.04697	0.681143	0.555477
SRCAP_HUMAN	R.SGPPS*PPSTATSFGGPRPR.R	3	721.359	0.676891	1	1.70474e-14	4459.97	4030.22	4367.72	4528.21	4067.75	4858.53	1.0464	0.493041	0.483166
SOX2_HUMAN	K.SEAS*SS*PPVVTSSSHSR.A	3	697.64	1.77164	4	5.42855e-17	7305.91	9029.86	8575.12	8282.48	9225.94	8557.91	1.04638	0.547556	0.505248
CDK18_HUMAN	R.RAS*LSDIGFGK.L	3	563.645	4.10349	1	1.08431e-12	6390.32	10354.9	9283.53	10230.6	7296.89	9706.94	1.04632	0.800634	0.58599
NRBP_HUMAN	K.TPT*PEPAEVETR.K	2	818.397	4.2302	1	2.14964e-10	8585.86	9710.91	10067.1	9800.13	10312	9547.66	1.04569	0.436178	0.463098
CHAP1_HUMAN	R.GGS*PDLWK.S	2	699.367	3.35125	1	5.74712e-10	20845.5	22114.6	21995.9	23031.2	23138.9	21692.6	1.04475	0.191193	0.329878
CHD8_HUMAN	R.APGYPSS*PVTTASGTTLR.L	3	691.348	2.54111	1	1.27051e-11	8078.47	8872.78	10056.1	8669.91	10554.1	8977.75	1.04423	0.652275	0.543757
NKAP_HUMAN	R.S*RERPSAPR.G	3	455.573	3.01443	1	5.36072e-10	2084.87	1485.53	1796.59	1624.81	1721.56	2256.64	1.04398	0.778785	0.580725
NELFD_HUMAN	D.GGQQEDDS*GEGEDDAEVQQECLHK.F	3	1066.79	1.83084	1	2.40304e-15	1704.85	2251.85	2201.39	2624.97	1898.79	1902.17	1.04349	0.779394	0.580725
FIP1_HUMAN	R.ERDHS*PTPSVFNS*DEERYR.Y	3	904.058	2.58798	2	3.98477e-12	18401.5	16957.9	21508.9	20256	18406.5	20677.1	1.04346	0.615069	0.53006
PLEC_HUMAN	R.SS*SVGSSSSYPISPAVSR.T	3	688.668	2.5259	1	2.1431e-12		9208.25	7424.82	9669.16	7681.62		1.04315
KI21B_HUMAN	R.AT*ETSPLTR.R	2	642.824	2.13634	1	1.05917e-11	24488.1	27594.5	33694.3	29928.9	29912.7	29606	1.04279	0.674582	0.553012
FYN_HUMAN	R.DGS*LNQSSGYR.Y	2	746.837	3.51418	1	6.35051e-14	18030.9	19830.2	19224.4	20085.7	19866.5	19554.7	1.04242	0.216517	0.341643
ARGL1_HUMAN	R.AS*SPPDRIDIFGR.T	3	580.628	-0.105119	2	1.11462e-13	17985	16116.4	13139.2	14739.6	18614	15866.4	1.0419	0.735397	0.570246
HNRL2_HUMAN	R.SGDET*PGSEVPGDKAAEEQGDDQDSEK.S	4	886.908	-1.02114	3	1.86553e-17	6300.54	6988.94	8244.46	7735.69	6839.75	7859.1	1.04182	0.669801	0.550972
DNM3A_HUMAN	R.SEPQPEEGS*PAGGQK.G	3	679.327	-1.89854	4	9.32514e-13	31831.6	42383.6	39290.4	40660.5	38244.9	39343.4	1.04179	0.648018	0.542874
ROA3_HUMAN	R.SSGS*PYGGGYGSGGGSGGYGSR.R	2	1110.47	2.07613	11	4.86709e-24	70267.5	71482.6	69099.9	65263.4	73370.9	80983.9	1.04158	0.558958	0.507968
NEST_HUMAN	A.STGQS*PEDHASLAPPLS*PDHSSLEAK.D	3	1093.51	-1.07848	1	1.33682e-12	2370.92	3721.67	4074.13	4051.94	2875.74	3658.86	1.04129	0.833452	0.596233
CHD7_HUMAN	D.AAGRDSPS*NTSQSEQQESVDAEGPVVEK.I	4	860.914	2.90673	1	4.30395e-12	2484.72	2367.42	3569.12	3477.67	2784.96	2506.15	1.04127	0.820912	0.592589
EMSY_HUMAN	R.TNS*SSSSPVVLK.E	3	581.982	2.93649	1	2.34814e-10	2208.06	2172.19	2203.4	1933.46	2073.86	2845.88	1.04094	0.767432	0.574742
BABA1_HUMAN	R.S*EGEGEAASADDGSLNTSGAGPK.S	3	882.405	0.415015	1	9.65175e-16	6777.65	6935.08	8017	7318.96	7630.82	7659.3	1.04047	0.508795	0.486948
DCP1A_HUMAN	R.KASSPS*PLTIGTPESQR.K	3	765.412	3.13651	1	2.22186e-14	4556.02	5108.47	4614.21	4682.08	4955.01	5218.53	1.0404	0.457118	0.474008
INCE_HUMAN	R.DSPAFPDS*PWRER.V	3	623.625	3.62126	1	1.98397e-11	4126.93	3849.58	4032.05	3713.97	3715.45	5062.93	1.04029	0.741841	0.571125
PELP1_HUMAN	R.AGSNEDPILAPS*GTPPPTIPPDETFGGR.V	3	1033.84	4.22119	2	9.93948e-11	4713.66	4232.18	7829.63	7371.16	2872.5	7203.56	1.04004	0.909719	0.61513
HAUS7_HUMAN	R.GGDDY*SEDEGDSSVSR.A	2	992.388	0.984054	1	4.94799e-14	3600.76	4930.07	4303.59	4682.08	4289.3	4372.4	1.03969	0.694559	0.558465
LEMD2_HUMAN	R.WTKPS*SFSDSER.-	3	655.658	4.09597	1	7.19134e-11	9962.89	9264.35	9625.21	10258.1	9496.11	10240.9	1.0396	0.302529	0.394705
DKC1_HUMAN	K.AKAGLESGAEPGDGDS*DTTK.K	3	891.783	0.889745	1	8.0942e-11	12010.2	11353.5	13639.2	13323.6	13099.2	12045.5	1.0396	0.567691	0.511594
CCD86_HUMAN	R.AGLGS*PERPPKT*SPGSPR.L	3	803.742	1.64534	1	5.49856e-10	11045.5	11880.9	11262.5	10407.4	12967.3	12149.6	1.03906	0.605534	0.526687
CAMP3_HUMAN	R.GTEASPPQNNS*GSSSPVFTFR.H	3	826.051	3.25107	1	3.12531e-10	2085.91	2294.49	2484.96	2689.08	2279.2	2163.64	1.03883	0.674885	0.553012
DDX51_HUMAN	R.VNDAEPGS*PEAPQGK.R	3	678.672	1.91109	3	2.79135e-10	24151.9	25478.4	24395.7	23778.6	26684.6	26431.5	1.03875	0.399409	0.449291
RBMX_HUMAN	R.DVYLS*PRDDGYSTK.D	3	718.689	1.7988	23	8.33411e-17	537757	526503	483044	482203	523116	601515	1.03847	0.635787	0.537777
RCC1_HUMAN	K.RRS*PPADAIPK.S	3	582.667	2.75497	1	4.18477e-11	77754	82787.9	88405.5	85144.8	85131.1	88240.8	1.03844	0.381344	0.440647
ROA2_HUMAN	R.DYFEEYGKIDTIEIITDR.Q	3	893.474	3.39217	2	1.12493e-19	3319.92	3253.8	3705.4	3341.2	3657.09	3673.59	1.03821	0.501806	0.485552
CK084_HUMAN	R.AES*PSPAPPPGLR.G	2	792.904	2.79201	3	7.75529e-14	19330.7	24026.5	24656.2	24580.9	21331.9	24685.8	1.03801	0.690005	0.556097
UBR4_HUMAN	K.AAPPPPPPPPPLESS*PR.V	3	671.688	3.90735	1	4.27479e-13		4364.58	6159.29	5608.06	4450.32	6327.05	1.03798
MAP1B_HUMAN	K.T*TRTSDVGGYYYEK.I	3	726.691	2.6877	1	5.22317e-14	3383.6	3863.05	3927.84	3707.56	4272.01	3614.67	1.03756	0.628776	0.53628
FUBP2_HUMAN	K.VQIS*PDSGGLPER.S	3	555.281	3.75653	1	3.60696e-12	3176.89	4356.73	4178.34	3698.4	4024.53	4424.88	1.03721	0.748558	0.573118
RBM25_HUMAN	K.LGASNS*PGQPNSVK.R	3	632	1.82716	2	5.33045e-11	21333.1	16702.1	23211.3	24754	21662.6	17104.8	1.03714	0.809548	0.588388
MAP2_HUMAN	K.ETSPESS*LIQDEIAVK.L	3	762.065	2.20253	1	1.54777e-12	973.008	799.986	1004	1125.64	929.402	824.947	1.03709	0.767754	0.574742
SRRM2_HUMAN	R.VS*GRTSPPLLDR.A	2	803.931	2.40924	4	7.62243e-12	63174.5	79236.8	67913.6	68892.2	80042	69179.6	1.03703	0.688211	0.555477
ARAF_HUMAN	R.QQFYHS*VQDLSGGSR.Q	3	673.317	2.67413	1	6.28377e-13	3985.99	5485.46	5850.68	5317.72	5181.96	5386.1	1.03679	0.759707	0.57396
SC31A_HUMAN	R.AQGEPVAGHES*PKIPYEK.Q	4	676.866	1.10953	5	5.58495e-18	18445.4	21390.9	21587.1	20635.2	21547	21499.3	1.03676	0.51627	0.489504
MA7D1_HUMAN	R.RS*SQPS*PTAVPASDSPPTKQEVK.K	4	811.17	3.51137	2	2.11482e-14	2106.79	2652.41	2491.97	2659.77	2133.3	2723.43	1.03659	0.738737	0.570725
DDX54_HUMAN	K.QKIDDRDS*DEEGASDR.R	3	792.037	0.601212	3	6.59684e-12	48262	70893.6	42753.3	55567.7	59272.1	52912.6	1.03609	0.835765	0.596676
CROCC_HUMAN	R.APS*PAPRPVPGS*PAR.D	3	615.972	4.16169	2	6.39036e-12	16449.3	19682.1	21535	17978.2	21143.9	20606.2	1.03576	0.718911	0.567892
RBM15_HUMAN	R.S*LSPGGAALGYR.D	2	729.371	1.49233	3	2.13849e-15	98289.5	117358	110555	106872	113611	117237	1.03531	0.578188	0.516665
MARCS_HUMAN	K.VNGDAS*PAAAESGAK.E	3	628.315	1.6514	2	2.88204e-11	6276.53	6527.8	7252.48	6635.7	7844.8	6279.17	1.03504	0.695553	0.558465
CL045_HUMAN	K.ASPSCS*SPTRDSSGVPVSK.E	3	815.398	-1.53448	1	1.78314e-14	4883.83	6816.15	5417.81	6689.73	5910.35	5116.33	1.03497	0.799093	0.58599
NU153_HUMAN	R.AS*DKDITVSK.N	3	611.013	2.89687	1	3.43475e-13	16623.6	18978.6	17247.4	18219.1	15639.9	20828.1	1.03477	0.73011	0.569369
CAF1B_HUMAN	R.TQDPSS*PGTTPPQAR.Q	2	924.942	2.25972	3	2.42439e-16	12200.2	14191.1	12176.3	12254.7	14040.5	13610.7	1.0347	0.630352	0.536546
BPTF_HUMAN	K.QNS*IENDIEEK.V	3	619.643	3.84154	1	4.47272e-11	3078.76	2624.36	3408.8	2726.63	3224.81	3476.56	1.03469	0.756031	0.573382
SYMPK_HUMAN	K.TPS*PAAEDAREPEAK.G	3	703.023	2.69137	1	6.27129e-13	9658.04	10249.5	9525.01	10483.4	9077.88	10888.2	1.03455	0.597577	0.522263
EHMT2_HUMAN	R.KLNS*GGGLSEELGSAR.R	3	705.043	3.07323	1	2.18341e-14	10879.5	10215.8	9299.56	10629	9906.78	10903.9	1.03437	0.558327	0.507968
GBF1_HUMAN	R.AASSSSPGS*PVASSPSR.L	3	614.295	1.98717	1	1.10516e-10	3826.26	3170.77	4079.14	3102.15	4161.78	4175.37	1.03278	0.79987	0.58599
RLGPB_HUMAN	R.SDS*APPTPVNR.L	2	725.35	-1.26219	1	4.60576e-12	4093.52	4334.29	4716.41	5270.09	4102.34	4202.07	1.03274	0.747291	0.573118
SASH1_HUMAN	K.LLVDSQGLSGCS*PR.D	3	599.966	2.13636	1	2.84331e-10	3249.97	2577.23	2514.02	2522.39	3193.47	2897.44	1.03262	0.781153	0.581151
TLE1_HUMAN	K.DASS*SPASTASSASSTSLK.S	3	760.707	1.68493	2	1.95838e-16	9669.53	9898.28	11517	12338.1	9779.25	9979.47	1.03256	0.754356	0.573382
RBM15_HUMAN	R.SLS*PGGAALGYR.D	3	486.584	3.2927	1	1.38534e-14	1092.02	1007.56	1153.3	1119.23	1215.79	1021.98	1.03201	0.646558	0.542574
CHAP1_HUMAN	K.SSS*VSPSSWK.S	2	795.404	1.5347	1	3.86753e-10	26490.5	27928.8	23027	23991.1	28189	27742.5	1.03198	0.696996	0.558902
MACF1_HUMAN	R.RGS*DASDFDLLETQSACSDTSESSAAGGQGNSR.R	3	1224.86	4.42632	1	1.21111e-29	1270.55	1768.27	1613.22	1801.58	1480.56	1518.23	1.03188	0.795586	0.585562
SMC3_HUMAN	R.GSGS*QSSVPSVDQFTGVGIR.V	3	758.706	2.73518	1	1.17975e-16	714.096	576.708	792.582	811.487	715.423	622.393	1.03164	0.805268	0.587779
KIF1A_HUMAN	R.TPQPCS*RPAS*PEPELLPEADSK.K	3	1008.82	1.6033	1	1.82001e-14	4773.17	5649.27	6196.37	6470.83	5244.64	5423.84	1.03132	0.773688	0.578505
TCAL2_HUMAN	R.GGRAEGEGEPDS*EREPESEGEPESETR.A	3	1071.12	2.2793	1	3.7423e-11	392.544	521.73	253.506	332.472	564.125	307.514	1.03111	0.91951	0.616725
RBM15_HUMAN	K.ISHLS*GSGSGDER.V	3	537.586	3.40608	1	5.34879e-10	6658.63	6322.47	6518.01	6433.28	7317.42	6347.31	1.03071	0.572265	0.513535
BCL9_HUMAN	R.S*STPSHGQTTATEPTPAQK.T	3	822.078	2.45009	1	1.82337e-15	2527.52	3272.87	2999.99	3264.27	2925.45	2880.87	1.0307	0.735969	0.570246
FNBP2_HUMAN	R.QTPRS*PDSTANVR.I	3	579.954	-6.19109	2	8.63959e-15	7708.9	8261.29	9298.56	9002.38	8667.21	8371.93	1.03058	0.633773	0.537473
FARP1_HUMAN	R.LGAPENSGIS*TLER.G	3	584.964	2.29548	1	9.60261e-10	3700.98	3652.11	4119.22	3820.22	3845.13	4156.96	1.03051	0.559679	0.507968
ZC3HF_HUMAN	R.AENGERS*DLEEDNER.E	3	691.3	-3.18223	4	7.47209e-13	28450	33597.2	34332.5	31320.1	29073	38912.5	1.03036	0.794616	0.585218
TJAP1_HUMAN	R.GS*PEEELPLPAFEK.L	3	694.361	2.81285	1	1.3158e-14	1006.42	983.994	1215.43	1174.18	1059.09	1069.85	1.03035	0.713745	0.566623
ZN423_HUMAN	R.ALEDRNS*VT*SQEER.N	3	674.963	2.47197	4	1.58687e-13	25376.5	32869	37053	32428.4	27874.5	37875.8	1.03022	0.840613	0.598561
TRIPC_HUMAN	K.ALQHTES*PSETNKPHSK.S	5	532.485	3.11833	2	4.65696e-14	1896.95	2992.37	2947.88	3134.21	2511.55	2427.89	1.03017	0.860822	0.601617
IWS1_HUMAN	R.VS*DSESEGPQKGPASDSETEDASR.H	3	1001.79	3.53372	1	1.26595e-13	2414.77	2567.14	2607.2	2908.9	2346.2	2562.31	1.03008	0.684528	0.555477
RBMX_HUMAN	R.DDGYS*TKDSYSSR.D	3	673.641	2.15186	2	5.20587e-16	14837.3	12864.9	14590.1	13216.4	12411.8	17917.7	1.02964	0.830166	0.595719
SNUT1_HUMAN	R.RRVS*EVEEEKEPVPQPLPSDDTR.V	4	808.419	2.60474	1	7.19931e-11	9410.62	6626.53	6961.9	8527.94	8795.82	6346.39	1.02918	0.857826	0.601037
ROA1_HUMAN	K.SES*PKEPEQLR.K	2	919.477	2.40357	4	2.42283e-12	354218	347177	440420	373953	308576	492585	1.02916	0.865845	0.603472
TCF20_HUMAN	R.SLT*PPPSSTESK.A	3	590.311	3.55025	4	2.2853e-15	49666.2	55162	58033.8	52023.1	57564.6	57915.7	1.0285	0.644895	0.541683
G3P_HUMAN	K.LISWYDNEFGYSNR.V	3	664.996	3.57954	1	7.317e-15	376.884	418.506	518.034	553.204	423.634	373.804	1.02834	0.863936	0.602471
GLI3_HUMAN	R.S*PGRPTQGALGEQQDLSNTTSK.R	3	937.478	0.249454	2	3.16628e-14	10590.3	9221.72	14411.8	12719.1	9001.15	13465.2	1.0281	0.88487	0.610175
SRRM2_HUMAN	K.SST*PPGESYFGVSSLQLK.G	2	1211.63	4.53215	2	2.14833e-21	8071.16	7976.3	8883.73	8823.78	8004.74	8793.61	1.02771	0.589752	0.520386
PAK1_HUMAN	R.DVATSPISPT*ENNTTPPDALTR.N	3	869.428	2.48284	2	1.14467e-12	21653.6	24167.9	25171.2	26721.4	22694.7	23521.1	1.02739	0.708377	0.564826
TRIM2_HUMAN	R.SADVS*PTTEGVK.R	3	576.968	3.1857	1	1.22662e-11	6101.14	7162.85	6274.52	6299.56	6700.34	7073.74	1.02739	0.676941	0.554025
YJ005_HUMAN	R.HY*SPEDEPSPEAQPIAAYK.I	3	889.766	2.88108	2	3.08552e-15	10578.9	10593.9	12040	11483.6	10454.7	12183.6	1.02737	0.686499	0.555477
UBP8_HUMAN	R.SYS*SPDITQAIQEEEKR.K	3	840.419	0.574897	3	1.42326e-18	5885.03	7960.59	8684.33	8149.68	6756.54	8231.98	1.027	0.843996	0.599357
DREB_HUMAN	K.EGTQASEGYFSQS*QEEEFAQSEELCAK.A	3	1203.2	3.19583	1	9.55718e-16		572.22	723.444	708.907	664.63	622.393	1.02698
LARP4_HUMAN	R.ASTAS*PCNNNINAATAVALQEPR.K	3	893.765	-0.174257	2	2.11953e-20	12264.9	12035.7	12224.4	11389.2	13074.3	13034.3	1.02664	0.593342	0.520517
DOCK7_HUMAN	R.SPS*GSAFGSQENLR.W	2	873.405	3.00322	1	3.73009e-18	15807.2	21513.2	23065	22302.2	20022.1	19663.4	1.02653	0.831798	0.595719
CHAP1_HUMAN	R.KTS*PASLDFPESQK.S	3	768.084	2.99237	2	8.13605e-16	10872.2	10076.7	9068.1	9654.5	9736.03	11413	1.0262	0.752208	0.573214
IF2P_HUMAN	K.QSFDDNDS*EELEDKDSK.S	3	923.434	1.11041	3	1.31081e-14	35746.6	37067.5	42559.9	37835.8	37945.5	42562.1	1.02574	0.72312	0.568746
NCK2_HUMAN	R.DASPT*PSTDAEYPANGSGADR.I	2	1194.52	3.37235	1	7.84099e-17	3499.49	3987.59	4715.41	3748.78	3747.87	5019.66	1.02572	0.858855	0.601037
DPYL2_HUMAN	K.TVTPASSAKT*SPAKQQAPPVR.N	5	578.731	2.95299	1	5.14148e-19	568.98	632.808	464.928	638.382	599.788	471.398	1.02571	0.848889	0.600863
ZN532_HUMAN	R.ESS*PLPKEVNDS*PR.A	3	725.02	3.2832	2	9.61584e-12	12591.7	12150.1	12743.4	12219.9	12475.6	13742.4	1.02541	0.562266	0.50899
SRRM2_HUMAN	R.NHS*GS*RTPPVALNSSR.M	4	517.994	5.02741	1	1.33165e-11	611.784	493.68	429.858	343.462	421.473	809.295	1.02534	0.936761	0.622896
CAAP_HUMAN	R.RST*DSSS*VSGSLQQETK.Y	3	806.049	2.67748	1	6.88368e-14	10117.4	11241.3	13310.6	9842.26	13378	12326.3	1.0253	0.845264	0.599357
TR150_HUMAN	R.IDIS*PSTFR.K	2	672.844	2.10906	2	1.3113e-10	54966.6	56192	49619	54188.3	54372.2	56267.7	1.02519	0.559649	0.507968
GOGB1_HUMAN	R.SSS*AEESGQDVLENTFSQK.H	3	860.745	5.78793	1	1.34978e-12	4062.2	4072.86	5547.07	4824.96	4520.57	4678.08	1.02496	0.8314	0.595719
PI4KA_HUMAN	R.KTS*SVSSISQVSPER.G	3	710.712	0.343515	1	1.24567e-17	2304.11	2750.02	2920.83	2633.21	2732.01	2807.21	1.02476	0.747248	0.573118
SRSF5_HUMAN	R.SVS*RSPVPEK.S	3	541.968	0.788324	1	8.1454e-10	3213.43	4001.05	4767.52	4601.48	4072.08	3604.54	1.02471	0.862128	0.6022
MIO_HUMAN	R.GFSQY*GVSGSPTK.S	2	926.969	2.2387	1	3.36893e-11	26911.2	30341.1	28561	27693.2	30070.5	30158.4	1.02457	0.611537	0.5283
NUCKS_HUMAN	K.DDSHSAEDS*EDEKEDHKNVR.Q	6	519.08	3.25821	4	6.27915e-12	5766.01	7051.77	7076.12	7811.71	5593.7	6976.14	1.02451	0.844736	0.599357
PKHA6_HUMAN	R.TKS*PTDDEVTPSAVVR.R	3	747.393	3.07602	1	3.87402e-10	7846.7	7480.37	8169.31	6743.77	7678.37	9647.09	1.02438	0.838563	0.597539
HAUS7_HUMAN	R.GGDDYS*EDEGDSSVSR.A	2	992.388	2.16245	1	3.54046e-15	5450.72	6542.38	5661.3	6415.88	5736.36	5930.23	1.02425	0.733446	0.569829
BPTF_HUMAN	K.SNGELSES*PGAGKGASGSTR.I	4	597.547	1.35382	1	7.9742e-11	1105.6	932.382			983.437	1103.92	1.02423
TP53B_HUMAN	K.NS*PEDLGLSLTGDSCK.L	3	744.364	3.66321	2	5.42787e-16	11037.2	11231.2	15213.4	14768	11753.7	11850.3	1.02375	0.868557	0.6047
SRS10_HUMAN	R.S*FDYNYR.R	2	637.277	3.42396	1	2.35743e-11	65083	70993.4	75965.6	70756	61762	84539.6	1.02365	0.830822	0.595719
MARCS_HUMAN	K.EAPAEGEAAEPGSPT*AAEGEAASAASSTSSPK.A	3	1151.87	0.211951	1	1.43621e-09		1326.2	1346.69	1250.2	1465.43	1388.42	1.02362
MA7D1_HUMAN	R.RSS*QPSPTAVPASDSPPTKQEVK.K	4	791.176	-3.34582	2	8.625e-15	8396.89	7573.5	8615.2	9586.73	8254.39	7325.09	1.02362	0.803743	0.587779
RRBP1_HUMAN	R.DAQDVQAS*QAEADQQQTR.L	3	766.679	2.62713	1	7.68362e-21	1089.94	837.012	1295.59	982.761	1047.2	1267.8	1.02334	0.881753	0.609321
ZDHC5_HUMAN	R.SS*SLKSAQGTGFELGQLQSIR.S	3	911.488	3.28115	1	6.71532e-12	2441.92	3064.18	3357.7	3263.35	2934.1	2872.58	1.02327	0.827735	0.595152
ATX2L_HUMAN	R.GQSTGKGPPQS*PVFEGVYNNSR.M	4	711.859	2.25128	4	1.75623e-13	22613	26801.2	24387.7	25594.8	26493.4	23402.4	1.02288	0.730224	0.569369
RHG39_HUMAN	K.RAELPGSS*SPLLAQPR.K	3	663.358	3.31235	1	6.09295e-11	2344.82	2793.78	2858.71	2278.76	2974.09	2925.06	1.02258	0.838147	0.597539
SSRP1_HUMAN	K.EGMNPSYDEYADS*DEDQHDAYLER.M	3	1053.42	2.67023	1	8.12953e-22	2781.22	3768.8	3741.47	3534.46	3452.84	3536.41	1.02256	0.823925	0.593418
SET1A_HUMAN	R.S*GSPAPETTNESVPFAQHSSLDSR.I	3	937.436	2.63691	2	1.2624e-24	4136.33	4805.53	5137.25	4656.44	4466.53	5271.01	1.02236	0.796888	0.585562
RBP2_HUMAN	K.T*PPRWAEDQNSLLK.M	3	731.723	3.25311	1	1.81747e-12	3178.98	3194.33	3331.65	3200.15	3052.98	3663.47	1.02181	0.72957	0.569369
SRRM2_HUMAN	R.GEGDAPFSEPGTTSTQRPSS*PETATK.Q	3	1058.51	1.87698	2	1.0044e-12	19519.7	31968	33063	28475.3	26011.4	31881.1	1.02149	0.90296	0.614958
CTND2_HUMAN	R.GGSPLAAPQGGS*PTKLQR.G	3	754.078	-1.13316	1	1.17633e-11	2479.5	2881.3	2765.52	2767.85	2540.73	2992.28	1.02148	0.758587	0.57396
NIPA_HUMAN	R.S*QDATFSPGSEQAEK.S	3	707.338	1.37101	1	2.98955e-12	13239	15120.1	14722.4	15487.9	15377.3	13136.5	1.02136	0.764425	0.574742
SC16A_HUMAN	K.QIDS*SPVGGETDETTVSQNYR.G	3	864.729	-2.14062	2	9.06673e-15	14114.9	12788.6	14685.3	15248.8	12535	14679.6	1.02103	0.784929	0.581785
DNM3B_HUMAN	R.NHVDES*PVEFPATR.S	2	953.951	2.48618	2	3.80162e-15	21770.5	17135.2	16778.5	15949.5	15642.1	25252	1.02082	0.918317	0.616725
TOP2A_HUMAN	S.SSPPAT*HFPDETEITNPVPK.K	3	901.456	1.01561	1	1.4607e-13	8007.48	6949.67	6238.45	6972.75	6544.72	8111.37	1.02044	0.845493	0.599357
RPB1_HUMAN	K.YSPTSPTYSPTS*PK.G	3	684.344	0.847285	2	2.84131e-11	6293.23	7977.42	6392.76	8530.69	5333.25	7213.68	1.02005	0.904115	0.614958
OTUD4_HUMAN	K.TAADVVS*PGANSVDSR.V	3	618.966	1.28191	1	1.66595e-11	3005.68	3742.99	4167.32	3439.2	3918.62	3774.87	1.01985	0.853911	0.601037
LARP1_HUMAN	R.S*LPTTVPES*PNYR.N	2	925.424	3.74754	1	1.2852e-11	7575.26	8348.8	9177.32	8210.13	8278.16	9091.91	1.01908	0.783202	0.581427
LAP2A_HUMAN	R.EQGTES*RSSTPLPTISSSAENTR.Q	3	915.439	2.26689	1	9.21179e-18	2361.53	3143.84	3517.02	2696.41	3377.19	3120.25	1.019	0.891707	0.612163
ZMYM3_HUMAN	R.SAPTAPT*PPPPPPPATPR.K	3	686.692	-0.266648	3	6.12903e-15	6515.6	7066.36	6952.88	7322.62	6581.46	7014.81	1.0187	0.663273	0.547016
GRDN_HUMAN	K.S*SSQENLLDEVMK.S	3	673.67	-0.875202	1	2.48965e-12	788.22	661.98	1015.03	739.131	900.223	871.903	1.01867	0.899957	0.614153
NOLC1_HUMAN	R.VADNS*FDAKR.G	3	554.288	0.991032	1	8.21767e-11	8647.45	7216.7	6293.56	5489.9	7916.13	9162.81	1.01855	0.919731	0.616725
MYEF2_HUMAN	K.AEVPGATGGDS*PHLQPAEPPGEPR.R	3	892.095	4.1619	1	1.86598e-11	8151.55	8980.49	10662.3	9240.52	8404.6	10660.8	1.01841	0.871547	0.606005
UBR4_HUMAN	R.SNT*PMGDKDDDDDDDADEK.M	3	955.75	4.53415	1	4.92654e-11	4046.54	4496.98	5708.39	5304.89	3774.89	5431.21	1.01818	0.911259	0.615255
ACL6A_HUMAN	K.EAVREGS*PANWK.R	3	627.993	3.49887	1	1.98115e-10	64542.2	57843.6	79959.6	87371.4	58049.8	60527.7	1.01781	0.921472	0.617499
ZC3HD_HUMAN	R.SLS*PSHLTEDR.Q	3	517.586	3.57699	1	3.19695e-14	7959.46	9578.51	10904.8	10956.9	8795.82	9195.95	1.01779	0.883451	0.609735
GPTC8_HUMAN	R.KPSVS*EEVQATPNK.A	3	761.087	3.88376	1	1.3806e-12	6588.68	9064.64	9753.47	9805.63	7316.34	8731	1.01756	0.907438	0.614958
SR140_HUMAN	R.ESLCDS*PHQNLSRPLLENK.L	4	694.606	3.42695	1	1.24909e-14	1201.64	1355.38	1368.73	1113.73	1591.87	1288.98	1.01753	0.885525	0.610175
AFAD_HUMAN	K.SQDADS*PGSSGAPENLTFKER.Q	3	911.107	1.23932	1	3.37773e-14	10426.4	8211.92	8651.27	8412.54	9351.3	9999.72	1.01737	0.856411	0.601037
ABCF1_HUMAN	K.AEQGS*EEEGEGEEEEEEGGESKADDPYAHLSKK.E	5	916.034	4.79047	2	7.7656e-19		660.858	901.8	805.992		783.516	1.01718
PDS5A_HUMAN	R.AAVGQES*PGGLEAGNAK.A	3	698.694	2.25993	3	7.89864e-17	21410.4	26911.2	26634.2	25075.5	23390.7	27768.3	1.01706	0.855608	0.601037
SRRM2_HUMAN	K.RVPS*PTPAPK.E	3	529.973	2.86234	5	5.2377e-12	121500	165252	152343	155881	127610	162991	1.01682	0.891127	0.612163
RPB1_HUMAN	K.Y*SPTS*PTYSPTSPK.G	3	711.001	2.87578	2	1.01654e-11	22243.5	24695.2	20195.3	20667.3	21944.7	25642.4	1.01669	0.85952	0.601037
PANK2_HUMAN	R.DRLGS*YSGPTSVSR.Q	3	597.629	2.70643	1	1.00338e-13	5692.93	6959.77	6084.14	6945.27	6523.11	5580.36	1.01665	0.859397	0.601037
TOP2B_HUMAN	K.ASGS*ENEGDYNPGRK.T	2	1060	2.97393	1	4.96626e-15	11108.2	9530.27	12495.9	10531	11700.7	11449.8	1.01651	0.853688	0.601037
KAP0_HUMAN	R.TDSREDEIS*PPPPNPVVK.G	3	839.435	2.69635	1	4.94926e-12	8040.89	9321.58	9220.4	9187.39	8973.05	8843.32	1.01583	0.756858	0.573631
TRA2B_HUMAN	R.RRS*PSPYYSR.G	3	526.6	4.72311	4	5.27681e-13	50352.1	47431.4	43226.3	48669.1	52642	41852.3	1.01527	0.858217	0.601037
CCD86_HUMAN	R.QQDLHLES*PQRQPEY*SPESPR.C	3	970.777	2.85023	2	2.92724e-12	7659.83	8814.43	10895.7	7880.4	8707.2	11200.3	1.01527	0.924207	0.617802
2A5D_HUMAN	R.RQSS*SRFNLSK.N	3	616.67	2.17746	1	5.81489e-10	13654.5	16040.1	13799.5	15251.6	15846.3	13057.4	1.0152	0.856997	0.601037
AFAD_HUMAN	R.S*SPNVANQPPS*PGGK.S	3	685.66	0.445083	2	7.7855e-12	16016	21067.8	24969.8	23645.8	17489	21861.1	1.01518	0.925894	0.618575
TRI25_HUMAN	R.ASAPS*PNAQVACDHCLK.E	3	788.714	1.97334	1	4.40837e-17	6062.51	9280.06	8799.56	8063.58	7965.84	8463.07	1.01451	0.913819	0.616138
RB12B_HUMAN	R.RPPEEDFRHS*PEEDFR.Q	3	784.695	3.23537	2	3.00058e-13	7946.93	10652.3	8778.52	9794.63	8947.12	9024.7	1.0142	0.885488	0.610175
LIPA1_HUMAN	K.RSS*DGS*LSHEEDLAK.V	3	750.347	0.0813426	1	2.06638e-13	20458.2	16221.9	21374.7	14800.9	11626.2	32447.3	1.01412	0.96928	0.631978
DDX10_HUMAN	R.SNS*EVEDVGPTSHNR.K	3	646.293	2.44758	1	1.9216e-19	6583.46	7563.4	7799.57	8239.44	7738.89	6275.49	1.01401	0.890238	0.612163
CENPU_HUMAN	K.RSS*DTSGNEASEIESVK.I	3	778.715	2.90004	1	1.55479e-11	7325.75	7399.59	7509.99	7939.02	6980.24	7620.63	1.0137	0.741366	0.571125
M4K4_HUMAN	R.T*TSRS*PVLSR.R	3	498.244	2.69502	1	8.89328e-10	4936.03	5422.63	5090.16	4815.8	5349.47	5493.82	1.01361	0.794115	0.585187
ANTR2_HUMAN	R.VS*PVGET*Y*IHEGLKLANEQIQK.A	3	1127.57	-1.79201	2	3.27599e-10	4775.26	4943.53	5771.52	5309.47	4851.26	5538.93	1.01352	0.858951	0.601037
SRRM1_HUMAN	R.RLS*PSASPPR.R	3	459.581	4.15657	2	8.59236e-13	6505.16	6911.52	7611.19	7519.54	7915.05	5876.83	1.01348	0.899499	0.614153
FIP1_HUMAN	R.DHS*PTPSVFNS*DEERYR.Y	3	809.01	2.9612	2	1.27196e-14	17460.9	13811.8	17495.9	12841.8	13982.1	22602.3	1.01348	0.950451	0.627007
CIP4_HUMAN	R.APS*DSSLGTPSDGRPELRGPGR.S	4	630.313	1.54933	1	4.41743e-12	739.152	1478.8		1283.18	1054.76	1032.1	1.01296
SMAG2_HUMAN	G.ARAAFTTPDHAPLS*PQSSVASSGSEQTEEQGSSR.N	4	946.701	7.81985	1	1.24626e-13	818.496	887.502	819.636	1216.32	805.121	536.768	1.0129	0.959091	0.627648
OCAD1_HUMAN	R.RS*SPPGHYYQK.S	4	465.243	2.88619	1	2.97754e-13	2322.9	2678.21	2828.65	1734.71	3038.93	3156.16	1.01278	0.947901	0.62636
PERQ2_HUMAN	R.VGVEASEETPQTS*SSSARPGTPSDHQSQEASQFER.K	4	1003.96	1.33748	1	1.30557e-10	3624.77	2669.24	2143.28	1965.52	3506.87	3072.38	1.01274	0.957465	0.627165
CHAP1_HUMAN	K.S*PPASPESWK.S	2	812.415	2.02846	1	6.19849e-14	29003.4	29073.3	26895.7	26442	29926.7	29650.2	1.01232	0.805612	0.587779
P4K2A_HUMAN	R.SS*SESYTQSFQSR.K	2	901.894	-0.338372	1	1.43589e-14	54457.1	58433.8	59582.9	61663.9	56909.7	56014.5	1.01226	0.778474	0.580725
PALM3_HUMAN	R.ERGDES*PLGAEGAK.T	3	651.994	0.468065	2	6.87672e-12	16357.4	16551.7	15052	15102.3	17154	16291.8	1.01224	0.809239	0.588388
SRRM1_HUMAN	R.RY*SPPIQR.R	2	663.352	3.22438	13	2.23152e-11	246729	263994	235288	258031	248317	248783	1.01223	0.750462	0.573214
EIF3B_HUMAN	R.SDS*RAQAVSEDAGGNEGR.A	2	1057.97	3.28752	2	1.05095e-14	32462.1	50321.7	41881.6	28618.2	44278.4	53278.1	1.01211	0.957443	0.627165
PXDC2_HUMAN	R.RGS*GHPAYAEVEPVGEKEGFIVSEQC.-	4	843.163	3.89847	1	3.34678e-11	1052.35	1239.81	1445.89	905.825	1489.2	1387.49	1.0119	0.947803	0.62636
TOIP1_HUMAN	K.VNFSEEGET*EEDDQDSSHSSVTTVK.A	3	1098.83	3.9993	1	3.03372e-15	3333.49	3563.47	3677.34	3728.63	3336.12	3632.16	1.01159	0.805636	0.587779
M3K2_HUMAN	R.AQS*YPDNHQEFSDYDNPIFEK.F	3	1028.14	0.443804	5	1.03738e-19	6865.34	7503.94	8293.55	7724.7	7296.89	7901.45	1.01148	0.856665	0.601037
PDS5B_HUMAN	R.AQQRAES*PESSAIESTQSTPQK.G	3	966.815	2.20956	1	5.16043e-15	6634.62	6046.46	6507.99	6805.14	7415.76	5181.7	1.01113	0.922825	0.617499
GPTC8_HUMAN	R.SQS*PHYFR.S	3	444.211	2.61063	1	9.01495e-12	6272.35	8419.49	8339.65	8681.82	8006.91	6597.74	1.01107	0.93181	0.621226
WDR75_HUMAN	K.VQDTS*NTGLGEDIIHQLSK.S	3	865.118	3.88033	1	6.21676e-17	1634.9	1817.64	1661.32	1503.91	1880.42	1782.48	1.01035	0.895695	0.61289
TRA2B_HUMAN	R.RS*PS*PYYSR.G	3	501.22	2.8647	5	1.38981e-12	118569	128599	136061	127371	115916	143519	1.00933	0.90593	0.614958
RREB1_HUMAN	K.LAEETEGPS*DGESAAEKR.S	3	805.388	-0.606268	1	4.70341e-12	3880.55	4452.1	4259.5	4400.9	3763	4540.89	1.00895	0.904022	0.614958
ACINU_HUMAN	K.SKS*PS*PPRLTEDR.K	4	522.765	3.03563	1	1.01767e-09	5624.03	6001.58	8306.58	7003.89	6569.58	6532.37	1.00871	0.949093	0.626516
K1908_HUMAN	R.SPGRRRHPHS*SFPQASSPS*SPS*RR.E	3	1042.81	3.33445	3	7.53024e-10	6381.97	5682.93	7664.3	5842.53	5980.59	8072.7	1.00845	0.955042	0.627165
HNRPU_HUMAN	R.GYFEYIEENKYSR.A	3	719.377	3.81802	1	5.77394e-16	4798.22	4866.11	4464.91	4458.6	5403.5	4383.45	1.00823	0.917336	0.616725
SRRM2_HUMAN	K.ELSNS*PLRENSFGSPLEFR.N	3	830.076	1.43656	8	1.82924e-22	18477.8	18630.8	18156.2	17824.3	19503.4	18387.3	1.00815	0.784352	0.581696
ZO2_HUMAN	R.GSYGS*DAEEEEYR.Q	2	900.865	2.47295	1	3.50216e-13	27599.2	34828	32595.1	27449.5	29498.8	38799.2	1.00763	0.955744	0.627165
PELP1_HUMAN	R.AGSNEDPILAPS*GTPPPTIPPDETFGGRVPR.P	3	1151.25	1.92363	6	2.17845e-14	11793	12630.4	12933.8	12246.5	12119	13267.3	1.00738	0.86275	0.602304
MSH6_HUMAN	R.VHVQFFDDS*PTR.G	3	586.283	3.22728	1	1.87964e-13	1348.85	1242.05	1307.61	996.499	1180.12	1749.33	1.00704	0.970019	0.632004
CIZ1_HUMAN	K.QAQTQTS*PEHLVLQQK.Q	3	792.091	1.00173	1	5.36013e-11	799.704	622.71	645.288	745.543	586.82	749.45	1.00682	0.954353	0.627165
GTF2I_HUMAN	R.S*PGSNSKVPEIEVTVEGPNNNNPQTSAVR.T	4	890.702	-0.0202957	24	4.0493e-20	88702.4	91995	111176	101633	97514.8	94516.3	1.00613	0.938801	0.623601
SRRM2_HUMAN	R.S*PGMLEPLGSSR.T	2	770.376	2.15744	1	1.96403e-15	12210.6	13775.9	13479.9	13639.6	12379.4	13677	1.00582	0.910891	0.615255
HS90A_HUMAN	R.DKEVS*DDEAEEKEDK.E	3	921.467	1.72216	1	1.85779e-10	4917.24	5486.58	5494.97	5046.61	5271.65	5672.43	1.00578	0.913428	0.616138
PKCB1_HUMAN	Q.AGSLSGSPKPFS*PQLS*APITTK.T	4	755.151	-2.92962	1	1.91198e-10	681.732	712.47	401.802	650.289	551.157	604.9	1.00576	0.97488	0.632787
DREB_HUMAN	K.EGTQASEGYFS*QSQEEEFAQSEELCAK.A	3	1203.53	-3.53342	1	1.92523e-18	480.24	621.588	854.706	712.57	625.725	628.838	1.00542	0.976517	0.633156
SYEP_HUMAN	K.EYIPGQPPLSQS*SDSSPTRNSEPAGLETPEAK.V	4	977.982	-1.76298	2	3.20111e-09	2022.23	2164.34	867.732	1612.9	953.177	2514.43	1.00519	0.989276	0.635487
M3K4_HUMAN	R.GDSSGSTR.R	2	498.252	0.489994	1	1.21817e-10	5961.24	6701.71	6218.41	6275.75	6849.48	5852.89	1.00512	0.933154	0.621796
SAFB1_HUMAN	K.S*EPVKEESSELEQPFAQDTSSVGPDR.K	4	847.159	2.93443	1	1.32018e-13	770.472	1016.53	965.928	905.825	786.75	1073.54	1.00479	0.970597	0.632004
PHF12_HUMAN	R.TTS*PSSDTDLLDR.S	2	858.903	3.60048	1	2.53524e-11	23165.3	24756.9	24448.8	22980.8	24935	24800	1.00476	0.892264	0.612163
GPTC8_HUMAN	R.GPKPEPPGS*GSPAPPR.R	3	689.368	2.65614	3	6.11518e-13	29632.9	32570.5	34245.4	32137.1	29975.4	34795.1	1.00476	0.940926	0.623805
SEPT9_HUMAN	R.S*FEVEEVETPNSTPPRR.V	3	761.702	3.25863	1	7.52736e-14	3622.68	3234.73	4683.35	3559.19	4154.21	3877.99	1.00439	0.972834	0.632787
MYPT1_HUMAN	R.RST*QGVTLTDLQEAEK.T	3	772.073	2.23326	1	1.5352e-11	7998.08	14093.4	11973.9	13443.6	11132.3	9638.81	1.00438	0.982247	0.634614
M3K2_HUMAN	R.DRS*SPPPGYIPDELHQVAR.N	4	611.555	1.87202	1	5.02094e-16	454.14	437.58	371.742	500.081	345.824		1.00427
MCM2_HUMAN	R.GLLYDS*DEEDEERPAR.K	3	734.998	2.499	13	5.59104e-18	130705	167309	147983	161185	136068	150600	1.00416	0.963892	0.629685
TB10B_HUMAN	R.AAGGAPS*PPPPVRR.A	3	546.962	4.42639	1	7.60324e-11	3786.59	3638.65	3344.68	3636.12	3512.28	3666.23	1.00415	0.919277	0.616725
NUCL_HUMAN	K.GLS*EDTTEETLKESFDGSVR.A	3	913.447	3.07366	1	2.44491e-14	1547.21	2031.94	1925.84	2050.7	1854.48	1622.27	1.00408	0.970808	0.632004
AFAD_HUMAN	R.ADHRS*SPNVANQPPS*PGGK.S	4	634.305	1.02877	2	5.7943e-11	1298.74	3949.44	2916.82	3476.76	1284.95	3435.13	1.0039	0.992474	0.635487
TFPT_HUMAN	R.TPAPPEPGS*PAPGEGPSGR.K	3	689.665	2.832	2	2.49678e-17	11611.4	11711.4	10851.7	10514.5	9476.66	14300.3	1.00342	0.980376	0.634341
TCAL2_HUMAN	R.AEGEGEPDSEREPES*EGEPESETR.A	3	981.074	1.5802	3	7.36471e-14	2222.68	3838.36	5621.22	4787.41	3245.34	3688.32	1.00332	0.991042	0.635487
PKHO1_HUMAN	R.RADS*DRIQPSADR.A	3	599.295	4.93949	1	7.3947e-11	2350.04	2940.76	2883.76	2693.66	2726.61	2781.43	1.00332	0.964279	0.629685
ZN609_HUMAN	K.DSPYYQGFESYYSPS*YAQSSPGALNPSSQAGVESQALK.T	4	1150.29	3.69973	1	1.87641e-19	550.188	516.12	416.832	442.38	530.624	514.671	1.00306	0.976555	0.633156
GOGB1_HUMAN	R.QAS*PETSASPDGSQNLVYETELLR.T	3	967.801	0.483869	2	2.75069e-14	2678.9	2944.13	2784.56	2863.1	2943.83	2623.99	1.00278	0.952665	0.627165
GCFC2_HUMAN	K.RES*EDDPES*EPDDHEK.R	3	844.68	2.6013	1	7.5876e-14	5685.62	4416.19	6125.23	4100.48	3795.42	8371	1.00246	0.993625	0.635487
ZO1_HUMAN	K.VQIPVSRPDPEPVS*DNEEDSYDEEIHDPR.S	3	1224.56	0.962701	1	9.88097e-10	1292.47	1914.13	1979.95	2152.36	1414.64	1631.48	1.0023	0.990372	0.635487
CROCC_HUMAN	R.TPS*PPRRSS*PGR.G	3	561.938	2.71539	1	2.93373e-10	2758.25	3371.61	3004	2838.37	3126.47	3187.46	1.00202	0.977853	0.633674
RS3_HUMAN	K.DEILPTT*PISEQK.G	3	670.36	4.53435	1	1.65474e-12	4126.93	5191.49	5655.29	5346.11	4240.67	5416.48	1.00197	0.987512	0.635487
RD23B_HUMAN	K.QEKPAEKPAETPVAT*SPTATDSTSGDSSR.S	3	1238.29	0.79231	3	1.23959e-11	2698.74	3840.61	4043.07	4363.35	3165.37	3074.22	1.00194	0.9913	0.635487
MAP2_HUMAN	K.SGTSTPTTPGSTAIT*PGTPPSYSSR.T	3	906.434	0.0448903	3	1.74891e-10	33788	35586.5	37231.3	37460.3	32176.8	37169.6	1.00188	0.974675	0.632787
GPTC8_HUMAN	R.GSEGDCS*PEDKNSVTAK.L	3	850.079	-0.358997	1	1.03848e-13	19118.8	26480.3	28129.1	26433.8	26141.1	21285.7	1.00179	0.989776	0.635487
ABLM1_HUMAN	R.RSS*GREEDDEELLR.R	3	667.316	1.82928	1	3.63679e-13	12527	14246	13755.5	15616.1	11613.2	13363	1.00158	0.987388	0.635487
RSF1_HUMAN	R.STDEYS*EADEEEEEEEGKPSR.K	3	995.095	3.30193	4	1.26111e-19	21576.3	22674.5	23655.2	22151	21127.7	24718	1.00134	0.981495	0.634614
CCDC9_HUMAN	R.S*PGTPRPPGASK.G	3	563.977	3.70664	1	1.43408e-10	9163.19	10982.1	9568.1	9733.27	9517.72	10499.7	1.00125	0.985148	0.635487
SRRM1_HUMAN	R.RT*PT*PPPR.R	3	437.547	3.47846	4	9.6906e-11	22623.5	23626	31118.1	25016	26516.1	25911.3	1.00098	0.993026	0.635487
GLI3_HUMAN	R.RSSEASQS*DGLPSLLSLTPAQQYR.L	3	967.486	2.52346	1	2.54005e-14	1317.53	1178.1	1032.06	1366.52	1206.06	958.449	1.00095	0.994213	0.635544
ACINU_HUMAN	R.AAKLS*EGSQPAEEEEDQETPSR.N	3	976.132	2.20931	1	1.70196e-18	3448.33	4336.53	3726.44	4431.12	3541.45	3549.3	1.00092	0.993305	0.635487
ZO2_HUMAN	R.SRS*WEDSPER.G	3	519.904	4.5008	1	3.05976e-12	5572.87	5253.2	4746.47	5151.94	4562.72	5866.7	1.00057	0.995079	0.635778
RBM15_HUMAN	R.DRT*PPLLYR.D	3	480.594	3.44284	3	2.04438e-12	17309.5	15818	16965.9	15897.3	15647.5	18553	1.00009	0.998931	0.6376
IF4G1_HUMAN	R.S*FSKEVEER.S	3	550.284	3.3743	4	4.87528e-12	76078.4	89113.7	75504.7	71460.3	77868.8	91316.9	0.999789	0.99827	0.637497
LZTS2_HUMAN	R.AAAGVGGS*LRAQVER.L	3	584.312	1.67131	1	1.4128e-10	18599.9	19116.6	18185.3	18371.1	18204.4	19290.5	0.999359	0.979275	0.633951
LEO1_HUMAN	K.LTS*DEEGEPSGKR.K	3	648.323	-7.92426	1	9.24666e-10	11579	12647.2	10798.6	11626.4	11615.4	11760.1	0.999348	0.989382	0.635487
BUD13_HUMAN	R.ARHDS*PDLAPNVTYSLPR.T	3	773.39	2.049	6	2.76669e-20	25538.3	27918.7	29823.5	31168.1	24882	27162.5	0.999184	0.992332	0.635487
M4K5_HUMAN	R.RQS*SPSCGPVAETSSIGNGDGISK.L	3	977.144	2.40482	1	1.03512e-20	5260.72	5059.1	6392.76	6005.56	5834.7	4853.93	0.9989	0.991621	0.635487
SVIL_HUMAN	R.QAHDLS*PAAESSSTFSFSGR.D	3	797.699	0.755115	3	9.34035e-24	6777.65	7744.04	9390.74	8214.71	7224.48	8444.66	0.998804	0.991589	0.635487
HMGA2_HUMAN	K.QQQEPTGEPS*PKRPR.G	3	758.398	0.26824	3	1.06867e-11	10160.2	9922.97	9759.48	9169.99	9888.41	10736.3	0.998392	0.974343	0.632787
SRC8_HUMAN	R.AKTQT*PPVSPAPQPTEER.L	3	824.77	1.03604	1	1.32399e-15	7765.27	9633.49	9602.17	9465.83	8588.32	8903.17	0.998385	0.983699	0.6352
ADNP_HUMAN	R.NVHS*EDFENR.I	2	778.342	3.55637	2	1.42409e-14	12823.5	12014.4	13640.2	11305.9	12796.6	14305.8	0.998187	0.982292	0.634614
ZN219_HUMAN	R.VPSGET*PPSPSQEGEEGSGLSRPGEAGLGGQER.-	4	886.916	0.688173	2	7.46883e-20	3647.74	6490.77	5180.34	4944.94	4492.47	5851.97	0.998077	0.991938	0.635487
PELP1_HUMAN	R.GS*PDGSLQTGKPSAPK.K	3	765.42	1.43036	4	1.36817e-16	59490.3	59421.1	60592.9	61263.6	57678	60190.8	0.997928	0.917809	0.616725
CTNA1_HUMAN	R.SRT*SVQTEDDQLIAGQSAR.A	3	791.055	1.04541	1	1.01614e-15	12278.5	12080.6	12945.8	11670.4	12599.9	12951.5	0.997772	0.955165	0.627165
ELYS_HUMAN	R.STPLASPSPS*PGRSPQR.L	4	508.513	2.95157	2	2.69683e-12	19746.2	14569.2	15688.3	15710.4	13271	20897.1	0.997497	0.988599	0.635487
SYEP_HUMAN	K.TGKEYIPGQPPLS*QSSDSSPTR.N	3	957.486	2.46482	1	6.93244e-11	5059.22	4771.87	5187.35	4579.5	5337.58	5060.17	0.997257	0.959352	0.627648
TP53B_HUMAN	R.RSDS*PEIPFQAAAGPSDGLDASSPGNSFVGLR.V	3	1171.23	2.17014	13	6.74745e-29	14131.6	14637.6	20439.8	20565.6	13604.9	14895.1	0.997087	0.987826	0.635487
HAP28_HUMAN	K.SLDSDES*EDEEDDYQQK.R	3	857.362	1.70855	1	2.42195e-14	6952	7769.85	7330.63	7150.43	7430.89	7406.11	0.997051	0.935761	0.622556
ZN462_HUMAN	R.GVEGPQGS*PRPPAPIQQLNR.S	3	803.09	0.628447	2	2.40766e-10	20681.6	23062.7	21222.4	22269.2	22302.4	20202	0.997028	0.95181	0.627009
ADCY6_HUMAN	R.DAEPPS*PTPAGPPR.C	2	849.409	3.16764	1	3.26655e-17	13884.2	14561.3	15934.8	15960.5	13146.7	15139.1	0.99698	0.967497	0.631139
TE2IP_HUMAN	K.ENARS*PSSVTGNALWK.A	3	752.393	3.04206	1	2.22125e-16	3672.79	4535.12	4503.99	4072.09	3587.92	5008.61	0.996595	0.978518	0.633783
BRD1_HUMAN	R.CAS*ESSISSSNSPLCDSSFNAPK.C	3	990.782	1.29366	1	3.63806e-15	3031.78	3928.12	4269.52	3573.84	3861.34	3753.69	0.99639	0.973228	0.632787
RBMX_HUMAN	K.DSYS*SRDYPSSR.D	3	576.921	6.1825	2	1.32468e-12	42312.3	44114.8	46478.8	42450.1	41420	48497	0.995946	0.946513	0.626111
US6NL_HUMAN	R.IEVLPVDTGAGGY*SGNSGSPKNGK.L	3	1024.55	6.19562	1	4.97446e-10	3859.67	3594.89	2662.31	3168.1	3805.14	3100.92	0.995778	0.974992	0.632787
SCRIB_HUMAN	R.QS*PASPPPLGGGAPVR.T	2	898.967	0.203684	1	1.67601e-15	30970.3	32369.7	34056	32008	31890.4	33067.9	0.995588	0.889454	0.612163
BCL9_HUMAN	K.LIPSVGS*PASSTPLPPDGTGPNSTPNNR.A	3	1014.17	-2.14652	1	5.91646e-10	1344.67	1750.32	1391.78	1537.8	1541.08	1383.81	0.994632	0.956463	0.627165
ROA3_HUMAN	R.SSGSPYGGGY*GSGGGSGGYGSR.R	2	1110.47	3.29782	2	1.35355e-15	13970.8	15115.6	10901.8	12296.9	13475.2	13997.4	0.994533	0.959681	0.627648
CTND2_HUMAN	R.GGS*APEGATYAAPR.G	2	807.378	0.529177	1	1.09705e-12	17325.2	18129.3	21739.4	21299.3	18789.1	16765	0.994046	0.95493	0.627165
SRRM1_HUMAN	R.APQT*SS*SPPPVRR.G	3	590.282	2.1714	2	2.39781e-09	8956.48	7385	6271.52	8155.17	7549.77	6771.75	0.993972	0.96111	0.62826
EDC4_HUMAN	R.DS*QDASAEQSDHDDEVASLASASGGFGTK.V	4	855.887	3.423	1	5.63925e-10	942.732	999.702	1106.21	1151.29	867.802	1010.93	0.993891	0.950942	0.627007
CHAP1_HUMAN	K.LAPVPS*PEPQKPAPVS*PESVK.A	3	1001.21	3.26093	7	8.89445e-23	17541.3	20898.4	18747.4	17059.6	18684.2	21092.3	0.993862	0.942662	0.624537
GRM1A_HUMAN	R.SQEPS*PVGSR.R	2	676.824	-0.541072	1	6.21301e-11	24882.7	27078.3	21195.3	21023.6	26636	25030.2	0.993622	0.951314	0.627007
UBP2L_HUMAN	R.RYPS*SISSSPQKDLTQAK.N	3	920.839	1.23194	3	3.11735e-12	26869.4	29096.8	24739.4	26480.5	26563.6	27112.8	0.993201	0.892738	0.612163
RLGPB_HUMAN	R.S*DSAPPTPVNR.L	2	725.351	0.336583	1	8.05344e-11	5195.99	6289.93	6146.27	6035.78	5984.92	5484.61	0.992804	0.917954	0.616725
PHAR4_HUMAN	R.SSS*PVQVEEEPVR.L	2	876.426	-2.13814	3	2.79393e-16	88403.8	106905	105654	103621	92413.9	102747	0.992755	0.921973	0.617499
4ET_HUMAN	K.ASEENLLSSSSVPSADRDSS*PTTNSK.L	3	1068.85	1.5418	1	1.60524e-10	2571.37	2737.68	3133.25	2864.02	2630.42	2879.95	0.991956	0.908575	0.615074
SRC8_HUMAN	R.AKTQTPPVSPAPQPT*EERLPSSPVYEDAASFK.A	4	1049.06	4.88723	1	2.50055e-15	1710.07	2025.21	2338.67	1895	2058.73	2070.65	0.99184	0.934921	0.622556
RIF1_HUMAN	R.ASQGLLSSIENSES*DSSEAKEEGSR.K	4	784.626	3.03441	2	1.0884e-14	4718.88	5117.44	4266.52	3896.24	4583.25	5499.34	0.991207	0.941068	0.623805
BCLF1_HUMAN	K.S*QEEPKDTFEHDPSESIDEFNK.S	3	1125.54	2.98093	2	5.67109e-13	6664.9	5811.96	7401.77	6708.97	6330.74	6661.26	0.991063	0.906699	0.614958
S6A15_HUMAN	R.KQS*GSPTLDTAPNGR.Y	3	689.693	-0.176992	1	8.28438e-10	6374.66	5204.96	4632.25	4472.34	5667.19	5925.63	0.99095	0.94617	0.626111
NUCKS_HUMAN	K.ATVTPS*PVKGK.G	3	618.037	2.56768	1	2.80743e-12	44001.5	61644.9	51803.4	60192	45296.5	50494	0.990681	0.945441	0.626052
TMX1_HUMAN	E.EEQEADEEDVS*EEEAESKEGTNK.D	3	1126.5	-10.7433	1	1.85074e-12	1562.87	2192.39	2758.51	2676.26	1675.09	2101.04	0.990577	0.965989	0.630479
RTN4_HUMAN	R.RGS*SGSVDETLFALPAASEPVIR.S	3	890.128	5.72554	2	5.16719e-16	1919.92	2422.4	2227.45	1773.18	2453.19	2278.73	0.990159	0.935685	0.622556
EPN2_HUMAN	R.GS*SQPNLSTSHSEQEYGK.A	3	825.391	1.65148	1	8.41628e-17	3284.42	4053.79	4226.44	4373.42	3723.01	3345.82	0.989417	0.926776	0.618575
MET22_HUMAN	R.AAS*DSNPAGPLRDK.V	3	646.337	3.02185	1	5.32534e-10	6191.96	8058.2	6980.93	7028.62	7080.75	6895.12	0.989326	0.896214	0.61289
CTRO_HUMAN	R.ERS*PGRLFEDSSR.G	3	615.635	4.26311	1	1.67394e-11	12729.5	15528.5	11598.1	15888.1	12213	11318.2	0.989039	0.940138	0.623805
CR025_HUMAN	R.RDS*SESQLASTESDKPTTGR.V	3	897.442	2.66892	2	4.68423e-13	6277.57	8330.85	8144.26	7819.95	7508.7	7172.25	0.988935	0.90796	0.614984
TB22A_HUMAN	R.S*QSLPHSATVTLGGTSDPSTLSSSALSER.E	3	1061.52	0.459984	1	3.38576e-21	784.044	1118.63	983.964	919.564	947.774	985.149	0.988168	0.914017	0.616138
SMRC2_HUMAN	K.RS*PS*PSPTPEAK.K	3	624.642	2.14967	1	1.73011e-10		897.6	613.224	798.665	693.809		0.987854
CDS2_HUMAN	K.VDGET*ASDSESRAESAPLPVSADDTPEVLNR.A	3	1175.22	3.15404	4	1.57493e-11	6675.34	7437.74	6170.32	6764.84	5841.18	7428.21	0.987716	0.894763	0.61289
SRRM2_HUMAN	R.SGS*SQELDVKPS*ASPQER.S	3	840.733	2.68612	1	5.66034e-11	9173.63	12042.4	12163.3	11962.6	10059.2	10940.7	0.987509	0.90733	0.614958
RL17_HUMAN	-.VRY*SLDPENPTK.S	3	653.011	-1.12161	1	1.35581e-11	4363.92	4620.4	5397.77	5394.65	4415.74	4391.74	0.987487	0.901176	0.61464
MAP1B_HUMAN	R.ASVS*PMDEPVPDSESPIEK.V	4	638.814	2.59387	2	4.0167e-14	11734.6	14031.7	13020	13564.5	14244.7	10471.1	0.986955	0.905773	0.614958
AMOT_HUMAN	K.KQVYVDKVEK.M	2	1077.68	-2.20889	1	2.67048e-10	880.092	1156.78	827.652	794.085	953.177	1079.06	0.986663	0.927366	0.618587
SRRM1_HUMAN	R.RRS*PSPAPPPR.R	3	509.611	1.40728	2	1.08175e-11	12892.4	12665.1	13317.6	13421.6	13769.2	11163.5	0.986604	0.84617	0.599357
VCIP1_HUMAN	R.SRES*S*PSHGLLK.L	3	639.322	2.7686	1	4.52718e-11	7182.72	9887.06	9799.56	8134.11	9591.21	8777.95	0.986376	0.907131	0.614958
NED4L_HUMAN	R.S*LSSPTVTLSAPLEGAK.D	3	732.742	7.99657	1	8.42486e-12	1612.98	1426.06	1491.98	1505.74	1273.06	1687.64	0.985749	0.87826	0.6078
BCLF1_HUMAN	K.ET*QSPEQVKSEK.L	4	540.043	-1.62417	4	1.61741e-14	4628.05	5780.54	4739.46	4419.22	4643.77	5863.02	0.985341	0.904539	0.614958
SRRM2_HUMAN	K.S*STPPGESYFGVSSLQLK.G	3	808.082	2.14004	3	1.4201e-13	3895.16	3649.87	3431.85	3445.62	3333.96	4036.35	0.985337	0.844076	0.599357
RIF1_HUMAN	K.SNES*VDIQDQEEK.V	3	686.995	0.935915	1	3.13221e-12	8874	11102.2	10165.3	10795.7	8900.65	9998.8	0.985193	0.869249	0.604851
STX7_HUMAN	R.ASSRVS*GSFPEDSSK.E	3	693.677	-0.879878	1	2.32575e-13	4927.68	4606.93	5988.95	5205.06	4758.32	5329.01	0.985108	0.872947	0.606099
SRRM1_HUMAN	R.VSVS*PGRTSGK.V	3	538.301	2.94801	3	3.50382e-13	72234.4	77391.1	56622	65171.8	76789.1	61151.1	0.984797	0.89998	0.614153
KAP2_HUMAN	R.RVS*VCAETYNPDEEEEDTDPR.V	3	940.738	1.42737	4	5.88366e-18	10986	26075.3	23988.9	17961.7	23891	18261.2	0.984664	0.954135	0.627165
ATPA_HUMAN	K.AVDSLVPIGR.G	2	628.383	-0.0971305	1	2.22393e-12	11232.4	10234.9	9414.79	9690.22	10229.9	10476.6	0.984285	0.79225	0.584779
MAP1B_HUMAN	K.TTS*PPEVSGYSYEKTER.S	3	823.736	-0.889145	1	6.23954e-10	5906.95	6045.34	6369.71	5791.24	6451.78	5787.52	0.984092	0.727533	0.569054
REPS1_HUMAN	R.S*SSSQTLTQFDSNIAPADPDTAIVHPVPIR.M	3	1158.58	0.421449	1	1.13154e-11	1401.05	1389.04	2584.16	1856.53	2242.45	1189.54	0.984051	0.957316	0.627165
CSTF3_HUMAN	K.RPNEDS*DEDEEKGAVVPPVHDIYR.A	3	1102.21	3.35862	1	2.86259e-11	4335.73	4490.24	6526.03	5399.23	4774.53	4931.27	0.983913	0.915676	0.616725
SFR19_HUMAN	R.Y*RQRS*PSPAPAPAPAAAAGPPTR.K	4	669.832	1.45792	1	3.3705e-11	2444	1695.34	3223.43	2503.15	2658.52	2082.62	0.983908	0.937536	0.623086
SC61B_HUMAN	-.PGPTPSGTNVGS*SGRSPSKAVAAR.A	3	926.158	2.37246	1	1.14244e-10	9549.47	6963.13	7630.23	8097.47	8281.4	7372.97	0.983805	0.881894	0.609321
MAGI3_HUMAN	K.QPEDDSSQAFISTQNGS*PR.L	3	791.69	-0.231284	1	1.42651e-11	3692.63	4345.51	4825.63	4328.54	3793.26	4531.69	0.983653	0.867895	0.60457
KLC1_HUMAN	R.S*RESLNVDVVK.Y	3	595.331	3.58832	1	2.77805e-10	8415.68	7869.71	8334.64	7523.2	7775.64	8915.14	0.983507	0.783532	0.581427
AKIB1_HUMAN	R.GVAPADS*PEAPRR.S	3	544.61	3.28744	1	5.63301e-12	8924.11	12137.8		10979.8	12137.3	7947.48	0.98328
MLL1_HUMAN	R.TIAHS*PTSFTESSSK.E	3	706.692	4.10247	1	1.71852e-19	5693.98	7441.1	7800.57	7600.14	6448.54	6533.29	0.983106	0.882511	0.609417
STRN_HUMAN	R.DVDELPSLQPSVGS*PSRPSSSR.L	3	869.429	2.52726	1	2.74084e-12	4746.02	5221.79	5237.45	5316.8	4657.82	4972.7	0.983036	0.747673	0.573118
F117B_HUMAN	R.RNGS*PTPAGSLGGGAVATAGGPGSR.L	3	821.078	-0.635698	1	3.65214e-24	3776.15	5220.67	4296.58	4948.61	3893.76	4224.17	0.982935	0.892407	0.612163
SRS11_HUMAN	R.DYDEEEQGY*DSEKEK.K	3	877.738	1.39074	1	8.03935e-10	9993.17	11502.7	13253.5	10411	12135.2	11583.3	0.982163	0.856352	0.601037
SMCA4_HUMAN	K.KIPDPDSDDVS*EVDAR.H	3	766.045	3.30655	1	2.78129e-10	7965.72	7046.16	6650.27	7292.4	6652.79	7329.69	0.982122	0.787224	0.583146
ADAM9_HUMAN	R.HVS*PVTPPREVPIY*ANR.F	3	774.387	2.12807	1	3.16325e-11	6194.05	5598.78	8035.04	6224.46	5848.75	7394.14	0.981817	0.896631	0.61289
TIF1B_HUMAN	R.S*RSGEGEVSGLMR.K	3	558.602	4.26131	1	5.28979e-14	7932.31	10495.2	11667.3	10918.4	9853.82	8775.19	0.981813	0.892258	0.612163
MGAP_HUMAN	K.KKRKKLEYTICET.E	3	948.927	1.56771	2	6.53679e-12	777.78	1261.13	1504	1257.53	1048.28	1172.05	0.98164	0.926863	0.618575
RBM26_HUMAN	R.RLNHS*PPQSSSR.Y	3	558.95	5.56903	1	4.64191e-11	8988.84	8399.29	6796.57	8527.94		7297.47	0.981535
SRC8_HUMAN	Q.T*PPVSPAPQPTEERLPSSPVYEDAASFK.A	3	1179.92	-12.1703	5	2.91967e-20	9246.71	11721.5	11652.3	11575.1	9946.76	10492.3	0.981414	0.840938	0.598561
SQSTM_HUMAN	R.LTPVS*PESSSTEEK.S	3	677.012	2.67496	1	2.09103e-13	4686.52	4862.75	4946.87	4604.23	4398.45	5219.45	0.981098	0.741468	0.571125
SRRM2_HUMAN	R.S*VS*PCSNVESR.L	2	805.828	0.0252474	3	4.51178e-15	47332.9	60249.2	66623	63409.6	51561.3	55887.4	0.980789	0.874856	0.606694
RBMX_HUMAN	R.YDDYS*SSRDGYGGSR.D	2	997.411	2.43122	1	3.17742e-10	6075.04	7855.12	8205.38	7341.85	6653.87	7712.7	0.980705	0.85465	0.601037
CALX_HUMAN	K.S*DAEEDGGTVSQEEEDRKPK.A	4	744.113	-0.574168	1	1.13413e-12	5022.68	3631.91	6706.39	5670.34	2802.26	6589.45	0.980539	0.948366	0.62636
PHAR4_HUMAN	R.SS*SPVQVEEEPVR.L	2	876.425	-0.348205	1	7.37173e-16	108817	142043	145329	136597	118385	133422	0.980352	0.850898	0.601037
PERQ1_HUMAN	R.S*LSVPDSGR.L	2	613.804	3.13229	1	1.77982e-11	21651.5	28006.2	25593.1	25056.3	21245.5	27460.8	0.980222	0.85739	0.601037
SOX3_HUMAN	K.SEPSS*PPPAIASHSQR.A	3	652.986	1.56352	7	9.02415e-14	15769.6	23077.3	29059	26001.5	13666.5	26882.6	0.980041	0.941063	0.623805
JPH1_HUMAN	K.GTT*PPRS*PEASPK.H	3	648.32	0.0941436	1	1.51533e-11	4888.01	5869.18	4966.91	6236.36	4698.88	4470	0.979722	0.87571	0.606694
STIM1_HUMAN	S.PS*S*PDPDTPSPVGDSR.A	3	667.946	-4.29692	1	1.30156e-12	3012.98	3986.47	3358.7	3078.34	3817.03	3248.23	0.979287	0.853038	0.601037
STT3B_HUMAN	R.ENPPVEDSS*DEDDKR.N	3	757.346	0	1	2.08701e-11	16216.5	26303	22567	24096.4	20339.9	19286.8	0.979052	0.896685	0.61289
MAP2_HUMAN	R.RKS*VPSETVVEDSR.T	4	532.538	2.94712	3	1.12134e-14	23282.2	24182.5	26509.9	26679.3	19886	25845.9	0.978864	0.835029	0.596676
SRRM2_HUMAN	R.S*VSPCSNVESR.L	2	765.847	3.02847	1	1.99059e-11	10402.4	11622.8	11233.4	12076.1	11283.6	9174.78	0.978227	0.809545	0.588388
TR150_HUMAN	R.RIDIS*PSTFR.K	3	500.933	5.51342	4	1.45199e-10	23192.5	28577.3	24396.7	23925.1	25089.5	25481.3	0.978067	0.759311	0.57396
ZN641_HUMAN	R.VTYTGDGS*EHEGDTPELEAEPPR.M	3	932.415	2.83657	1	2.10838e-20	3415.97	4145.79	5891.76	3957.6	4345.49	4853.01	0.977894	0.904863	0.614958
KI67_HUMAN	K.SGGSGHAVAEPAS*PEQELDQNKGK.G	4	790.905	2.701	1	4.09134e-13	2833.42	3059.69	3711.41	2813.64	3258.31	3312.68	0.977106	0.823038	0.593115
ZO2_HUMAN	R.AYS*PEYR.R	2	597.775	2.14419	2	1.1889e-10	174298	221386	163324	160019	180400	205751	0.977033	0.856428	0.601037
LA_HUMAN	K.TKFAS*DDEHDEHDENGATGPVKR.A	3	1108.21	0.899749	2	3.67422e-11	5751.4	4774.11	4383.75	4574	4868.55	5123.7	0.976994	0.806373	0.587779
PHRF1_HUMAN	R.GRECS*PTSSLER.L	3	563.59	-0.204264	1	2.22595e-10	17398.3	16966.9	23139.2	20682.9	16515.3	18971	0.976781	0.857711	0.601037
TLE3_HUMAN	R.ESSANNSVS*PSESLRASEK.H	3	839.746	-0.145366	1	1.33164e-10	3803.29	3534.3	3704.39	3597.66	3804.06	3381.73	0.976586	0.584374	0.520291
SYEP_HUMAN	K.EYIPGQPPLSQSS*DSSPTR.N	2	1178.06	3.08734	1	4.8379e-11	3774.06	5282.38	5168.32	4309.31	3966.17	5614.43	0.97646	0.880705	0.609161
UNG_HUMAN	K.KAPAGQEEPGT*PPSSPLSAEQLDR.I	3	1000.84	3.30643	1	3.58316e-16	3657.13	3691.38	3784.55	3319.22	3981.3	3567.71	0.976212	0.676992	0.554025
RBP2_HUMAN	K.NRPDY*VSEEEEDDEDFETAVK.K	3	1018.8	6.17986	1	5.06612e-13	3209.26	2767.97	2497.99	3017.89	2653.12	2601.9	0.976129	0.796922	0.585562
ZO2_HUMAN	R.GS*YGSDAEEEEYRQQLSEHSK.R	3	989.787	-1.38635	1	9.16324e-11	4717.84	9363.09	5898.77	6577.99	7234.21	5684.4	0.975821	0.917739	0.616725
CK084_HUMAN	R.AEQPS*PPNSDS*GQDAHPDPDANPDAAR.M	3	1049.1	3.0253	1	6.24667e-14	558.54	914.43	617.232	577.933	929.402	532.165	0.975743	0.924248	0.617802
MATR3_HUMAN	R.RDS*FDDRGPSLNPVLDYDHG.S	3	862.061	1.13282	1	4.55374e-10	5139.61	5700.88	6588.15	5499.06	5469.42	6022.3	0.974877	0.766071	0.574742
SAFB1_HUMAN	K.SEPVKEES*SELEQPFAQDTSSVGPDR.K	3	1129.55	3.07675	3	1.19627e-16	11746	10114.8	12749.4	11770.2	11360.3	10606.5	0.974767	0.746379	0.573118
RBMX_HUMAN	R.RDVYLS*PRDDGYSTK.D	3	770.725	2.52028	1	1.27571e-15	5579.14	6358.37	5930.84	5657.51	6269.14	5478.16	0.974059	0.662857	0.547016
TMX1_HUMAN	K.VEEEQEADEEDVS*EEEAESK.E	4	712.813	1.71049	5	1.39838e-12	20205.6	18112.4	21994.9	15550.2	16550.9	26636.8	0.973885	0.894417	0.61289
H15_HUMAN	-.SETAPAETATPAPVEKS*PAKKK.A	5	693.604	2.99191	1	2.90848e-12	699.48		1104.2	957.115	769.458	905.048	0.972684
F208B_HUMAN	R.SRS*PLLVTVVESDPRPQGQPR.R	4	657.603	-0.0928146	1	1.78379e-13		504.9	388.776	393.837	381.487	528.482	0.972616
CENPA_HUMAN	R.RSPS*PTPTPGPSR.R	3	549.282	3.61135	1	1.33085e-12	2047.28	2912.71	2371.73	2680.84	2416.45	2032.91	0.972511	0.841444	0.598587
PDIP3_HUMAN	R.RVNS*ASSSNPPAEVDPDTILK.A	3	912.474	2.84282	2	2.28644e-14	5814.04	5152.22	5983.94	5421.21	4970.14	6087.67	0.972202	0.722414	0.568746
IF2B1_HUMAN	R.QGS*PVAAGAPAKQQQVDIPLR.L	3	890.489	-4.77151	10	3.64377e-17	182907	153742	124901	131567	189541	127597	0.97217	0.877643	0.607703
MATR3_HUMAN	N.ADGQS*DENKDDYTIPDEYR.I	3	923.751	2.90723	1	2.08879e-11	5075.93	3898.95	5214.41	5238.95	4376.84	4167.09	0.971358	0.811129	0.588865
RBM33_HUMAN	K.DIKEES*DEEEEDDEESGR.L	3	893.382	1.87878	3	1.70273e-19	38553.9	46943.4	50009.8	47373.1	37151.2	47075.4	0.971165	0.799407	0.58599
SRRM2_HUMAN	R.SSS*PVTELASR.S	2	721.858	-0.253658	1	4.7688e-12	15084.8	15290.6	14444.8	15539.2	13664.4	14320.6	0.971082	0.514894	0.489504
ANLN_HUMAN	R.AESGDS*LGSEDRDLLYSIDAYR.S	3	914.427	4.73905	1	3.64912e-22	2634.01	2554.79	2346.68	2311.73	2633.67	2370.8	0.970899	0.606309	0.527001
VRK3_HUMAN	R.LSLFSDGDSS*ESEDTLSSSER.S	3	853.041	1.431	1	2.07934e-13	1053.4	875.16	857.712	838.964	925.079	940.035	0.970502	0.7155	0.566893
DGCR8_HUMAN	R.EQSSDLTPSGDVS*PVKPLSR.S	3	879.787	-3.67686	1	7.0247e-11	5176.15	5126.42	5658.29	5101.56	5134.41	5251.67	0.970351	0.419871	0.456231
PININ_HUMAN	R.GFS*DSGGGPPAK.Q	3	538.938	2.92985	2	2.05017e-11	8302.93	10168.7	11532	10865.3	8411.09	9836.76	0.970321	0.813123	0.589441
MAP1B_HUMAN	K.SRT*PVQDHR.S	3	468.905	0.101741	1	3.50651e-10	10719.8	9138.69	11435.8	12501.1	8346.25	9507.15	0.969969	0.835238	0.596676
VIME_HUMAN	R.SLYAS*SPGGVYATR.S	3	579.954	3.01693	2	1.27331e-11	16159	17056.6	18654.2	14157.1	15548	20602.5	0.96988	0.815482	0.590342
RPB1_HUMAN	K.Y*SPTSPT*YSPTTPK.Y	3	715.673	3.41135	1	6.36245e-12	9856.4	11957.2	9974.91	11189.6	9773.85	9866.22	0.969837	0.716756	0.566893
MORC2_HUMAN	R.SVAVS*DEEEVEEEAER.R	2	1058.47	2.96506	3	2.57824e-20	20083.4	21052.1	22722.4	21763.6	19555.3	20608.9	0.969776	0.555157	0.507481
CHCH3_HUMAN	K.SQRY*SGAYGASVSDEELK.R	4	622.057	3.03038	1	7.68874e-10	1316.48	1313.86	727.452	821.562	980.195	1452.86	0.969273	0.905703	0.614958
SRRM2_HUMAN	K.AQT*PPGPSLSGS*KSPCPQEK.S	4	725.862	0.39952	4	5.93525e-15	19435.1	22181.9	21575.1	30303.5	9937.04	20997.5	0.969077	0.918033	0.616725
SRRM2_HUMAN	R.RGEGDAPFSEPGTTSTQRPSS*PETATK.Q	4	833.159	3.00357	1	3.22499e-13	2434.61	2852.12	2588.17	2427.14	2360.25	2843.12	0.968966	0.696288	0.558686
ACINU_HUMAN	K.S*KSPS*PPRLTEDR.K	4	522.765	3.10376	12	2.29438e-10	252024	265187	270499	249641	242955	270514	0.968771	0.456258	0.473501
TIF1B_HUMAN	A.AASAAAASAASGS*PGPGEGSAGGEKR.S	3	904.095	-18.9024	2	1.07369e-14	5040.43	4983.92	5823.62	5208.72	5240.31	4902.73	0.968689	0.600844	0.524399
SPF45_HUMAN	R.RPDPDS*DEDEDYERERR.K	3	830.023	-1.83835	1	1.75859e-15	1616.11	1421.57	1580.15	1662.36	1280.63	1529.28	0.968477	0.721486	0.568746
MYO9B_HUMAN	R.VQEKPDS*PGGSTQIQR.Y	3	755.729	0.973997	2	7.96612e-12	24372.2	31831.1	33590	34458.9	24992.3	27470.9	0.968024	0.822742	0.593115
SRBS2_HUMAN	R.TS*PGRVDLPGSSTTLTK.S	3	752.41	3.8532	1	5.74532e-14	6307.85	7214.46	8167.3	6097.15	6350.19	8548.7	0.968023	0.818881	0.591458
S38A1_HUMAN	R.S*LTNSHLEK.K	3	522.949	1.7507	1	7.31258e-12	21058.5	21320.2	19066.1	17917.8	18105	23444.7	0.967818	0.751948	0.573214
SPTB2_HUMAN	R.AQTLPTSVVTITS*ESSPGKR.E	4	650.108	1.69576	3	8.79343e-13	11969.5	13782.6	10397.8	11037.5	10909.7	13034.3	0.967681	0.760969	0.57405
CPSF6_HUMAN	R.S*RDRHDDYYRER.S	4	494.981	3.39098	1	6.09441e-12	2154.82	774.18	1747.49	1370.19	1127.17	2027.38	0.967551	0.922741	0.617499
ATF3_HUMAN	R.AQNGRT*PEDERNLFIQQIK.E	4	699.622	2.00653	1	5.27695e-11	562.716	661.98	687.372	521.147	605.192	723.67	0.967544	0.782248	0.581151
NUCKS_HUMAN	K.VVDYSQFQES*DDADEDYGRDSGPPTK.K	4	865.39	1.72129	3	7.08379e-17	23383.5	25236	32204.3	29178.7	27510.3	21504.8	0.96746	0.817376	0.590762
PLCH1_HUMAN	K.S*YSTDDEEDTQQSTGK.E	3	777.009	-1.02117	1	2.51138e-11	2573.46	2622.11	2511.01	2658.86	2633.67	2162.72	0.967387	0.637386	0.537777
RTN4_HUMAN	R.AYLESEVAISEELVQK.Y	3	756.094	3.39043	1	2.66556e-15	453.096	287.232	596.19	392.005	503.606	396.822	0.967015	0.886239	0.610336
PHRF1_HUMAN	R.SEVYDPSDPTGSDSSAPGS*SPER.S	3	878.378	3.02266	1	1.31118e-10	5265.94	5797.37	6802.58	4496.15	6301.56	6477.12	0.966917	0.812348	0.589414
SGTA_HUMAN	R.SPART*PPSEEDSAEAER.L	3	713.325	1.39755	2	1.188e-13	8381.23	14057.5	12089.1	16455.1	9321.04	7604.98	0.966786	0.910107	0.61513
PABP1_HUMAN	R.S*LGYAYVNFQQPADAER.A	2	1119.52	0.122391	2	1.04603e-19	5017.46	6038.6	6127.23	5871.83	6046.52	4692.81	0.966704	0.748231	0.573118
RERE_HUMAN	K.TQEISRPNS*PSEGEGESSDSR.S	3	853.38	2.96815	1	4.44534e-12	3939.01	4053.79	3291.57	2532.46	4200.68	4172.61	0.966448	0.843767	0.599357
CN043_HUMAN	R.RAS*QEANLLTLAQK.A	3	694.391	2.63693	1	6.42203e-12	3806.42	3413.12	4936.85	4096.82	4354.14	3293.34	0.9661	0.817454	0.590762
KI21A_HUMAN	R.KLSSS*DAPAQDTGSSAAAVETDASR.T	3	987.807	-1.87485	3	1.75677e-20	7198.38	8611.35	9210.38	8175.32	8040.41	7945.64	0.965678	0.658284	0.545252
ROA2_HUMAN	R.S*GRGGNFGFGDSR.G	3	541.584	4.39523	1	1.89168e-12	4554.97	4680.98	3781.55	3633.38	4292.54	4641.25	0.965405	0.731513	0.569369
AAK1_HUMAN	K.VGSLT*PPS*SPKTQR.A	3	691.69	-0.558857	2	1.22104e-10	12770.2	13501	14066.1	11957.1	12622.6	14346.3	0.965012	0.590191	0.520386
I2BP1_HUMAN	R.RKAS*PEPEGEAAGK.M	4	549.303	2.11117	1	9.92936e-11	3142.44	4271.45	4431.85	5031.04	2831.43	3564.03	0.964609	0.863657	0.602471
HIRP3_HUMAN	K.AVEESS*DEERQR.D	3	581.932	3.35629	1	1.48054e-12	4084.13	4864.99	4267.52	5065.84	4082.88	3599.94	0.964592	0.766843	0.574742
KTN1_HUMAN	K.EIQNGNLHES*DSESVPR.D	3	741.004	-5.97756	14	8.3087e-13	59905.8	58730	72071.9	66041	58875.5	59024.2	0.964517	0.667712	0.54961
IMA2_HUMAN	R.NVSSFPDDAT*SPLQENR.N	2	1093.51	2.92418	1	9.70257e-15	8117.1	9899.41	8762.49	7971.08	7892.35	9958.29	0.964253	0.727447	0.569054
MED1_HUMAN	R.SQT*PPGVATPPIPK.I	3	643.362	2.65634	1	4.45424e-10	1488.74	2159.85	2275.54	1755.78	1931.21	2023.7	0.96397	0.796036	0.585562
PPM1H_HUMAN	R.AAS*LRGGVGAPGSPSTPPTR.F	3	715.707	3.49647	1	5.43429e-10	19115.6	26290.7	23299.5	19835.6	22752	23609.5	0.963486	0.742391	0.571203
SENP3_HUMAN	K.NHLS*PQQGGATPQVPSPCCR.F	3	834.051	1.26844	1	1.82276e-11	910.368	1097.32	1330.66	965.359	1027.75	1222.69	0.963291	0.790984	0.584779
ZN219_HUMAN	R.APS*GHLAPSPPAFDGELDLQR.Y	3	828.745	2.65132	1	3.25107e-21	1816.56	2406.69	2517.02	2108.4	2217.6	2165.49	0.963089	0.725022	0.568815
ZC3HD_HUMAN	R.S*PERPTGDLR.E	3	479.575	4.89987	1	6.33835e-13	3792.85	4482.39	5300.58	4857.93	3580.36	4635.72	0.963037	0.790008	0.584779
SRRM2_HUMAN	R.SLT*RSPPAIR.R	3	469.598	3.50929	1	6.62093e-10	3853.4	3294.19	2656.3	3448.36	3634.39	2355.15	0.962669	0.828623	0.595454
JCAD_HUMAN	R.S*LSPSSNSAFSR.T	2	774.865	-2.83567	1	1.7636e-15	17700	20941	23789.5	18857.5	21664.8	19574.1	0.962612	0.710321	0.565425
MVD1_HUMAN	R.RNS*RDGDPLPSSLSCK.V	3	776.391	1.04766	2	4.08206e-17	9820.91	10453.7	13452.9	9693.89	12053	10715.1	0.962482	0.763939	0.574742
AKAP2_HUMAN	K.S*PGALETPSAAGSQGNTASQGK.E	3	852.093	1.50423	1	1.07714e-20	7223.44	7943.76	8035.04	7424.29	6348.03	8557.91	0.962417	0.69427	0.558465
TR150_HUMAN	R.ASAVSELS*PR.E	3	442.561	1.77564	1	4.05705e-10	1166.15	1141.07	813.624	1151.29	974.791	877.427	0.962401	0.792359	0.584779
ZO2_HUMAN	R.AYDPDYERAY*SPEYR.R	3	735.323	-0.332018	1	6.13438e-11	3953.63	3488.3	2464.92	3087.5	3763	2682.92	0.962306	0.829287	0.595595
CLAP1_HUMAN	R.SSS*PGKLLGSGYGGLTGGSSR.G	3	821.762	2.7667	2	6.79392e-14	10433.7	14181	12991.9	13836.5	11171.2	11166.2	0.961904	0.753341	0.573382
PGRC1_HUMAN	K.IVRGDQPAASGDS*DDDEPPPLPR.L	3	905.096	2.65695	2	4.43664e-12	8369.75	10393.1	10424.8	9549.17	8657.49	9861.62	0.961649	0.65315	0.543757
MAP2_HUMAN	R.VDHGAEIITQS*PGR.S	3	596.634	0.380764	3	4.20705e-14	10728.1	9995.9	13522	12122.9	9590.13	11195.7	0.960949	0.749742	0.573118
RBM15_HUMAN	R.GGS*REYDTGGGSSSSR.L	2	934.904	2.10468	1	5.29375e-12	5180.33	5949.97	5395.77	5621.79	4995	5263.64	0.960932	0.502584	0.485567
DOS_HUMAN	R.HAS*LDGASPYFK.V	3	610.98	3.04687	1	6.44602e-12	3325.14	3788.99	4408.8	3948.44	3202.11	3920.34	0.960771	0.724048	0.568815
UIMC1_HUMAN	R.EVS*PGSRDILDGVR.I	3	603.644	4.44891	1	4.7038e-11	3886.81	5145.49	4805.59	3593.08	4828.57	4871.42	0.960628	0.763193	0.574742
CCNY_HUMAN	R.S*ASADNLTLPR.W	2	727.369	4.0605	2	2.5634e-14	53279.5	52613.9	56715.2	54136.1	51499.7	50517.9	0.960304	0.266562	0.378831
CLK1_HUMAN	R.S*VEDDEEGHLICQSGDVLSAR.Y	3	875.732	2.8924	1	7.12342e-11	1648.48	1619.05	1742.48	1660.53	1452.46	1697.77	0.960231	0.477856	0.479154
UB2J1_HUMAN	R.RLS*TSPDVIQGHQPR.D	3	667.349	0.597475	3	2.99348e-18	12500.9	13133	15569.1	13274.1	13794.1	12486.5	0.959998	0.61524	0.53006
PRC2B_HUMAN	R.QQS*IEDKEDKPPPR.Q	4	609.331	2.00335	1	1.03296e-10	3490.09	3477.08	3831.65	3684.67	4254.72	2424.2	0.959696	0.806054	0.587779
CAMP2_HUMAN	R.RFS*PSQVPIQTR.S	3	575.643	4.94807	1	6.97292e-12	3855.49	3980.86	4113.21	3752.44	3579.28	4133.94	0.959505	0.42072	0.456231
WAPL_HUMAN	K.RPES*PSEIS*PIKGSVR.T	4	590.058	1.86191	1	9.78057e-10	1862.5	2100.38	2269.53	2091	1534.59	2351.47	0.959029	0.766917	0.574742
HS90A_HUMAN	K.ERDKEVS*DDEAEEK.E	3	816.073	3.30693	2	9.03993e-12	5321.27	6249.54	7665.3	6039.44	6450.7	5956.93	0.958982	0.72561	0.568815
HNRPU_HUMAN	R.RLS*DKGLK.A	3	562.011	2.06343	1	3.49891e-10	27441.5	25865.5	26039	28411.2	24207.7	23461.3	0.958841	0.538297	0.499965
FBP1L_HUMAN	R.ES*PEGSYTDDANQEVR.G	2	1053.45	-0.217207	2	2.26557e-17	4896.36	4673.13	5395.77	4613.39	4501.12	5226.81	0.958307	0.539829	0.500519
MTG8_HUMAN	R.QQS*PVNPDPVALDAHR.E	3	685.008	1.42562	2	3.37184e-17	8611.96	9173.47	9683.33	8910.79	7988.53	9419.68	0.958143	0.502565	0.485567
RSF1_HUMAN	Y.RIES*DEEEDFENVGK.V	3	778.704	2.74332	1	2.90735e-11	3537.07	4035.83	4289.56	4015.31	3179.42	4170.77	0.958106	0.684579	0.555477
BCLF1_HUMAN	R.EES*PLRIK.M	3	503.954	2.74592	1	3.74168e-10	2911.72	3138.23	4668.32	3397.99	3155.64	3713.18	0.95788	0.806401	0.587779
WDR43_HUMAN	K.S*GGNEVSIEER.L	2	743.343	-0.246327	1	2.76581e-12	15709.1	16096.2	13319.6	13467.4	12897.1	16848.8	0.957638	0.694392	0.558465
CBX3_HUMAN	K.RKS*LSDSESDDSKSK.K	5	533.893	3.55965	3	1.25736e-17	7112.77	9727.74	8582.13	7483.82	8203.59	8658.26	0.957638	0.68782	0.555477
XRN2_HUMAN	H.ALGSRNS*PGSQVASNPR.Q	3	669.671	2.27855	1	7.57612e-10	4835.81	6591.75	4475.93	5457.85	5043.63	4727.79	0.957605	0.759949	0.57396
MCF2L_HUMAN	R.ALEQSQSLPLPAPT*STSPSRGNSR.N	3	930.807	1.54309	4	6.28345e-12	10962	11969.5	12011	9067.41	13011.6	11380.8	0.957569	0.700295	0.560866
KTN1_HUMAN	K.EIQNGNLHES*DSESVPRDFK.L	4	710.6	0.210048	3	9.23703e-11	5963.33	6083.48	6789.55	6523.96	7071.02	4429.49	0.956897	0.764852	0.574742
ZO2_HUMAN	R.AYDPDYERAYS*PEYRR.G	4	590.771	1.75635	1	1.01364e-11	2921.11	1989.31	1186.37	1687.09	2237.05	1909.53	0.956843	0.87568	0.606694
STX4_HUMAN	K.AIEPQKEEADENYNS*VNTR.M	4	687.086	2.58781	2	5.09187e-12	9523.37	10652.3	11557.1	9755.25	10917.2	9667.35	0.956106	0.550416	0.505657
CLAP1_HUMAN	R.SRS*DIDVNAAASAK.S	3	648.339	-0.0593826	4	9.59356e-13	23419	26374.9	27948.8	29604.6	23090.2	21604.2	0.955706	0.702126	0.561493
GBF1_HUMAN	R.AASSS*SPGS*PVASSPSR.L	2	960.922	3.17587	1	3.70419e-11	2859.52	4047.05	3340.67	3204.73	3262.63	3323.73	0.955486	0.683518	0.555477
POP1_HUMAN	R.VQAYEEPSVAS*SPNGK.E	3	734.371	0.43371	1	2.7711e-10	3911.87	4747.18	5014.01	4572.17	3947.8	4543.65	0.955428	0.629441	0.536421
AHNK_HUMAN	R.LPSGSGAAS*PTGSAVDIR.A	3	651.33	1.8326	1	9.07472e-15	2773.91	2858.86	3329.65	3165.35	2582.87	2814.58	0.955413	0.611251	0.5283
ISCA2_HUMAN	R.REAS*SSSPEAGEGQIR.L	3	657.313	4.73565	1	2.26471e-10	3711.42	3739.63	4281.55	3464.85	4135.84	3604.54	0.955051	0.558859	0.507968
ENAH_HUMAN	R.QNS*QLPAQVQNGPSQEELEIQRR.Q	3	986.828	1.29885	1	1.42089e-10	4308.59	4719.13	5274.53	5821.46	3626.83	4209.44	0.954936	0.778349	0.580725
HNRPF_HUMAN	R.YIEVFKS*SQEEVR.S	3	718.043	1.78505	1	4.29804e-10	3876.37	4684.35	4460.9	4325.8	4175.82	3931.39	0.954797	0.503035	0.485633
BAZ2B_HUMAN	R.DTSGGIDLGEEQHPLGT*PTPGR.K	3	848.404	-0.503588	1	4.07577e-12	4161.38	4398.24	4901.78	4365.18	3838.65	4647.69	0.954694	0.562403	0.50899
LAP2A_HUMAN	K.LREQGTESRSS*T*PLPTISSSAENTR.Q	4	774.119	2.83907	2	5.22765e-13	4017.31	3801.34	5712.4	4121.55	4891.25	3901.01	0.954383	0.775612	0.579603
NEK9_HUMAN	K.VASEAPLEHKPQVEAS*SPR.L	4	643.343	3.70002	1	4.95779e-11	2876.22	3151.7	2022.04	2638.71	2998.94	2040.27	0.953785	0.792154	0.584779
LAP2B_HUMAN	N.DSDRY*SDNEEDSKIELK.L	4	703.35	4.0502	1	5.17714e-11	5531.11	8229.87	7450.87	7858.42	7391.99	4980.07	0.953734	0.798559	0.58599
ARI1A_HUMAN	R.GPS*PSPVGSPASVAQSR.S	2	945.472	2.56236	2	5.83812e-21	22455.4	27936.7	25889.7	26469.5	21262.8	25018.2	0.953707	0.625225	0.535043
PML_HUMAN	K.AVS*PPHLDGPPS*PR.S	3	605.954	4.15855	3	5.39914e-12	17552.8	16166.9	17521	15105	16213.7	17544.9	0.953611	0.399096	0.449291
MLL1_HUMAN	R.S*GSDRNSAILSDPSVFSPLNK.S	3	910.472	3.41889	1	5.44841e-14	3397.18	3689.14	3798.58	3315.56	3423.66	3639.53	0.9535	0.332143	0.412705
RMD3_HUMAN	R.S*QSLPNSLDYTQTSDPGR.H	3	759.022	0.750754	3	1.10021e-14	9962.89	10946.2	10066.1	10311.2	10450.4	8754.94	0.952907	0.481103	0.479219
PPHLN_HUMAN	R.DNT*FFRESPVGR.K	2	867.418	3.34231	1	3.1771e-10	26225.3	27530.5	27589.1	24357.4	26406.9	26741.7	0.952809	0.214478	0.340206
CCYL1_HUMAN	R.SFS*ADNFIGIQR.S	2	832.409	3.44509	2	4.7633e-15	56255.9	60812.4	55574.9	51162.2	56700	56599.1	0.952608	0.329674	0.411566
EIF3B_HUMAN	R.TEPAAEAEAASGPS*ESPSPPAAEELPGSHAEPPVPAQGEAPGEQAR.D	4	1192.56	3.60838	3	4.45799e-14	1703.81	1088.34	2915.82	1675.18	1726.96	2030.14	0.951702	0.874992	0.606694
ZMYM3_HUMAN	R.SAPTAPT*PPPPPPPAT*PR.K	3	713.347	-1.02674	1	5.74915e-14	614.916	392.7	530.058	478.1	484.154	500.861	0.951511	0.722042	0.568746
RAB25_HUMAN	R.AIT*SAYYR.G	2	627.311	0.972965	1	2.85339e-10	12575	14216.9	12690.3	12403.1	12535	12628.3	0.95148	0.297134	0.393453
RBM7_HUMAN	R.S*FSSPENFQR.Q	2	754.344	1.86097	1	1.97114e-12	45299.2	62837.6	58671.1	64641.5	41713.9	52334.4	0.951333	0.765556	0.574742
WAPL_HUMAN	K.RPES*PS*EISPIKGSVR.T	3	786.407	0.931353	1	6.01732e-11	2623.57	2298.98	2907.8	2121.22	2598	2727.11	0.950958	0.641704	0.539358
B3A2_HUMAN	R.RRPGASPTGETPTIEEGEEDEDEAS*EAEGAR.A	4	896.152	4.01839	1	7.99262e-10	2794.79	1853.54	2160.31	2778.84	1571.34	2123.13	0.950749	0.814318	0.589835
PHF2_HUMAN	R.KGS*DDAPYSPTAR.V	3	634.985	1.29763	1	4.25487e-10	9716.51	10078.9	11067.1	9575.73	9249.71	10509.8	0.950513	0.409115	0.45352
SRS10_HUMAN	R.S*FDYNYRR.S	3	477.222	4.68956	2	3.43973e-12	50931.5	54635.8	57353.5	50411.1	48018.7	56420.5	0.950464	0.436651	0.463098
ETV6_HUMAN	R.ISY*TPPES*PVPSYASSTPLHVPVPR.A	3	1023.16	-3.22128	1	7.95596e-22	1578.53	1608.95	1689.37	1567.1	1616.73	1450.1	0.95019	0.244786	0.362025
MCM2_HUMAN	R.GLLYDS*DEEDEERPARK.R	4	640.816	3.61079	1	3.07004e-12	1189.12	960.432	805.608	812.403	947.774	1047.76	0.950181	0.726193	0.568815
RPRD2_HUMAN	K.SFNYSPNS*STSEVSSTSASK.A	2	1303.11	4.77749	1	2.50124e-18	7358.11	8566.47	7605.18	7235.61	7743.22	7378.49	0.950172	0.382103	0.440883
RA1L2_HUMAN	K.LFIGGLSFETTDESLR.S	3	672.031	3.70968	2	7.36008e-20	7700.54	7175.19	6316.61	6884.82	6453.94	6793.85	0.949994	0.451755	0.471132
DPPA4_HUMAN	R.TPEAVES*PQEASGVR.W	3	622.635	2.54082	4	7.55333e-14	15505.5	15758.5	19118.2	16496.3	15681	15678.6	0.949857	0.520114	0.492782
PHRF1_HUMAN	R.SAS*PSVGEERPR.R	3	527.596	4.62744	1	1.87156e-13	3682.19	4484.63	3708.4	3754.27	3571.71	3953.49	0.949832	0.524826	0.49386
HUWE1_HUMAN	R.AGSST*PGDAPPAVAEVQGR.S	3	692.671	2.67899	1	1.79418e-14	13521.9	18240.4	17998.9	16912.1	14708.3	15610.5	0.949152	0.638556	0.537777
PININ_HUMAN	R.RGFS*DSGGGPPAK.Q	3	590.97	3.16269	3	6.5159e-14	38895.3	44871	45200.2	48961.3	37052.9	36393.4	0.949142	0.657269	0.544888
RBMX_HUMAN	R.DGYGGSRDS*YSSSR.S	3	601.591	3.47576	2	6.18486e-12	74823.5	62643.5	76220.1	62774.9	61578.3	78430.8	0.948976	0.627828	0.536011
K1C18_HUMAN	R.SLGSVQAPSYGARPVS*SAASVYAGAGGSGSR.I	3	1055.18	3.0464	2	4.15243e-11	8642.23	8394.8	10545	9071.07	8976.29	8125.18	0.948897	0.56143	0.508832
IL1AP_HUMAN	R.RSS*SDEQGLSYSSLK.N	3	728.374	5.73842	1	6.13066e-12	15631.8	13348.4	15443.8	15086.7	14894.2	12168.9	0.948806	0.559667	0.507968
NUCB1_HUMAN	K.AQRLS*QETEALGR.S	3	589.972	1.86218	1	4.52957e-13	7337.23	9350.75	7113.2	6877.49	7335.79	8362.72	0.948525	0.650781	0.543401
CDK2_HUMAN	K.IGEGT*YGVVYK.A	3	575.31	4.21992	1	4.25635e-10	3780.32	4126.72	3881.75	3422.72	3517.68	4240.74	0.948456	0.506641	0.486166
TLE4_HUMAN	K.DAPIS*PASIASSSSTPSSK.S	3	776.731	2.23952	1	2.57414e-17	5442.37	5932.01	5998.97	7045.1	5218.7	4208.52	0.948137	0.741204	0.571125
S38A1_HUMAN	R.S*LTNSHLEKK.K	3	642.036	2.85196	1	2.19227e-12	27618	19501.5	21904.7	17753.8	21217.4	26471	0.948106	0.749832	0.573118
SRSF2_HUMAN	R.TS*PDTLRR.V	3	418.886	1.45708	1	3.68957e-11	8066.99	11405.1	9009.98	9093.97	7141.27	10764.8	0.947966	0.749394	0.573118
FA53C_HUMAN	R.S*LSVPVDLSR.W	2	691.371	4.3258	1	2.89918e-12	5255.5	6782.49	6344.66	6184.16	5106.31	6133.7	0.947859	0.607434	0.527619
RRBP1_HUMAN	R.NTDVAQS*PEAPKQEAPAK.K	4	662.855	2.39406	1	1.3952e-12	1930.36	2097.02	2673.34	2515.06	2018.75	1815.62	0.947576	0.721693	0.568746
PIAS1_HUMAN	K.GILSLPHQAS*PVSR.T	3	590.989	4.44089	1	3.23294e-10	2943.04	3153.94	4390.76	3411.73	3061.62	3463.67	0.947489	0.715372	0.566893
ZF106_HUMAN	R.AAHVPENS*DTEQDVLTVKPVR.K	4	711.627	3.93127	1	3.38134e-13	791.352	1395.77	877.752	1165.02	780.265	957.528	0.947125	0.81735	0.590762
SRRM1_HUMAN	K.EKT*PELPEPSVK.V	3	707.731	2.81719	2	2.21487e-11	14181.7	15233.4	14914.8	15261.6	13236.4	13479	0.946926	0.33153	0.412705
GRIP1_HUMAN	R.GSLS*PVTKPR.S	3	527.306	3.70398	1	3.82385e-10	8545.14	8817.8	9867.7	9159.92	8779.61	7833.32	0.946465	0.437505	0.463098
TENS1_HUMAN	R.AASDGQYENQS*PEATSPR.S	3	739.663	2.55805	1	2.63187e-11	1669.36	1915.25	3061.11	2076.35	1531.35	2682	0.946428	0.83756	0.597494
API5_HUMAN	R.ASEDTTSGS*PPKKSSAGPK.R	5	566.513	3.39377	1	9.62762e-10	902.016	1208.39	1010.02	1067.02	886.174	999.88	0.94637	0.620437	0.532322
LRRF1_HUMAN	R.RGS*GDTSISIDTEASIR.E	3	692.008	2.91061	1	1.39246e-12	1089.94	838.134	1109.21	1068.86	702.455	1103	0.946342	0.74384	0.571972
NUP53_HUMAN	K.T*LGTPTQPGSTPR.I	2	811.411	0.639379	1	2.45783e-11	9996.3	11906.7	10207.4	9642.6	10677.3	10043	0.94558	0.437197	0.463098
G3BP1_HUMAN	R.YQDEVFGGFVTEPQEES*EEEVEEPEER.Q	3	1175.84	3.69543	7	2.09978e-14	3291.73	6232.71	5210.4	4831.37	4104.5	4993.88	0.945361	0.781431	0.581151
WDR20_HUMAN	R.SNS*LPHSAVSNAGSK.S	3	665.343	0.73388	1	4.07009e-13	18286.7	23131.2	20956.8	20670.9	18950.1	19343	0.94532	0.489208	0.481782
LARP1_HUMAN	R.SLPTTVPES*PNYR.N	3	590.628	2.97626	2	1.05168e-14	4986.14	6221.49	6598.17	6721.79	5324.61	4781.2	0.945062	0.688363	0.555477
MARCS_HUMAN	K.TAAKGEAAAERPGEAAVAS*SPSKANGQENGHVK.V	7	599.037	3.15856	1	4.68978e-20	1362.42	2002.77	1009.01	991.92	1186.61	1950.96	0.944056	0.852923	0.601037
TGON2_HUMAN	K.DS*PSKSSAEAQTPEDTPNKSGAEAK.T	4	882.702	-0.363508	1	4.49936e-11	4916.2	5282.38	5479.94	4661.02	4786.42	5353.87	0.944051	0.33917	0.414421
STT3B_HUMAN	R.ENPPVEDS*SDEDDKR.N	3	757.347	2.92814	1	2.31389e-19	44493.2	47065.7	66181.1	50798.6	38964.6	59107.1	0.94377	0.758942	0.57396
ZO1_HUMAN	K.S*REDLSAQPVQTKFPAYER.V	4	690.861	2.88599	2	9.46491e-13	11462.1	10354.9	10916.8	8552.67	8871.47	13461.6	0.943541	0.722709	0.568746
MYPT1_HUMAN	R.RLASTS*DIEEKENR.D	3	729.381	2.84515	1	2.12234e-10	13540.7	16680.8	14504	15030.8	11124.7	16031.2	0.94324	0.656062	0.544242
ACINU_HUMAN	K.TTS*PLEEEEREIK.S	3	700.363	2.78874	2	6.14802e-14	12892.4	11613.8	12113.2	11429.5	11207.9	11893.6	0.942973	0.17545	0.319618
GSK3A_HUMAN	R.T*SSFAEPGGGGGGGGGGPGGSASGPGGTGGGK.A	3	991.127	2.06299	1	8.22423e-12	4076.82	4726.99	3561.11	3906.31	3764.08	3988.47	0.942899	0.53102	0.496465
RBMX_HUMAN	R.DVYLS*PRDDGYSTKDSYSSR.D	3	950.785	-0.192651	2	3.81165e-10	7423.88	8158.06	8123.21	7797.97	7238.53	7305.75	0.942506	0.200995	0.33408
FBP1L_HUMAN	R.HSSDINHLVT*QGRESPEGSYTDDANQEVR.G	4	888.411	1.88069	4	1.1744e-12	9475.34	17618.8	13289.5	9161.75	11921.2	16974.9	0.942409	0.824835	0.593738
CRTC3_HUMAN	R.LTQYHGGS*LPNVSQLR.S	3	693.695	4.57527	1	3.96422e-13	1464.73	1497.87	1560.11	1429.72	1535.67	1296.35	0.942297	0.308757	0.401186
SGTA_HUMAN	R.S*PARTPPSEEDSAEAER.L	3	713.325	1.62572	1	1.64554e-15	3098.59	3002.47	3027.04	2847.53	2955.71	2784.2	0.94077	0.0355596	0.190237
GLI3_HUMAN	R.TS*PNSLVTILNNSR.S	3	608.991	8.01794	1	1.85225e-13	429.084	463.386	453.906	446.043	384.729	435.491	0.940498	0.282304	0.386952
SRRM2_HUMAN	R.S*RTPPAIR.R	3	402.891	1.81792	1	4.83784e-10	3277.12	2348.35	2875.74	2712.9	3372.86	1909.53	0.94049	0.753497	0.573382
H90B2_HUMAN	K.IEDVGS*DEEDDSGKDKK.K	4	716.368	2.51586	19	5.74978e-13	329766	317670	333723	287218	254062	381191	0.940185	0.637072	0.537777
MDC1_HUMAN	R.ESEDSETQPFDTHLEAYGPCLS*PPR.A	3	1058.14	4.40511	1	2.96861e-10	2132.89	2116.09	2797.58	2064.44	2138.71	2420.52	0.939984	0.601904	0.524964
RB12B_HUMAN	R.S*PTEDFR.Q	2	580.762	1.50636	1	2.32786e-10	29212.2	27492.4	27842.6	27886.4	22435.3	29144.8	0.939908	0.470075	0.47796
SALL2_HUMAN	K.AISVRGDSEEAS*GAEEEVGTVAAAATAGK.E	3	1090.88	3.89606	1	7.03641e-13	2877.26	3147.21	3301.59	3734.12	1514.06	3517.07	0.939867	0.807293	0.588092
ILF3_HUMAN	K.QKGY*NHGQGSYSYSNSYNSPGGGGGSDYNYESK.F	4	1069.98	-1.59721	1	2.39239e-11	3344.98	3056.33	3973.93	3474.01	3369.62	2902.05	0.939321	0.551275	0.505748
RPA1_HUMAN	K.EKQEEEVDY*ESEEEEER.E	3	909.403	1.03064	1	1.28678e-12	8317.55	8115.43	8532.03	7100.06	7065.62	9283.42	0.939278	0.533978	0.497405
RB12B_HUMAN	R.RPLEEDFRRS*PTEDFR.Q	3	787.054	2.52826	1	9.11243e-10	9830.3	10820.6	9237.44	9862.41	9656.05	8550.54	0.93913	0.380429	0.439989
RBM14_HUMAN	R.S*PPRASYVAPLTAQPATYR.A	3	785.743	3.50292	3	2.25536e-15	7287.12	8283.73	9690.34	7896.89	7692.42	8132.54	0.939063	0.509083	0.486948
MDC1_HUMAN	R.S*SVKTPEPVVPTAPELQPSTSTDQPVTSEPTSQVTR.G	4	1079.81	4.18279	1	3.34034e-10	1495.01	1757.05	1866.73	2308.98	1242.81	1254.91	0.939032	0.792642	0.584779
OCAD1_HUMAN	R.RSS*PPGHYYQK.S	3	619.988	3.24872	1	6.73174e-11	17621.7	21230.5	15595.1	13262.2	19876.2	17985.9	0.938969	0.688235	0.555477
TRA2B_HUMAN	R.S*PSPYYSR.G	2	633.294	3.43747	1	1.11707e-11	48213	50927.6	54601	49836	47741	46759.6	0.938826	0.202943	0.33408
LS14A_HUMAN	R.S*PVSTRPLPSASQK.A	3	665.034	2.26884	4	1.70955e-15	168817	207876	196779	201377	168411	168469	0.938593	0.503512	0.485726
GSK3A_HUMAN	R.GEPNVS*YICSR.Y	2	795.865	2.07064	3	1.01506e-14	94478.9	116393	135255	127055	100040	97538	0.937905	0.659987	0.54572
BUD13_HUMAN	R.HDS*PDLAPNVTYSLPR.T	3	697.678	3.58683	1	4.66779e-18	2306.2	2184.53	2520.03	2099.24	1924.73	2546.66	0.93722	0.522458	0.493533
TAOK1_HUMAN	R.ASDPQS*PPQVSR.H	3	526.589	1.72411	3	1.56674e-11	36108.8	43826.4	43107	39159.3	38994.9	37131.8	0.936963	0.367276	0.433475
SMAP_HUMAN	R.S*ASPDDDLGSSNWEAADLGNEER.K	3	915.055	2.10438	7	2.79457e-17	13671.2	13640.2	16691.3	14802.8	12024.9	14397.9	0.93689	0.525386	0.49386
DDX51_HUMAN	R.RVNDAEPGS*PEAPQGK.R	3	730.705	3.04882	1	3.68932e-12	11893.2	16372.2	13561.1	11966.2	12029.3	15170.4	0.936388	0.625752	0.535134
CBX5_HUMAN	R.TADSSSS*EDEEEYVVEK.V	2	1221.55	3.27221	1	4.88855e-16	20062.5	19934.6	20320.6	18215.4	20050.2	18211.4	0.936327	0.10896	0.269412
SENP3_HUMAN	K.S*PLDPDSGLLSCTLPNGFGGQSGPEGER.S	3	1052.49	-0.424207	1	1.12454e-12	2333.34	2733.19	2367.73	2184.42	2027.39	2746.45	0.935973	0.564595	0.509164
CAMP3_HUMAN	R.GTEASPPQNNSGSS*SPVFTFR.H	3	826.051	-3.38611	1	1.18767e-11	980.316	1052.44	719.436	964.443	628.967	982.387	0.935909	0.72049	0.568746
PHF2_HUMAN	K.RKGS*DDAPYSPTAR.V	3	687.018	2.3987	1	1.05349e-10	8512.78	7860.73	8665.3	6877.49	8818.51	7730.2	0.935596	0.430398	0.460196
RREB1_HUMAN	R.QVAGDAPVEQATAET*ASPVHREEHGR.G	4	763.618	0.399645	1	1.72502e-11	1292.47	1260.01	1641.28	1132.05	1288.19	1502.58	0.935398	0.608152	0.527882
RBM39_HUMAN	K.S*PVREPIDNLTPEER.D	3	687.681	3.32832	1	7.55373e-13	5250.28	5316.04	6559.09	5109.81	5213.3	5694.53	0.935314	0.469165	0.47796
BCLF1_HUMAN	R.Y*SPSQNS*PIHHIPS*RRSPAK.T	5	592.287	0.721351	1	8.38518e-10	902.016	621.588	877.752	934.218	598.708	712.622	0.935116	0.716531	0.566893
TNIK_HUMAN	R.KNS*PGNGSALGPR.L	3	598.323	2.44826	1	1.75263e-10	7672.36	7874.2	8251.47	5598.9	8712.6	7940.12	0.93502	0.616712	0.53097
H2AY_HUMAN	K.AASADSTTEGT*PADGFTVLSTK.S	3	889.108	2.81456	1	4.33502e-13	947.952	1659.44	884.766	1423.31	928.321	910.572	0.934151	0.810852	0.588865
BIG1_HUMAN	R.LSVSSNDT*QESGNSSGPSPGAK.F	3	882.092	3.3905	1	5.09841e-16	6657.59	6865.52	7833.64	6276.66	6905.67	6767.15	0.934107	0.315914	0.404213
GAPD1_HUMAN	R.SRS*SDIVSSVR.R	3	501.26	4.19451	1	8.86112e-12	3039.08	3504.01	4024.03	3496.91	2684.46	3688.32	0.934	0.608625	0.527933
SRSF1_HUMAN	R.VKVDGPRS*PS*YGR.S	4	509.759	1.56995	7	4.63111e-11	77018	96849.9	92630.9	78064.9	79485.5	91349.1	0.933961	0.469844	0.47796
CD2AP_HUMAN	R.FNGGHS*PTHSPEK.I	3	644.985	1.41946	1	8.02595e-10	6676.38	7213.34	5908.79	5347.02	5984.92	7158.44	0.933928	0.540073	0.500519
RBM14_HUMAN	R.AQPS*ASLGVGYR.T	2	757.883	0.322135	1	9.36284e-15	6787.04	7783.31	8420.81	7918.87	6931.61	6617.07	0.93373	0.45619	0.473501
YAP1_HUMAN	R.QAS*TDAGTAGALTPQHVR.A	2	1045.52	1.06292	3	3.42612e-20	28933.4	33295.3	32045	28898.5	28649.4	30468.7	0.933628	0.214848	0.340275
ARI1A_HUMAN	R.SNS*VGIQDAFNDGSDSTFQKR.N	3	937.786	3.12406	2	1.24616e-15	5125	5350.82	6435.85	5871.83	4905.3	5006.77	0.933315	0.500131	0.485406
DREB_HUMAN	R.MAPTPIPTRS*PSDSSTASTPVAEQIER.A	3	1045.85	1.56806	1	4.15789e-12	3662.35	3657.72	3943.87	3383.33	3098.37	4027.14	0.932963	0.435192	0.462959
M3K4_HUMAN	R.HSS*PTEERDEPAYPR.G	3	693.985	3.37138	2	1.42169e-12	11083.1	9027.61	10721.4	8490.39	9814.92	10445.3	0.93249	0.463242	0.476395
YTDC1_HUMAN	R.GIS*PIVFDR.S	2	656.848	2.72569	1	2.79604e-11	7085.63	6949.67	7553.08	6496.48	6812.73	6817.78	0.932307	0.0825432	0.24308
JIP3_HUMAN	R.T*GSSPTQGIVNK.A	3	576.312	3.49492	1	2.42019e-10	6457.14	6062.17	6742.46	5597.06	6124.33	6205.52	0.930699	0.180182	0.322245
AN32A_HUMAN	R.NRT*PSDVKELVLDNSR.S	3	794.428	2.65061	1	6.37001e-12	4400.46	4539.61	5234.45	4886.33	4158.53	4134.86	0.929818	0.40541	0.452737
RBM14_HUMAN	R.RLS*ESQLSFR.R	3	511.268	5.33795	1	1.2071e-12	4352.44	3074.28	3175.34	3826.63	2704.99	3323.73	0.92957	0.658957	0.545252
BIRC6_HUMAN	K.GSS*SLDRLYSR.K	3	517.259	3.18594	1	5.58663e-13	6931.12	9981.31	8581.13	8218.37	7786.44	7684.16	0.929214	0.539023	0.500275
CDK7_HUMAN	R.AYT*HQVVTR.W	3	461.907	3.23738	2	4.67558e-12	10405.5	10633.2	10587.1	8765.16	10472	10147	0.929118	0.229821	0.351318
GPTC8_HUMAN	K.SSAPADSERGPKPEPPGS*GSPAPPR.R	3	989.5	2.37479	1	7.68273e-10	4085.17	3838.36	3342.67	3213.89	3539.29	3714.1	0.929087	0.36846	0.433475
YLPM1_HUMAN	R.AGS*QERGPLR.R	3	460.573	1.45772	1	2.86713e-10	4599.86	5117.44	5439.86	4779.17	4616.75	4686.36	0.929084	0.223781	0.346962
CLAP2_HUMAN	R.SRS*DIDVNAAAGAK.A	2	956.998	0.290364	6	7.66392e-17	66196.9	92029.8	86792.2	83542.9	68971.4	75101.5	0.928972	0.551978	0.506029
LSR_HUMAN	R.SRS*RDDLYDQDDSRDFPR.S	4	638.79	2.99509	1	6.65383e-10	927.072	1578.65	1702.4	891.171	1097.99	1919.66	0.928875	0.813311	0.589441
ATN1_HUMAN	R.S*EEISESESEETNAPK.K	3	768.688	-2.69965	1	1.87822e-10	2589.12	4014.52	3807.6	3441.04	2748.22	3478.4	0.92858	0.648693	0.543082
ZN609_HUMAN	R.LVEPHS*PSPSSK.F	3	601.656	2.99265	1	3.04934e-14	5427.76	7764.24	7913.8	6577.99	7008.34	6008.49	0.92841	0.587646	0.520386
PGRC1_HUMAN	K.LLKEGEEPT*VYSDEEEPKDESAR.K	3	1139.91	2.99847	4	1.55926e-12	21191.1	17421.3	31828.5	24040.5	21484.3	19861.3	0.928241	0.72605	0.568815
EIF3B_HUMAN	R.DERSDS*RAQAVSEDAGGNEGR.A	3	839.038	-0.800185	1	2.93469e-13	1335.28	1696.46	1440.88	1434.3	1544.32	1172.05	0.928019	0.524045	0.49386
RBP2_HUMAN	K.NRPDYVS*EEEEDDEDFETAVK.K	3	1018.79	3.55463	1	4.69993e-15	4750.2	4503.71	4673.33	4124.3	4665.38	4132.1	0.927807	0.157993	0.300604
US6NL_HUMAN	R.IEVLPVDTGAGGYSGNSGS*PK.N	3	848.434	2.62577	2	6.98332e-13	8667.29	8220.89	8247.46	8297.14	7348.76	7667.59	0.927507	0.125102	0.277049
ZO2_HUMAN	R.S*IDQDYER.A	2	667.796	-0.0456993	1	1.54312e-11	47701.4	50478.8	45609	42517.9	43398.8	47388.4	0.927087	0.164687	0.305697
PININ_HUMAN	R.ESRQES*DPEDDDVKKPALQSSVVATSK.E	5	789.219	4.33123	2	1.2263e-11	8643.28	3728.41	7567.1	6949.85		5369.52	0.926789
EDC4_HUMAN	R.DSQDASAEQS*DHDDEVASLASASGGFGTK.V	3	1140.84	0.410475	3	4.24578e-20	6273.4	8471.1	9088.14	7808.05	7315.26	6964.17	0.926775	0.548411	0.505467
E41L3_HUMAN	-.TT*ESGSDSESKPDQEAEPQEAAGAQGR.A	3	1100.84	2.10689	1	1.49102e-15	2895.01	1989.31	2808.61	2113.9	2934.1	2078.02	0.926308	0.662631	0.547016
LIMC1_HUMAN	R.GSSDGRGS*DSESDLPHR.K	3	690.306	2.41894	1	4.47236e-12	2902.32	5173.54	4923.83	4991.65	3811.63	3235.34	0.92607	0.735841	0.570246
RBMX_HUMAN	R.DSYSS*SRSDLYSSGR.D	2	988.435	1.29674	3	2.14433e-15	38945.4	40486.2	46102	38586	36622.8	41032.8	0.925979	0.286592	0.388646
EMAL4_HUMAN	R.ASPS*PQPSSQPLQIHR.Q	3	680.349	2.60164	1	9.08643e-15	5676.23	4592.35	5312.6	4035.46	5011.21	5375.05	0.925585	0.491744	0.483036
DDX21_HUMAN	K.NEEPS*EEEIDAPKPK.K	3	827.09	3.52512	1	2.45045e-13	36849	33145	32096.1	29267.6	25115.5	40108.5	0.92557	0.618265	0.531947
CBX8_HUMAN	R.HGS*GPPSSGGGLYR.D	3	546.595	3.01495	1	6.37502e-12	3904.56	4185.06	4828.64	3497.82	4215.81	4239.82	0.925315	0.429382	0.460196
RFC1_HUMAN	K.ELS*QNTDESGLNDEAIAK.Q	3	824.74	4.26766	1	4.74509e-10	1851.01	1749.2	1814.62	1856.53	1413.56	1739.2	0.925105	0.375898	0.43753
ZO1_HUMAN	R.HTSDYEDTDTEGGAYTDQELDETLNDEVGT*PPESAITR.S	4	1120.99	5.88036	1	5.40854e-10	980.316	1549.48	2522.03	1294.17	1009.37	2368.96	0.924912	0.846292	0.599357
DEMA_HUMAN	K.AS*RRGAEEEEEEEDDDS*GEEMKALR.E	3	1162.52	18.7962	1	2.95806e-12	1403.14	1650.46	1664.32	1713.65	1407.07	1242.02	0.924718	0.505757	0.48609
DOCK7_HUMAN	R.SLSNS*NPDISGTPTSPDDEVR.S	3	833.051	1.84163	2	2.83995e-17	11652.1	16052.5	16067.1	12920.6	12629.1	14913.5	0.924416	0.537017	0.49914
CI078_HUMAN	R.RRGDS*ES*EEDEQDSEEVR.L	3	847.671	1.72808	1	4.81601e-16	1133.78	1383.43	1390.78	1306.07	895.9	1410.51	0.924386	0.610111	0.52825
PRC2C_HUMAN	R.SFS*SQRPVDR.Q	3	496.581	4.05607	1	3.12954e-10	9267.59	12820	12994.9	10977.1	11189.6	10252.9	0.924095	0.515884	0.489504
4ET_HUMAN	K.ASEENLLSSSSVPSADRDS*SPTTNSK.L	4	801.89	2.20731	1	8.19568e-12	1883.38	1716.66	1829.65	1850.12	1297.92	1868.1	0.923836	0.515519	0.489504
TRA2B_HUMAN	R.S*PS*PYYSR.G	2	673.277	3.08979	8	2.11496e-11	365622	361518	455263	368761	333291	389917	0.923517	0.434786	0.462913
HNRPF_HUMAN	K.HSGPNS*ADSANDGFVR.L	3	647.288	1.32011	1	8.26185e-13		453.288	520.038	688.757	370.68	288.179	0.923032
CXG1_HUMAN	K.ANTAQEQQY*GSHEENLPADLEALQR.E	3	1041.49	5.99973	1	1.22835e-10	1361.38	1827.74	1590.17	1448.04	1567.02	1394.86	0.922713	0.440525	0.465092
SERC1_HUMAN	R.SDGS*LEDGDDVHR.A	3	570.911	1.49655	2	2.99549e-14	15366.6	11134.7	13607.2	12087.1	11615.4	13305	0.922685	0.479403	0.479219
MAP1B_HUMAN	R.ESSPLYS*PTFSDSTSAVK.E	2	1221.1	2.48573	2	1.22192e-18	8723.66	9633.49	11444.8	10746.3	7519.51	9224.49	0.92243	0.564398	0.509164
GBF1_HUMAN	R.AASSSS*PGSPVASSPSR.L	2	920.937	2.15394	1	1.60368e-14	5128.13	5653.76	6121.22	5200.48	5492.12	4895.36	0.922195	0.260318	0.373168
H15_HUMAN	K.ALAAGGYDVEKNNSR.I	3	675.038	0.36167	1	5.39302e-11	8981.53	7683.46	8973.91	7039.61	8343	8243.95	0.921512	0.327152	0.410026
HUWE1_HUMAN	R.S*HHAASTTTAPTPAAR.S	3	629.308	-1.5518	1	1.30223e-17	1148.4	2662.51	1841.68	1511.23	2087.91	1602.94	0.920303	0.766653	0.574742
SRRM1_HUMAN	K.T*PELPEPSVK.V	3	545.633	4.02701	1	7.2399e-13	3116.34	3645.38	3839.66	2351.12	3644.12	3761.06	0.920285	0.603806	0.525543
YLPM1_HUMAN	R.GPASQFYITPSTS*LSPR.Q	3	706.689	1.90009	1	6.73685e-10	2598.52	2038.67	3810.61	3062.77	3305.86	1404.07	0.920086	0.790936	0.584779
MARCS_HUMAN	K.AEDGATPSPS*NETPKK.K	3	799.416	2.51896	1	6.14444e-10	2812.54	4320.82	4428.84	4248.86	2626.1	3754.61	0.919339	0.683719	0.555477
RA1L2_HUMAN	R.KLFIGGLSFETTDESLR.S	3	791.116	1.92877	1	5.82687e-18	1456.38	1536.02	1393.78	1315.23	1355.2	1359.87	0.918864	0.0526984	0.215131
SRRM2_HUMAN	R.S*LT*RSPPAIR.R	2	743.875	1.64101	1	8.69762e-11	18034.1	21016.2	18466.9	17170.4	18514.6	17152.6	0.918641	0.205876	0.334811
ZO3_HUMAN	R.S*PGGGSEANGLALVSGFK.R	3	729.384	2.29823	2	1.06344e-11	1847.88	2259.71	1467.93	1671.52	1799.37	1648.05	0.918109	0.549947	0.505657
KS6A1_HUMAN	R.TPKDS*PGIPPS*AGAHQLFR.G	4	649.079	1.57364	1	6.8501e-10	1396.87	1217.37	1614.22	773.936	1438.41	1669.23	0.917964	0.712199	0.565748
S11IP_HUMAN	R.AKNS*PPQAPSTR.D	3	597.989	-0.204135	2	1.04102e-10	23767.7	24184.7	19469.9	16346.1	21426	24117.7	0.917942	0.536633	0.49914
ZO2_HUMAN	R.RAAS*S*DQLRDNSPPPAFKPEPPK.A	5	671.349	2.45469	1	6.81117e-11	752.724	957.066	983.964	692.42	904.546	875.586	0.917883	0.496537	0.484132
CTND1_HUMAN	R.VGGS*SVDLHR.F	3	445.893	1.43727	1	1.32854e-10	1737.22	2688.31	2676.34	2494.91	1634.02	2389.22	0.917807	0.664045	0.547298
LARP1_HUMAN	R.S*LPT*TVPESPNYR.N	2	925.423	1.84671	2	4.80257e-11	26577.1	27569.8	23483.9	24492.1	23952.6	22763.4	0.917267	0.183304	0.324187
R3HD1_HUMAN	K.ASS*FSGISVLTR.G	2	767.4	2.14745	1	1.70119e-12	6518.74	8619.2	9196.36	8275.16	6748.97	7295.63	0.917214	0.509368	0.486948
PDPK1_HUMAN	R.ANS*FVGTAQYVSPELLTEK.S	3	864.789	3.14074	1	1.91049e-16	1891.73	2242.88	1636.27	1825.39	1721.56	1742.89	0.916643	0.420203	0.456231
ACTA_HUMAN	K.DSYVGDEAQSKR.G	3	604.988	2.67349	1	2.08088e-10	21530.4	23088.5	23143.2	20460.3	21109.3	20499.4	0.915984	0.0289566	0.177012
YLPM1_HUMAN	R.GPASQFYITPS*TSLSPR.Q	2	1059.53	0.460848	1	1.59494e-12	11850.4	12740.3	12022	11015.5	11018.8	11493.1	0.915731	0.0310514	0.178914
SRRM2_HUMAN	R.S*SSPVTELAS*RSPIRQDR.G	4	594.539	0.243817	7	6.54255e-13	7060.57	4087.45	3856.7	5937.78	3658.17	4144.07	0.915713	0.751539	0.573214
HTF4_HUMAN	R.GRTSS*TNEDEDLNPEQK.I	3	820.055	1.48856	1	1.1376e-10	5662.66	7194.26	7394.76	6743.77	5764.45	6026.9	0.915239	0.408573	0.45352
ABCF1_HUMAN	K.LSVPTS*DEEDEVPAPKPR.G	3	835.427	2.12228	3	2.8085e-18	12310.8	12184.9	12840.6	10633.6	11701.8	11834.7	0.915195	0.0700945	0.23477
MD1L1_HUMAN	R.AILGSYDSELTPAEYS*PQLTR.R	3	874.1	3.70081	1	1.69753e-13	571.068	815.694	1244.48	614.569	836.462	955.687	0.914668	0.751612	0.573214
SMAP_HUMAN	R.SAS*PDDDLGSSNWEAADLGNEERK.Q	3	1034.48	0.897902	2	5.30383e-23	12708.6	13275.5	12328.6	12303.3	11290.1	11445.2	0.914542	0.0594711	0.221228
HSF1_HUMAN	R.GHTDTEGRPPS*PPPTSTPEK.C	4	657.33	2.7693	3	1.58915e-12	2038.93	6891.32	6144.26	5718.88	2244.61	5817.9	0.914218	0.83269	0.596023
CXA1_HUMAN	K.QAS*EQNWANYSAEQNR.M	3	735.659	-3.85126	3	3.28165e-16	19352.6	20902.9	21628.2	19169.8	18529.7	18851.3	0.913824	0.0630587	0.229195
CNDH2_HUMAN	K.ESRS*PQQSAALPR.R	3	579.294	2.31795	2	8.25516e-13	12539.5	13413.5	13273.5	10211.4	11250.1	14382.3	0.913763	0.428943	0.460196
ZN711_HUMAN	R.Y*REASPLSSNK.L	3	597.314	1.12401	1	1.02915e-10	12769.2	11694.6	14335.6	12042.3	12204.3	11198.5	0.913547	0.248129	0.364646
MAP1B_HUMAN	K.TATCHSSSS*PPIDAASAEPYGFR.A	3	906.743	3.54513	2	2.34958e-19	10586.2	11717	14169.3	12172.3	10848.1	10297.1	0.913496	0.428529	0.460196
SRRM2_HUMAN	R.SRT*PPVT*RRRSRSR.T	3	700.704	6.23862	1	5.10485e-10	7990.78	13004	11055.1	8981.32	9235.66	11055.8	0.913351	0.593597	0.520517
ABLM1_HUMAN	R.TLS*PTPSAEGYQDVR.D	2	965.464	1.94899	1	2.9279e-11	10761.6	13096	13120.2	12300.5	10352	11083.4	0.912332	0.326313	0.409377
EMD_HUMAN	R.RLS*PPSSSAASSYSFSDLNSTR.G	3	876.087	2.89123	1	1.64631e-10	2394.94	2305.71	3588.16	2352.03	2221.92	2987.67	0.912269	0.637611	0.537777
NEST_HUMAN	R.QEASTGQSPEDHASLAPPLS*PDHSSLEAK.D	4	881.934	4.61376	2	3.05039e-13	4439.09	6620.92	6518.01	6345.36	4625.4	5063.85	0.912196	0.589497	0.520386
PJA1_HUMAN	R.SRS*PFSTTR.R	3	449.894	3.15555	1	4.00103e-10	4670.86	5424.87	5680.34	4332.21	4940.96	5113.57	0.911934	0.295015	0.392543
BAD_HUMAN	R.S*RSAPPNLWAAQR.Y	3	588.305	1.45247	1	3.60682e-14	5582.27	4786.45	5359.7	5536.62	4198.52	4607.18	0.911873	0.373357	0.435768
NUFP2_HUMAN	K.GADNDGSGS*ESGYTTPKK.R	3	846.749	-0.144163	1	5.70024e-11	8774.82	11326.6	11585.1	9801.96	10616.8	8458.47	0.911341	0.44085	0.465092
RHG17_HUMAN	R.SPS*PPTQHTGQPPGQPSAPSQLSAPR.R	3	972.816	2.37262	4	2.32166e-18	11521.6	14213.5	14124.2	13367.6	9781.42	13155.9	0.910826	0.462337	0.476395
ATRX_HUMAN	R.RPTETNPVTS*NSDEECNETVKEK.Q	4	858.672	0.639729	1	4.95499e-11	2732.15	2143.02	3754.49	2673.51	2440.22	2745.53	0.910726	0.620792	0.532322
BCLF1_HUMAN	K.SSATSGDIWPGLSAY*DNSPR.S	3	797.37	2.75565	1	6.28167e-11		346.698	441.882	372.771	344.743		0.909882
KDIS_HUMAN	R.GIPHSLS*GLQDPIIAR.M	3	661.695	2.58275	1	4.40734e-18	1145.27	1286.93	1137.27	1164.11	1244.97	837.837	0.909634	0.466052	0.476683
ROBO1_HUMAN	R.KVPS*FTFTPTVTYQR.G	3	770.75	2.05893	1	3.7663e-17	2871	3149.45	2966.92	2963.85	2521.27	2689.36	0.909552	0.150585	0.295911
S4A7_HUMAN	D.GRES*PSYDTPSQR.V	3	596.942	-1.63594	1	2.37596e-11	2271.74	2046.53	2417.83	1867.52	2246.78	2009.89	0.909159	0.257468	0.370922
BAZ1A_HUMAN	K.RQS*PEPSPVTLGR.R	3	578.303	2.95517	1	4.89774e-14	2462.8	3210.04	2875.74	2582.84	2621.78	2566.91	0.909102	0.298041	0.393868
ROCK1_HUMAN	K.LLDLSDSTSVAS*FPSADETDGNLPESR.I	3	1044.82	2.33667	1	7.26422e-11	896.796	847.11	1136.27	687.841	761.894	1163.76	0.90741	0.633904	0.537473
SYT6_HUMAN	K.QKS*VDGEDAKSEATK.S	3	863.805	1.9663	2	1.4226e-11	24724	30574.5	21967.8	19888.8	24761	25456.4	0.907332	0.48209	0.479219
CDCA2_HUMAN	K.GSSDAVS*PDTFTAEVSSDAVPDVR.S	3	906.752	2.99538	2	4.29269e-17	5046.7	5980.26	5784.55	4981.58	5028.5	5241.55	0.907214	0.153057	0.297845
TBA1A_HUMAN	V.S*SITAS*LRFDGALNVDLTEFQTNLVPYPR.I	3	1205.61	17.843	1	4.27221e-19	125.28	228.888	238.476	87.0105	195.607	255.034	0.907208	0.779108	0.580725
ZO2_HUMAN	R.GRS*IDQDYER.A	3	516.575	2.65491	3	6.84532e-12	34411.3	41744	33660.2	20840.4	39032.7	39735.6	0.907055	0.638343	0.537777
SL9A1_HUMAN	R.SKETSSPGTDDVFTPAPSDS*PSSQR.I	3	1040.16	1.1221	6	4.24166e-17	14192.1	17738.8	19601.1	14801.9	14842.3	17094.6	0.906985	0.41486	0.456231
I2BPL_HUMAN	K.RKAS*PEPPDSAEGALK.L	3	807.447	4.08906	2	6.78618e-12	6894.58	7758.63	9757.48	7456.34	6884.06	7794.65	0.906777	0.441355	0.465239
IF4G2_HUMAN	R.TQT*PPLGQTPQLGLK.T	3	706.399	1.98728	1	1.37462e-12	3043.26	3804.7	3792.57	2982.17	3193.47	3472.88	0.90677	0.316579	0.404213
CLAP1_HUMAN	R.S*RSDIDVNAAASAK.S	3	648.339	0.857549	4	3.11852e-13	59946.5	107833	106206	86249.4	76657.3	85456.6	0.906483	0.621684	0.532729
M3K7_HUMAN	R.RRS*IQDLTVTGTEPGQVSSR.S	3	833.092	-0.0125351	2	4.66757e-13	7724.56	8666.33	9946.85	7623.04	8994.67	7256.04	0.906446	0.3802	0.439989
CTND2_HUMAN	R.GGS*PLAAPQGGS*PTKLQR.G	3	780.736	1.56353	1	6.32266e-15	7531.42	7607.16	8388.74	6967.25	6560.93	7792.8	0.906222	0.180827	0.322458
NAMPT_HUMAN	R.KVKYEETVFY*GLQYILNKYLKGKVVTK.E	4	1234.49	0.679256	1	7.07256e-10	1676.66	2793.78	3077.14	2506.82	2539.64	1788	0.905516	0.654793	0.544242
FA83B_HUMAN	K.RHS*YAGEQPETVPYLLLNR.A	3	851.437	3.79931	1	1.6323e-14	1357.2	1853.54	1883.76	1661.44	1248.21	1703.3	0.905475	0.513449	0.489136
I2BPL_HUMAN	R.RNSSS*PVSPASVPGQR.R	3	645.662	3.62371	1	1.18272e-12	3750.05	7630.72	5977.93	5176.67	6236.72	4293.22	0.904826	0.683907	0.555477
NUCL_HUMAN	K.TLVLSNLSYSATEETLQEVFEK.A	3	987.203	0.803743	1	7.78284e-19	506.34	746.13	834.666	671.355	571.69	645.411	0.904807	0.553469	0.507031
ADDA_HUMAN	R.KQKGS*EENLDEAR.E	3	757.739	2.67561	1	6.36858e-10	29261.2	33588.2	31740.4	26785.5	29218.9	29568.3	0.904671	0.120715	0.276964
XRN2_HUMAN	K.RKAEDS*DSEPEPEDNVR.L	3	837.73	1.6393	1	8.69327e-13	3706.2	3703.72	3625.24	3572.01	3015.15	3384.49	0.903626	0.099194	0.266479
DDB2_HUMAN	R.SRS*PLELEPEAKK.L	4	563.575	5.79408	1	4.60667e-10	2801.05	3512.98	4010	3051.78	3340.44	2934.27	0.903377	0.420776	0.456231
STK10_HUMAN	K.QVAEQGGDLS*PAANR.S	2	911.439	0.401794	1	4.53146e-11	16035.8	16883.9	19619.2	16707.8	15619.4	15132.6	0.903328	0.223771	0.346962
LARP7_HUMAN	R.S*RPTSEGSDIESTEPQKQCSK.K	4	780.389	-0.234634	1	1.64407e-11	1694.41	1694.22	1812.62	1473.68	1480.56	1741.04	0.902723	0.155195	0.298972
CHERP_HUMAN	R.SRS*PT*PPSSAGLGSNSAPPIPDSR.L	3	908.759	0.604469	1	4.32108e-18	9562	11621.7	11931.8	10825.9	9690.64	9371.81	0.90255	0.281427	0.38695
ABCF1_HUMAN	K.KLSVPTS*DEEDEVPAPKPR.G	4	716.139	3.96312	1	1.30507e-14	2845.94	1985.94	2356.7	1650.45	2772	2062.37	0.902099	0.599087	0.523224
FARP1_HUMAN	K.VSAGEPGSHPS*PAPRRS*PAGNK.Q	4	694.345	2.28549	1	3.09318e-10	732.888	1450.75	837.672	992.836	845.107	885.713	0.901483	0.686113	0.555477
MARCS_HUMAN	K.AEDGATPS*PSNETPKKK.K	4	689.13	3.14419	1	3.12855e-10	2501.42	2813.98	3063.11	2271.43	2721.2	2558.63	0.901265	0.257545	0.370922
LAP2A_HUMAN	R.SSTPLPT*ISSSAENTR.Q	2	978.98	1.68334	1	6.52647e-13	12095.8	13599.8	14546	11930.5	12197.9	12130.2	0.901023	0.138094	0.287027
STML2_HUMAN	K.APVPGT*PDSLSSGSSR.D	3	608.63	2.29362	1	1.94193e-15	3413.88	3642.01	2778.55	3345.78	2394.83	3120.25	0.901004	0.447875	0.469452
SRRM2_HUMAN	R.SRT*PPVTR.R	3	408.223	1.12136	1	3.84189e-10	2024.32	2160.97	1814.62	1974.68	1992.81	1434.45	0.900337	0.394322	0.447122
LIMA1_HUMAN	K.SEVQQPVHPKPLS*PDSR.A	3	813.765	3.36609	1	1.28028e-11	14532.5	15954.8	16525	11023.8	13956.2	17341.4	0.900218	0.46091	0.476002
LAP2A_HUMAN	R.SST*PLPTISSSAENTR.Q	3	652.99	2.96566	7	6.29499e-19	91815.6	92115.1	112969	96497.4	79656.2	91045.3	0.899962	0.312865	0.402957
PHF10_HUMAN	R.S*CETSSQDLGFSYYPAENLIEYK.W	3	1080.51	4.29307	1	7.52508e-10	1259.06	992.97	1214.42	980.929	915.353	1222.69	0.899757	0.404884	0.452737
RBM12_HUMAN	R.S*PHEAGFCVYLK.G	3	649.328	1.97395	1	3.96651e-14	2024.32	2493.08	3081.15	3015.14	1712.91	2108.4	0.899705	0.632849	0.537473
TBCD1_HUMAN	K.S*FSQPGLR.S	2	600.804	1.11748	1	1.37519e-10	29527.5	35732.3	33050	29525.9	29350.7	29499.2	0.898953	0.139245	0.287837
NU107_HUMAN	R.VLLQAS*QDENFGNTTPR.N	3	733.695	2.55169	1	6.46367e-12	1076.36	1540.51	1262.52	1145.79	1435.17	904.127	0.89836	0.555085	0.507481
RTN4_HUMAN	K.RRGS*SGSVDETLFALPAASEPVIR.S	3	942.161	3.87564	6	5.67866e-12	9367.81	8461	7793.56	6843.6	8229.53	7925.39	0.897595	0.231456	0.351682
NUP98_HUMAN	K.NLNNSNLFS*PVNR.D	3	599.967	3.50972	1	2.6307e-11	1287.25	958.188	752.502	914.984	861.318	914.255	0.897468	0.548984	0.505467
HAP28_HUMAN	K.KSLDS*DES*EDEEDDYQQK.R	3	1003.11	1.582	2	1.40368e-16	39737.8	27548.5	40596	30821	27397.9	38554.3	0.897026	0.527049	0.494204
TR150_HUMAN	R.ERS*PALKSPLQSVVVR.R	4	576.838	3.39691	4	4.41082e-15	20165.9	23357.8	18138.2	17806	17701.9	19789.5	0.896784	0.271381	0.380655
NGDN_HUMAN	K.LSS*EDEEEDEAEDDQSEASGKK.S	3	1065.48	1.22179	3	3.45547e-23	24227.1	18822.7	22093.1	17264.7	19146.8	21997.4	0.896627	0.343013	0.416926
MUS81_HUMAN	R.TSGGDHAPDS*PSGENSPAPQGR.L	3	810.689	2.05787	1	1.61506e-15	542.88	427.482		478.1	498.203	328.69	0.896567
NEST_HUMAN	A.STGQSPEDHAS*LAPPLS*PDHSSLEAK.D	3	1093.51	-3.9082	3	2.6586e-13	8436.56	10991.1	8489.95	9262.5	7750.78	7992.6	0.895702	0.371152	0.434788
SOX1_HUMAN	K.SEPSGS*PPAPAHSR.A	3	562.601	4.86838	4	2.14319e-14	10066.2	11833.7	14548	9936.6	11210.1	11485.7	0.895314	0.411328	0.454032
RS6_HUMAN	R.RLS*SLRASTSK.S	3	582.001	-0.734098	1	8.15624e-10	10258.3	12217.5	8512.99	9592.22	10336.9	7779.91	0.894163	0.451558	0.471132
PKP2_HUMAN	R.RLEIS*PDSSPER.A	3	565.618	4.31637	1	3.57565e-13	5016.42	5174.66	4620.22	4389.91	4739.95	4113.69	0.894151	0.0998699	0.266654
DDX18_HUMAN	K.S*PQKSTVLTNGEAAMQSSNSESK.K	3	1050.86	-3.79569	1	1.75216e-13	4225.07	4829.09	4250.48	3551.86	4207.17	4136.71	0.894104	0.176421	0.3203
RBMX_HUMAN	R.YDDYSSS*RDGYGGSR.D	3	665.276	0.803225	3	2.03011e-11	32571.8	30280.5	30980.8	29197.1	25673.1	29012.2	0.893952	0.0672933	0.23477
PHF10_HUMAN	K.NKGTSDS*SSGNVSEGESPPDSQEDSFQGR.Q	3	1175.19	1.45422	1	1.73512e-14	809.1	937.992	1197.39	871.021	852.672	906.889	0.893394	0.415423	0.456231
M4K4_HUMAN	K.SEGS*PSQRLENAVK.K	3	680.692	3.04867	1	1.88209e-12	6546.92	7201	6367.71	5628.21	5851.99	6484.49	0.893071	0.117512	0.27486
RBM23_HUMAN	R.EKS*PVREPVDNLSPEER.D	4	630.579	2.80752	2	1.93135e-11	17363.8	18412	17574.1	16305.8	14436	16899.4	0.892995	0.0781729	0.23477
HTSF1_HUMAN	R.EFDEDS*DEKEEEEDTYEK.V	3	1011.78	4.13223	1	6.24199e-10	3880.55	4191.79	4368.72	3966.76	3216.16	3925.86	0.892914	0.190894	0.329878
CAMP2_HUMAN	R.SIS*NEGLTLNNSHVSK.H	3	746.725	4.08687	1	2.93865e-14	4328.42	5391.21	5927.83	5057.6	4717.26	4195.63	0.892827	0.353173	0.425067
LMNB1_HUMAN	R.LKLSPS*PSSR.V	3	537.309	1.81751	1	4.31926e-10	6827.76	5835.52	7264.5	6011.97	5281.38	6494.62	0.892621	0.264835	0.377218
SPTB2_HUMAN	R.AQTLPTSVVTIT*SESSPGKR.E	3	866.474	3.73338	1	1.25967e-10	10587.2	9839.94	10222.4	8636.02	8973.05	9730.88	0.892018	0.0470731	0.205101
H4_HUMAN	K.RIS*GLIYEETR.G	3	549.289	0.580291	3	5.11431e-13	16779.2	16131	18452.8	16817.8	14506.2	14424.6	0.890692	0.148056	0.293661
CN043_HUMAN	R.RES*PSEERLEPK.R	4	499.516	4.03224	1	7.62275e-13	1903.21	2062.24	1982.96	1799.74	1797.2	1695.93	0.889798	0.0188187	0.158452
TACC3_HUMAN	K.SGCSEAQPPES*PETR.L	2	970.918	0.754361	1	2.77437e-14	3611.2	4551.95	4138.26	3813.81	3658.17	3471.96	0.889649	0.193222	0.330328
LBR_HUMAN	R.RSAS*ASHQADIKEAR.R	4	542.037	1.01343	1	7.64189e-10	2459.66	1338.55	3141.27	2777.01	1337.91		0.889458
SI1L1_HUMAN	R.TLS*DESIYNSQR.E	3	574.604	2.15983	2	3.13961e-13	7639.99	10219.2	7146.26	7592.81	6348.03	8300.11	0.889445	0.453316	0.471216
ARHGG_HUMAN	R.HQS*FGAAVLSR.E	3	494.589	2.65323	1	5.61916e-15	3193.6	3061.94	2801.59	2317.23	2795.77	2939.8	0.889111	0.203759	0.33408
H90B3_HUMAN	K.EIS*DDEAEEEKGEK.E	3	792.388	0.231081	1	5.09719e-11	6511.43	6517.7	7656.28	6538.61	4855.59	6997.32	0.889106	0.367971	0.433475
DHB4_HUMAN	R.AT*STATSGFAGAIGQK.L	3	669.352	3.28268	1	3.87302e-13	6632.53	5889.38	5792.56	4974.25	4869.63	6430.17	0.88859	0.298176	0.393868
LBR_HUMAN	R.SAS*ASHQADIKEAR.R	3	670.348	3.86413	2	2.58997e-13	12361	15157.1	15228.4	12398.5	14030.7	11527.2	0.887943	0.252704	0.367336
PHRF1_HUMAN	K.AEAPS*SPDVAPAGKEDS*PSASGR.V	3	934.43	0.947111	1	7.20986e-10	12605.3	4955.87	11281.5	7295.14	6298.32	12012.4	0.887777	0.7327	0.569661
PSIP1_HUMAN	K.TGVTS*TSDSEEEGDDQEGEKKR.K	4	788.629	1.70267	1	7.27814e-11	4097.7		4608.2	3447.45	4275.25		0.887065
ZN185_HUMAN	R.RSS*TSGDTEEEEEEEVVPFSSDEQKR.R	4	881.907	2.94135	2	9.16892e-17	3497.4	4740.45	3818.62	3112.23	3763	3819.06	0.887016	0.356649	0.427581
SFR19_HUMAN	K.SDPRGPS*PAPAS*SPKR.E	3	742.369	0.739951	1	1.88367e-12	662.94	621.588		638.382		500.861	0.886896
GBF1_HUMAN	R.ADAPDAGAQS*DSELPSYHQNDVSLDR.G	3	1023.13	3.13507	1	1.74491e-17	4022.53	6056.56	6261.5	5050.27	4390.88	5025.18	0.885301	0.449717	0.469826
RBMX_HUMAN	R.DSYS*SSRSDLYSSGR.D	3	659.291	2.12927	1	2.5218e-12	49270.5	38844.8	52139.1	31866	50139.1	42136.8	0.885119	0.464867	0.476395
SI1L1_HUMAN	R.S*PASIDRQNTQSDIGGSGK.S	3	819.741	-1.81208	1	1.40175e-13	8292.49	8502.52	9205.37	7258.51	7309.85	8442.82	0.885032	0.103896	0.266876
TR150_HUMAN	K.EKGSFS*DTGLGDGK.M	3	722.377	1.85883	1	1.32706e-11	5777.5	7241.39	6732.44	5938.7	5883.33	5650.34	0.884617	0.157931	0.300604
BRD3_HUMAN	R.SES*PPPLSDPK.Q	3	564.629	2.76538	6	2.84081e-14	156062	178858	171858	156602	136260	154989	0.883722	0.104475	0.266876
ZRAB2_HUMAN	R.ENVEYIEREES*DGEYDEFGR.K	3	925.396	3.17687	4	1.0741e-14	22652.7	28374.3	32340.6	25258.7	20351.7	28046.4	0.883519	0.419501	0.456231
S4A7_HUMAN	K.KHS*DPHLLER.N	3	590.655	1.63565	2	1.94584e-12	12868.3	7306.46	10849.7	6926.04	6899.19	13575.7	0.883204	0.683442	0.555477
SRSF9_HUMAN	R.GS*PHYFSPFRPY.-	3	588.613	3.1454	10	2.11752e-13	138024	202583	181536	184827	153573	122756	0.883198	0.479909	0.479219
MLTK_HUMAN	R.SSS*PTQYGLTK.N	2	853.941	0.428848	1	2.57771e-12	34110.6	40453.7	41994.8	34051.3	34838.5	33988.6	0.882628	0.133565	0.282052
TE2IP_HUMAN	K.YLLGDAPVS*PSSQK.L	3	667.358	4.36713	1	5.31344e-11	2828.2	3443.42	3075.14	2511.4	2845.48	2891	0.882433	0.163813	0.304963
ABCF1_HUMAN	K.KAEQGS*EEEGEGEEEEEEGGESK.A	3	1083.82	3.14394	5	1.17577e-17	11213.6	12740.3	15565.1	10867.2	9897.05	14096.8	0.882134	0.436781	0.463098
STMN1_HUMAN	R.ASGQAFELILS*PR.S	3	566.635	1.94631	2	4.64531e-11	1046.09	996.336	972.942	1143.96	251.803	1262.28	0.881499	0.728349	0.569343
PHF6_HUMAN	K.TAHNS*EADLEESFNEHELEPSSPK.S	4	809.626	2.14933	1	3.11347e-11	828.936	951.456	932.862	790.422	956.419	644.49	0.881352	0.33434	0.412705
ABLM1_HUMAN	K.T*ASLPGYGR.N	2	615.809	2.13095	1	2.08622e-12	46653.2	45470.2	41885.6	40365.5	35834.9	41655.2	0.879461	0.0769661	0.23477
DCAF8_HUMAN	R.VHDRS*EEEEEEEEEEEEEQPR.R	3	994.406	0.812384	5	4.85895e-19	6464.45	7120.21	6646.27	6360.93	4043.98	7386.78	0.87943	0.465032	0.476395
M4K4_HUMAN	R.RDS*PLQGSGQQNSQAGQR.N	3	741.689	0.448352	2	6.29037e-21	3685.32	5279.01	5125.23	4245.2	6446.38	1698.69	0.879393	0.71828	0.567745
HTF4_HUMAN	R.GRT*SSTNEDEDLNPEQK.I	3	820.055	0.967566	1	4.882e-10	6215.98	7341.25	6129.23	6225.37	5679.08	5406.35	0.879325	0.159317	0.301402
SND1_HUMAN	K.VNVTVDYIRPAS*PATETVPAFSER.T	3	976.832	3.56153	1	1.19054e-11	2910.67	2775.83	2737.46	2433.55	2111.69	2859.69	0.879031	0.202218	0.33408
SRS11_HUMAN	R.DYDEEEQGYDS*EKEKK.E	3	996.826	2.63288	1	2.93899e-10	5861.02	7367.05	10081.1	7194.39	4976.62	8303.79	0.878401	0.580968	0.518422
MLL4_HUMAN	R.GQGT*PPSGPGVVR.A	3	506.595	3.89168	1	3.6027e-11	9164.23	9525.78	8791.55	8307.21	8474.85	7355.47	0.878317	0.0523146	0.21489
IF4G1_HUMAN	R.SFS*KEVEER.S	3	550.284	1.78402	2	4.95576e-10	29031.6	38446.5	37606.1	33226.1	28372.7	30671.3	0.87806	0.267493	0.378886
PDLI4_HUMAN	R.IHIDPEIQDGS*PTTSR.R	3	692.339	2.66254	1	5.39046e-11		1007.56	1024.04	622.812		1161	0.878034
BET1L_HUMAN	R.AQS*PGAVEEILDRENKR.M	4	613.328	2.13976	1	5.84397e-11	773.604	653.004	553.104	381.014	584.659	770.626	0.877046	0.564403	0.509164
SC16A_HUMAN	K.QIDSS*PVGGETDETTVSQNYR.G	3	864.728	2.28219	1	2.5937e-24	11873.4	10679.2	12011	9445.68	11116.1	9743.77	0.876805	0.100033	0.266654
AF10_HUMAN	K.SFENS*PGDLGNSSLPTAGYKR.A	3	912.456	2.77599	1	2.36334e-13	7315.31	9025.37	8429.83	7401.39	6967.27	7348.11	0.876719	0.121626	0.277049
MARCS_HUMAN	K.AEDGATPS*PSNETPKK.K	3	799.418	2.26482	2	1.62001e-15	16372	18075.4	23248.4	16053.9	14816.4	19705.7	0.876598	0.40226	0.450507
AKAP5_HUMAN	K.AKS*TQDLSEGISR.K	3	644.009	3.12754	1	1.27355e-13	9189.29	8770.67	9235.43	7784.23	6998.61	9056.01	0.876577	0.144169	0.290252
SFR19_HUMAN	R.FDIYDPFHPTDEAYS*PPPAPEQK.Y	3	1067.51	3.90886	1	1.28566e-13	401.94	464.508	471.942	338.883	366.357	467.716	0.876393	0.287894	0.389168
NFM_HUMAN	R.S*NEKEQLQGLNDR.F	3	690.352	-0.972527	1	1.37441e-11	5094.72	7557.79	6698.37	5084.16	5326.77	6536.05	0.875773	0.399228	0.449291
ATG9A_HUMAN	R.RES*DESGESAPDEGGEGAR.A	3	748.647	1.95666	1	2.54367e-15	1501.27	2091.41	1434.86	1120.15	1540	1741.96	0.875598	0.494466	0.483517
TRAD1_HUMAN	R.LDSQPQET*SPELPR.R	2	953.463	2.76862	1	2.62301e-11	7168.1	7740.68	6692.36	6426.87	5778.5	6703.62	0.87537	0.0930717	0.257041
CCYL1_HUMAN	R.RSFS*ADNFIGIQR.S	3	607.31	4.42206	1	3.03188e-15	1873.98	2506.55	1535.06	1862.02	1809.09	1507.19	0.875365	0.466062	0.476683
TB182_HUMAN	D.SPPPS*PITEASEAAEAAEAGNLAVSSR.E	3	973.125	-12.1224	1	4.56387e-11	1998.22	1004.19		1557.03	1264.42	1120.49	0.875285
XRCC1_HUMAN	K.AAS*PVLQEDIDIEGVQSEGQDNGAEDSGDTEDELRR.V	4	1039.22	3.75883	1	1.70632e-15	1597.32	1989.31	1451.9	1552.45	1524.87	1332.25	0.875171	0.296555	0.39336
RBMX_HUMAN	R.DDGYSTKDS*YSSRDYPSSR.D	3	908.748	3.7612	1	8.88719e-10	15376	12853.6	13443.8	9617.87	14335.5	12508.6	0.874944	0.330707	0.412451
ZBT7A_HUMAN	R.GGAPDPSPGATATPGAPAQPS*SPDARR.N	3	932.451	3.20738	2	2.01921e-14	3352.28	3302.05	4508	3066.43	3242.1	3457.23	0.874886	0.319379	0.407095
ROA2_HUMAN	R.GFGDGYNGYGGGPGGGNFGGS*PGYGGGR.G	3	935.394	1.62766	3	5.80203e-11	9920.09	11244.7	9974.91	7948.18	10318.5	8966.7	0.874556	0.183856	0.324711
EIF3C_HUMAN	K.QPLLLS*EDEEDTKR.V	3	737.717	2.42943	2	3.65531e-12	9272.81	8456.51	7770.51	7611.13	6624.69	8050.6	0.873983	0.15147	0.297191
PR38B_HUMAN	R.EGHGSS*SFDRELER.E	3	638.959	1.67166	1	4.75649e-12	4412.99	5673.95	5886.75	4917.47	4473.02	4567.59	0.873817	0.23366	0.351739
MYH9_HUMAN	G.S*DEEVDGKADGAEAKPAE.-	3	862.08	-11.7017	1	7.65884e-12	10945.3	9616.66	12923.8	10229.7	10349.9	8655.5	0.873059	0.269036	0.379804
RABE1_HUMAN	R.RAQST*DSLGTSGSLQSK.A	3	754.39	1.45632	1	2.34645e-15	3899.34	5463.02	6649.27	5097.9	3992.11	4885.23	0.872818	0.476662	0.479154
3BP5L_HUMAN	R.GLSDHVS*LDGQELGTR.S	3	664.995	3.73252	1	8.27778e-15	2808.36	3428.83	3483.95	2997.74	2520.19	2960.97	0.872212	0.193764	0.330328
CALX_HUMAN	K.QKS*DAEEDGGTVSQEEEDR.K	3	883.067	-3.36888	6	3.06822e-24	51814.8	51405.6	60413.6	45948.9	40957.4	55762.2	0.871876	0.253754	0.368442
SPD2A_HUMAN	K.EAEEGPTGAS*ESQDSPR.K	2	1028.44	-0.474779	1	6.40589e-10	1810.3	3079.89	3252.49	2756.86	1768.03	2574.28	0.871846	0.559299	0.507968
CDK7_HUMAN	K.SFGS*PNRAYT*HQVVTR.W	3	737.01	-0.662516	1	3.33799e-09	2768.69	3814.8	3016.02	2991.33	2566.66	2810.9	0.871804	0.29263	0.391242
KIF23_HUMAN	R.S*STVAPAQPDGAESEWTDVETR.C	3	881.401	3.00075	1	1.19443e-12	5889.2	8696.62	7694.36	5365.34	7529.24	6525	0.871608	0.407908	0.45352
NUCL_HUMAN	R.AIRLELQGPRGSPNAR.S	4	491.791	1.55135	1	4.15745e-10	727.668	1419.33		887.507	1374.65	543.213	0.871099
DOC11_HUMAN	R.EDS*RGSLIPEGATGFPDQGNTGENTR.Q	3	1005.47	6.37388	1	1.68034e-11	3110.08	4111.01	4546.07	3650.78	2737.41	3859.57	0.870878	0.407086	0.453519
TUSC2_HUMAN	G.S*MFYDEDGDLAHEFYEETIVTK.N	3	1060.15	-7.92758	1	6.12487e-16	1548.25	1852.42	1818.63	1836.38	1262.26	1444.58	0.870464	0.311726	0.402579
PALLD_HUMAN	R.GRS*PRS*PSGHPHVR.R	4	479.733	4.32575	1	1.96557e-10	905.148	470.118	1258.51	763.861	826.736	701.573	0.870297	0.64767	0.542874
NPM_HUMAN	K.GGS*LPKVEAK.F	3	585.014	3.58204	1	9.3183e-10	14460.4	16238.7	15129.2	10597.9	15168.7	14098.7	0.869882	0.248918	0.365168
MAP4_HUMAN	K.RAS*PSKPASAPASR.S	3	641.019	0.110852	2	6.7576e-10	7125.3	9052.3	7704.38	6262.01	6927.29	7575.52	0.869476	0.204061	0.33408
RBMX_HUMAN	R.YDDYSS*SRDGYGGSR.D	3	665.276	-0.733953	1	9.09477e-10	4202.1	5220.67	5984.95	4215.89	4470.86	4706.62	0.869264	0.278163	0.385844
SRRM2_HUMAN	R.SVS*PCSNVESR.L	2	765.845	-0.159393	1	6.29083e-12	19558.3	23049.2	22356.6	23152.1	17911.5	15394.1	0.86906	0.323786	0.407657
ROA1_HUMAN	R.SS*GPYGGGGQYFAKPR.N	3	723.031	2.1526	1	1.11203e-12	15484.6	16657.2	15268.5	12526.8	13223.4	15431.9	0.868631	0.100573	0.266876
SG223_HUMAN	R.GPVSQNS*EVGEEETSAGQGLSSR.E	3	872.068	2.65959	1	2.00193e-22	7918.74	9359.72	9832.63	8751.42	8333.28	6457.79	0.868371	0.261369	0.373168
VDAC2_HUMAN	K.LTFDTTFS*PNTGKK.S	3	775.426	4.32917	1	1.3774e-10	2345.87	2463.91	2364.72	2101.99	2147.35	1972.14	0.867166	0.00768962	0.116648
SASH1_HUMAN	R.EQS*DDETEESVK.F	2	967.44	1.64033	1	9.13626e-15	25186.5	28347.3	27343.6	24114.7	23071.9	22926.4	0.866904	0.0233528	0.164412
RPB1_HUMAN	K.YTPTSPSYSPS*SPEYTPTSPK.Y	4	703.84	-0.346869	1	2.17222e-10	1595.23	1533.77	1120.24	1223.64	1005.05	1453.79	0.86662	0.393082	0.446911
BASP1_HUMAN	K.AEGAATEEEGT*PKESEPQAAAEPAEAK.E	3	1155.9	2.37614	1	1.21399e-13	3068.32	3065.3	3510.01	3506.98	2552.61	2290.7	0.865888	0.339678	0.414421
PR38B_HUMAN	R.S*IDRGLER.R	3	418.887	3.61843	2	1.36263e-10	11473.6	15874.1	16167.3	13134.9	11504.1	13039	0.865863	0.292739	0.391242
DHX57_HUMAN	R.DLQEQDADAGS*ER.G	3	581.587	4.6701	1	1.66295e-10	7716.2	9891.55	11869.7	9346.76		7662.07	0.865517
RBMX_HUMAN	R.GYS*DRDGYGR.D	3	485.548	2.93469	1	3.45109e-12	22155.8	23094.1	27769.4	19703.8	17031.8	26425	0.864985	0.374353	0.436138
K1211_HUMAN	R.HSSTGDS*ADAGPPAAGSAR.G	2	1010.95	0	1	5.2159e-10	1500.23	3076.52	3345.68	3084.75	2436.98	1326.73	0.864439	0.666647	0.549088
CING_HUMAN	K.GANDQGASGALS*SDLELPENPYSQVK.G	3	1062.52	2.41264	1	1.59445e-12	2865.78	3235.85	3327.64	2302.57	2753.62	3093.55	0.864303	0.188142	0.326131
ZN638_HUMAN	K.HLEAADKGHS*PAQKPK.T	5	542.912	3.37266	1	2.2945e-10	2689.34	1135.46	3078.14	1238.3	2484.53	2240.06	0.863817	0.679848	0.55536
ZRAB2_HUMAN	K.EVEDKES*EGEEEDEDEDLSK.Y	3	1036.47	3.12104	1	2.74951e-14	8188.09	18919.2	13947.8	14368.6	7922.61	13092.4	0.861857	0.633973	0.537473
RIF1_HUMAN	R.LHKRDS*FDNCSLGESSK.I	4	687.601	0.710123	1	2.35754e-11	2724.84	4899.77	3419.83	3437.37	2908.16		0.861819
MAP2_HUMAN	K.DGS*PEAPAS*PEREEVALSEYK.T	3	960.448	3.07665	1	5.69325e-14	4570.63	4244.53	4536.05	4271.76	3503.63	3730.68	0.861799	0.0698297	0.23477
RB12B_HUMAN	R.S*RS*PLGFYVHLK.N	3	674.687	3.34719	1	2.38891e-12	2800.01	2009.5	2360.71	2137.71	1929.05	2111.17	0.861609	0.236767	0.353558
MARCS_HUMAN	K.AEDGATPSPS*NETPKKKK.K	5	622.956	2.26827	2	1.02536e-10	5421.49	3739.63	5730.44	4128.88	4603.78	4094.35	0.861361	0.342809	0.416926
I2BPL_HUMAN	R.NSSS*PVSPASVPGQR.R	2	889.936	3.22255	1	7.15419e-13	13059.4	15159.3	14811.6	13590.1	10624.4	12830.9	0.860913	0.14437	0.290252
YLPM1_HUMAN	R.GPASQFYITPST*SLSPR.Q	3	706.689	2.24557	1	4.21167e-10	6398.68	3658.84	5066.11	5396.48	3100.53	4509.59	0.860018	0.533034	0.496889
PEA15_HUMAN	R.QPS*EEEIIK.L	2	805.928	2.42345	1	1.20441e-11	18283.6	23556.4	28657.2	25633.3	14750.5	20113.6	0.858153	0.485333	0.480568
EIF2A_HUMAN	R.SDKS*PDLAPTPAPQSTPR.N	3	801.749	2.39145	2	4.30259e-17	59352.4	62204.8	42121.1	47570	36240.2	56619.4	0.857961	0.41891	0.456231
AUTS2_HUMAN	R.TPVVESARPNS*TSSR.E	3	632.985	2.79631	1	8.06787e-11	10613.3	12601.2	14515	10347.8	11057.7	10951.7	0.857613	0.193767	0.330328
WDR3_HUMAN	K.IKGS*SPGIQDTLEAEDGAFETDEAPEDR.I	3	1172.56	4.62376	2	2.76125e-22	4641.62	5388.97	4492.97	3740.54	4232.02	4478.28	0.857286	0.121143	0.277049
RU17_HUMAN	R.YDERPGPS*PLPHRDR.D	4	526.012	4.52533	1	6.12396e-11	1278.9	1345.28	1679.35	1070.69	1286.03	1326.73	0.855913	0.23292	0.351739
OGFR_HUMAN	R.KVEEEGS*PGDPDHEASTQGR.T	3	888.419	2.59202	2	2.19448e-15	8232.98	9777.11	9533.03	10917.5	7319.58	5335.46	0.855842	0.480348	0.479219
DEN1A_HUMAN	K.S*LEDLRAPK.D	3	522.962	3.70945	1	6.72645e-11	12281.6	11786.6	12108.2	9464.91	10983.2	10487.7	0.855137	0.0205236	0.158452
KLC4_HUMAN	R.AAS*LNYLNQPSAAPLQVSR.G	3	770.401	3.09426	3	2.7431e-23	11009	13909.4	17365.7	13294.3	10986.4	11855.9	0.854613	0.354089	0.425767
NAB2_HUMAN	R.APS*PTAEQPPGGGDSARR.T	3	687.332	2.53081	1	2.54488e-12	4869.22	5351.94	7289.55	6264.76	4275.25	4416.6	0.85414	0.433418	0.462222
SRSF9_HUMAN	R.ST*SYGYSR.S	2	615.277	1.9344	2	1.22187e-11	183777	197686	177356	150290	164867	161855	0.853607	0.0217248	0.158987
SC16A_HUMAN	R.FT*GSFDDDPDPHRDPYGEEVDRR.S	4	758.584	1.85057	1	1.46868e-12	843.552	931.26	1467.93	837.133	674.357	1255.83	0.85339	0.57641	0.5158
CAMP1_HUMAN	R.ADVVPQQADPEFPRAS*PR.A	3	763.715	2.65731	2	7.89683e-11	17466.1	16573.1	21936.8	17111.8	14734.3	15914.3	0.853229	0.201906	0.33408
XRN2_HUMAN	R.DQPAFTPSGILTPHALGS*RNSPGSQVASNPR.Q	4	867.938	2.25031	1	4.55524e-13	1102.46	1543.87	1455.91	1051.45	1328.18	1119.57	0.852998	0.273525	0.380655
KPB1_HUMAN	R.SNS*GVRLDGYAR.L	3	535.267	2.64241	2	3.57684e-12	32897.5	29940.6	32169.2	26867	28840.6	25309.1	0.852743	0.0262355	0.172737
CLIC6_HUMAN	R.RVS*GEPQQSGDGSLSPQAEAIEVAAGESAGR.S	3	1117.2	-1.43534	9	1.49454e-21	21859.3	22144.9	20514.9	17240.9	15836.6	21922.8	0.852464	0.171527	0.314794
SRSF4_HUMAN	R.EGRGES*ENAGTNQETR.S	3	681.97	-0.27557	3	1.46671e-15	9517.1	9384.41	8399.77	8602.13	7818.86	6821.47	0.851332	0.0961045	0.260931
ETV6_HUMAN	R.ISYT*PPES*PVPSYASSTPLHVPVPR.A	3	1023.84	5.40994	1	1.25547e-25	1267.42	987.36	1269.53	1041.38	994.244	963.973	0.851116	0.143738	0.290252
PAK4_HUMAN	R.DKRPLS*GPDVGTPQPAGLASGAK.L	4	747.415	1.45996	1	2.74269e-10	800.748	1106.29		858.198		763.26	0.850249
ZO3_HUMAN	R.SSEPVQADES*QSPRDR.G	2	1048.98	3.0444	2	4.96591e-11	19775.4	17098.2	12560.1	12390.3	14896.4	14734.9	0.850059	0.334995	0.412705
CLK3_HUMAN	R.YRS*PEPDPYLSYR.W	3	651.312	3.1159	2	1.17492e-14	8709.05	8952.44	9138.24	7673.41	7581.11	7526.72	0.850055	0.000522253	0.0842908
EPAS1_HUMAN	Y.VWLET*QGTVIY*NPR.N	3	688.995	-2.92332	1	2.35346e-10	1244.45	1680.76	1662.32	961.695	1110.96	1820.22	0.84858	0.484257	0.480324
JADE3_HUMAN	K.GVQVPAS*PDTVPQPSLR.I	3	686.36	0.889259	1	4.50229e-11	4186.44	6063.29	4242.47	3315.56	4610.27	4362.28	0.847912	0.37298	0.435727
CTR9_HUMAN	R.RHPKGEEGS*DDDETENGPKPK.K	5	664.543	2.08161	2	2.50763e-10	5555.12	1599.97	5518.01	2989.5	1749.65	5997.44	0.847195	0.740745	0.571125
TOE1_HUMAN	-.AADS*DDGAVSAPAASDGGVSK.S	3	796.045	2.26186	1	7.98618e-11	8376.01	8189.48	9729.42	7351.01	6752.21	8162.93	0.846786	0.101729	0.266876
HUWE1_HUMAN	R.GSGTAS*DDEFENLR.I	3	602.931	3.33322	2	1.19037e-15	30954.6	37673.4	33339.5	29603.7	30025.1	26709.5	0.846724	0.0793069	0.236504
NUCKS_HUMAN	K.VVDYSQFQES*DDADEDYGRDSGPPTKK.I	4	954.452	2.36705	7	3.91452e-12	14563.8	20178	16409.8	9609.62	16325.1	17375.5	0.846701	0.424278	0.457076
PYRG1_HUMAN	R.SGSSS*PDSEITELKFPSINHD.-	3	929.12	3.35027	1	2.21964e-16	4001.65	4185.06	4540.06	3506.98	3464.72	3802.49	0.846577	0.0268336	0.174332
ROA3_HUMAN	K.GGSFGGRSS*GSPYGGGYGSGGGSGGYGSR.R	3	946.74	-0.644687	1	2.84372e-10	4894.27	4332.04	4055.09	3169.01	3900.25	4169.85	0.846229	0.153978	0.297981
PLPL6_HUMAN	R.LFPSPGLPTRT*SPVR.G	3	645.357	4.44508	2	4.58967e-11	5598.97	5385.6	4897.78	4492.49	4500.03	4445.14	0.846075	0.0173439	0.153433
CGNL1_HUMAN	R.RSS*SSSTTPTSANSLYR.F	2	1056	2.81649	1	5.35903e-12	16855.4	20813.1	16442.8	15475	14881.2	15402.4	0.84564	0.118692	0.27486
TF3C1_HUMAN	R.EDPQARPLEGSSSEDSPPEGQAPPSHS*PR.G	4	838.385	-0.6732	3	1.91269e-13	4360.79	6990.06	5616.21	5870.92	3018.4	5455.15	0.84543	0.496352	0.484132
ADDA_HUMAN	K.KYSDVEVPASVTGYSFASDGDSGT*CSPLR.H	3	1197.9	2.15815	1	5.05459e-13	708.876	768.57	731.46	598.999	685.164	582.803	0.845199	0.0346198	0.190237
LARP7_HUMAN	R.SRPTSEGS*DIESTEPQKQCSK.K	4	780.389	-0.0782112	1	5.11138e-12	1810.3	2776.95	2124.24	2260.44	1343.31	2067.89	0.845065	0.433774	0.462222
FA83H_HUMAN	R.RGS*PTTGFIEQK.G	3	620.333	0.196782	1	2.18676e-12	3658.18	4514.93	4109.2	3516.14	3369.62	3487.61	0.844579	0.0646393	0.231208
MAP1B_HUMAN	R.TTKS*PSDSGYSYETIGK.T	3	863.441	0.381577	5	1.65408e-16	86251.1	83941.3	89279.2	79039.4	62530.4	77542.3	0.844455	0.0705149	0.23477
ZO3_HUMAN	R.RS*PGGGSEANGLALVSGFK.R	3	781.416	2.18704	1	2.75605e-10	2303.06	2239.51	1924.84	1890.42	1646.99	1916.9	0.843351	0.080467	0.239403
FOXK2_HUMAN	R.EGS*PAPLEPEPGAAQPK.L	3	738.382	3.45109	1	1.32329e-12	3367.94	6593.99	4633.25	4519.05	3390.16	4399.1	0.843313	0.490156	0.482342
ABLM1_HUMAN	R.ST*SQGSINSPVYSR.H	2	896.425	-2.79157	1	5.788e-17	42028.3	53179.4	45989.8	41898.8	39612	37560.9	0.843298	0.102526	0.266876
VINC_HUMAN	R.DPSAS*PGDAGEQAIR.Q	2	890.41	2.99203	1	1.42557e-14	24447.3	29635.4	30436.8	24694.5	23411.2	23160.2	0.843189	0.08465	0.24665
SYEP_HUMAN	K.EYIPGQPPLSQS*SDSSPTR.N	3	785.709	1.55364	2	2.42237e-11	12344.3	13769.2	13533	14771.6	4484.9	14149.3	0.842594	0.569266	0.511926
MCM3_HUMAN	R.SEDES*ETEDEEEKSQEDQEQK.R	4	824.62	1.76136	3	4.1055e-16	11301.3	14826.1	14362.7	12655	9254.03	12144	0.841022	0.233687	0.351739
NUFP2_HUMAN	K.GADNDGS*GSESGYTTPK.K	2	1090.99	0.53809	3	4.68188e-16	26290	41866.3	29859.6	25836.6	27544.9	29041.6	0.840916	0.339915	0.414421
OSBL5_HUMAN	R.ENPEES*DTETQDHSR.K	3	694.954	1.05391	1	3.26818e-18	1282.03	1794.08	1738.47	901.246	1212.55	1934.39	0.840817	0.501664	0.485552
FA40A_HUMAN	R.AAS*PPASASDLIEQQQK.R	4	570.549	3.54038	2	1.18488e-13	16469.1	15596.9	17565.1	15296.4	13119.7	13305	0.840626	0.0428041	0.199654
ZO3_HUMAN	R.SSEPVQADES*QSPR.D	2	913.414	1.6544	1	2.05484e-10	6681.6	7553.3	4993.97	5108.89	4923.67	6127.26	0.840393	0.289826	0.390536
SRSF3_HUMAN	R.DDYRRRS*PPPR.R	3	575.292	0.74266	1	5.50506e-11	2947.21	2468.4	1656.31	1559.78	2679.06	1702.37	0.840113	0.505171	0.48609
NU214_HUMAN	R.ITPPAAKPGS*PQAK.S	3	710.749	1.11637	1	1.26061e-11	39040.4	42631.5	37137.1	34186	31575.9	33960.9	0.839354	0.0247527	0.16735
MAP1B_HUMAN	K.HMDPPPAPVQDRS*PS*PRHPDVS.M	4	702.82	1.78041	1	6.76961e-13	3177.94	3368.24	3766.52	2451.86	2505.06	3692.01	0.838668	0.276388	0.384219
MAP4_HUMAN	K.VGS*LDNVGHLPAGGAVK.T	3	710.392	4.17667	1	7.30483e-16	5063.4	4772.99	5686.35	3725.88	3951.04	5340.06	0.838575	0.218105	0.343299
NU188_HUMAN	R.GAPS*SPATGVLPSPQGK.S	3	697.043	1.05076	1	5.93697e-13	17990.2	18783.4	22432.8	17113.6	14988.2	17542.1	0.838489	0.113751	0.274146
DOCK7_HUMAN	R.S*RSLS*NSNPDISGTPTSPDDEVR.S	3	940.751	2.85469	1	3.3238e-18	2534.83	3898.95	5164.31	3962.18	3391.24	2369.88	0.838354	0.521599	0.493454
FLNA_HUMAN	K.AFGPGLQGGS*AGSPARFTIDTK.G	3	891.801	3.01138	1	1.28728e-14	6246.25	6142.95	6228.43	4890.91	5609.91	5093.31	0.8376	0.00961291	0.116875
MAP1B_HUMAN	R.GAES*PFEEK.S	2	766.378	3.97513	1	3.77034e-11	25074.8	34262.5	33357.6	29699	20012.4	27853.9	0.836781	0.292808	0.391242
MAP1B_HUMAN	R.ESVAS*GDDRAEEDMDEAIEK.G	3	911.745	2.36408	1	2.7907e-16	3859.67	4991.78	6008.99	4282.75	3849.45	4300.59	0.836637	0.273484	0.380655
HDAC6_HUMAN	R.QNPQS*PPQDSSVTSKR.N	3	765.391	3.30937	1	1.54255e-10	5467.43	5167.93	5739.46	5027.38	4743.19	3928.63	0.836601	0.0726474	0.23477
PDCD4_HUMAN	R.FVS*EGDGGR.L	2	616.778	-0.39583	2	2.74528e-12	64358.4	81488.6	69072.9	61039.2	56187.8	62264.2	0.835154	0.0955186	0.259895
HMGA2_HUMAN	K.KPAQEETEETS*S*QESAEED.-	2	1371.07	1.84599	1	6.53496e-10	1069.06	1270.1	1255.51	936.966	1303.32	761.419	0.835045	0.315163	0.404149
K1C18_HUMAN	R.SLGSVQAPSYGARPVSSAAS*VYAGAGGSGSR.I	4	791.639	-0.494536	3	1.63685e-12	9742.61	9293.53	8607.18	6673.25	9437.75	6967.86	0.83488	0.179616	0.322245
RBM12_HUMAN	R.SRS*PHEAGFCVYLK.G	3	730.373	2.25632	1	2.7982e-17	6440.44	14648.8	10602.2	13243.9	8192.79	5004	0.834317	0.631108	0.53683
MAP1B_HUMAN	K.T*TRTPEEGGYSYDISEK.T	3	824.396	-1.25861	1	1.42559e-16	8779	8020.06	8983.93	8355.76	5961.14	7168.57	0.83332	0.129074	0.280476
ZO2_HUMAN	R.AYS*PEYRR.G	3	450.887	4.06102	1	2.01988e-10	10515.2	9900.53	8467.9	8262.33	8202.51	7575.52	0.832319	0.0665729	0.234214
MAP1B_HUMAN	R.T*PEEGGYSYDISEK.T	3	704.999	2.26059	1	4.45672e-15	9672.66	10782.4	11292.5	9464.91	7520.59	9352.47	0.829605	0.08484	0.24665
PALLD_HUMAN	R.SRDS*GDENEPIQER.F	3	647.626	4.28814	1	6.12254e-13	7656.7	6747.71	6756.49	6111.8	5467.26	5962.45	0.828959	0.0282852	0.177012
F134C_HUMAN	R.GQTPLTEGSEDLDGHS*DPEESFAR.D	3	961.759	2.0731	3	1.1224e-16	18067.5	18725.1	16839.6	15477.8	14739.7	14226.7	0.828684	0.00979038	0.117611
TBA1A_HUMAN	K.TIGGGDDS*FNTFFSETGAGK.H	3	849.402	2.08385	1	1.78554e-15	2017.01	2967.69	2517.02	1757.61	1974.44	2476.68	0.827641	0.28262	0.386968
SMRC2_HUMAN	K.TLTDEVNS*PDSDRR.D	3	638.633	1.91143	1	4.73517e-11	19613.6	18808.1	15980.9	14922.8	14450	15632.6	0.827265	0.0532737	0.216042
PRC2B_HUMAN	R.EAGS*PAQEFK.Y	2	801.403	1.14241	1	3.4974e-13	19116.7	22806.9	22324.6	16790.3	16344.5	20007.7	0.827145	0.0862678	0.248813
PSMD1_HUMAN	K.TSSAFVGKT*PEAS*PEPK.D	4	645.831	0.945065	1	2.99727e-10	3656.09	3705.97	4474.93	4250.69	2943.83	2585.33	0.826211	0.296231	0.39336
ODBA_HUMAN	R.IGHHS*TSDDSSAYR.S	3	614.606	0.297923	1	5.2421e-16	4822.24	9591.98	9056.08	7911.54	6435.57	5038.99	0.825985	0.473295	0.478392
CALX_HUMAN	K.SDAEEDGGTVS*QEEEDRKPK.A	3	991.818	2.70739	3	1.28988e-15	26332.8	25843	27922.7	21755.4	18987.9	25385.5	0.825593	0.075924	0.23477
NPM_HUMAN	K.GPS*SVEDIKAK.M	3	633.359	0.192735	1	6.58547e-12	4826.41	4697.81	4605.19	3791.83	3839.73	4014.25	0.824224	0.000886654	0.0875852
EFR3A_HUMAN	R.LSVPYVPQVT*DEDRLSR.R	3	761.729	4.88778	1	7.99665e-10	1505.45	1435.04	1344.68	1145.79	1154.19	1230.06	0.823779	0.00939192	0.116648
PAXI_HUMAN	R.FIHQQPQSS*SPVYGSSAK.T	3	829.422	1.87649	1	2.22399e-15	8547.23	7954.98	6685.34	6094.4	6604.16	6400.71	0.823686	0.0747049	0.23477
SRRM1_HUMAN	R.RS*PS*PPPTRR.R	4	385.692	3.98462	2	2.98574e-10	1586.88		3187.36	2409.73	1121.77	2361.6	0.822901
LMO7_HUMAN	R.RGES*LDNLDSPR.S	3	556.605	3.07038	1	1.0093e-10	3336.62	3809.19	4643.27	3129.63	3060.54	3499.58	0.821926	0.159533	0.301402
CTND1_HUMAN	R.HYEDGYPGGS*DNYGSLSR.V	2	1141.98	-1.28272	1	3.68843e-14	6578.24	4103.15	6834.64	4107.81	3447.43	6836.2	0.821615	0.484769	0.480383
DNLI3_HUMAN	K.LTTTGQVTS*PVKGASFVTSTNPR.K	4	722.641	2.87169	1	1.1767e-13	1001.2	907.698	1206.41	779.431	1103.39	675.794	0.821307	0.300298	0.394217
BCL7C_HUMAN	K.GTEPSPGGTPQPSRPVS*PAGPPEGVPEEAQPPR.L	4	892.939	0.755503	5	2.67122e-16	11710.5	12282.5	15368.7	10618	8773.12	12896.2	0.820273	0.225473	0.348014
HS90B_HUMAN	R.EKEIS*DDEAEEEKGEK.E	5	573.097	2.84467	2	8.65087e-12	11289.8	12482.2	10516	8303.55	8071.75	11748.1	0.820211	0.194288	0.330328
RBGP1_HUMAN	R.QGDETPS*TNNGSDDEKTGLK.I	3	954.133	0.0639693	1	1.50273e-13	10224.9	9530.27	10808.6	9854.17	7725.92	7488.05	0.820191	0.0941228	0.257749
KSR1_HUMAN	R.RTES*VPSDINNPVDR.A	3	669.997	2.09525	1	1.48155e-17	10970.4	11540.9	11693.3	10017.2	6175.12	11857.7	0.820066	0.291153	0.391242
HNRPL_HUMAN	R.YYGGGS*EGGRAPK.R	3	612.975	1.99144	1	2.22419e-11	17240.6	15372.5	14887.7	11013.7	14269.6	13666	0.819969	0.081465	0.241245
ZO2_HUMAN	R.GS*YGSDAEEEEYRQQLSEHSKR.G	4	781.619	2.88927	1	3.41773e-11	2885.62	2358.44	2312.62	1715.48	2668.25	1805.49	0.81904	0.268481	0.37944
HDGF_HUMAN	R.AGDLLEDS*PKRPK.E	3	731.749	4.10241	2	8.27582e-11	12790	14546.7	15049	15089.5	10456.9	9119.53	0.817864	0.254128	0.368565
CXA1_HUMAN	R.NY*NKQASEQNWANYSAEQNR.M	4	739.096	-1.23871	1	2.39977e-11	2431.48	1247.66	1904.8	1442.54	1778.83	1339.62	0.816805	0.405673	0.452737
ZCCHV_HUMAN	R.FFQGS*QEFLASASASAER.S	3	748.022	4.97735	1	5.03655e-16	386.28	529.584	499.998	386.51	404.182	364.597	0.815961	0.126757	0.277049
MAP2_HUMAN	R.RGVS*GDRDENSFSLNSSISSSAR.R	3	913.099	2.72904	4	2.43887e-17	18380.7	23741.5	23153.2	20588.5	15370.8	17268.6	0.815437	0.153214	0.297845
TCOF_HUMAN	K.AGKPEEDSESSSEES*SDSEEETPAAK.A	3	1160.19	1.1389	1	4.66557e-11	1947.06	1713.29	1874.74	1923.39	1375.73	1213.48	0.815271	0.205379	0.334429
NAA10_HUMAN	K.GNS*PPSSGEACREEK.G	3	715.003	1.62191	2	3.04775e-10	22568.1	35853.5	32627.1	31025.2	22788.7	20357.6	0.814635	0.335258	0.412705
MEPCE_HUMAN	R.TLNAET*PKS*SPLPAK.G	3	801.097	3.1996	1	1.64913e-12	12969.6	15189.6	15908.8	13298.9	9704.69	12863.1	0.813893	0.129869	0.280656
NUCKS_HUMAN	R.KVVDYSQFQES*DDADEDYGR.D	3	968.774	2.25563	9	7.94156e-17	99113.2	100500	108932	116698	36686.5	97585.9	0.813397	0.474154	0.478392
UBE4B_HUMAN	R.SQSSEGVSSLSS*SPSNSLETQSQSLSR.S	3	1022.48	3.34284	1	2.42404e-10	4618.66	4952.51	5348.68	3847.7	4466.53	3819.98	0.813294	0.0358225	0.190237
MCF2L_HUMAN	R.ALEQSQSLPLPAPTS*TSPSR.G	3	792.739	-0.0769928	1	3.81461e-11	1479.35	1713.29	1374.74	1441.63	840.785	1430.77	0.812977	0.269461	0.379983
HIC2_HUMAN	K.GAHAPQELPQAKGS*DDELFLGGSNQDSVQGLGR.A	4	979.741	2.39382	3	3.64525e-18	5595.84	6157.54	6150.28	5507.31	4476.26	4567.59	0.812748	0.0418367	0.199099
TOP2A_HUMAN	K.IKNENTEGS*PQEDGVELEGLK.Q	3	1018.53	3.41941	2	2.40777e-14	6459.23	5717.71	5297.57	4487.91	4355.22	5348.35	0.812124	0.0763619	0.23477
DDB2_HUMAN	R.SRS*PLELEPEAK.K	3	632.009	2.29362	2	2.02182e-12	12276.4	11864	13247.4	11552.2	9932.71	8858.98	0.811598	0.0565661	0.216957
PLEC_HUMAN	R.SSS*VGSSSSYPISPAVSR.T	2	1032.5	2.54191	1	2.2448e-18	11023.6	13451.7	13918.8	11332.4	10593	9230.02	0.811466	0.0909131	0.254977
EVL_HUMAN	R.SNS*VEKPVSSILSR.T	3	681.044	2.34527	1	1.7008e-12	5482.04	6788.1	7834.64	6444.27	5171.15	4695.57	0.811299	0.214374	0.340206
DPYL2_HUMAN	K.TVTPASSAKTS*PAKQQAPPVR.N	3	963.88	2.21629	1	2.45704e-09	5766.01	6305.64	5573.12	4748.03	5296.51	4268.37	0.811169	0.039607	0.199099
ATN1_HUMAN	K.RAPS*PGAYK.T	3	495.606	0	1	2.32801e-10	3368.99	4578.88	4895.77	3808.31	3178.34	3422.24	0.810432	0.179904	0.322245
CALX_HUMAN	K.QKSDAEEDGGTVS*QEEEDRKPK.A	3	1153.59	1.85103	2	4.63418e-11	4519.48	2125.07	2782.55	1938.96	3741.38	1958.33	0.810289	0.55691	0.507968
F117B_HUMAN	R.SAS*WGSTDQLKEIAK.L	3	796.768	3.60038	1	5.16415e-14	4465.19	5255.45	5478.94	4114.22	4158.53	4041.87	0.810196	0.0359328	0.190237
AIFM1_HUMAN	R.SLS*AIDRAGAEVK.S	3	619.011	4.73287	1	7.8523e-13	11912	11212.1	8934.83	7876.74	10834	7258.8	0.810055	0.226899	0.349791
CHSP1_HUMAN	R.GNVVPS*PLPTRR.T	3	534.631	3.96718	2	3.38158e-10	10331.4	14562.4	11792.5	9790.06	10631.9	9268.69	0.80931	0.147946	0.293661
ZO2_HUMAN	R.GSYGS*DAEEEEYRQQLSEHSK.R	4	742.592	2.6647	1	5.87814e-12	1683.97	1965.74	1540.07	1520.39	1346.55	1333.17	0.809304	0.0762518	0.23477
KCD12_HUMAN	R.S*PSGGAAGPLLTPSQSLDGSRR.S	3	807.41	0.226781	1	1.7685e-10	2966	2797.15	3617.22	2624.05	2074.94	2890.08	0.809038	0.159999	0.301835
SRSF9_HUMAN	R.GS*PHY*FSPFRPY.-	3	615.268	1.23232	96	7.6519e-13	234361	245492	252455	186794	183124	222406	0.808844	0.0264523	0.172737
CCD86_HUMAN	R.ALVEFESNPEETREPG.S	3	678.34	0.719818	1	8.56004e-12	1333.19	1516.94	1470.94	1141.21	1255.77	1088.27	0.806572	0.0197802	0.158452
RGPA1_HUMAN	R.SSS*TSDILEPFTVER.A	3	659.655	2.91524	2	1.15105e-14	6640.88	6553.6	7845.66	6328.87	5110.63	5527.88	0.806429	0.0687889	0.23477
DTD1_HUMAN	R.SASS*GAEGDVSSEREP.-	2	937.406	2.4308	1	1.01356e-14	15187.1	13177.9	15314.6	12797.9	10546.6	11830.1	0.805286	0.0406648	0.199099
DREB_HUMAN	R.SPSDSSTAST*PVAEQIER.A	3	724.343	1.81166	1	6.09568e-10	9262.37	8947.95	6400.78	5760.1	7251.5	6803.97	0.805148	0.18797	0.326131
K2C8_HUMAN	R.IS*SSSFSR.V	2	590.284	3.03306	1	2.81186e-10	20854.9	20556.2	20690.3	16482.5	19027.9	14474.3	0.804889	0.0376992	0.194352
MET10_HUMAN	R.SDKGS*PGEDGFVPSALGTR.E	3	805.74	2.80278	1	5.61335e-10	4788.83	5608.88	4874.73	4076.67	4371.43	3833.79	0.804187	0.0302516	0.177744
MARCS_HUMAN	K.AEDGATPSPS*NETPKKK.K	3	918.502	2.34198	3	1.60685e-12	37825.2	54969	60859.5	45919.6	32431.8	44988.2	0.802711	0.283494	0.387163
LIMA1_HUMAN	R.ETPHS*PGVEDAPIAK.V	3	696.028	2.73914	6	3.72193e-14	47099	56892.1	50217.2	38972.5	40341.5	44409	0.80231	0.0375603	0.194352
MYH9_HUMAN	R.KGAGDGS*DEEVDGK.A	3	711.025	1.25901	4	4.35339e-13	50100.5	46908.6	45843.5	35118.4	32189.7	47211.7	0.801664	0.118934	0.27486
GPSM1_HUMAN	R.EGSHS*PLDSADVR.V	3	560.263	5.12022	1	4.44386e-11		1008.68	1902.8	1353.7	1236.32	903.207	0.799876
SASH1_HUMAN	R.S*LPVSICR.S	2	620.822	3.34267	1	7.89949e-11	6852.82	9878.09	9814.59	7943.6	7184.49	6059.13	0.798148	0.191703	0.329878
I2BPL_HUMAN	R.KAS*PEPPDSAEGALK.L	3	755.41	2.36987	1	4.45112e-17	9052.52	12977.1	13133.2	10591.5	7812.38	9639.73	0.797536	0.20386	0.33408
SGTA_HUMAN	R.S*PART*PPSEEDSAEAER.L	3	739.98	1.15475	1	3.68788e-12	1556.6	1578.65	1615.22	1744.79	630.048	1412.35	0.797223	0.386757	0.443308
NCOA5_HUMAN	R.EGS*YDRYLR.M	3	489.902	3.73761	1	8.59741e-10	10243.7	7963.96	5108.2	5336.95	8834.72	4413.84	0.797118	0.475582	0.479108
DCLK1_HUMAN	R.SKS*PASTSSVNGTPGSQLSTPR.S	3	895.461	0.575841	2	4.75552e-19	16923.2	15766.3	20186.3	14403.4	13820	13800.4	0.794763	0.0539001	0.216092
EDC3_HUMAN	K.SQDVAVS*PQQQQCSK.S	3	743.031	2.36235	2	3.79315e-14		2428.01	3226.44	1971.93	2242.45	2518.11	0.79377
PDIA3_HUMAN	K.DLLIAYYDVDYEK.N	3	693.378	4.79896	2	4.9719e-14	2662.2	3472.59	3271.53	2327.3	2275.95	2862.46	0.793691	0.103188	0.266876
SAFB2_HUMAN	K.RLS*EGRGLPPPPR.G	3	580.989	1.99603	1	3.55103e-13	7329.92	7330.03	6945.86	5393.74	6697.1	5055.56	0.793601	0.0451177	0.202756
P5I11_HUMAN	K.KHS*QTDLVSR.L	2	854.96	1.15427	5	1.5534e-12	533791	221669	441649	220819	274838	453397	0.792789	0.51615	0.489504
VIME_HUMAN	R.SLYASS*PGGVYATR.S	3	579.954	5.2483	1	1.28135e-15	18869.3	16753.7	13980.9	15523.6	12503.7	11294.2	0.792711	0.144514	0.290252
MAP1B_HUMAN	R.ESS*PLYSPTFSDSTSAVK.E	3	814.405	2.71761	1	2.83404e-22	3551.69	4160.38	4665.31	3401.65	2720.12	3687.4	0.792509	0.118106	0.27486
MAP1B_HUMAN	K.TT*RTPEEGGYSYDISEK.T	3	824.397	1.86941	1	5.21906e-13	5731.56	6806.05	6205.39	5331.45	5058.76	4426.73	0.790532	0.0332623	0.186587
PR38B_HUMAN	R.RRS*QS*IEQESQEK.Q	3	741.691	-0.31248	4	2.03775e-12	41824.7	61678.6	61586.9	42895.3	35548.5	52035.2	0.79035	0.229575	0.351318
SRBS1_HUMAN	R.ETPSSSPAS*PQETR.Q	3	594.943	2.58235	2	1.78728e-14	6645.06	10956.3	9301.57	6132.87	7480.61	7633.52	0.789764	0.233098	0.351739
4EBP2_HUMAN	R.TVAISDAAQLPHDYCTT*PGGTLFS*TTPGGTRIIYDRK.F	5	920.658	4.24291	1	5.83401e-12	717.228	659.736	1235.47	645.71	550.076	867.299	0.789719	0.423826	0.457076
DPYL3_HUMAN	K.GGTPAGS*ARGSPTRPNPPVR.N	4	561.045	2.32826	2	8.05902e-10	11890.1	25702.8		19797.2	12215.2	12516.9	0.789675
DDB2_HUMAN	R.S*RSPLELEPEAK.K	3	632.008	-0.14486	2	4.3797e-12	6787.04	6593.99	7053.08	5869.09	5488.88	4761.86	0.788868	0.0148905	0.143645
CIC_HUMAN	R.KNS*TDLDSAPEDPT*SPKRK.M	4	791.412	-0.308487	1	2.70847e-10	2424.17	2681.58	3455.9	3275.26	1948.5	1525.6	0.788325	0.37913	0.439989
FLNA_HUMAN	K.AFGPGLQGGS*AGSPAR.F	2	869.928	1.05242	1	6.33976e-12	17722.9	19209.8	18953.8	14561.9	13981	15462.2	0.787402	0.00326116	0.10256
RERE_HUMAN	K.TQEIS*RPNS*PSEGEGESSDSR.S	3	880.033	-1.66453	1	6.43193e-10	1716.34	2652.41	2912.81	1666.94	1867.45	2195.87	0.786955	0.260274	0.373168
AAKB1_HUMAN	R.S*HNNFVAILDLPEGEHQYK.F	4	688.101	2.39493	1	7.05797e-17	277.704		264.528	260.116	220.463	159.281	0.786698
NFM_HUMAN	K.GKS*PVS*KSPVEEK.A	3	816.785	1.43211	2	1.41545e-11	25161.4	35575.3	30727.3	23630.2	23037.3	25243.8	0.786224	0.101786	0.266876
TNIK_HUMAN	R.ANS*KS*EGSPVLPHEPAK.V	4	649.588	3.66445	1	9.66884e-10	1292.47	2461.67	1866.73	1619.31	1613.49	1180.34	0.785134	0.334858	0.412705
KANK1_HUMAN	K.SAS*TEELRNPDFQK.T	3	720.698	1.69378	1	1.88697e-17	17706.2	13770.3	14833.6	12651.3	13024.6	10631.3	0.784002	0.0745772	0.23477
SHRM3_HUMAN	R.DRPGS*PESPLLDAPFSR.A	3	717.355	2.18381	2	1.02528e-13	5296.21	5985.87	6836.65	4900.98	4662.14	4634.8	0.783605	0.0449122	0.202756
EF1D_HUMAN	R.ATAPQTQHVS*PMR.Q	3	578.286	1.37209	1	4.32927e-13	32045.6	40371.8	36182.2	26463.1	21689.6	36888.8	0.783074	0.197808	0.331862
RBMX_HUMAN	R.DYGHS*SSRDDYPSR.G	4	488.462	4.98158	2	3.35897e-12	6801.66	6414.47	7193.36	4700.4	5595.86	5668.75	0.782235	0.0181849	0.158452
SRBS2_HUMAN	R.RKS*EPAVGPPR.G	3	577.994	1.71597	3	3.22397e-13	29623.5	35840	46676.2	30027.8	25297	32317.5	0.781546	0.20464	0.33408
DNJB6_HUMAN	R.HAPHCLS*EEEGEQDRPR.A	4	589.766	-1.53931	4	1.12126e-16	22620.3	7843.9	17052	7414.21	8997.91	20681.7	0.780655	0.593937	0.520517
TOP2A_HUMAN	K.IKNENTEGS*PQEDGVELEGLKQR.L	5	668.153	3.63399	1	5.76541e-13	672.336	408.408	422.844	375.519		406.949	0.780601
MAP2_HUMAN	K.DGSPEAPAS*PEREEVALSEYK.T	3	933.791	3.39887	1	1.33297e-22	8661.02	8032.4	9779.52	7269.5	6771.67	6617.07	0.780353	0.0240131	0.166333
CDK9_HUMAN	R.RKGS*QITQQSTNQSR.N	3	753.067	3.12038	1	9.07269e-15	5527.98	8109.82	7308.59	5807.72	4839.37	5671.51	0.779066	0.133381	0.282052
LAP2B_HUMAN	S.NDS*DRY*S*DNEEDSKIELK.L	4	772.347	10.4646	1	1.93322e-10		1599.97	2679.35	1252.04	1795.04	1951.88	0.778778
PRC2B_HUMAN	R.REGPGS*EPDSQVDGGLSGASLGEK.K	3	956.47	1.85058	1	8.2671e-15	3838.79	4836.94	5416.81	3732.29	3252.91	3973.74	0.777641	0.108522	0.26885
MACF1_HUMAN	K.RQGS*FSEDVISHKGDLR.F	4	618.075	4.64129	1	2.71415e-10	2411.64	2432.5	1957.91	1456.28	2006.86	1821.14	0.776867	0.0867128	0.248813
ZN219_HUMAN	R.VPSGET*PPS*PSQEGEEGSGLSRPGEAGLGGQER.-	4	906.66	2.14491	3	1.00527e-12	9761.4	8996.2	12993.9	9972.32	6842.99	7804.77	0.775398	0.196479	0.331862
SMAP_HUMAN	R.SAS*PDDDLGSSNWEAADLGNEER.K	2	1372.58	2.66805	2	3.90565e-17	4750.2	6957.52	5958.89	5408.39	4092.61	4190.11	0.77497	0.158592	0.300963
RB15B_HUMAN	R.S*LS*PVAAPPLREPR.A	3	626.987	0.973468	1	3.20534e-12	6120.97	4919.97	5515.01	4274.51	4148.81	4392.66	0.774101	0.0243659	0.166811
AT7L3_HUMAN	K.SES*DQEDNDDINDNDWSYGSEKK.A	3	1153.18	1.79955	1	2.67092e-12	2796.88	2073.46	3213.41	2053.45	2266.23	1933.47	0.773546	0.15344	0.297845
VEGFD_HUMAN	R.S*ASHRS*T*RFAATFYDIETLK.V	4	750.852	-1.68658	1	4.69371e-10		1576.41	1309.61	1174.18	1112.04	1061.57	0.773334
SRRM2_HUMAN	K.AQT*PPGPSLS*GSKSPCPQEK.S	5	580.892	2.52172	1	1.45183e-12		1867.01	1209.41	994.667		1383.81	0.773132
GCFC2_HUMAN	R.ESEDDPES*EPDDHEKR.I	3	817.687	-1.08246	2	6.42777e-17	1776.89	2174.44	2604.2	1695.33	1289.28	2074.34	0.771707	0.204381	0.33408
CLAP2_HUMAN	R.SSSSS*QESLNRPFSSK.W	3	756.044	1.6146	1	2.61196e-10	7378.99	8209.67	9184.33	6374.66	5705.02	7020.34	0.771001	0.0427898	0.199654
MAP1B_HUMAN	R.ESS*PLYSPTFSDSTSAVKEK.T	3	976.504	3.63743	3	5.16799e-23	22200.7	20027.7	24770.4	19608.5	15066	16922.5	0.770118	0.0541345	0.216092
POGZ_HUMAN	R.SFLVASVLPGPDGNINS*PTR.N	3	784.073	1.32334	1	1.26281e-10	204.624	259.182	228.456	158.451	191.284	183.219	0.769873	0.046354	0.205101
ZF106_HUMAN	R.AAHVPENS*DTEQDVLTVKPVRK.V	5	640.955	4.38039	1	1.1964e-18	707.832	449.922	446.892	523.895	290.708	420.76	0.769866	0.324553	0.407657
ZC3H4_HUMAN	R.AAKPGPAEAPSPTASPSGDAS*PPATAPYDPR.V	3	1157.24	-0.576589	1	9.57039e-14	1950.19	1918.62	2206.4	2085.5	1428.69	1158.24	0.769097	0.182173	0.323084
UBXN7_HUMAN	R.S*ESLIDASEDSQLEAAIR.A	3	748.364	4.89351	1	2.60373e-19	418.644	755.106	456.912	315.986	574.932	362.756	0.768813	0.397872	0.449291
FINC_HUMAN	R.RPGGEPSPEGTTGQSYNQYS*QR.Y	3	902.412	1.62326	1	7.6879e-10	2517.08	3214.53	3754.49	2585.59	2473.72	2230.86	0.768509	0.121337	0.277049
MK06_HUMAN	K.GHLS*EGLVTK.W	3	526.961	3.59057	1	8.53938e-11	4105.01	4955.87	4067.12	3814.72	3341.52	2915.86	0.767223	0.0590227	0.220449
RIF1_HUMAN	K.SLS*PDEER.L	2	621.285	0.933282	1	8.1127e-10	64968.1	78813.8	67411.6	51472.7	50446	60093.2	0.767125	0.0354353	0.190237
PACN3_HUMAN	K.EKGGRS*PDEVTLTSIVPTR.D	4	645.853	2.7406	1	1.71074e-12	610.74		492.984	485.427	354.47	428.125	0.765905
SYNE2_HUMAN	G.S*MSYLAAVEEEVEESSVK.S	3	842.397	-15.2846	2	3.43908e-13	2461.75	2488.6	2551.09	2143.21	2072.78	1524.68	0.765275	0.0409386	0.199099
LARP1_HUMAN	R.SLPTT*VPESPNYR.N	2	885.438	-0.137864	1	9.27648e-12	53992.5	64365.8	61563.9	42424.5	49849.4	45289.2	0.76457	0.0201667	0.158452
IRS1_HUMAN	R.VNLS*PNRNQSAK.V	3	623.002	-1.74748	1	5.12021e-10	15349.9	15047.1	16693.3	12151.2	11299.8	12542.7	0.764354	0.00408049	0.107242
CC167_HUMAN	R.ELS*PEARR.S	3	422.887	2.81444	1	1.91589e-10	7508.45	8400.41	8258.48	6183.24	6640.9	5627.32	0.763487	0.00912334	0.116648
HNRPD_HUMAN	K.IDASKNEEDEGHSNS*SPR.H	4	628.296	1.79717	2	6.08042e-10	6982.27	6973.23	13208.4	3989.66		9820.19	0.762585
K2C8_HUMAN	R.AFSS*RSYTSGPGSR.I	2	884.916	1.58638	1	1.33227e-13	55697.4	53898.6	47914.6	37461.2	47763.7	34789.6	0.761945	0.053212	0.216042
SRSF9_HUMAN	R.GS*PHYFS*PFRPY.-	3	615.266	1.479	11	1.94248e-13	17233.3	18118.1	19594.1	13363	12312.4	16151.8	0.76125	0.0307452	0.178767
KPCD1_HUMAN	R.RLS*NVSLTGVSTIR.T	3	604.671	2.11973	1	4.9538e-17	2145.42	2754.51	2737.46	1983.84	1515.14	2291.62	0.758191	0.110946	0.271684
TMX1_HUMAN	K.VEEEQEADEEDVS*EEEAESKEGTNKDFPQNAIR.Q	5	910.43	3.15089	1	3.13057e-18	815.364	1345.28	2081.15	1254.78	808.364	1149.95	0.757486	0.429985	0.460196
XRN2_HUMAN	R.KAEDS*DSEPEPEDNVR.L	3	785.698	1.78671	2	5.21209e-13	27762	25892.4	31222.3	18994.9	19520.7	25332.1	0.75224	0.0520803	0.21462
LARP1_HUMAN	R.TPRT*PRT*PQLK.D	3	638.345	2.41427	2	3.29216e-11	70396.9	79277.2	85383.4	60454.9	54272.8	62085.6	0.752213	0.0173203	0.153433
MARCS_HUMAN	K.AEDGATPSPSNET*PKKK.K	4	688.879	2.70847	2	2.67717e-11	2343.78	19630.5	20921.8	13800.8	2941.67	15518.4	0.75207	0.646809	0.542574
MATR3_HUMAN	R.RDSFDDRGPS*LNPVLDYDHGSR.S	4	707.583	3.06591	5	6.44987e-12	3336.62	3388.44	4411.81	3059.11	3166.45	2135.1	0.750719	0.125703	0.277049
CI005_HUMAN	R.GESAPTLSTSPSPSSPS*PTSPSPTLGR.R	3	964.469	1.32896	1	1.30586e-11		5460.77	4627.24	4552.02	3889.44	2915.86	0.750549
HDGF_HUMAN	R.RAGDLLEDS*PKRPK.E	5	470.672	1.23193	1	1.3528e-12	1384.34	1640.36	1581.16	1220.89	1096.91	1135.22	0.749703	0.0109227	0.124185
ZO3_HUMAN	K.ASPSSPGRQDS*DEDDGPQR.V	3	770.668	1.90075	1	7.60825e-14	2233.12	2943.01	2171.33	1749.37	1970.12	1787.08	0.749452	0.0751948	0.23477
UBP42_HUMAN	R.AGAPHALAPHPDRFS*HDR.T	4	566.031	5.55327	1	9.41551e-10	1785.24	1367.72	1523.04	836.217	1279.55	1382.89	0.748216	0.131229	0.280787
AHNK_HUMAN	K.ASLGS*LEGEAEAEASSPK.G	4	568.537	4.13403	2	4.75741e-10	2020.14	2267.56	2258.51	1862.94	1605.92	1427.09	0.747905	0.0215395	0.158987
K1C18_HUMAN	R.S*TFSTNYR.S	2	642.798	4.46278	1	4.45672e-12	33945.7	30456.7	35639.1	23307.8	26356.1	25112.1	0.74745	0.00880775	0.116648
SFR19_HUMAN	R.QRS*PSPAPAPAPAAAAGPPTR.K	3	759.729	2.04862	1	2.62494e-18	3262.5	3455.76	3799.58	2836.54	1413.56	3610.99	0.747404	0.252199	0.367336
PELP1_HUMAN	P.RGS*PDGSLQTGKPSAPK.K	4	613.342	3.48295	1	3.10138e-14	3223.87	3458	3328.64	2984	2025.23	2472.08	0.747345	0.0416924	0.199099
GTF2I_HUMAN	K.RPRSPGS*NSKVPEIEVTVEGPNNNNPQTSAVR.T	5	794.616	3.53331	1	6.85051e-10	1172.41		1637.27	1146.71	1196.33	805.612	0.747097
PACN3_HUMAN	K.GGRS*PDEVTLTSIVPTR.D	3	698.701	4.93559	1	8.64799e-16	2060.86	2723.09	2809.61	1873.93	1698.86	2092.75	0.746099	0.0705796	0.23477
LAP2B_HUMAN	R.QNGSNDSDRYS*DNEEDSKIELK.L	5	663.12	0.561945	2	1.13357e-14	908.28	1168	2628.25	1100.91	1469.75	938.193	0.745847	0.514483	0.489504
MAP1B_HUMAN	R.GAES*PFEEKSGK.Q	3	678.357	-0.719799	1	1.2177e-12	9562	10550.2	9243.45	7976.57	7689.18	6162.25	0.743572	0.0217085	0.158987
PRKRA_HUMAN	R.EDS*GTFSLGK.M	2	789.896	3.66912	1	1.47572e-12	44066.2	48183.2	60605	42550	30459.5	40211.6	0.740712	0.100048	0.266654
[truncated: 88 more rows]
