# Supplementary material for: Defective insulin receptor signaling in hPSCs skews pluripotency and negatively perturbs neural differentiation
Source: J Biol Chem. 2021 Mar 3;296:100495. doi: 10.1016/j.jbc.2021.100495 (PMC8050001; doi:10.1016/j.jbc.2021.100495)
Supplement: Supplemental Table S6 [file mmc6.xlsx]

## Sheet: qRT-PCR
Primers for qRT-PCR
Primer name	Sequence
hIR-BF	TCAGGCACTGGTGCCGAGGACCC
hIR-BR	CCGGACTCGTGGGCACGCTGG
hIR-AF	TCCCCAGGCCATCTCGGAAACGCA
hIR-AR	CCGGACTCGTGGGCACGCTGG
hIGF1RF	GCCTTGCTGCGCCTGCCCCAA
hIGF1RR	GGCCGTGGTGTTCCTGCTTCGGC
hIRS-1F	CGGTGGCAGCATGGCGAGCCC
hIRS-1R	GCTGGCCGCGCGCAGTACGAA
hIRS-2F	AGGCAGGCGCGCCGAAACGG
hIRS-2R	CTCGGCGGCCACGGCGAAGT
hGRB2F	CAAACAGCGGCACGATGGGGCCTT
hGRB2R	CCCGGCTCCATCTCGGAGCACCT
hGAB1F	ACAGCACCACCATCCACCCAGGCA
hGAB1R	GCATGCGTTCTGGTGGGTTCGGGC
hSHC1F	CCACGCGGGGCTGGCTGCAT
hSHC1R	TCGCCCCCTTAGCACCCGGCA
hEOMESF	GGCTTCCGTGCCCACGTCTACCTGT
hEOMESR	TTGGGGTCCGCCAGCACCACCT
hSOX17F	GGCGAGGCGCCGGCGAACAG
hSOX17R	TCAGCGCCTTCCACGACTTGCCCAG
hFOXA2F	GGGCACGAGCCGTCCGACTGGA
hFOXA2R	GTTGCCCGAGCCGCTGCCCA
hFN1F	TCACAGGGCTGGAGCCGGGCAT
hFN1R	GGGGTGGAGCCCAGGTGACACGC
hCOL1A1F	GCCACCGCCCTCCTGACGCAC
hCOL1A1R	GCAGACGCAGATCCGGCAGGGC
hKRT19F	GCCTGGGCCCTCCCGCGACT
hKRT19R	CCGTTGATGTCGGCCTCCACGCTCA

## Sheet: WB
Antibodies for western blot
Antibody name	Vendor; catalogue number	Dilution ratio
IR	Santa Cruz Biotechnology; sc-711	1:1000
IGF1R	Santa Cruz Biotechnology; sc-713	1:1000
IRS-1	Santa Cruz Biotechnology; sc-559	1:1000
IRS-2	Cell Signaling Technology; 4052	1:1000
p85α	EMD Millipore; 06-496	1:1000
pAKT (S473)	Cell Signaling Technology; 4058L	1:1000
tAKT	Cell Signaling Technology; 9272	1:5000
pERK1/2 (T202/Y204)	Cell Signaling Technology; 9101S	1:5000
tERK1/2	Cell Signaling Technology; 9102	1:5000
OCT4	Santa Cruz Biotechnology; sc-5279	1:1000
SOX2	Abcam; ab97959	1:1000
DPPA4	Abcam; ab154642	1:1000
LIN28	Abcam; ab46020	1:2000
FN1	Sigma; F3648	1:2000
COL1	Abcam; ab34710	1:2000
COL1	Sigma; C2456	1:500
P4HB	Abcam; ab70415	1:2000
ACTIN	Sigma; A5441	1:5000
Goat anti-rabbit IgG-HRP	Santa Cruz Biotechnology; sc-2054	1:5000
Goat anti-mouse IgG-HRP	Santa Cruz Biotechnology; sc-2055	1:5000

## Sheet: IHC
Antibodies for immunostaining
Antibody name	Vendor; catalogue number	Dilution ratio
OCT4	Santa Cruz Biotechnology; sc-5279	1:100
SOX2	Abcam; ab97959	1:200
NANOG	R&D Systems; AF1997	1:100
SSEA-4	STEMCELL Technologies; 01554	1:100
TRA-1-60	STEMCELL Technologies; 01555	1:100
βIII TUBULIN	Abcam; ab52901	1:200
α ACTININ	Abcam; ab18061	1:50
FOXA2	Santa Cruz Biotechnology; sc-6554	1:50; 1:100
SOX1	R&D Systems; AF3369	1:100
PAX6	Santa Cruz Biotechnology; sc-81694	1:100
SOX7	Santa Cruz Biotechnology; sc-20093	1:100
SOX17	R&D Systems; AF1924	1:100
DyLight™ 594 Donkey anti-mouse IgG	Jackson ImmunoResearch; 711-516-150	1:200
Alexa Fluor® 594 Donkey anti-mouse IgG	Jackson ImmunoResearch; 711-586-150	1:200
Alexa Fluor® 594 Donkey anti-rabbit IgG	Jackson ImmunoResearch; 711-586-152	1:200
Alexa Fluor® 594 Donkey anti-goat IgG	Life Technologies; A-11058	1:200

## Sheet: ChIP
Primers for ChIP qPCR
Primer name	Sequence
hOct4ChIPF	CTGCCAGCCAGCCCCACTAA
hOct4ChIPR	GAGCCTCAGACGGGCACCAA
hSox2ChIPF	TCATGCAAAACCCGGCAGCG
hSox2ChIPR	CCATCCATGTGACGGGGGCT
hDppa4ChIPF	TCGTCCCCTTTTCCCAGCGTC
hDppa4ChIPR	AGCGCTCGGATATGGCCGTT
hLin28aChIPF3	CCTTCGGACTTCTCCGGGGC
hLin28aChIPR3	TCCCGAGCTCGAACCTGCAAA
hSall4ChIPF	AATAACCGCGGCAAGCCCGA
hSall4ChIPR	GCGCTCCAGAAAAGCCACGC
hZfxChIPF3	AGTCGGGGCAGGTGGCATTC
hZfxChIPR3	ACTCGGGGCGGCAAAGATTGT
Antibody for ChIP
Antibody name	Vendor; catalogue number
ERK2	Santa Cruz Biotechnology; sc-1647

## Sheet: Luciferase assay
Primers for luciferase assay constructs
Primer name	Sequence	Vector backbone
hOct41kbNheIF	CTAGCTAGCCTTGGGAAGAGCGCTTTTGGG	pGL4.23
hOct41kbHindIIIR	CCCAAGCTTGCAACCCCCCTCTGCAATCC
hSox2500NheIF	CTAGCTAGCATACAAAGGTTTCTCAGTGGCTG	pGL4.10
hSox2500HindIIIR	CCCAAGCTTGAGGAAAATCAGGCGAAGAATAA
hDppa4500NheIF	CTAGCTAGCAGAGGTGCTTAGTCCTGTCAGA	pGL4.10
hDppa4500HindIIIR	CCCAAGCTTAGGGTGGATTACTGGACAAATTAA
